# Supplementary material for: Multi-omics delineation of cytokine-induced endothelial inflammatory states
Source: Commun Biol. 2023 May 15;6:525. doi: 10.1038/s42003-023-04897-w (PMC10184633; doi:10.1038/s42003-023-04897-w)
Supplement: Supplementary file 4 — Supplementary Data 1 [file 42003_2023_4897_MOESM4_ESM.xlsx]

## Sheet: Source_data_proteomics
BOEC_Control_R1	BOEC_Control_R2	BOEC_Control_R3	Gene name	UID	Majority protein IDs (Uniprot ID)	Quantified
29.5894	29.7694	29.6375	CLN3	UID1	A0A0D9SFH9;A0A1B0GW34;A0A1B0GV71;A0A0A0MRC7;A0A1B0GWD3;A0A024QZB8;Q13286;O95086;B4DFF3;H3BR00;O95090;H3BQ48;Q9UBD8;A0A1B0GV41;Q2TA70	TRUE
26.2445	NA	NA	SERPINB6	UID2	A0A024QZX5;A0A087X1N8;A0A2R8YD12	FALSE
26.7617	NA	NA	CEACAM5;CEACAM8;CEACAM1	UID3	A0A087WYX0;A0A024R0K5;P31997;P13688;P06731	FALSE
NA	NA	20.1442	TADA2A;TADA2L	UID4	A0A087WTV5;A0A087WWR4;A0A024R0Y4;O75478	FALSE
28.2427	28.5779	28.6664	HDGFRP3	UID5	A0A024R216;Q9Y3E1	TRUE
NA	NA	25.3568	PRICKLE2	UID6	A0A024R368;Q7Z3G6;A0A1X7SBR1	FALSE
31.1481	30.9859	30.8367	DNPEP	UID7	A0A024R442;E7ETB3;Q9ULA0;E7EMB6;C9JBE1	TRUE
33.9027	33.9295	33.9289	HDLBP	UID8	A0A024R4E5;Q00341;H0Y394	TRUE
27.8244	27.4661	27.275	TMEM120A;TMPIT	UID9	A0A087WZA9;A0A024R4K9;A0A087X266;Q9BXJ8	TRUE
34.5222	34.5852	34.4308	RPS9	UID10	A0A024R4M0;P46781;B5MCT8;C9JM19	TRUE
26.8684	25.6213	NA	ELOF1	UID11	K7EN05;K7EPC8;A0A024R7E8;K7EQ44;K7EMV4;P60002	FALSE
NA	NA	26.3006	RFXANK	UID12	H0YGQ6;F5GY33;A0A024R7P0;O14593	FALSE
33.3559	33.3878	33.3648	PSMA2	UID13	A0A024RA52;P25787;C9JCK5	TRUE
27.6148	27.8589	27.9366	TCEB3	UID14	A0A024RAC6;Q14241	TRUE
26.8482	NA	27.267	NUDT4	UID15	A0A024RBG1	FALSE
24.3296	24.8172	24.5624	MICA	UID16	A0A024RCL3;Q96QC4;A0A0G2JK11;A0A1W2PRA6;A0A1W2PPN1;A0A0G2JJ55;Q29983	TRUE
27.2078	27.1757	27.4859	hCG_1999928;PPT2	UID17	A0A0G2JH76;A0A024RCQ8;A0A140T8X7;Q9UMR5;A0A0G2JKR3;A0A140T9Y1;A0A0G2JLL3;A0A0G2JLA3;G8JLL2;A0A0G2JK02;A0A0G2JIU6;A0A0G2JHB6	TRUE
32.3659	32.3096	32.2804	BAT3;BAG6	UID18	A0A024RCR6;A0A0G2JK23;P46379;A0A0G2JL47;F6S6P2;X6REW1;A0A0G2JJM1	TRUE
NA	NA	24.4359	ATP11C	UID19	A0A067XG54	FALSE
NA	NA	27.146	FILIP1	UID21	A0A075B6G6;Q7Z7B0	FALSE
NA	26.5724	26.655	NDUFAF6	UID22	A0A075B6P0;Q330K2	FALSE
26.3003	25.9336	26.6863	AMBRA1	UID23	A0A075B6T1;Q9C0C7	TRUE
NA	25.7909	25.7969	KBTBD4	UID24	A0A075B6T4;Q9NVX7	FALSE
27.6384	27.0255	27.8491	PDE4DIP	UID26	A0A087WVF8;A0A0A0MRM1;A0A087WX83;A0A075B749;Q5VU43	TRUE
24.9706	NA	25.4573	PEX12	UID28	A0A075B773;O00623;K7ELY8	FALSE
NA	NA	22.7324	CAPNS1	UID30	A0A075B7C0;U3KQE2;K7EIV0	FALSE
26.4845	26.2644	26.1317	BCL2L12	UID31	A0A087WSV0;Q9HB09;I6LJZ7	TRUE
31.9955	32.1717	32.0283	NUCB2;Nucb2	UID32	A0A087WSV8;P80303;E9PKG6;Q2L696;A0A2R8Y6G7	TRUE
24.6491	25.4503	25.6543	HELLS	UID33	A0A087WSW7;F6XU50;A0A0B4J1V9;Q9NRZ9	TRUE
34.9124	34.8302	34.5748	TXNRD1	UID34	A0A087WSW9;A0A087WSY9;Q16881;F8W809;A0A182DWI3;E9PIR7	TRUE
29.5942	29.7459	29.979	PDE4D	UID35	A0A087WSZ7;A0A1B0GW84;Q08499;D6RHE0	TRUE
23.5865	23.5881	23.8885	CD302	UID36	A0A087WT00;Q8IX05	TRUE
31.3822	31.2834	31.3447	GPX4	UID37	K7ERP4;A0A087X2I2;A0A087WT12;P36969;K7EKX7;K7ENB4;K7EJ20;R4GNE4	TRUE
29.1148	29.226	28.8644	DCAF13	UID38	A0A087WT20;Q9NV06;B3KME9;A0A087X1F8	TRUE
23.2911	22.0706	22.8411	UBXN8	UID39	A0A087WV67;A0A087WT23;O00124;A0A087WUA4	TRUE
26.6302	27.0814	26.8511	C12orf45	UID40	A0A087WT30;Q8N5I9	TRUE
25.0769	NA	NA	JMJD4	UID41	A0A087WT84;Q9H9V9	FALSE
NA	25.466	25.6003	C11orf54	UID42	A0A087WT99;Q9H0W9;E9PPB5;E9PJU8	FALSE
NA	21.9581	NA	EIF2B4	UID43	A0A087WTA5	FALSE
25.0909	24.6963	24.8659	COL1A2	UID44	A0A087WTA8;P08123	TRUE
24.3244	NA	NA	RPP14	UID45	A0A087WTC8;L0R6P0;P86397	FALSE
NA	NA	20.6067	PTPDC1	UID46	A0A087WTF0;A2A3K4	FALSE
19.7843	NA	NA	KIZ	UID47	A0A087WX12;A0A087X032;A0A087WTH3;A0A087X251;A0A087X0T6;Q2M2Z5	FALSE
28.5366	28.5815	28.696	GIMAP1-GIMAP5;GIMAP5	UID48	A0A087WTJ2;Q96F15	TRUE
26.7056	26.2541	26.8192	ROBO1	UID49	A0A087WTM1;Q9Y6N7;A0A087WZ85;A0A0A0MSX4	TRUE
23.2293	22.3852	22.4168	RNF34	UID50	A0A087WTM5;H7BYJ1;Q969K3	TRUE
28.1956	27.866	NA	FAM92A1	UID51	A0A087WTS3;A1XBS5;E5RFH7	FALSE
28.4124	28.245	28.4673	UHRF1	UID52	A0A087WVR3;A0A087WTW0;Q96T88;A0A087WWG9	TRUE
29.2719	29.6259	29.4976	ERGIC2	UID53	A0A087WU02;Q96RQ1;H0YI58;H0YI50	TRUE
25.8749	26.8464	26.8457	HNRNPDL	UID54	A0A087WU03	TRUE
NA	NA	21.5635	CMIP	UID55	A0A087WU05	FALSE
23.694	23.9959	NA	ZNF714;ZNF92;ZNF431;ZNF93	UID56	A0A087WU35;Q96N38;A0A1W2PNY2;C9IZS8;Q8TF32;Q03936;P35789	FALSE
30.6686	30.6832	30.594	MAGT1	UID57	A0A087WU53;Q9H0U3	TRUE
26.2	26.0219	26.176	POLA1	UID58	A0A087WU64;A6NMQ1;P09884	TRUE
31.5806	31.7495	31.6567	CTNNBL1	UID59	A0A087WUB9;Q8WYA6	TRUE
30.87	30.555	30.5069	SPCS2	UID60	A0A087WUC6;E9PI68;Q15005;E9PL01	TRUE
28.165	27.2458	26.8338	FGF2	UID61	A0A0A0MQV6;A0A087WUF6;P09038	TRUE
26.2814	25.6571	26.0925	TRIM46	UID62	F5GYK0;A0A087WUH1;Q7Z4K8;A0A0A0MS35;Q5VT61	TRUE
23.769	24.0092	24.2481	PLK2	UID63	A0A087WUH9;Q9NYY3	TRUE
32.8123	33.0245	32.9324	HNRNPDL	UID64	A0A087WUK2;O14979	TRUE
22.576	22.6363	22.4906	PEG10	UID65	A0A087WZG9;B4DSP0;A0A087WXK2;A0A087WUL4;A0A087WX23;Q86TG7	TRUE
30.4387	30.4121	30.4375	SYNJ2BP-COX16;SYNJ2BP	UID66	A0A087WUM0;A0A087X1F5;A0A087WYV9;P57105	TRUE
34.7076	34.588	34.7149	GPX1	UID67	A0A087WUQ6;P07203;A0A2R8Y6B6	TRUE
33.0641	32.6217	32.6087	RPS24	UID68	E7ETK0;A0A2R8Y849;A0A087WUS0;A0A2R8YD14;P62847	TRUE
33.5446	33.3966	33.4317	EIF5B	UID69	A0A087WUT6;O60841	TRUE
NA	NA	20.741	CBY1	UID70	B0QY54;A0A087WUW0;Q9Y3M2	FALSE
29.2083	28.7167	28.9457	ARL15	UID71	A0A087WUW9;Q9NXU5	TRUE
29.4309	28.9553	29.2477	APOOL	UID72	A0A087WUX8;A0A087WYF7;Q6UXV4	TRUE
29.7405	29.7955	29.3994	MYCBP	UID73	A0A087WV05;Q99417	TRUE
NA	27.165	NA	ALMS1	UID74	A0A087WV20;Q8TCU4;A0A087WTU9;H7C1D9	FALSE
27.0412	26.886	26.8478	FGFR1OP	UID75	A0A087WV25;O95684	TRUE
29.5592	29.3564	29.6796	GLMP	UID76	A0A087WV34;Q8WWB7;X6R6A3;A0A087X0W3	TRUE
NA	23.6079	NA	SMAP2	UID77	A0A087WV97;Q8WU79	FALSE
27.6387	27.7092	27.7633	SELT	UID78	A0A087WVA1;P62341;Q6IAK0	TRUE
26.9242	27.1739	26.9163	TEX2	UID79	A0A087WVA8;Q8IWB9;J3KRZ8	TRUE
25.3666	26.3421	26.4521	LENG9	UID80	A0A087WVD1;Q96B70	TRUE
30.5169	30.2876	30.2794	ITSN2	UID81	A0A087WVF7;Q9NZM3	TRUE
31.9135	31.6644	31.7379	MTHFD1L	UID82	A0A087WVM4;B7ZM99;Q6UB35	TRUE
36.8262	36.8401	36.7421	CLTC	UID83	A0A087WVQ6;Q00610	TRUE
NA	NA	26.1433	ZNF48	UID84	A0A087WVT1;Q96MX3	FALSE
NA	NA	22.5618	SSBP3;SSBP2;SSBP4	UID85	A0A087WVT6;Q9BWW4;D6RAC5;U3KQ46;Q9NW25;A0A087X159;P81877	FALSE
24.258	24.0561	24.2196	NME4	UID86	A0A087WVT9;Q4TT34;F2Z2X0;O00746;H0Y6J0	TRUE
30.1339	30.0897	30.1012	TTC28	UID87	A0A087WW06;Q96AY4	TRUE
NA	25.4717	NA	ACP6	UID88	A0A087WW36;A0A087WYU6;A0A0A0MS36;Q9NPH0	FALSE
25.4221	25.3853	25.3903	MLLT6	UID89	A0A087WW39;P55198	TRUE
28.6379	NA	NA	EPT1	UID90	C9JAG1;A0A087WW58;Q9C0D9	FALSE
NA	NA	18.3581	C11orf96	UID91	A0A087WW59;Q7Z7L8	FALSE
29.2024	29.2311	29.5536	KIF1B;KIF1Bbeta	UID92	A0A087WWA3;Q4R9M9;O60333	TRUE
NA	NA	20.2144	C8orf59	UID93	A0A087WWE7;Q8N0T1	FALSE
27.7898	27.509	28.2117	SELM	UID94	A0A087WWF1;Q8WWX9	TRUE
29.5517	29.3274	29.5981	POLD2	UID95	A0A087WWF6;P49005;F8W8R3;C9IZD2;C9J8Z7;C9JLE1	TRUE
NA	NA	23.2751	GLTSCR1	UID96	A0A087WWH3;Q9NZM4	FALSE
27.5327	27.6468	27.6431	C10orf11	UID97	A0A087WWI0;Q9H2I8	TRUE
25.553	25.7223	25.5759	FAM175A	UID98	A0A087WWJ9;D6REL5;Q6UWZ7;A0A087WZ78	TRUE
29.733	29.8179	29.75	GMPR2	UID99	A0A087WWM4;F8WAN9;H0YNJ6;Q9P2T1;H0YMB3;H0YLV5;H0YLB8	TRUE
30.4761	30.178	30.5624	RBM15	UID100	A0A087WWP4;Q96T37	TRUE
29.7885	29.6944	29.6948	THOC1	UID101	A0A087WWS1;Q96FV9	TRUE
25.3817	25.5087	25.3811	TMEM237	UID102	A0A087WWU1;Q96Q45	TRUE
NA	NA	NA	TPM3	UID103	A0A087WWU8;D6R904	FALSE
26.9626	26.8634	26.8764	CABIN1	UID104	A0A087WWW8;Q9Y6J0;B5MEB3	TRUE
25.1305	24.0293	25.2288	RIN3	UID105	A0A087WWY9;Q8TB24;H0YJ83	TRUE
23.3318	NA	NA	RPGRIP1L	UID106	H3BPF5;H3BS47;A0A087WX34;H3BV03;Q68CZ1	FALSE
32.2062	32.2789	32.2481	NDUFA10	UID107	A0A087WXC5;E7ESZ7;O95299	TRUE
23.6513	23.1496	23.2957	SLC9A7	UID108	A0A087WXD1;Q96T83	TRUE
24.7025	NA	NA	ING1	UID109	A0A087WXF7;A0A0C4DFW2;Q9UK53	FALSE
24.6092	24.3414	24.1294	ZCCHC17	UID110	A0A087WYV3;A0A0D9SEW3;A0A087WXF8;Q9NP64;A0A087WXU5	TRUE
33.2352	33.7599	33.4051	RPL17;RPL17-C18orf32	UID111	A0A087WXM6;J3QQT2;J3KRX5;A0A0A6YYL6;P18621;J3QLC8;A0A0A0MRF8;J3KRB3;A0A087WWH0;J3QS96;A0A087WY81	TRUE
26.5754	26.6562	27.0995	MTSS1L	UID112	A0A087WXN9;Q765P7	TRUE
NA	20.3141	NA	OTUD5	UID114	H7BZQ3;A0A087WXV6;Q96G74	FALSE
27.1873	27.4807	27.7769	SREK1	UID115	A0A087WY03;E5RFV3	TRUE
26.3415	26.8701	27.0336	THSD7A	UID116	A0A087WY08;Q9UPZ6	TRUE
30.7043	30.8646	30.6876	VTA1	UID117	A0A087WY55;Q9NP79;Q5TGM0	TRUE
25.0243	25.4377	25.0853	NEK3	UID118	A0A087WY58;P51956;A0A087X030	TRUE
29.202	29.2239	28.8852	Em:AP000351.3;GSTT2;GSTT2B	UID120	Q6ICJ4;A0A087WY67;P0CG30;P0CG29	TRUE
32.8611	32.6462	32.6861	AP2M1	UID121	A0A087WY71;E9PFW3;Q96CW1;C9JJ47	TRUE
NA	NA	25.1799	UBE2D3;UBE2D2	UID122	A0A087WY85;P61077;D6RFM0;D6RAH7;H9KV45;D6RAW0;D6RA11	FALSE
NA	22.1589	22.5753	SLC6A6	UID124	C9JPV1;A0A087WYN0;A0A087WY96;P31641	FALSE
24.1327	23.7603	23.9925	CCDC174	UID125	A0A087WYA9;A0A0B4J1R8;Q6PII3	TRUE
24.341	25.0314	25.1747	UPF3B	UID126	A0A087WYC8;Q9BZI7	TRUE
29.624	29.2713	29.4835	TAP2	UID127	A0A087WYD6;X5CMH5;Q03519;E7ENX8;A0A0G2JLV0;A0A140T9S0	TRUE
27.3834	27.5319	27.806	CERCAM	UID128	A0A087WYE2;Q5T4B2	TRUE
29.2885	29.3671	29.3803	ZNF302	UID129	A0A087WYF4;E7EVR1;A0A0D9SFG5;Q9NR11	TRUE
30.8622	30.8744	30.9531	PDLIM3	UID130	A0A087WYF8;Q53GG5;A0A2U3TZH4;A0A2R8Y6L7	TRUE
21.3266	NA	NA	MAPK8IP3	UID131	E9PFH7;A0A087WYG2;Q9UPT6	FALSE
NA	24.8505	NA	SPATA33	UID132	A0A087WYH0;J3KRC8;Q96N06	FALSE
NA	22.5653	NA	KCNN3	UID133	A0A0A0MQW9;A0A087WYJ0;Q9UGI6	FALSE
27.9095	27.1521	27.3736	MED6	UID134	G3V4A5;A0A087WYL7;O75586	TRUE
32.0564	31.9418	32.0947	DHX29	UID135	A0A087WYN9;Q7Z478	TRUE
27.9404	27.8368	27.7705	C11orf31;SELH	UID136	A0A087WYP2;Q8IZQ5;H0YE28	TRUE
34.2093	34.3757	34.4535	PTGES3	UID137	A0A087WYT3;Q15185;B4DDC6	TRUE
24.3734	24.4684	24.1651	SLIT2	UID138	A0A087WYV5;X6R3P0;O94813	TRUE
32.1253	31.8492	32.0703	RAVER1	UID139	A0A087WZ13;E9PAU2;Q8IY67	TRUE
NA	NA	20.2821	IFFO1	UID140	A0A087WZ16;Q0D2I5	FALSE
NA	NA	18.593	MDM4	UID141	Q5T0Y2;A0A087WZ58;O15151	FALSE
26.1951	26.5752	26.7988	ALG9	UID142	A0A087WZ62;Q9H6U8;H0YCW6	TRUE
27.4504	26.3464	26.3791	DHPS	UID144	A0A087WZK0;P49366;M0R253;M0QX43;A0A3B3IU31;B4E3M2;Q5J8M5	TRUE
25.825	NA	NA	PHLDB1	UID145	A0A087WZL0	FALSE
23.6562	24.8615	NA	RNASET2	UID146	H0YAE9;D6REQ6;D6RHI9;A0A087WZM2;O00584	FALSE
31.4703	31.3423	31.3339	IDH3B	UID147	A0A087WZN1;O43837;A0A087X2E5	TRUE
NA	NA	21.613	GADD45A	UID148	A5JUZ3;A0A087WZQ0;P24522	FALSE
29.509	29.3342	29.3465	PPIP5K2	UID150	A0A087WZV0;O43314;D6RBU4	TRUE
30.9749	31.1431	30.8768	SBDS	UID151	A0A087X020;Q9Y3A5	TRUE
22.8095	23.7321	23.7992	EAPP	UID152	G3V2W9;A0A087X060;Q56P03	TRUE
NA	NA	19.0425	SPIN2A;SPIN2B	UID153	A0A087X074;Q99865;Q5JZB7;Q5JZB8;Q9BPZ2	FALSE
24.5743	24.3694	24.4061	SNAP47	UID154	A0A087X0B7;Q5SQN1;H7C3C7;U3KPT7	TRUE
27.2116	27.2117	27.6435	DDHD1	UID155	A0A087X0H7;Q8NEL9	TRUE
NA	NA	24.513	RBM26	UID156	A0A087X0H9	FALSE
26.5307	26.0529	26.4465	R3HCC1L	UID157	A0A384DVK4;A0A087X0M0;Q7Z5L2	TRUE
29.2998	29.4615	29.4152	SLC4A1AP	UID158	A0A087X0M4;Q9BWU0	TRUE
22.24	NA	NA	TRAK1	UID159	A0A0D9SGH2;A0A087X0N0;A0A0D9SFL5;C9JC32;Q9UPV9;H7C3T3	FALSE
22.9467	23.0393	22.8372	LEPROT	UID160	A0A087X0N2;O15243;A0A3B3ISI8;A0A3B3ISI6	TRUE
27.123	27.0136	26.9779	NOL4L	UID161	A0A087X0N3;Q96MY1;A0A087WTU5	TRUE
30.7072	30.1436	30.0596	SELO	UID162	A0A087X0Q9;Q9BVL4	TRUE
27.5505	27.3962	27.0978	KDM6A	UID163	A0A087X0R0;O15550;F5H5V6;F5H6S1;F8W8R6;H0Y5J3	TRUE
30.6799	30.7764	30.6516	SNX12	UID164	A0A087X0R6;Q9UMY4	TRUE
29.4465	29.4883	29.5188	COL6A1	UID165	A0A087X0S5;P12109	TRUE
29.5887	29.3264	29.1547	ACOT1;ACOT2	UID166	G3V4F2;A0A087X0W7;Q86TX2;A0A087WT95;P49753	TRUE
25.8994	25.949	25.8953	GDF6	UID167	A0A087X0X2;Q6KF10;A0PK22	TRUE
24.5538	24.7149	24.617	NOMO1	UID168	A0A0G2JN29;A0A087X117;Q15155;A0A0G2JP90;A0A087WW46	TRUE
28.985	29.3834	29.4189	ZMIZ2	UID169	E7EWM3;A0A087X127;Q8NF64	TRUE
30.3016	30.2889	30.16	2008-09-01	UID170	A0A087X142;A6NMH6;A6NFQ9;F8W8I8;Q92599	TRUE
30.0328	29.5917	29.9113	IKBKG	UID171	A0A087X1B1;Q9Y6K9;A0A087X0G7;A0A087WUW6;C9JN51	TRUE
29.1843	28.9203	29.3406	ARFIP2	UID172	A0A087X1E4;P53365	TRUE
30.2174	30.1355	29.941	2015-09-01	UID173	A0A087X1G7;O60613;A0A3B3IT39	TRUE
23.118	NA	24.3786	KLF13	UID174	A0A087X1K6;Q9Y2Y9;H0YK05	FALSE
27.2834	26.9456	27.3105	RPS6KC1	UID176	A0A087X1U5;F5H7T0;F6RJM5;Q96S38	TRUE
33.0809	33.3378	33.0376	PSME2	UID177	A0A087X1Z3;Q9UL46;H0YM70	TRUE
28.7295	28.6201	28.6815	KIAA1524	UID178	A0A087X211;Q8TCG1	TRUE
NA	NA	21.3384	MDFIC	UID179	H7C4B9;H7BZY3;J3KN13;A0A087X231;Q9P1T7	FALSE
32.2349	32.0496	32.218	KIAA1033	UID180	A0A087X256;Q2M389	TRUE
25.7432	26.3406	NA	MKL1;mkl1	UID181	E7ER32;A0A087X287;W0Z7M9;Q969V6;B0QY83;A0A087WU73	FALSE
31.5523	31.4787	31.5509	PTGS1	UID182	A0A087X296;P23219;A0A2R8YDM0	TRUE
30.1089	29.8596	29.794	MRPL45	UID183	A0A087X2D5;Q9BRJ2;A0A0G2JMS5;A0A087WU62	TRUE
NA	25.7386	25.7307	SPAG9	UID184	A0A087X2D8	FALSE
32.9565	32.9107	32.8893	PSMC6	UID186	A0A087X2I1;P62333	TRUE
30.8612	31.0013	31.4172	DOCK9	UID187	A0A088AWN3;Q6ZSL5	TRUE
24.0395	23.6584	23.5553	NARF	UID188	E7EP87;A0A088AWN8;Q9UHQ1;J3KT43	TRUE
NA	26.6353	NA	PRUNE2	UID189	A0A088AWP5;Q8WUY3;Q5JUB9;X6R9J3;Q5JUB8;H7BZH9;E9PDC2	FALSE
NA	NA	NA	ATRX	UID190	A0A096LNL9	FALSE
NA	NA	19.3673	ATRX	UID191	A0A096LNN3	FALSE
25.6437	26.2409	25.4852	RNF114	UID192	A0A096LNV3;A0A096LP02;Q9Y508	TRUE
NA	NA	21.3504	SCARF2	UID193	A0A096LNX8;Q96GP6	FALSE
27.1144	27.0804	27.1677	ALG13	UID194	A0A096LP10;A0A096LNJ4;A0A087WX43;D6RE84;A0A087WTT9;A0A1B0GVW6;Q9NP73;A0A096LNL2	TRUE
30.583	30.4365	30.5959	AAK1	UID195	A0A096LP25;A0A096LNZ0;Q6ZSR9	TRUE
NA	24.8178	24.2274	TRIM39-RPP21;TRIM39	UID196	A0A140TA46;A0A0G2JKY0;A0A096LP39;H0Y735;A2AAZ6;Q9HCM9	FALSE
22.6903	22.2121	22.1401	CD99	UID197	A0A096LP69	TRUE
27.006	26.8316	26.7119	FAM21C	UID198	A0A096LPC5;A0A0A0MR88;Q9Y4E1;J3KP36	TRUE
32.4863	32.4607	32.2918	C21orf33	UID199	A0A096LPI6;P0DPI2;A0A0B4J2D5;A0A096LNH5;H7C1F6;H7C2G3;A0A0B4J2H4	TRUE
27.6191	27.7627	27.7636	RTFDC1	UID200	A0A0A0MQR2;Q9BY42;A2A2L5;A2A2L6	TRUE
28.5653	28.1	27.9084	POLR2E	UID201	A0A0A0MQR7;P19388;A0A087WVZ9;A0A087WWX0	TRUE
NA	24.5752	23.6433	PHF20L1	UID202	A0A0A0MQS0;F8W9L8;A8MW92;E9PM57;A8MUE8;A8MXR8	FALSE
28.7489	29.1673	28.9452	PYCRL	UID203	A0A0A0MQS1;Q53H96;B5MD87	TRUE
24.9256	24.7513	25.0008	CLASRP	UID204	F5H0Q6;A0A0A0MQS2;Q8N2M8	TRUE
34.2423	34.1747	34.167	LAMA4	UID206	A0A0A0MTC7;A0A0A0MQS9;Q16363	TRUE
NA	NA	24.5822	RBP1	UID207	A0A0A0MQT0	FALSE
29.4139	29.5905	29.7094	WDR18	UID208	U3KQC1;A0A0A0MQU0;Q9BV38;K7EIR0	TRUE
NA	NA	25.8391	MYEF2	UID209	A0A0A0MQW0	FALSE
30.8214	30.8055	30.8073	MYO10	UID210	A0A0A0MQX1;Q9HD67;E9PEW5	TRUE
28.7571	28.7027	29.0247	SPOCK1	UID211	A0A0A0MQX7;Q08629	TRUE
29.5736	30.2239	30.0817	MBNL1	UID212	C9JP00;A0A0A0MQX8;Q9NR56;Q86VM6	TRUE
23.1653	23.2691	23.1478	CACHD1	UID213	A0A0A0MQY7;Q5VU97;A0A3B3ISH2	TRUE
28.1087	27.8545	27.7114	MLST8	UID214	A0A0A0MR05;Q9BVC4;H3BM50;H3BPU5;H3BPT1;H3BN58;H3BSZ4;H3BR25	TRUE
NA	NA	28.382	MYEF2	UID215	A0A0A0MR39;Q9P2K5;A0A087WUT0	FALSE
22.4741	NA	NA	PUM2	UID216	A0A0A0MR59;A0A0C4DG68	FALSE
27.1406	26.7334	27.5681	MPPE1	UID217	A0A0A0MR93;Q53F39;K7ELZ7;A0A0C4DH11;K7ES91	TRUE
33.357	33.31	33.3878	HNRNPUL1	UID218	A0A0A0MRA5;B7Z4B8;Q9BUJ2;M0R3F1;M0QYZ0	TRUE
NA	NA	NA	EPB41L3	UID219	A0A0A0MRA8;A0A0A0MSA4;A0A1B0GTF8	FALSE
28.0078	27.8021	27.8744	MADD	UID220	A0A0A0MRB5;Q8WXG6	TRUE
21.3214	21.2189	22.9938	TCF3	UID221	K7EMM4;K7ENH8;A0A0A0MRB7;K7EK65;K7EKB9;K7ERZ7;X6REB3;P15923	TRUE
28.7415	28.588	28.6871	GPSM1	UID222	A0A0A0MSK4;A0A0A0MRC4;Q86YR5;A0A087WVF5	TRUE
29.8501	30.0242	29.8467	ASAP1	UID223	A0A0A0MRE5;Q9ULH1;H0YBF7	TRUE
28.6901	28.6326	29.0217	WDR47	UID224	A0A0A0MRE6;O94967	TRUE
30.1325	30.0242	30.1269	AKAP9	UID225	A0A0A0MRF6;Q99996;A0A0A0MRE9	TRUE
28.9954	29.1808	28.2973	BAK1	UID226	A0A0A0MRG8;Q16611	TRUE
25.0683	26.2973	25.4337	GPALPP1	UID227	A0A0A0MRI1;Q8IXQ4	TRUE
NA	21.1885	22.1308	SNX6	UID228	A0A0A0MRI2;G3V5X9	FALSE
NA	NA	26.5316	ARV1	UID229	A0A0A0MRI7;H7C484;Q9H2C2;H0YEB4;F6QB42;H7C0E7	FALSE
29.3479	29.4269	29.1394	CDC42BPA	UID230	A0A0A0MRJ0;Q5VT25	TRUE
32.9109	32.6168	32.7289	PCMT1	UID231	A0A0A0MRJ6;H7BY58;P22061;F6S8N6;A0A3F2YNX8	TRUE
33.7289	33.539	33.6525	MYO6	UID232	A0A0A0MRM8;E7EW20;Q9UM54;A0A0D9SGC1	TRUE
28.1104	28.614	28.6695	NOLC1	UID233	A0A0A0MRM9;Q14978	TRUE
29.3376	29.3018	29.3663	SNRPC	UID234	A0A0A0MRR7;P09234	TRUE
26.0225	25.5127	25.9414	NFKBIL1	UID235	Q5STV6;A0A0A0MRT5;Q9UBC1;A0A140TA04	TRUE
29.7219	29.513	29.439	ABI1	UID236	B6VEX4;A0A0A0MRT6;Q8IZP0	TRUE
29.387	29.1981	29.1938	CLN5	UID237	A0A0A0MRU5;O75503;A0A024R644;A0A1B0GWI2;A0A1B0GTI0;A0A087WZY0;A0A1B0GWJ7;A0A1C7CYZ2;A0A1B0GTR6;A0A1B0GTV7;A0A1B0GUE8;A0A1B0GV94	TRUE
26.8087	27.4348	27.3161	WRAP73	UID238	A0A0A0MRV3;Q9P2S5;Q5T0D5	TRUE
28.3283	28.7234	28.9778	TNIP1	UID239	A0A0A0MRZ4;Q15025;E7EMV7	TRUE
NA	NA	22.49	MFF	UID241	A0A0A0MS29	FALSE
32.1904	32.2852	32.2177	SFXN3	UID242	A0A0A0MS41;Q9BWM7;A0A1P0AYU5;S4R3N9	TRUE
29.8464	29.7112	29.7614	COG4	UID243	A0A0A0MS45;J3KNI1;Q9H9E3	TRUE
32.236	32.124	32.0962	GSN	UID244	A0A0A0MS51;A0A0A0MT01;P06396	TRUE
NA	NA	21.8858	PRKACB	UID245	A0A0A0MS54;P22694;A0A087WVC4;B1APG2;B1APF8;B1APF9;B1APG3;B1APG1	FALSE
26.7543	26.8447	26.4919	SRCAP	UID246	A0A0A0MS59;Q6ZRS2;A0A0C4DFX4	TRUE
27.3532	26.9472	26.9154	LAMA3	UID247	A0A0A0MSA0;Q16787;A0A075B783;A0A0A0MTS5;A0A0A6YYF2;A0A3B3ITG1	TRUE
23.1908	NA	NA	OSBP2	UID249	A0A0A0MSB4;Q6ZN50;Q969R2;H7C1R2;H7C368;H7C428	FALSE
31.661	31.5037	31.4763	EXOC7	UID250	A0A0A0MSB8;Q9UPT5;B4DJ07;A0A0A0MRE1	TRUE
24.8965	24.5834	24.7085	ADCY3	UID251	A0A0A0MSC1;O60266;U3KQ91	TRUE
31.0975	31.0498	31.0358	FHL2	UID252	J3KNW4;A0A0A0MSG2;Q14192	TRUE
28.3264	28.3598	28.3223	CHD1L	UID253	A0A0A0MSH9;Q86WJ1;A0A0A0MRH8	TRUE
26.8465	26.3605	26.6224	PHC2	UID254	B3KPJ4;A0A0A0MSI2;Q8IXK0	TRUE
27.1455	27.1959	26.9854	FBXO44	UID255	A0A0A0MSI6;B7Z1P2;Q9H4M3	TRUE
25.0786	24.6902	24.6268	PET100	UID256	A0A0A0MSK2;P0DJ07	TRUE
28.2878	28.1208	28.0854	ARHGAP5	UID257	A0A0A0MSK6;Q13017	TRUE
28.4867	28.3943	28.9812	UTRN	UID258	A0A0A0MSM3	TRUE
27.6464	27.3432	27.5966	MON1A	UID259	A0A0A0MSQ9;Q86VX9	TRUE
32.9663	33.1974	32.9553	AKR1C3	UID260	A0A0A0MSS8;P42330;S4R3Z2	TRUE
NA	24.9492	NA	RUNX1T1	UID261	A0A0A0MSU1;E5RH30;E7EQW3;E7EWJ9;E5RG85;E5RHJ8;E7ETA8;A0A087WWT6;Q06455	FALSE
25.9153	25.544	25.6527	ABCA8	UID262	A0A0A0MSU4;O94911;A0A075B774	TRUE
30.3826	30.6082	30.4907	TAPBP	UID263	A0A0G2JKZ1;A0A0A0MSV9;O15533;A2AB90;A0A0G2JH37;C9JA35;Q6P1N7	TRUE
24.8522	25.7836	25.9433	DOCK9	UID264	A0A0A0MSY4	TRUE
26.2036	26.2951	26.5394	TK2	UID265	H3BP77;A0A0A0MSY7;O00142;J3KS73	TRUE
29.9993	30.0656	30.1273	LIPA	UID267	A0A0A0MT32;P38571;Q5T073	TRUE
30.6486	30.6972	30.7029	SCAF8	UID268	A0A0A0MT33;Q9UPN6	TRUE
30.0329	29.4187	29.4337	FAM213B	UID269	A0A2P0CTB1;A0A0A0MT35;Q8TBF2;A0A2P0CTH9;A0A2P0CU24;A0A0A0MRV4;J3KPF6;J3KPF5;J3QKK8;A0A0G2JSF1;J3KRV9;A0A0G2JRR6	TRUE
28.1537	27.9328	27.9533	CCM2	UID270	A0A0A0MT72;Q9BSQ5;A0A3B3IRS0;E9PEC4;C9JUH3	TRUE
28.9834	29.2708	29.3656	IVD	UID271	A0A0A0MT83;P26440;H7C4G6;H0YLC3	TRUE
31.6289	31.6634	31.7118	WDR36	UID272	A0A0A0MTB8;Q8NI36	TRUE
NA	NA	23.414	NAV2	UID274	A0A0A0MTL4;A0A0A0MTE8;Q8IVL1	FALSE
NA	27.2298	NA	DYNC1I1	UID275	A0A0A0MTG2;O14576	FALSE
33.1697	32.9514	32.9871	ILK	UID276	A0A0A0MTH3;Q13418	TRUE
29.8088	29.9606	29.789	BTAF1	UID277	A0A0A0MTH9;O14981	TRUE
29.5221	29.3341	29.3336	DHCR24	UID278	A0A0A0MTI1;Q15392;H7C4B7	TRUE
33.0719	32.6903	32.8016	CUL2	UID279	A0A0A0MTN0;Q13617;Q5T2B5	TRUE
25.4749	25.1234	24.9604	PPFIBP1	UID280	A0A0A0MTP2	TRUE
30.0821	30.1793	30.5543	C14orf2;MP68	UID281	A0A0A0MTQ5;G3V556;P56378	TRUE
33.5555	33.4363	33.4391	RNF213	UID282	A0A0A0MTR7;A0A0A0MTC1;Q63HN8	TRUE
34.8243	34.5386	34.666	GPI	UID283	A0A0A0MTS2;A0A2U3TZU2;P06744;K7EQ48;A0A0J9YXP8;A0A0J9YYH3;A0A2R8Y6C7;A0A0J9YX90	TRUE
27.6338	27.7363	27.6189	TMEM259	UID284	A0A0A0MTU3;Q4ZIN3;U3KPY4	TRUE
31.2041	31.2309	30.7781	TMED7-TICAM2;TMED7	UID285	A0A0A6YYA0;Q9Y3B3	TRUE
25.9781	25.6465	25.9225	ZFP91-CNTF;ZFP91	UID286	A0A0A6YYC7;Q96JP5	TRUE
27.7588	27.4644	27.455	GPR75-ASB3;ASB3	UID287	A0A0A6YYF3;Q9Y575;H7BYZ6	TRUE
27.1872	26.6566	26.5777	STON1-GTF2A1L;ALF;STON1	UID288	A0A0A6YYG5;Q53S48;Q9Y6Q2	TRUE
29.3524	28.8758	28.9042	PPAN-P2RY11;PPAN	UID289	A0A0A6YYI3;A0A0B4J1V8;Q9NQ55;A8MV53;H7C446	TRUE
26.8443	27.0153	26.9446	MACF1	UID290	A0A0A6YYJ5	TRUE
30.6966	30.3762	30.3895	SULT1A4;SULT1A3	UID292	A0A0A6YYL2;P0DMN0;P0DMM9	TRUE
29.4666	29.5754	29.7345	CORO7-PAM16	UID293	A0A0A6YYL4	TRUE
27.142	27.398	26.9284	C10orf32-ASMT;C10orf32	UID295	A0A0B4J1R7;Q96B45	TRUE
29.8803	30.0492	30.1962	PI4KB	UID296	A0A0B4J1S8;Q9UBF8	TRUE
29.7287	29.6364	29.5902	MED24	UID297	A0A0B4J1W0;O75448;F5GY88;F5H5K2;B4DDR8	TRUE
31.7468	31.8083	31.7231	SRSF7	UID299	A0A0B4J1Z1;C9JAB2;Q16629	TRUE
28.6153	28.7208	28.5083	C11orf98	UID300	A0A0B4J220	TRUE
25.2181	25.2743	25.6798	CDYL2	UID301	A0A0B4J291;Q8N8U2	TRUE
27.4009	27.611	27.1785	TRAPPC2L	UID302	H3BUK6;A0A0B4J294;H3BP13;Q9UL33;A0A0B4J286;H3BQQ8	TRUE
30.1076	30.294	30.1522	TRPV1;SHPK	UID303	A0A0B4J2A0;Q9UHJ6	TRUE
31.0531	30.9495	31.0072	ACAA2	UID304	A0A0B4J2A4;P42765;K7EME0	TRUE
33.2149	33.1181	33.0425	TPT1	UID305	Q5W0H4;A0A0B4J2C3;P13693;J3KPG2;E9PJF7	TRUE
24.8881	NA	NA		UID307	A0A0B4J2E5	FALSE
26.1661	25.8492	25.7127	ORAI1	UID308	A0A0B4J2E8;Q96D31	TRUE
22.5255	NA	NA	PIGBOS1	UID309	A0A0B4J2F0	FALSE
28.1408	28.163	28.0017	FOXP1	UID310	A0A3B3IRW5;A0A0B4J2F3;A0A3B3IT66;A0A3B3IST6;A0A3B3IUB6;A0A3B3IRS5;A0A3B3IST0;A0A3B3IS20;Q9H334;A0A3B3IT14;A0A3B3IS87;G5E965;H0Y882;C9J0F0	TRUE
29.2364	28.6673	28.8596	LRRC41	UID311	A0A0B4J2G4;Q15345;A0A087X0S7;A0A087WTU1;A0A0C4DH00	TRUE
30.4485	30.1657	30.4189	CYP51A1	UID312	A0A0C4DFL7;Q16850	TRUE
27.1153	27.5364	27.6992	KDM4B	UID313	A0A0C4DFL8;F5GX28;O94953	TRUE
30.6648	30.0065	30.4387	GSTZ1	UID314	G3V267;G3V5T0;A0A0C4DFM0;G3V4T6;O43708;A0A0A0MR33	TRUE
30.8175	30.6552	30.5235	TM9SF4	UID315	A0A0C4DFM1;Q92544	TRUE
26.4885	26.5679	26.5729	ZCCHC11	UID316	E9PKY2;A0A0C4DFM7;Q5TAX3;E9PKX1	TRUE
31.5709	31.5572	31.5867	MGLL	UID317	A0A0C4DFN3;Q99685;A0A3B3ITT3;E7EWX8;H7C599;H7C4E0	TRUE
28.4351	27.7537	28.3348	TCTN3	UID318	A0A0C4DFN5;Q6NUS6	TRUE
NA	20.1173	NA	ZBTB34	UID319	A0A0C4DFQ2;Q8NCN2	FALSE
26.7787	26.6103	26.4373	FBXL15	UID320	X6RJB2;X6RGT4;X6RHD7;A0A0C4DFV0;Q9H469	TRUE
29.0893	28.9975	29.0043	NELFA	UID322	A0A0C4DFX9;Q9H3P2;C9JHL4;H0Y3X6	TRUE
23.3291	23.1598	23.7158	STX1A	UID323	A0A0C4DFZ1;A8MZ54;Q16623	TRUE
28.9696	29.0256	29.0364	ARSA	UID324	A0A0C4DFZ2;P15289	TRUE
36.1578	35.931	35.9839	RPSA	UID325	C9J9K3;A0A0C4DG17;P08865	TRUE
27.7004	27.4031	27.7086	ABI2	UID326	E7EW77;E7EP65;A0A0C4DG21;F8WAL6;Q9NYB9;E9PEZ7;B7Z836	TRUE
29.0301	28.7962	28.8084	PEX1	UID327	A0A0C4DG33;O43933	TRUE
23.8737	24.2104	23.4664	SYNE1	UID328	A0A0C4DG40;H0Y325	TRUE
29.1675	29.3557	29.0104	HTRA2	UID329	A0A0C4DG44;O43464	TRUE
29.7938	29.7802	29.9615	PVR	UID330	A0A0C4DG49;P15151;A0A0A0MSA9	TRUE
27.2936	27.2967	27.4041	POU2F1	UID331	A0A0C4DG88;P14859	TRUE
28.2486	28.2405	28.8939	DDX46	UID332	A0A0C4DG89	TRUE
26.6256	26.3609	26.5643	NME6	UID333	C9JQB1;C9J9V6;A0A0C4DG91;O75414;A0A2R8Y547;A0A2R8Y7V2	TRUE
29.197	29.1892	29.1561	KLHL13;KLHL9	UID334	A0A0C4DG99;Q9P2N7;A0A0C4DG80;Q9P2J3	TRUE
33.2605	33.3528	33.225	ECI2	UID335	A0A0C4DGA2;O75521;F1LLU7;F8WAW4;C9JB63	TRUE
27.6187	28.2828	27.568	HLTF	UID336	A0A0C4DGA6;Q14527	TRUE
28.3014	28.2985	28.3725	ABLIM3	UID337	A0A0C4DGA7;O94929	TRUE
30.387	30.4635	30.5245	SCOC	UID338	A0A0C4DGB0;Q9UIL1	TRUE
NA	NA	NA	CAST	UID339	A0A0C4DGB5;B7Z574;H0Y7F0;E7EQ12;E7EQA0	FALSE
22.3337	NA	NA	LMNA	UID341	A0A0C4DGC5	FALSE
25.7397	25.1915	24.4854	PLA2G12A	UID342	A0A0C4DGC6;Q9BZM1;D6RBP5	TRUE
NA	26.237	NA	KLHL6	UID343	A0A0C4DGF2;Q8WZ60	FALSE
31.9602	31.8195	31.7983	CHD4	UID344	A0A2R8Y425;A0A2R8Y5J0;A0A2R8YFK9;A0A2U3TZM0;F5GWX5;A0A2R8Y212;A0A2R8Y521;A0A0C4DGG9;Q14839;A0A2R8YFD8;A0A2R8YDJ9;A0A2R8YD40;A0A2R8YDW2;A0A2R8Y4X2;A0A2R8Y8C1;A0A2R8YER1;A0A2R8Y445;A0A2R8Y5Z7	TRUE
27.7551	27.9239	27.8555	CD276	UID345	A0A0C4DGH0;Q5ZPR3;H0YL10	TRUE
28.2641	28.0798	28.0748	NUMBL	UID346	A0A0C4DGH3;Q9Y6R0;M0QXQ4;M0QYC2	TRUE
NA	22.3567	NA	CHURC1-FNTB;CHURC1	UID347	H0YIM9;A0A0C4DGJ7;Q8WUH1	FALSE
NA	NA	25.1134	LYRM5	UID348	A0A0C4DGJ8;Q6IPR1;G3V521	FALSE
21.1182	NA	NA	PITPNC1	UID349	E7EU35;A0A0C4DGP0;Q9UKF7	FALSE
34.3005	34.332	34.1342	CAPNS1	UID350	A0A0C4DGQ5;P04632;K7ELJ7;K7EM73;K7EKD8	TRUE
28.5811	28.6134	28.5936	DHRS7B	UID351	A0A0C4DGQ8;Q6IAN0;J3KRS1	TRUE
29.7578	29.3556	29.3616	NDUFA6	UID352	A0A0C4DGS0;A0A2Y9D025;P56556;R4GN43	TRUE
34.6438	34.5242	34.5489	DDOST	UID353	A0A0C4DGS1;P39656	TRUE
NA	NA	29.2109	CEPT1	UID354	A0A0C4DGS9;Q9Y6K0	FALSE
NA	NA	24.3222	ACD	UID355	R4GNJ5;A0A3F2YNW4;A0A0C4DGT6;Q96AP0	FALSE
NA	21.9744	NA	TMPRSS9	UID356	A0A0C4DGY1;A0A3B3IU58;Q7Z410	FALSE
23.1063	NA	NA	LTBP4	UID357	A0A0C4DH07;Q8N2S1;M0QZX0;F8WAA0	FALSE
29.0448	28.7438	29.1358	EPB41L1	UID358	A0A0C4DH22;Q9H4G0	TRUE
NA	NA	23.1805	RSBN1	UID359	A0A0C4DH79;A0A0C4DGT8;A0A087WWP8;Q5VWQ0	FALSE
NA	23.0062	24.845	C6orf203	UID360	A0A0D9SEI0;Q9P0P8	FALSE
31.0391	31.114	31.0844	CDK11B;CDK11A	UID361	A0A0D9SEI3;A0A0D9SER5;A0A0D9SEN2;P21127;Q5QPR3;Q9UQ88;Q5QPR4	TRUE
29.7131	29.6601	29.5188	FAM120B	UID362	A0A0D9SEJ5;F5GY05;Q96EK7	TRUE
27.9872	28.1835	28.0171	RANBP10	UID364	A0A0D9SEU5;R4GMX8;Q6VN20	TRUE
26.7628	26.15	26.1488	R3HCC1	UID367	A0A0D9SF44;A0A0R4J2E2;Q9Y3T6;H0YBU3;E5RIK1	TRUE
NA	23.4831	NA	DDX3X	UID368	A0A0D9SF53;A0A0D9SFB3;A0A2R8YF78;A0A2R8YCW1;A0A0D9SG12;A0A2R8YFR4;A0A2U3TZJ9;A0A2R8YFS5;A0A2R8Y4A4;A0A2R8Y645;O00571;F6S8Q4;A0A2R8YDH3;A0A2R8YDT5;A0A2R8Y7T2	FALSE
26.9321	25.5645	25.6399	SPTAN1	UID369	A0A0D9SF54	TRUE
28.0587	28.1528	28.2137	PKP4	UID370	A0A0D9SF60;Q99569	TRUE
25.2544	25.2921	25.663	CYTH2	UID372	A0A0D9SFG6;Q99418;G5E9B7;F8W8E2;A0A286YF81	TRUE
31.0282	31.0742	30.9339	MYO18A	UID373	A0A0D9SFK2;Q92614	TRUE
27.2047	27.0612	26.8277	DGKH	UID374	A0A0D9SFR6;Q86XP1	TRUE
27.7151	27.5524	27.6552	COBLL1	UID375	A0A0X1KG75;A0A0D9SG04;Q53SF7	TRUE
27.6639	27.2892	27.447	UBE2A	UID376	A0A0D9SG71;P49459;A0A0D9SEZ6;A0A0R4J2E5	TRUE
30.8634	30.7472	30.464	STXBP1	UID377	A0A0D9SG72;P61764;A0A1B0GWF2;A0A1B0GVQ5;A0A2R8Y5D4;A0A1B0GTP9;A0A1B0GW76	TRUE
28.137	27.5958	27.7873	PHF6	UID378	A0A0D9SGE8;Q8IWS0;Q5JRC6	TRUE
NA	25.2713	24.961	SLC9A6	UID379	A0A0D9SGH0;A0A1B0GV11	FALSE
29.4058	29.5202	29.155	SYNJ1	UID380	A0A0D9SGJ6;J3KQV8;O43426;J3KPK1;C9JFZ1	TRUE
21.2434	NA	20.9606	MICB;MICA	UID381	A0A140T9H4;A0A140T9D8;A0A0G2JHB5;A0A0G2JH91;F5H7Q8;A0A140T979;X6R344;A0A0G2JH58;Q29980;H0Y615;A0A140T9T9;A0A140T9P3;A0A140T9M6	FALSE
32.5758	32.6302	32.5741	DIAPH1	UID382	A0A0G2JH68;O60610;A0A140T8Z0;H9KV28;A0A2R8Y5N1	TRUE
30.4924	30.361	30.3197	PPP1R18	UID383	A0A0G2JHC2;Q6NYC8	TRUE
27.9848	28.0809	28.1278	EHMT2	UID385	A0A0G2JIS2;Q96KQ7;A0A0G2JRR0;A0A0G2JRN8;A2ABF8;A0A0G2JIR1;A2ABF9;A0A0G2JK64	TRUE
33.7632	33.9082	33.6937	HSPA1B;HSPA1A	UID386	A0A0G2JIW1;P0DMV9;P0DMV8;V9GZ37	TRUE
28.0553	27.8229	27.4768	PSMB9	UID387	A2ACR1;A0A0G2JJA7;P28065;A2ACR0;A0A0G2JJQ0	TRUE
30.3162	30.1759	30.1274	ABHD16A	UID388	A0A0G2JJD3;O95870;A0A0G2JI89	TRUE
NA	25.2806	25.227	WDR46	UID389	A0A140T9L0;A0A0G2JJL1;H0Y6G3	FALSE
27.2591	27.2762	27.4686	BRD2	UID390	A0A0G2JK44;P25440;H0Y6K2;A0A140T9E9;A0A140T9V2;U3KQA6;A0A0G2JHL0;A0A140T9F7;E9PIQ3	TRUE
26.4403	NA	26.0489	RXRB	UID391	A0A0G2JKR7;P28702;A0A0G2JHI1	FALSE
NA	NA	20.4402	VARS2	UID392	B4E0K6;A0A0G2JL52;B7ZL25	FALSE
25.2604	25.5536	24.7422	OCLN	UID393	A0A0G2JMZ8;Q16625	TRUE
24.9574	24.9472	25.3126	KANSL1	UID394	A0A3B3IT55;A0A0G2JNB1;A0A0G2JQF4;A0A0G2JNT7;Q7Z3B3;A0A1W2PPV8;A0A1W2PRB5;A0A0J9YVS1;A0A0G2JQF5;I3L233;A0A1W2PQT4	TRUE
28.4449	28.4468	28.6467	TSEN34	UID395	B0V3J0;A9C4B9;A0A0G2JNK5;E7EQB3;Q9BSV6	TRUE
28.857	28.8254	28.7937	SLC12A7	UID396	A0A0G2JNW7;Q9Y666;A0A0U1RR18;A0A0G2JQE3;H0YB78	TRUE
26.549	26.901	26.881	ARHGAP27	UID397	E9PIR1;A0A0G2JRG8;A0A0G2JNY3;Q6ZUM4;A0A0G2JP16;E9PNT2	TRUE
32.4725	32.2986	32.1971	SCRIB	UID398	A0A0G2JNZ2;A0A0G2JPP5;Q14160;A0A0G2JMS7	TRUE
NA	NA	26.0123	HLA-G	UID399	Q8MH48;Q5RJ85;A0A0G2JPQ3;P17693	FALSE
NA	NA	23.5796	C4A;C4B	UID400	A0A140TA49;A0A140TA44;A0A140TA32;A0A0G2JPR0;P0C0L4;F5GXS0;A0A140TA29;A0A0G2JL54;P0C0L5	FALSE
25.8835	NA	24.6313	RAD17	UID401	A0A0G2JPT5;O75943;H0Y9J8;A0A0G2JNH5;A0A0G2JP78	FALSE
25.6595	25.5841	25.8989	TUBGCP5	UID402	A0A0G2JQX1;A0A0G2JPW5;A0A0G2JSA7;A0A087X1Z1;Q96RT8	TRUE
NA	NA	28.1045		UID404	A0A0G2JR96;A0A0G2JQT1	FALSE
28.7851	28.5189	28.7764	RBFOX2;RBFOX1;RBFOX3	UID405	B0QYV1;A0A0G2JRA5;O43251;A0A0G2JSB3;I3L1D4;B0QYY7;S4R469;F8VR27;F8VZY7;B0QYY4;A0A087X2B1;J3KNW3;B7Z1U7;F8VZG9;A0A286YEU2;Q9NWB1;A0A0G2JRD1;S4R3K7;A0A3B3ITL7;J3QQZ2;J3QRF4;A6NFN3	TRUE
27.8783	27.3186	27.1649	PUF60	UID406	A0A0J9YVP6;A0A0J9YYL3;A0A0J9YVR6;E9PQ56;E9PN18	TRUE
24.2947	24.6495	24.6479	BNIP3	UID407	F6RP06;A0A0J9YW18;Q12983	TRUE
NA	NA	25.9863	NHSL2	UID409	A0A0J9YW69;Q5HYW2	FALSE
22.9368	NA	22.4487		UID410	A0A0J9YWA1;A0A0J9YWU8	FALSE
24.8218	24.9257	25.2089	PHRF1	UID411	A0A0J9YX88;E9PJ24;B7ZM65;F8WEF5;A0A0J9YYB5;A0A0J9YWD5;Q9P1Y6	TRUE
NA	24.4963	NA		UID412	A0A0J9YWI3	FALSE
30.4064	30.2861	30.4201	AIM1	UID413	A0A0J9YWL0;Q9Y4K1	TRUE
NA	NA	27.0694		UID414	A0A0J9YXB8	FALSE
29.6739	30.1781	30.0544		UID415	A0A0J9YXC7	TRUE
NA	NA	26.6109	PON2	UID416	A0A0J9YXF2;A0A0J9YYG4;Q15165	FALSE
29.0477	29.1401	29.2378	CELF2	UID417	E9PC62;A0A0J9YXJ0;V9GYD9;Q5VZZ6;A0A0J9YX66;A0A1B0GU44;A0A1B0GUN8;O95319	TRUE
29.4047	29.1521	29.2314	WDR81	UID418	A0A0J9YXM6;Q562E7	TRUE
26.7415	NA	NA	PUF60	UID419	A0A0J9YXX5;Q9UHX1;A0A0J9YXJ8;A0A0J9YWM1;H0YEM1	FALSE
28.228	28.2474	28.0914		UID420	A0A1W2PQQ1;A0A0J9YY34;A0A0J9YY72	TRUE
NA	27.097	NA	TMEM184B	UID421	A0A0J9YYJ3;Q9Y519	FALSE
NA	24.2813	NA		UID422	A0A0M3HER3	FALSE
24.1658	24.6792	24.3727	MATR3	UID423	A0A0R4J2E8;P43243;D6REM6;D6R991	TRUE
26.7367	27.0631	26.8046	CLDND1	UID424	D6RIU2;D6RDP6;D6RHU6;D6RDY1;D6RA76;D6RC11;D6R9S8;D6RCE6;D6RFX6;D6RDI6;D6RCR8;A0A0R4J2F2;Q9NY35;H0Y8T9;D6RAZ7;D6RD48	TRUE
26.8429	27.1187	27.197	IFRD2	UID425	A0A0R4J2F6;Q12894;H7C2Z4	TRUE
32.601	32.4352	32.4762	NCEH1	UID426	A0A0R4J2G3;Q6PIU2;A0A0A0MTJ9;H7C046	TRUE
23.515	NA	23.1004	MEF2C;MEF2A	UID427	A0A0R4J2G5;A0A1B0GV32;A0A1B0GTW4;D6RG21;D6RCM6;D6RJA7;D6RJG6;A0A0D9SFD0;Q06413;H0YM62;D6RG14;D6RB91;A0A0D9SET2;D6R942;D6RC63;D8L7E9;A0A0D9SGI5	FALSE
28.1798	28.8446	27.6122	TPM1	UID428	A0A0S2Z4G6;P09493;H0YKP3	TRUE
25.9369	25.2664	25.3746	TP53	UID429	A0A0U1RQC9;P04637;A0A087X1Q1;J3KP33;A0A087WZU8;A0A087WXZ1;A0A087WT22;E7ESS1	TRUE
NA	24.168	22.8834	CCDC149	UID430	A0A0U1RQD2;Q6ZUS6	FALSE
NA	NA	NA		UID431	A0A0U1RQE4	FALSE
NA	NA	23.0437	FGGY	UID432	A0A0U1RRI8;A0A0U1RQJ1;F2Z2V1;A0A0U1RRB9;Q96C11	FALSE
22.7856	23.0915	23.2758		UID433	A0A0U1RQJ2	TRUE
29.2206	28.8309	29.3376		UID434	A0A0U1RQK7	TRUE
NA	NA	27.7638		UID435	A0A0U1RQL8	FALSE
26.6664	26.077	26.4786	hCG_2043597	UID436	A0A0U1RQL9;A0A0U1RQS5;B3KNS4;A0A0U1RQV1;Q96A10;A0A0U1RQN3	TRUE
23.7258	23.6323	23.7504	KIAA0101	UID437	H0YMA4;A0A0U1RQM0;Q15004;A0A0U1RQC1	TRUE
29.7963	29.7729	29.8395	SCYL2	UID439	A0A0U1RQQ9;Q6P3W7;F8VSC5	TRUE
23.9409	NA	24.4699	WDR45	UID440	C9J5L0;C9J7Q8;C9JBX7;C9J471;A0A0U1RQR1;H0Y329;A0A0U1RR06;Q9Y484;A0A0U1RQJ7;A0A0U1RR42;C9JE01;A0A0U1RQS7;C9JUS5;C9J0A8;A0A0U1RQG6;A0A0U1RQM7;G8JLI5;C9JYH8	FALSE
25.8929	26.5983	26.014	CD99L2	UID441	A0A0U1RQT8;Q8TCZ2	TRUE
22.7313	22.0323	22.8762		UID442	A0A0U1RQV3	TRUE
26.6988	26.7488	26.2801	REEP3	UID444	A0A0U1RR85;Q6NUK4	TRUE
NA	23.6736	NA	R3HDM2	UID445	A0A0U1RRA6;B5MCU0;B5MCG9;Q9Y2K5;H7C0E9	FALSE
NA	NA	25.8966	CMTR2	UID446	A0A0U1RRB3;Q8IYT2	FALSE
30.2013	30.2338	30.3294	EXOC6B	UID447	A0A0U1RRB6;Q9Y2D4;J3QT38	TRUE
27.7085	27.7208	27.9852	PHF14	UID448	A0A0U1RRH6;O94880;B4DG57	TRUE
28.2873	27.7813	27.7479	MICU1	UID449	F6XEV2;A0A0U1RRK1;A0A286YF11;Q9BPX6	TRUE
23.5622	24.0071	24.0444		UID450	A0A0U1RRL7	TRUE
27.9742	27.951	27.9715	SPATA20	UID451	A0A0U1RRL8;Q8TB22	TRUE
29.5113	29.4799	29.7506	GATAD2B	UID452	A0A0U1RRM1;Q8WXI9	TRUE
24.5947	24.4611	NA	DOS	UID453	A0A140LJL2;Q8N350	FALSE
25.0794	NA	NA	STK19	UID454	B7ZLI8;A0A140TA37;A0A140T8X5;P49842	FALSE
NA	NA	25.9946	VARS2	UID455	A0A140T8Y0;A0A140TA35;Q5ST30;A0A140TA40;A0A0A0MTG1;A0A0G2JIA5;A0A140TA36;A0A140TA45	FALSE
27.1604	27.4649	27.186	NOTCH4	UID456	A0A1U9X989;A0A140T8Y6;A0A140T9R5;Q99466	TRUE
NA	NA	NA	HLA-A	UID457	A0A140T9I0;A0A140T9X5;A0A140T913;P01892;A0A140T955;A0A140T933;A0A1W2PRT9;A0A1W2PPQ2	FALSE
NA	NA	23.0755		UID458	A0A140T986;A0A140T9M1;A0A140T9B8	FALSE
23.2119	NA	24.7987	HLA-C	UID459	O19617;A0A140T9H5;A0A140T921;A2AEA2;A0A140T9U8;P10321;A0A140TA05;A0A1W2PRU9;A0A140T9L3	FALSE
NA	NA	NA	HLA-C	UID460	A0A140T9J9;Q29963;A0A1W2PR11;A0A140T962;A0A140T9B3;A0A140T9E1;A0A140T942	FALSE
30.2069	30.012	30.1432	TAP1	UID461	A0A140T9T7;Q03518	TRUE
NA	NA	20.4961	RNF5	UID462	A0A140TA09;Q99942	FALSE
31.1206	30.1605	31.071	QIL1	UID464	A0A140TA86;Q5XKP0	TRUE
30.704	30.3839	30.3707	TXNRD2	UID465	A0A182DWF2;D3YTF8;A0A182DWF3;Q9NNW7;A0A096LPK7;A0A096LPD9;E7EWK1	TRUE
30.2034	30.2192	30.2908	ATP6AP2	UID466	A0A1B0GTB0;A0A1B0GVW0;O75787;A0A1B0GWJ8;H7C3E1;A0A1B0GTU8;A0A1B0GVB9;A0A1C7CYW4;A0A1B0GVC7;B7Z1I9;B7Z413;A0A1B0GUT7;A0A1B0GU12;A0A1B0GW13;A0A1B0GWD6;A0A1B0GVI9;A0A1B0GV60	TRUE
31.2738	31.1358	31.0916	FTO	UID467	A0A1B0GTC3;A0A1B0GVH5;Q9C0B1;A0A1B0GUC3;A0A1B0GV98;A0A1B0GTC5;A0A1B0GU26;A0A1B0GTY1	TRUE
32.7932	32.7255	32.6942	ALDH7A1	UID468	A0A1B0GTG2;A0A1B0GW77;P49419;A0A1B0GTY9;A0A1B0GUA1;A0A1B0GW82;A0A1B0GTJ4;A0A1B0GV49	TRUE
32.8071	32.8133	32.7682	ADSL	UID469	A0A1B0GWJ0;A0A1B0GTJ7;P30566;A0A0A6YY92;A0A1B0GWF8;A0A096LNY6;A0A1B0GTG9	TRUE
31.23	31.1532	31.3059	RAB11FIP5	UID470	A0A1B0GTL5;Q9BXF6	TRUE
29.3461	29.0627	28.7507	ASAH1	UID471	A0A1B0GUE3;A0A1B0GUW4;E7EMM4;A0A1B0GW68;A0A1B0GUA4;A0A1B0GTM3;A0A1B0GTZ5;A0A1B0GUH5;Q13510;A0A1B0GTP7;A0A1B0GV06;A0A1B0GUG1	TRUE
26.1615	25.0854	26.1113	KIF16B	UID472	A0A1B0GTU3;Q96L93	TRUE
30.2304	30.3571	29.9168	PXN	UID473	A0A1B0GTU4;P49023	TRUE
27.1475	27.5259	26.9563	NFIB	UID474	A0A1B0GU97;A0A1B0GW37;A0A1B0GWI9;Q5VW27;Q5VW30;A0A2R8Y7V8;Q5VW26;U3KQE8;A0A1B0GWJ4;A0A0A0MRX8;O00712;A0A1B0GWB8	TRUE
NA	NA	20.8303	hCG_39893;GRAMD1B	UID475	A0A1B0GUD6;A0A0J9YXZ1;A0A024R3M2;A0A2R8Y5X2;J3KNL5;A0A1B0GWG7;Q3KR37	FALSE
NA	NA	22.3545	RASSF3	UID477	A0A1B0GUG6;Q86WH2	FALSE
27.1714	27.1579	27.2376	RALGAPA1	UID478	A0A1B0GUI1;Q6GYQ0	TRUE
NA	22.6693	NA		UID479	A0A1B0GUL7	FALSE
28.2231	28.033	27.9642	UNC13B	UID480	A0A1B0GUS7;B1AM27;O14795;I6L9J0;F8W8M9;A0A1B0GVW8	TRUE
30.4618	30.3791	30.293	EFR3A	UID481	A0A1B0GUZ7;Q14156	TRUE
25.1242	24.8324	24.756	KIF21A;KIF21B	UID482	A0A1B0GV47;Q7Z4S6;H0YIM7;O75037	TRUE
27.0043	26.8149	26.7637	ENTHD2	UID484	A0A1B0GV70;Q96N21	TRUE
34.4308	34.6364	34.5315	CTSD	UID485	A0A1B0GVD5;A0A1B0GWE8;P07339;A0A1B0GW44;A0A1B0GVP3;A0A1B0GV23;A0A1B0GU92;A0A1B0GU03;C9JH19;H7C469;F8WD96	TRUE
26.9673	27.1706	26.5796	AHR	UID486	A0A1B0GVI7;A0A2R8Y7G1;P35869	TRUE
NA	26.9504	NA		UID487	A0A1B0GVJ7	FALSE
25.9643	25.462	25.5367	FAM193A	UID488	A0A1B0GVL4;P78312;D6RFZ4;E7EUR8	TRUE
21.8663	NA	NA	TPCN2	UID490	A0A1B0GVQ7;E7ETX0;Q8NHX9	FALSE
23.423	NA	23.3468	ZEB2	UID492	A0A1B0GWI0;A0A1B0GVV8;A0A1B0GW50;A0JP08;O60315;E7EUW9;A0A1B0GV02;A0A1X7SC99	FALSE
30.6311	30.1726	30.2611	DPY19L1	UID493	A0A1B0GW05;Q2PZI1	TRUE
NA	NA	21.8342	TCF4	UID495	A0A1B0GW91;A0A1B0GWD5;H3BTP3;E9PH57;A0A1B0GVB8;A0A1B0GVR6	FALSE
26.0365	NA	26.3521		UID496	A0A1B0GWA0	FALSE
NA	NA	24.7873	KAZN	UID497	B0QYQ6;A0A1B0GWK2;Q674X7	FALSE
NA	NA	20.1272	UBE2E3	UID498	R4GND1;A0A1B0GX65;Q969T4;R4GN77	FALSE
NA	NA	22.4074	PDE10A	UID499	A0A1B1UZQ1;A0A3B3IRU7;A0A3B3ISJ6;A0A3F2YP58;Q9Y233	FALSE
25.2383	NA	NA	EXOC3L2	UID500	A0A1C7CYX0;Q2M3D2	FALSE
27.3319	27.6235	27.4592	ELMSAN1	UID501	A0A1C7CYX1;Q6PJG2;A0A0A0MSU2	TRUE
34.4058	34.53	34.4769	DPYSL2	UID502	A0A1C7CYX9;Q16555	TRUE
28.543	28.5822	28.4098	PIGN	UID503	A0A1W2PPR7;A0A1W2PQZ1;A0A1W2PQR8;A0A1W2PQP4;A0A1W2PNR0;A0A1W2PNH8;A0A1W2PS19;A0A1W2PQA9;O95427;K7EPJ2;K7ELE1;A0A1W2PNW5;A0A1W2PPB6;A0A1W2PR74;A0A1W2PRH3;K7EMD7;A0A1W2PNQ8	TRUE
30.1472	29.9937	29.9924	PIGT	UID504	A0A1W2PP57;A0A1W2PPC3;A0A1W2PPS0;A0A1W2PNP0;Q969N2;A0A1W2PPR6;A0A1W2PQN1;F6W983;A0A1W2PP53;A0A1W2PPQ7;A0A1W2PRZ8;A0A1W2PR92;A0A1W2PQY1;A0A1W2PP13;A0A1W2PQ52	TRUE
30.935	31.6039	31.3003	IER3IP1	UID505	A0A1W2PNR9;Q9Y5U9	TRUE
NA	NA	19.5405	RGPD1;RGPD2	UID506	F8VYC4;A0A286YES2;A0A1W2PNU4;P0DJD0;P0DJD1	FALSE
NA	NA	NA		UID507	A0A1W2PNV4	FALSE
NA	NA	22.6075	MED17	UID508	A0A1W2PNW7;Q9NVC6;A0A1W2PS69;E9PM72;A0A1W2PS27;A0A1W2PRX4;A0A1W2PQ48;A0A1W2PR99;A0A1W2PNF3;A0A1W2PPP8	FALSE
26.9606	26.2152	26.1748	ELP4	UID510	A0A1W2PNY5;A0A1W2PQZ6;A0A1W2PRF0;A0A1W2PRJ0;A0A1W2PPP6;A0A1X7SBS0;A0A1W2PS93;A0A1W2PR08;A0A1W2PRF5;G5E9D4;Q96EB1;A0A1W2PQA7;A0A1W2PP47;E9PPJ9	TRUE
26.112	26.1917	26.0632	JMJD1C	UID511	A0A1W2PNZ9;Q15652;H7BXU7	TRUE
27.1183	26.87	27.1983	PARL	UID512	A0A1W2PP11;Q9H300;F8WCQ4;A0A1W2PS40;C9JNP8;H7C0U0	TRUE
NA	NA	23.3572	KCTD7	UID513	C9JTB6;A0A1W2PQL2;A0A1W2PQ65;A0A1W2PS30;A0A1X7SBW1;A0A1W2PP71;Q96MP8	FALSE
23.8638	24.6073	24.505	DPAGT1	UID514	A0A1W2PPC6;Q9H3H5	TRUE
30.693	30.8256	30.7725	GOSR2	UID515	A0A1W2PPG5;A0A1W2PPP5;I3L4Z6;A0A1W2PPG1;A0A1W2PRC2;A0A1W2PQM3;A0A1W2PS81;E7EQ34;I3NI02;O14653;A0A1X7SBU8;A0A1W2PRV0;A0A1W2PNV3;A0A1W2PR23;A0A1W2PPJ0;A0A1W2PPW8;A0A1W2PQ77;A0A1W2PR02;A0A1W2PS12;A0A1W2PRL0;I3L0K1;A0A1W2PRP7;A0A1W2PQP2;A0A1W2PQ06;I3L1K7;A0A1W2PRE6	TRUE
32.5149	32.5243	32.3543	ME2	UID516	A0A1W2PPH1;P23368;A0A1W2PQH3;A0A1W2PQT3;A0A1W2PQY8;A0A1W2PQF8;A0A1W2PR68;A0A1W2PQ37	TRUE
28.7175	28.5313	28.116	STRADA	UID517	A0A1W2PPJ9;Q7RTN6;A0A1W2PQE8;A0A1W2PR00;A0A1W2PP78;A0A1W2PPG2;A0A1W2PPM8;A0A1W2PQF1;A0A1W2PQ00;A0A1W2PNV7	TRUE
30.9739	30.5129	30.5533	TCEA1	UID519	A0A1W2PPZ5;P23193;A0A1W2PRL9	TRUE
25.9666	NA	25.7307	SLC35A3;HIAT1	UID520	A0A1W2PQ13;A0A1W2PSA9;A0A1W2PR66;A0A1W2PQD6;A0A1W2PQL8;A0A1W2PS77;A0A1W2PRN3;A0A1W2PS45;A0A1W2PSD1;A0A1W2PRT7;A0A1W2PNF0;A0A1W2PQH2;A0A1W2PPE6;A0A1W2PPG9;A0A1W2PPH4;A0A1W2PNY6;A0A1W2PQ60;Q9Y2D2;Q96MC6	FALSE
33.6927	33.7922	33.6675	DDX17	UID521	A0A1X7SBZ2;A0A1W2PQ51;Q92841	TRUE
NA	NA	NA	RPS10;RPS10-NUDT3	UID522	A0A1W2PQS6;F6U211;A0A2R8Y7H1;A0A2R8YFH6;A0A2R8Y6L3;S4R435	FALSE
27.1609	27.7009	27.6674	GCSH	UID523	A0A1W2PQV2;P23434;H3BUH9	TRUE
27.1315	27.0786	27.2384	NECAP1	UID524	F5GYH1;A0A1W2PRM0;A0A1W2PRL5;A0A1W2PR09;Q8NC96;F5H2U7;A0A1W2PNT6	TRUE
26.0284	26.0174	26.0743	PFKFB3	UID525	Q5W015;Q5VX20;A0A1W2PR17;Q16875;F2Z2I2	TRUE
26.4653	26.2169	NA	TXNRD3	UID526	H0YBI6;A0A1W2PR67;H0YBQ0;Q86VQ6	FALSE
24.6748	24.8071	24.8252	STIM2	UID527	H7C5A5;A0A1X7SBY3;H0Y860;A0A1W2PRA1;Q9P246;H7C5K2	TRUE
NA	NA	NA		UID528	A0A1W2PRB8	FALSE
NA	27.7615	26.6647		UID529	A0A1W2PRG7	FALSE
30.1927	30.1671	30.4256	SMN1;SMN2	UID530	A0A1W2PRV5;E7EQZ4;Q16637;B4DP61	TRUE
27.4178	26.8805	27.3074	PLA2G16	UID531	A0A1W2PRW4;P53816	TRUE
29.9962	29.7344	29.8689	PIK3C3	UID532	A0A1W2PS05;Q8NEB9;A8MYT4	TRUE
33.3174	33.2503	33.1553	SCARB2	UID533	A0A1W2PS43;Q14108;A0A1W2PPX5;A0A1W2PQR6;A0A1W2PQB7;A0A1W2PRS1;A0A1W2PRF6;A0A1W2PPU6	TRUE
NA	27.4852	NA	TEX15	UID534	A0A2R8Y358;A0A1W2PS94;Q9BXT5	FALSE
26.2568	25.9841	25.9414	MFSD8	UID535	A0A286YFC6;A0A286YFH9;A0A286YFE7;A0A286YEV4;A0A286YF00;A0A286YFM2;A0A286YF51;A0A286YF73;A0A286YEW8;A0A286YFF5;Q8NHS3;A0A286YER2;A0A286YFJ5;A0A286YFE6;B7Z2B2;A0A286YF82;A0A286YEW7;A0A286YFK4;A0A286YEV9;A0A286YFH3;A0A286YEX1;A0A286YF72;A0A286YFF1;E7ERQ4;A0A286YF45;A0A286YFI8	TRUE
28.4971	28.1871	28.4943	NFIC	UID537	A0A286YEX4;P08651	TRUE
30.7845	30.6938	30.6369	PHGDH	UID538	A0A286YF22;O43175;A0A2C9F2M7;A0A286YFA2;A0A286YFL2	TRUE
29.5263	29.2263	29.267	STX3	UID539	A0A286YF28;A0A0C4DGE4;A0A0J9YW33;Q13277	TRUE
27.95	27.6615	27.7801	FRY	UID540	A0A2R8YCY2;A0A286YFA9;A0A2R8Y5V8;Q5TBA9;A0A0C4DFX2	TRUE
32.6057	32.7946	32.3704	PPT1	UID541	A0A2C9F2P4;A0A286YFF7;P50897;Q5T0S4;A0A286YFE3;A0A286YFL8	TRUE
30.3963	30.6245	30.5849	GOLGA2	UID542	A0A2Q2TH77;Q08379	TRUE
NA	NA	NA	CAMK2G	UID543	A0A2Q3DQE3;Q13555;H0Y6G2	FALSE
26.847	27.008	27.301	CFI	UID545	A0A2R8Y3M9;G3XAM2;E7ETH0;P05156;A0A087X0I2;D6R9Z8	TRUE
22.5578	NA	NA	SERAC1	UID546	A0A2R8YCL0;A0A2R8Y511;A0A2R8YFH3;A0A2R8Y3S0;Q96JX3;U3KQE4;A0A2R8YD19	FALSE
27.0708	26.1733	26.2677	ATXN3	UID547	A0A2R8Y3X7;F5H211;P54252;D3VVH9;A0A087X1A8;G3V3R7;G3V4U9;A0A087WXY4;A0A0A0MS38;G3V328;C9JQV6;E9PJN5;G3V2G1;G3V526;G3V2G2	TRUE
NA	NA	25.4146	CEP78	UID548	A0A2R8Y589;A0A2R8Y4C1;A0A2R8Y7U5;A8MST6;A0A2U3TZI9;A0A2R8Y5W6;A0A2R8Y432;A0A2R8YCP0;A0A2R8Y7A4;Q5JTW2;A0A2R8YFB0;A0A2R8Y7M8	FALSE
33.0096	33.3238	33.1236	CD9	UID549	A6NNI4;A0A2R8Y478;G8JLH6;P21926	TRUE
29.5173	29.8268	29.543	CD47	UID550	A0A2R8Y484;Q08722	TRUE
NA	21.8456	22.0255	CCDC82	UID552	F5H777;A0A2R8Y4L3;A0A2R8YE98;A0A2R8Y7C3;Q8N4S0	FALSE
29.6724	29.5893	29.6902	SMARCA4	UID554	A0A2R8Y7S2;A0A2R8Y4P4;Q9HBD4;P51532;A0A2R8YGG3;A0A0A0MT49;A0A2R8Y440;A0A2R8YG32;A0A2R8Y4C5;A0A2R8Y7F3;A0A2R8Y6N0;A0A2R8YDA1;A0A2R8YF58;A0A2R8YGP5;A0A2R8Y6V2;A0A2R8Y526;A0A2R8Y7Y7;A0A2R8YF80;A0A2R8Y523	TRUE
28.4141	28.5124	28.4292	TRMU	UID555	A0A2R8Y4R7;A0A2R8Y6L6;O75648;A0A2R8YDK3	TRUE
30.3165	30.2416	30.313	TNS1	UID556	E9PGF5;A0A2R8Y4T1;E9PF55;Q9HBL0;A0A087WWW7;H0Y4U1	TRUE
27.038	26.7167	26.3851	IFNGR1	UID557	A0A2R8YFL3;A0A2R8Y7R1;A0A2R8Y4U4;P15260	TRUE
28.6231	28.3233	27.9783	SPG7	UID558	A0A2R8Y726;A0A2R8Y7B8;A0A2R8Y4Y7;A0A2U3TZH1;Q9UQ90;A0A2R8YDQ1;A0A2R8YFW4;A0A2R8Y3M4;A0A2R8YGZ0;A0A2R8Y7E2;A0A2R8YEH4;A0A2R8Y6K2;J3KRF6	TRUE
26.7367	26.6413	26.5779		UID559	A0A2R8Y4Z8	TRUE
21.6444	21.533	21.5836	TRIM8	UID560	A0A2R8Y500;A0A2U3TZI0;Q9BZR9;A0A2R8YD00;A0A2R8YFP1;R4GN03;A0A2R8Y5K0	TRUE
34.5248	34.4868	34.3951	CTNNB1	UID561	A0A2R8Y543;A0A2R8YCH5;A0A2R8Y5A3;P35222;A0A2R8Y804;A0A2R8Y7Z0;A0A2R8Y750;B4DGU4;A0A2R8Y5Z1;A0A2R8Y5C3;A0A2R8Y6G0	TRUE
30.4254	30.3435	30.3477	KIAA1468	UID562	A0A2R8Y566;Q9P260;A0A075B785	TRUE
25.8479	25.2855	25.9181	CTCF	UID563	A0A2R8Y595;A0A2R8YFL0;P49711	TRUE
28.8932	29.115	28.9713	ATXN2	UID564	A0A2R8YDM9;A0A2R8Y5A6;H0YH87;A0A2R8Y7P6;V9GY86;Q99700;F8WB06;F8VQP2	TRUE
26.1305	26.5736	26.4564		UID565	A0A2R8Y5C4	TRUE
29.4118	29.2069	29.2573	TSC2	UID566	A0A2R8Y5F1;A0A2R8YGU4;X5D2U8;H3BMQ0;A0A2R8YDZ2;A0A2R8Y7X5;A0A2R8YDR3;A0A2R8Y7C8;A0A2R8YGD6;P49815;A0A2R8Y6C9	TRUE
28.9352	29.2982	29.2177	KSR1	UID568	A0A2R8Y5H9;Q8IVT5;A0A0A0MQW1;A0A2R8Y4X0	TRUE
25.8871	25.6047	25.8416	TSEN15	UID569	A0A2R8YEM0;A0A2R8Y5L0;F2Z3M0;A0A2R8Y6M5;E9PPN1;H0YCV5;A0A2R8Y7T8;A0A2R8YG40;A0A2R8YDU8;A0A2U3TZM3;A0A2R8Y6A4;Q8WW01;A0A2R8Y5Q6;A0A2R8Y6B3	TRUE
27.1695	NA	26.9108	TSC1	UID570	A0A2R8YFV7;A0A2R8Y5N2;A0A2R8Y5S3;Q92574;Q86WV8;A0A2R8Y7E9;A0A2R8Y6W1;Q59IT9;A0A2R8Y6S1	FALSE
29.5998	29.5667	29.5643	HARS2	UID571	A0A2R8Y5P7;P49590;A0A2R8Y6I1;A0A2R8Y3N3;D6RB22;B4DQ67;D6RJE6	TRUE
NA	NA	20.0457	SHROOM3	UID572	A0A2R8Y5P9;Q8TF72	FALSE
32.4631	32.1003	32.4785	RDX	UID573	A0A2R8Y5S7;P35241;A0A2R8Y7M3	TRUE
31.0176	30.7253	30.8866	COL4A3BP	UID574	A0A2R8Y7Q9;A0A2R8Y5S9;Q9Y5P4;A0A2R8YEK8;A0A2R8YE18;A0A2R8Y7C5;A0A2R8Y5H3;A0A2U3TZL3;A0A2R8YEA4;A0A2R8YFI2;A0A2R8YE59	TRUE
27.0606	27.0585	NA	ASXH1;ASXL1	UID575	A0A2R8Y5U1;Q76L82;Q8IXJ9;A0A087WWN0;H0YJC9;A0A2R8Y6F0;A0A2R8Y6V0;Q5JWS8;Q6P1M8;Q498B9;A0A2R8Y4U9;A0A2R8Y627	FALSE
26.6389	25.9131	25.83		UID576	A0A2R8Y5V9;A0A2R8YGX3;A0A2R8YH90	TRUE
30.0505	30.0219	29.6805	COMMD7	UID577	A0A2R8Y600;A0A2R8Y620;A0A2R8Y7U2;A0A2R8Y455;Q86VX2	TRUE
NA	NA	NA		UID578	A0A2R8Y602	FALSE
20.3889	21.0217	21.5227		UID579	A0A2R8Y611	TRUE
NA	21.7162	NA		UID580	A0A2R8Y623	FALSE
26.9016	26.805	26.9171	ATP13A3	UID581	A0A2R8Y635;A0A2R8YDN7;Q9H7F0;A0A087WYY3	TRUE
27.0784	26.8816	26.3515	GIPC3	UID582	A0A2R8Y651;Q8TF64	TRUE
27.9038	28.1197	28.3166	UCK2	UID583	A0A2R8Y653;Q9BZX2	TRUE
30.6909	30.2741	30.6563	HECW2	UID584	A0A2R8Y6F3;Q9P2P5;A0A2R8YE75	TRUE
26.3994	26.691	26.3274	DEPDC5	UID585	A0A2R8Y6H3;H0Y770;A0A2R8Y7U0;O75140;A0A2R8Y5K9;A0A2R8Y721;A0A2R8Y6V4;A0A2R8Y5T1;A0A2R8Y842;A0A2R8YEW8	TRUE
34.7872	34.4217	34.7511	RPL5	UID586	A0A2R8Y6J3;P46777	TRUE
28.393	28.2937	27.7691	DYRK1A	UID587	A0A2R8Y6L5;Q13627;A0A2R8YDF3;A0A2R8Y6I6;A0A2R8Y443	TRUE
31.1393	31.0728	30.9248	SUCLA2	UID588	A0A2R8YDQ9;A0A2R8Y6Y7;Q9P2R7;Q5T9Q5	TRUE
29.4626	29.3839	29.5715	BPTF	UID591	E7ETD6;E9PE19;A0A2R8Y7Q1;Q12830;F5GXF5	TRUE
29.1363	28.6469	28.6181	MEA1	UID592	A0A2R8Y7W8;A0A2R8Y6W5;Q16626	TRUE
32.5138	32.5296	32.5117	RPS14	UID593	A0A2R8Y811;P62263;E5RH77	TRUE
30.5034	30.313	30.739	RPS29	UID594	A0A2R8Y851;P62273;A0A2R8Y6P7;A0A087WTT6	TRUE
29.148	29.0502	28.9697	CUX1	UID595	A0A2R8Y852;P39880;A0A2R8YDI1	TRUE
29.0627	28.8287	28.9068	SMARCE1	UID596	A0A2R8Y855;Q969G3;B4DGM3;J3QKS7;A0A2R8Y765;A0A2R8Y7U4;A0A2U3TZQ7;A0A2R8Y7I9;A0A2R8Y4T4;J3QR61;A0A2R8YES3	TRUE
32.8159	32.7285	32.7509	PFKM	UID597	A0A2R8Y891;P08237;F8VZI0	TRUE
NA	NA	23.8913	BRAF	UID598	H7C560;A0A2R8Y8E0;A0A2U3TZI2;P15056;H7C4S5;A0A2R8Y492	FALSE
29.2404	29.449	29.2436	SPAST	UID599	A0A2R8YCL5;A0A2U3TZR0;Q9UBP0;A0A2R8YGN6;A0A2R8Y4I8;A0A2R8Y481;A0A2R8Y7K2;A0A2R8YFW8;A0A2R8Y5N9	TRUE
NA	NA	22.9994	ZMYM6NB	UID600	A0A2R8YCV2;Q8NCS4	FALSE
26.803	26.8904	26.4516	RNASEH2B	UID601	A0A2R8YCX2;A0A2R8YGP2;Q5TBB1;A0A2R8Y761;A0A087WZJ6;A0A2R8YCJ4;A0A2R8Y6Y1;A0A2R8Y7R8;A0A2R8YCP1;A0A2R8Y883;A0A087WXR7;A0A2R8Y6Q6;A0A2R8YEB4;A0A2R8Y4S2;A0A2R8Y687;A0A2R8Y6M7;A0A2R8YEH2;A0A2R8Y459;A0A2R8YEC1;A0A2R8YE60;A0A2R8Y7Q3	TRUE
32.1869	32.105	32.0045	CSNK2A1;CSNK2A3	UID602	A0A2R8YD58;E7EU96;P68400;A0A2R8Y5A0;A0A2R8YF43;A0A2R8YFU2;A0A2R8YDP2;Q8NEV1;A0A2R8Y4D6;A0A2R8Y4H0	TRUE
25.2195	NA	25.4484	SLC11A2	UID603	F8W1P7;A0A2R8YD71;F8W154;F8W1C0;F8VWB0;F8W1F2;A0A2R8YDL2;A0A2R8Y4F9;P49281	FALSE
28.0733	27.6812	27.954	DOCK10	UID604	A0A2R8YD85;Q96BY6	TRUE
26.4056	26.2474	26.5712	SAP130	UID605	H7BXF5;A0A2R8YDB8;Q9H0E3	TRUE
25.7321	25.3249	25.5794	FAM73A	UID606	A0A2R8YFQ8;A0A2R8YDC7;A0A2R8YF99;A0A2R8YE40;A0A2R8YGK2;F8W7S1;Q8NAN2	TRUE
25.4967	26.1282	25.5839	KDM4A	UID607	A0A2R8YDF7;O75164;A0A2R8Y4U1	TRUE
28.2643	28.3148	28.001	MED19	UID608	A0A2R8YDL4;J3KR33;A0JLT2	TRUE
29.3788	29.2557	29.2304	EPS8	UID609	A0A2R8YE63;Q12929;A0A2R8Y4W2	TRUE
25.4521	NA	NA		UID610	A0A2R8YEA7	FALSE
NA	23.7287	23.713	TRANK1	UID611	A0A2R8YEM9;O15050;A0A2R8Y8A3	FALSE
30.1907	30.1027	29.8736	MICAL2	UID612	A0A2R8YFA9;O94851	TRUE
NA	NA	22.463	RAB15	UID613	G3V196;A0A2R8YFB8;P59190;G3V562	FALSE
30.8079	30.7042	30.8412	SEC23B	UID614	A0A2R8YFH5;Q15437;Q5QPE2	TRUE
26.2155	NA	NA	TBL1Y	UID615	A0A2R8YFW3;Q9BQ87	FALSE
NA	NA	NA	ARHGEF7	UID616	A0A2R8YG42;Q14155	FALSE
27.5053	27.5668	27.9697	ARHGAP26	UID617	A0A2R8YGB3;Q9UNA1	TRUE
29.3036	29.0969	29.1681	RAPGEF2	UID618	A0A2R8YGD3;Q9Y4G8;A0A2R8Y661	TRUE
29.3214	29.2673	28.8909	AP1S1	UID620	A0A2R8YGH5;P61966;H7C1E4	TRUE
26.2113	25.9402	26.2468	COL13A1	UID621	E7EX21;E7ES50;A0A2R8YGI3;Q5TAT6	TRUE
25.1204	25.253	25.4895	FAM208B	UID622	A0A2R8YH03;Q5VWN6	TRUE
28.4213	28.1654	28.5955	EEF1A2	UID623	A0A2U3TZH3;Q05639;A0A2R8Y488	TRUE
33.3499	33.4899	33.6115	CD59	UID624	E9PNW4;A0A2U3TZL5;E9PR17;P13987;H0YET2	TRUE
19.6544	NA	NA	ABHD5	UID625	A0A2U3TZT9;Q8WTS1;F8W7B5;A0A2R8YG27;A0A2R8YER6;A0A2R8Y7S6;H7BZY9;A0A2R8YEZ7;C9J1D1	FALSE
32.3888	32.2169	32.2552	PNPLA6	UID626	A0A384DVU0;Q8IY17	TRUE
29.5476	29.5196	29.3663	ARHGEF18	UID627	A0A3B3IPE9;Q6ZSZ5;M0QZS0;A0A087WZG4	TRUE
27.1621	27.0007	27.5933	JMJD8	UID628	H3BMF2;A0A3B3IQ16;Q96S16;H3BVG3	TRUE
NA	24.6364	24.7667	OGFRL1	UID629	A0A3B3IRI0;Q5TC84	FALSE
32.7355	32.6917	32.6345	CTPS1	UID630	A0A3B3IRI2;P17812;B4E1E0;A0A3B3IRQ8;A0A3B3ITF6;A0A3B3ITB8	TRUE
NA	NA	23.0948		UID631	A0A3B3IRI3;A0A3B3IRV6;A0A3B3IT83	FALSE
28.7854	28.6302	28.856	INPP5F	UID632	A0A3B3ITL0;A0A3B3IRJ9;Q9Y2H2;A0A3B3ITR9;A0A3B3ISI3	TRUE
24.8881	25.627	25.4369	IFIH1	UID633	A0A3B3IRK8;Q9BYX4	TRUE
29.1978	NA	NA	CREG1	UID634	A0A3B3IRL2;O75629	FALSE
NA	22.1625	NA	BMPER	UID635	A0A3B3IT71;A0A3B3ISN0;A0A3B3IS51;A0A3B3ITD3;A0A3B3IUD9;A0A3B3IRP7;A0A3B3ISK6;A0A3B3IRM9;A0A3B3IUC5;A0A3B3ITW7;A0A3B3ISL7;A0A3B3ITZ8;A0A3B3ITY4;Q8N8U9	FALSE
26.9584	27.4973	27.2034	FMOD	UID636	A0A3B3IRN5;Q06828	TRUE
29.6064	28.9251	29.0828	ADAR	UID637	A0A3B3IRQ9;H0YCK3	TRUE
23.5973	23.8057	26.2085	LMBRD1	UID638	A0A3B3IRS7;A0A3B3IU68;A0A3F2YP66;A0A3B3ITP2;A0A3B3IT31;Q9NUN5	TRUE
26.0625	NA	NA	SSR1	UID639	A0A3B3IRT8;P43307;C9J5W0;E9PAL7;C9IZQ1	FALSE
NA	24.4998	NA		UID640	A0A3B3IRU2	FALSE
27.1171	27.5898	27.9157	HDAC8	UID641	A0A3B3IRV1;A0A3B3IRZ0;A0A3B3IT30;A0A3B3IRI9;A0A3B3ITZ3;A0A3B3IT04;A0A3B3IS68;A0A3B3ISJ4;A6NGJ7;Q9BY41;A0A3B3IU62;A6NMT1;A0A3B3IRZ8;A0A3B3ISE4;A0A3B3IT95;A0A3B3ISS7;A0A3B3IT84;E7EVA8;A0A3B3IRP8;A6NFW1	TRUE
23.9433	24.442	24.1242	QSER1	UID642	A0A3B3IRW6;Q2KHR3	TRUE
25.2701	25.5018	25.3665	CASC4	UID643	A0A3B3IRW9;Q6P4E1;H0YMR0	TRUE
NA	24.3747	24.9318	MED13L	UID644	A0A3B3IRX3;Q71F56;H0YHC1;A0A3B3IRS4;A0A3B3IS46	FALSE
27.1528	27.2371	26.4143	TBX1	UID645	A0A3B3IS18;O43435	TRUE
NA	NA	22.8759	LEPROTL1	UID646	E5RIL0;H0YBC1;C9JVM4;E5RJS9;A0A3B3IS19;E5RHU8;O95214	FALSE
25.9129	26.0959	26.2069	KDM5B	UID647	A0A3B3ITA8;A0A3B3ITE7;A0A3B3IT25;A0A3B3IS40;Q9UGL1;A0A3B3ISE6;A0A3B3ITJ7;B3KV94	TRUE
27.4644	27.5204	27.9361	ABLIM1	UID648	A0A3B3IS55;O14639;F8W8M4;A0A0A0MRL6	TRUE
NA	NA	21.637	ABCB11	UID649	A0A3B3ISD4;Q53S60;A0A3B3IS78;O95342	FALSE
26.9335	26.9879	27.1077	SSH2	UID650	A0A3B3IS79;F5H527;Q76I76	TRUE
26.0912	24.9058	25.802	WDR24	UID651	A0A3B3ISA1;Q96S15	TRUE
25.6737	25.3455	25.6742	FGFR1	UID653	A0A3B3ISD1;E7EU09;P11362	TRUE
26.5709	27.955	NA	LARP1B	UID654	A0A3B3ISF0;Q659C4;A0A3B3IT29;A0A3B3ISF8	FALSE
33.9035	33.9318	34.0416	ECE1	UID655	A0A3B3ISF9;P42892;B4DKB2	TRUE
32.9254	32.7469	32.7209	IDE	UID656	A0A3B3ISG5;P14735	TRUE
26.5888	26.5006	26.5581	PPP1R13B	UID658	A0A3B3ISJ2;Q96KQ4	TRUE
29.3918	28.9153	29.1271	ANKS1A	UID659	A0A3B3ISP1;Q92625	TRUE
26.457	28.5785	26.8924	EPS8L2	UID660	A0A3B3ISQ4;Q9H6S3	TRUE
29.0498	28.6467	29.1907	TSPAN9	UID661	A0A3B3IST1;B5MD23;O75954	TRUE
25.4997	25.087	25.1983	ICA1	UID662	E9PDL4;A0A3B3IST8;Q05084	TRUE
33.9998	33.6575	33.5464	COL4A1	UID663	A0A3B3ISV3;P02462	TRUE
29.8229	30.0663	29.8888	VKORC1L1	UID664	A0A3B3ISV4;Q8N0U8	TRUE
30.5947	31.0872	30.8483	LRRC57	UID665	H3BSW0;A0A3B3ISV5;Q8N9N7	TRUE
29.1765	28.7325	28.8206	WDR37	UID667	A0A3B3IT47;Q9Y2I8;E7EQ49;A0A087WTQ2;C9JGR9	TRUE
26.7187	27.0191	26.472	C8orf33	UID668	A0A3B3IT54;Q9H7E9;A0A3B3IRR6;A0A3B3ITA3	TRUE
NA	24.8031	24.7904	MSL3;MSL3P1	UID669	A0A3F2YNX2;A0A3B3ITL5;A0A3B3IT59;Q8N5Y2;A0A3B3IU53;A6NLU8;C9JKR8;A0A3B3IRN2;A0A3B3ITH5;A0A3B3IRI6;A0A3B3IS72;A0A3B3IU80;A0A3B3ITF3;P0C860	FALSE
28.0709	27.852	NA	BLM	UID670	H0YNU5;A0A3B3IT82;P54132	FALSE
28.0956	27.694	27.6938	DAB2IP	UID671	A0A3B3ITG3;Q5VWQ8;H0Y3A3	TRUE
28.5316	28.2889	28.3887	IMPACT	UID672	A0A3B3ITH3;Q9P2X3;J3KT25	TRUE
24.2336	23.4881	23.5782	PEX10	UID674	D6RA89;A0A3B3ITN6;D6RBB0;O60683	TRUE
NA	NA	26.07	GPRC5A	UID675	F5GWG3;A0A3B3ITN8;Q8NFJ5	FALSE
28.7033	28.6512	28.9701	MMAA	UID676	A0A3B3ITP4;Q495G5;Q8IVH4;D6RIS5	TRUE
NA	23.7666	23.6562		UID677	A0A3B3ITQ7	FALSE
26.3257	26.8519	26.7891	KRIT1	UID678	A0A3B3ITR4;O00522	TRUE
27.8684	27.5777	27.6281	FARS2	UID679	A0A3B3ITR6;O95363	TRUE
29.0901	28.7566	28.8707	RAB12	UID680	A0A3B3ITT1;Q6IQ22	TRUE
30.2392	30.3416	30.6132	RPL29	UID681	A0A3B3ITT5;P47914	TRUE
29.4542	29.1906	29.2425	ITPR1	UID682	A0A3B3ITU8;A0A3B3IU04;A0A3F2YNW8;Q14643;A0A3B3ITQ1;A0A3B3IU05;A0A3B3IU13;A0A3B3IRP0	TRUE
32.085	32.2066	32.2964	ATP5L	UID683	E9PN17;A0A3B3ITX4;O75964	TRUE
20.1769	NA	NA	TAF11	UID684	A0A3B3ITY8;Q15544	FALSE
24.7754	NA	NA		UID685	A0A3B3IU42	FALSE
31.6469	31.7007	31.6644	MCM4	UID686	A0A3B3IU45;P33991;A0A3B3IT92;A0A3B3IS57;E5RG31;A0A3B3ITP6	TRUE
NA	NA	NA		UID687	A0A3B3IU51	FALSE
31.2066	31.1048	31.0056	EML1	UID688	F8W717;A0A3B3IU69;O00423;G3V3N9	TRUE
31.1485	31.0231	30.6982	EIF2B5	UID690	A0A3B3IUB1;Q13144;A0A3B3ISX3;A0A3B3ITG6;A0A3B3IUF2;A0A3B3ISM8;A0A3B3ITQ2	TRUE
30.9612	31.0508	30.6176	HM13	UID691	A0A3B3IUB5;Q8TCT9;A0A0S2Z6F0;A0A075B6F6;A0A3B3IT72	TRUE
NA	NA	28.9967		UID692	A0A3B3IUB9	FALSE
26.7349	27.6436	27.7001		UID693	A0A3B3IUC1	TRUE
29.0935	29.0466	28.747	GLA	UID694	A0A3B3IUC4;P06280	TRUE
32.3334	32.1331	32.1609	PDCD11	UID695	A0A3B3IUD7;Q14690	TRUE
NA	18.5965	NA	ARID1B	UID696	A0A3F2YNW7;A0A1B0GWJ2;A0A1B0GTJ8;A0A1B0GVK1;H0Y7H8;A0A1B0GV63	FALSE
27.5836	27.2501	27.6897	KAT6A;MYST3	UID697	A0A3F2YNX6;Q92794;A0A3B3IS53;A0A3B3ITI3;A5PLL3	TRUE
29.6844	29.6022	29.6421	HMBS	UID699	A0A3F2YNY7;P08397;F5H345;A0A3B3IRR1;F5GY90;F5H226;F5H0P4	TRUE
25.1922	25.4569	25.4472	GAS2L1	UID700	A0A5E8;Q99501	TRUE
23.0649	23.8071	22.8668	TTC26	UID701	B7Z2T3;B7Z6R6;A0AVF1	TRUE
NA	25.9017	NA	TMEM129	UID702	A0AVI4	FALSE
33.628	33.4487	33.4418	UBA6	UID703	A0AVT1	TRUE
22.423	22.9774	23.1456	UHRF1BP1L	UID704	A0JNW5;A0A0C4DGH6	TRUE
28.8868	28.5592	28.4529	KIAA1598	UID705	A0MZ66	TRUE
26.252	26.1636	25.8999	TMEM223	UID706	A0PJW6	TRUE
27.3476	NA	NA	TMEM120B	UID707	A0PK00	FALSE
27.3265	27.112	27.0478	ARHGAP10	UID708	A1A4S6	TRUE
26.3914	25.9433	26.1821	PDE7B	UID709	A1E5M1;Q9NP56	TRUE
NA	NA	23.8712	FAM168B	UID710	A1KXE4	FALSE
NA	NA	26.0887	PXDNL	UID711	A1KZ92	FALSE
25.8654	25.9732	25.969	MEX3A	UID712	A1L020	TRUE
32.6141	32.4023	32.6356	ILVBL	UID713	A1L0T0;M0R026	TRUE
NA	NA	20.9153	C1orf226	UID714	A1L170	FALSE
29.9994	29.7873	29.9982	SH3PXD2B	UID715	A1X283;G3V144;A0A1B0GUF2	TRUE
NA	NA	21.1174	PMEPA1	UID716	A2A2F4;Q969W9	FALSE
29.8845	29.8385	29.7762	ALG6	UID717	S4R350;A2A2G4;Q9Y672;A0A3B3IS62;A0A3B3ITD6;A0A3B3ITI5	TRUE
28.9333	28.8332	28.6113	AAR2	UID718	A2A2Q9;Q9Y312	TRUE
27.5301	28.1815	27.8091	PRNP	UID719	A2A2V1;P04156;X6RKS3	TRUE
NA	NA	20.3646	CXorf23	UID720	A2AJT9	FALSE
32.3518	32.0587	32.2899	NBAS	UID721	A2RRP1;H0Y5G7	TRUE
NA	NA	24.5139	TARSL2	UID722	B7ZLP8;A2RTX5	FALSE
30.4973	30.4253	30.452	VWA8	UID725	A3KMH1	TRUE
28.6078	28.3051	28.3183	SBNO1	UID726	A3KN83	TRUE
28.1265	28.106	28.4694	GTPBP10	UID727	A4D1E9;C9J8R7;C9JNI1	TRUE
28.8816	28.9299	28.621	WDR91	UID728	C9J1X0;A4D1P6	TRUE
27.2098	27.0784	27.18	LCHN;KIAA1147	UID729	A4D1U4;C9J7X6	TRUE
24.0909	24.6568	24.7128	MBLAC1	UID731	A4D2B0	TRUE
27.8137	NA	NA	EFCAB5	UID732	H0Y843;A4FU69	FALSE
28.8544	28.8827	29.1253	VPS37C	UID733	F5H4Q5;A5D8V6	TRUE
28.6698	28.7519	28.2217	TMEM189	UID734	A5PLL7;Q5TGE2	TRUE
26.8048	26.684	27.1178	TRAPPC13	UID735	A5PLN9	TRUE
32.7858	32.6859	32.7505	CNOT1	UID736	A5YKK6	TRUE
31.558	31.7291	31.4971	BST1	UID737	A6NC48;Q10588;H0Y984	TRUE
26.4117	26.3778	26.4419	TSSC4	UID738	A6NCC9;E9PME3;C9JHT9;C9JJV1;Q9Y5U2;E9PL88;C9JDU0	TRUE
30.2706	31.0155	30.7497	MAP1LC3B;MAP1LC3B2	UID739	H3BTL1;Q9GZQ8;A6NCE7	TRUE
23.0152	NA	NA	COL16A1	UID740	A6NCT7;Q07092	FALSE
21.9765	NA	21.6412	FAM83G	UID741	A6ND36	FALSE
31.5736	31.3001	31.357	PGP	UID742	A6NDG6	TRUE
29.2689	29.1885	29.1825	C5orf51	UID743	A6NDU8;A0A0C4DGW6	TRUE
26.0237	26.1928	26.2586	RCCD1	UID745	A6NED2;G3V2I3	TRUE
26.3695	26.5043	26.8498	ZNF316	UID746	A6NFI3	TRUE
31.1724	31.2669	31.1438	TCAF2	UID747	A6NFQ2;A0A1B0GVM2;Q8N1I1	TRUE
27.647	28.0984	28.1308	DTNBP1	UID748	A6NFV8;Q96EV8;D6RCT8;A0A087WYP9;D6RID1	TRUE
31.5214	31.6193	31.5242	NUDT5	UID749	A6NFX8;Q9UKK9;A6NJU6;A6NCQ0	TRUE
NA	NA	19.2942	TMEM194B	UID750	A6NFY4	FALSE
29.4838	28.861	28.6837	WBP2	UID751	A6NG10;K7EMC9;Q969T9;K7EIJ0;K7ENL2;K7EIN1;K7ESN4	TRUE
28.8718	29.0428	28.9928	DYNLT3	UID752	A6NGJ0;P51808;F2Z328	TRUE
28.2422	25.5423	26.4168	OBSCN	UID753	A6NGQ3;Q5VST9	TRUE
29.5169	29.6065	29.6291	YIF1A	UID754	A6NGW1;O95070;E9PIZ0;C9JST7	TRUE
28.1321	27.7765	27.7923	ZMYM3	UID755	A6NHB5;Q14202;A6NHN7	TRUE
NA	29.1747	NA	TUBAL3	UID756	A6NHL2	FALSE
NA	28.3214	NA	FBLL1	UID757	A6NHQ2	FALSE
30.4784	30.7482	30.6236	SMCHD1	UID758	A6NHR9;J3KTL8	TRUE
27.3396	27.2914	27.4192	GATSL2	UID759	A6NHX0	TRUE
24.7782	25.0051	NA	UNC119B	UID760	A6NIH7	FALSE
NA	26.4225	NA	PHKA1	UID761	A6NIT2;A6NMN0;P46020	FALSE
NA	NA	23.4964	WTIP	UID762	A6NIX2	FALSE
27.659	27.7123	27.7082	METTL15	UID763	A6NJ78	TRUE
26.8585	26.7461	26.9413	ST6GALNAC4	UID764	A6NJX0;Q9H4F1	TRUE
27.1898	26.5589	26.551	CCDC85C	UID765	A6NKD9	TRUE
26.3897	NA	NA	SAC3D1	UID766	F8WC89;A6NKF1	FALSE
NA	NA	NA	RGPD3	UID767	J3KNE0;A6NKT7	FALSE
NA	NA	20.5309	RENBP	UID768	A6NKZ2;P51606	FALSE
30.0671	31.342	31.1063	CNIH4	UID769	A6NLH6;Q9P003	TRUE
NA	NA	18.3882	PTBP1	UID770	A6NLN1	FALSE
33.2363	33.651	33.699	CD81	UID771	E9PJK1;E9PRJ8;H0YDL9;H0YDJ9;E9PIF1;A6NMH8;P60033	TRUE
31.6912	31.666	31.3383	DIAPH2	UID772	A6NML8;C9J6U3;K4DI95;O60879	TRUE
28.3259	28.5586	28.8794	ENSA	UID773	A6NMQ3;Q5T5H1;O43768;A0A1W2PRU0	TRUE
NA	25.7554	25.8781	SHROOM1	UID775	A6NN40;Q2M3G4;C9JXU1	FALSE
26.8054	26.8428	26.7096	OBSL1	UID776	A6NN50;O75147	TRUE
NA	NA	24.4685	HACD1	UID777	A6NP58;B0YJ81	FALSE
23.7498	23.5388	23.5883	PIP5K1A	UID778	A6PW57;Q99755	TRUE
22.4331	NA	NA	IGFBP3	UID780	C9JMX4;H0Y485;H0Y5K2;B3KWK7;A6XND1;A6XND0;P17936	FALSE
29.7383	29.429	29.6043	FAM127A;FAM127B;FAM127C	UID781	A6ZKI3;Q9BWD3;Q17RB0	TRUE
29.0018	28.9519	29.0086	ZSWIM8	UID782	S4R393;S4R410;A7E2V4;S4R3H3;H7BZ52;S4R3B3;H7C453	TRUE
24.5553	24.0603	24.3941	TBKBP1	UID783	A7MCY6	TRUE
27.9552	28.3607	28.2131	POM121C	UID785	A8CG34	TRUE
NA	22.7222	NA	ITSN1	UID786	A8CTZ0	FALSE
31.0886	30.9577	31.0716	MANF	UID787	A8K878;P55145	TRUE
25.8272	25.9871	25.0158		UID788	A8K968	TRUE
28.0497	NA	27.9834	YDJC	UID789	A8MPS7	FALSE
NA	NA	22.9221	FMR1	UID790	A8MQB8;G3V0J0	FALSE
NA	NA	22.3487	LYRM9	UID791	D6RAR2;D6RFL2;J3KTA2;A8MSI8;J3QLB4	FALSE
24.773	NA	24.8691	STRA13	UID792	A8MT69;J3QR35;J3QR01;J3QRS1	FALSE
29.257	29.4549	29.6014	DSCR3	UID794	A8MTY9;O14972;A8MY26	TRUE
26.2098	26.4445	25.6828	TMEM147	UID795	A8MU21;Q9BVK8	TRUE
24.2921	24.3207	24.3953	SUMO3	UID796	A8MUA9;A8MU27;P55854	TRUE
32.3506	32.5366	32.7311	RPL23A	UID797	H7BY10;K7EJV9;K7ERT8;A8MUS3;P62750;K7EMA7	TRUE
28.0556	27.8924	28.012	TSPAN4	UID798	E9PN41;A8MVV6;J3KQ42;O14817;E9PSH3;E9PPX8	TRUE
27.3228	27.3345	27.2568	FAM171A2	UID799	A8MVW0	TRUE
25.414	24.7471	25.2774	BICD1	UID800	A8MVZ6;Q96G01	TRUE
28.3006	28.4498	28.1215	SNRPG;SNRPGP15	UID801	Q49AN9;F5H013;P62308;A8MWD9	TRUE
22.1102	NA	NA	KIAA1324L	UID802	A8MWY0;C9JA41	FALSE
28.241	28.0803	28.3384	SNX24	UID803	A8MXB7;Q9Y343	TRUE
24.1417	24.2118	23.9214	MATR3	UID804	A8MXP9	TRUE
30.7108	30.3783	30.1971	NUDT19	UID805	A8MXV4	TRUE
22.3546	22.691	22.5991	MBP	UID806	E9PLU9;E9PLQ9;J3KT34;E9PSE2;F5H7N4;E9PQE7;F8WEU6;E9PNZ1;E9PMR5;H0YF02;E9PKX9;H0YEA2;J3QL64;J3KS94;J3QKL5;A8MZH3;H7BYR8;J3QQK6;P02686	TRUE
29.1405	29.4625	29.7916	PTTG1IP	UID807	A8MZH8;P53801	TRUE
NA	22.4083	22.2646	PDS5B	UID808	A9IYQ1	FALSE
26.1131	26.909	26.7523	MIF4GD	UID809	J3KSB8;J3QRZ6;A9UHW6;J3QLJ5;J3QLD1	TRUE
NA	NA	23.5285	PDGFB	UID810	A9UJN9;A9UJP0;P01127	FALSE
29.3251	29.1505	29.1767	SRRM1	UID811	A9Z1X7;Q8IYB3;E9PCT1	TRUE
NA	NA	29.6352	CBX6	UID812	B0QXZ6;O95503	FALSE
26.4538	26.3165	25.8228	JOSD1	UID813	B0QY55;B0QY57;B0QY56;H0YGT9;Q15040;B0QY58	TRUE
33.6235	33.4931	33.4523	EIF3L	UID814	B0QY89;Q9Y262;B0QY90	TRUE
27.4682	27.2062	27.4775	HSCB	UID815	B0QYH2;Q8IWL3	TRUE
NA	25.4	NA	EWSR1	UID816	B0QYK0;Q01844;A0A0D9SFL3	FALSE
21.3553	NA	NA	TFEB	UID817	B0QYS6;B0QYS7;P19484;B1AKB1;B1AKB2;A0A1B0GXL9;B1AKB4	FALSE
28.6086	29.3672	29.0078	SLC25A17	UID818	B0QYW5;F6RTR7;O43808;F8WE74	TRUE
NA	NA	19.5823	ARHGEF16	UID820	B0QZD3;B0QZD4;Q5VV41	FALSE
26.3345	NA	NA	ZMYND11	UID821	B0QZE2;B7Z2J6;Q15326;E9PE09;E7EV75;A0A0A0MRY2;E7ENI9;J3QKD2	FALSE
25.054	NA	NA	SMYD2	UID822	B0R0U3;Q9NRG4	FALSE
26.9021	27.2355	27.0998	APOC3	UID823	B0YIW2;P02656	TRUE
32.8192	32.5933	32.8175	TSPO	UID824	B1AH87;P30536	TRUE
NA	NA	25.8618	FBLN1	UID825	B1AHL2	FALSE
30.5894	30.2027	30.4287	CAPZB	UID826	B1AK87;B1AK88	TRUE
32.632	32.4627	32.6404	NRD1	UID827	B1AKJ5;O43847;G3V1R5;F5H7V1	TRUE
27.0534	26.8968	27.0268	NFIA	UID828	B1AKN5;B1AKN8;Q12857;B1AKN6;B1AKN7;S4R3K4	TRUE
31.2419	31.4846	31.3576	MRPL43	UID829	H0Y6Y8;B1AL05;Q8N983;H0YBU8	TRUE
26.0023	25.3806	25.608	CDC37L1	UID830	B1AL69;Q7L3B6	TRUE
25.8992	26.3818	25.6489	PRPS1	UID831	B1ALA9;P60891;A0A2R8Y7H4;B7ZB02	TRUE
23.9031	25.2493	NA	POSTN	UID832	B1ALD9	FALSE
NA	26.162	NA	PHYH	UID833	B1ALH6;O14832;C9IYS5	FALSE
25.37	25.1291	25.2456	TMEM9	UID835	B1ALM5;Q9P0T7;B1ALM7;B1ALM8;B1ALM4	TRUE
29.7966	29.7521	29.8251	ADGRL2;LPHN2	UID836	B1ALU1;B1ALU3;O95490;H0Y5C0	TRUE
27.1251	26.9304	27.3875	UBE2J2	UID837	B1AMF0;Q8N2K1;D6RD90;A6NGS0	TRUE
29.7437	29.5593	29.4418	2006-09-01	UID838	B1AMS2;Q14141	TRUE
28.6658	27.8713	27.9087	EXOSC1	UID839	R4GNH9;R4GMQ7;B1AMU4;Q9Y3B2;B1AMU7;B1AMU3	TRUE
25.682	25.7049	25.8763	CD58	UID840	B1AMW1;P19256;H0YDI1	TRUE
NA	NA	30.0784	PABPC4	UID843	B1ANR0;Q13310	FALSE
29.3915	29.3965	29.4915	CD55	UID844	B1AP13;H3BLV0;H7BY55;P08174;B1AP15	TRUE
22.2349	22.3852	NA	PSEN2	UID845	B1AP22;P49810;E5RHT1	FALSE
NA	26.0732	NA	USF1	UID847	B1AQP1;P22415;E9PME6	FALSE
NA	NA	27.2254	CLK2	UID848	B1AVT0;P49760	FALSE
NA	NA	NA	HNRNPC	UID849	B2R5W2;G3V4C1;G3V4W0;G3V2D6;G3V5V7	FALSE
NA	NA	24.4695	LOC93622	UID850	B2RBV5	FALSE
25.8648	27.6188	29.0398	TRIM6-TRIM34;TRIM34	UID851	B2RNG4;Q9BYJ4	TRUE
27.0878	27.3657	27.4221	MYO9A	UID852	H3BRD5;B2RTY4;H3BMM1;H3BV44	TRUE
NA	NA	NA	PDLIM2	UID853	B3KPU0;E5RGS7	FALSE
27.742	27.5405	27.4953	NDUFAF5	UID854	B3KR61;Q5TEU4	TRUE
29.5748	29.6529	29.1897	EIF3H	UID855	B3KS98;O15372;A0A087WZK9	TRUE
28.1104	27.7738	27.5418	MORF4L1	UID856	B3KTM8;H0YLJ3;Q9UBU8;H0YMJ0;H0YM21	TRUE
25.2249	24.9888	NA	IQCJ-SCHIP1;SCHIP1	UID857	C9J366;P0DPB3;B3KU38;A0A1W2PR91;A0A1W2PQT1;C9JWG6	FALSE
26.2504	NA	NA	USP30	UID858	B3KUS5;Q70CQ3;F5H8D3	FALSE
NA	NA	23.4197	ZCCHC10	UID859	B3KVL5;Q8TBK6	FALSE
23.4653	24.8969	23.1592	CENPH	UID860	B3KVZ3;Q9H3R5;H0Y9E6	TRUE
NA	24.7533	NA	METTL8	UID861	B5ME25;E7ETE0;B3KW44;Q9H825	FALSE
26.5236	NA	NA	IDS	UID862	B3KWA1;P22304	FALSE
31.0525	30.9853	30.9356	CDIPT	UID863	B3KY94;O14735	TRUE
23.103	23.2888	21.0935	DBNL	UID864	B4DDD6	TRUE
33.3622	33.7578	33.7443	CNN2	UID865	B4DDF4;B4DUT8;Q99439;A0A087X271;H3BVI6;A0A087X1X5	TRUE
NA	NA	22.4593	TSPAN7	UID866	B4DDG0;B4E171;P41732	FALSE
20.1588	21.5627	20.3057	METTL6	UID867	M0R0W0;B4DDX3;Q8TCB7	TRUE
25.4317	25.3968	25.3811	SLC35A2	UID868	B4DE15;P78381	TRUE
27.0802	27.4959	27.1078	NCOA4	UID870	B4DZ85;B4DF87;Q13772	TRUE
25.5015	NA	25.4972	ORAOV1	UID871	F5GZY6;B4DFA5;Q8WV07;F5H8D9;F5H179;H3BPK6;A6YPU5;F5H6T8;F5GWS9	FALSE
28.787	28.93	28.806	SEC11L3;SEC11C	UID873	B4DI03;K7EJQ7;Q9BY50;A0A0A0MR04	TRUE
26.9743	26.6451	26.3152	COX11	UID874	B4DI26;Q9Y6N1;I3L4E7	TRUE
NA	NA	22.4893	SNX11	UID875	B4DJI7;Q9Y5W9;J3QRB9;J3KTN6;J3QLV8	FALSE
30.6516	30.2831	30.6219	VWA9	UID876	B4DJL6;Q96SY0;B4DVT3;H3BRY6	TRUE
34.7105	34.691	34.747	CS	UID877	B4DJV2;O75390;A0A0C4DGI3	TRUE
24.7834	24.92	24.892	TBC1D7	UID879	B4DK47;Q5SZL3;U3KPS8;Q5SZL5;Q5SZL6;Q5SZL4;Q9P0N9;Q5SZM1	TRUE
27.6748	27.4273	27.6664	MTERF4	UID880	C9JX74;B5MBW3;E7EW93;B4DKD5;H7C316;Q7Z6M4	TRUE
NA	NA	NA		UID882	B4DLN1	FALSE
32.3077	32.1231	32.518	SEC61A1;SEC61A2	UID883	B4DR61;P61619;F8W776;Q8TC24;Q9H9S3	TRUE
30.8313	30.7064	30.7116	STK24	UID884	B4DR80;Q9Y6E0;H0Y630;Q5JV98	TRUE
26.2024	NA	NA	FAM222B	UID885	B4DRX9;Q8WU58	FALSE
26.5529	26.2449	25.9507	IXL;MED29	UID886	B4DUA7;Q9NX70;M0R3F3	TRUE
26.2257	26.2133	26.0043	TMBIM1	UID887	C9JEN3;C9IYT2;F8WDY4;C9IZ27;C9JW19;C9JWV9;B4DUD2;Q969X1	TRUE
25.3161	25.6517	25.7993	CCDC28A	UID888	B4DUJ5;Q8IWP9	TRUE
NA	21.9443	NA	RCBTB2	UID890	B4DWG0;O95199;B4E372	FALSE
26.7799	NA	NA	PXMP4	UID891	B4DWH1;Q9Y6I8	FALSE
19.5503	NA	NA	GKAP1	UID893	B4DXS0;Q5VSY0	FALSE
29.67	29.5983	29.436	COG8	UID895	B4DYU2;Q96MW5;H3BQV3	TRUE
29.4093	29.2608	29.1109	DFFB	UID897	B4DZS0;O76075	TRUE
18.8271	NA	NA	TMEM134	UID898	B4E0E3;G3V1M5;Q9H6X4	FALSE
28.439	28.2644	28.5973	PEX5	UID899	B4E0T2;P50542	TRUE
31.5921	31.4124	31.913	DERL1	UID900	B4E1G1;Q9BUN8;E5RGY0	TRUE
27.4015	27.6701	27.4432	RIOK3	UID901	B4E1Q4;O14730	TRUE
30.0174	30.0104	29.9234	ATP2C1	UID902	B4E2Q0;P98194;H0Y9V7	TRUE
24.0377	NA	25.3986	GLIPR1	UID903	B4E3S5;F6VVE8;P48060	FALSE
29.0134	28.7972	28.3543	RBPMS	UID904	B4E3T4;Q93062;H0YBU9	TRUE
24.3827	24.4278	25.948	LBH	UID905	B5MBX5;B5MCP4;Q53QV2	TRUE
29.6164	29.6677	29.7157	EML4	UID906	B5MBZ0;Q9HC35	TRUE
NA	NA	NA	LIMK2	UID907	B5MC51	FALSE
31.7912	31.0632	31.6978	MPV17	UID908	B5MC53;B5MCF8;P39210;G5E9F5;E7EX18	TRUE
26.4982	25.8723	26.1761	FRMD5	UID909	H0Y5N1;B5MC67;Q7Z6J6;H0YKW6;A0A087WVP2	TRUE
NA	22.8392	22.3808	MECP2	UID910	B5MCB4	FALSE
30.4583	30.3648	30.6106	PES1	UID911	B5MCF9;O00541;B3KXD6	TRUE
NA	NA	18.9152	CLIP4	UID912	B5MCH3;Q8N3C7	FALSE
27.2764	27.359	27.5723	SLC30A6	UID913	B5MCR8;Q6NXT4	TRUE
28.1017	28.2468	28.2154	BRD8	UID914	B5MCW3;Q9H0E9;H7C128;H7C179;H7C127	TRUE
30.7069	30.2439	29.8591	TOMM7	UID917	B5MD00;Q9P0U1	TRUE
28.9255	28.7351	28.5941	RFT1	UID918	B5MDE0;Q96AA3	TRUE
35.3659	35.3758	35.4073	RAN	UID919	B5MDF5;P62826;J3KQE5;F5H018	TRUE
23.5175	25.5069	NA	HMG20B	UID920	K7EJR8;B5MDG7;Q9P0W2	FALSE
29.5921	29.7021	29.848	LDAH;C2orf43;FLJ21820	UID921	B5MDU6;Q9H6V9;B5MCE2;B4DRG3;A0A0A0MSH6	TRUE
31.3703	31.1309	31.1893	2010-09-01	UID922	E7EW69;B5ME97;Q9P0V9;E7EX04	TRUE
NA	NA	NA	USP19	UID923	E7EST9;B5MEG5;E7ESU0	FALSE
22.7554	NA	NA	SMIM7	UID924	E9PP42;E9PNA8;E9PLH2;M0QYU9;M0R0R3;M0R2G5;B7WNH4;Q9BQ49	FALSE
27.1556	27.1428	27.1806	CWC22	UID925	B7WP74;Q9HCG8	TRUE
30.7519	30.634	30.6095	EML3	UID926	B7WPE2;Q32P44;G3V195;H0Y3M3;G3V1D0	TRUE
NA	NA	25.7384	GATSL3	UID927	B7WPJ3;Q8WTX7	FALSE
26.3892	26.375	26.3857	PPIP5K1	UID928	F8W9A8;B7WPL9;Q6PFW1	TRUE
NA	NA	25.784	RAPGEF4	UID929	B7Z278;E9PB94;Q8WZA2	FALSE
28.3685	28.3232	28.236	ACBD5	UID930	B7Z2R7;Q5T8D3;X6RDD7;Q5T8E0	TRUE
NA	NA	NA	TSPAN5	UID931	B7Z317;P62079	FALSE
NA	NA	23.1181	BTRC	UID932	B7Z3H4;Q9Y297	FALSE
25.7237	25.5623	25.7116	TPCN1	UID933	B7Z3R2;Q9ULQ1	TRUE
29.2994	29.192	29.0593	ST7	UID934	B7Z4U3;B7Z4L1;E7EPD9;H7BXS2;E7EPW5;G3XAH9;Q9NRC1;E9PCV1;C9JU30;E7ENZ9	TRUE
31.1998	31.1655	30.6244	RTN3	UID935	B7Z4M1	TRUE
28.085	28.0442	28.2289	CCBL1	UID936	B7Z4W5;Q16773;Q5T278	TRUE
25.1434	NA	25.3665	SLC9B2	UID938	B7Z676;E9PE63;D6RGJ7;Q86UD5	FALSE
31.0205	30.9099	30.8527	DDX27	UID939	B7Z6D5;Q96GQ7	TRUE
NA	NA	21.285	RANBP3	UID941	B7Z7F3	FALSE
NA	NA	24.5453	KIFC3	UID942	H3BTL6;B7Z896;F5H3M2;Q9BVG8;H3BUC0	FALSE
25.553	NA	NA	TRDMT1;DKFZp686N1286	UID943	B7Z8H2;O14717;Q7Z3E4	FALSE
31.8413	31.8846	32.0858	ACADM	UID944	B7Z9I1;Q5T4U5;P11310	TRUE
NA	NA	NA	NDRG4	UID945	B7Z9X4	FALSE
26.7706	27.0413	26.4561	PMS1	UID946	B7ZAA0;P54277;E9PC65;Q3BDU3;Q5FBZ9	TRUE
27.892	27.8382	27.7748	GPR89B;GPR89A	UID947	P0CG08;B7ZAQ6;A0A087WW82;U3KPV2;E9PKY3	TRUE
28.5657	28.6166	28.4664	GALK2	UID948	B7ZAX5;Q01415;H0YLL8	TRUE
26.1077	25.4333	25.9734	FOXP4	UID949	B7ZBM3;Q8IVH2	TRUE
23.0893	NA	23.1072	GOLGA2	UID950	B7ZC06	FALSE
31.2092	30.9915	31.0478	SH3GLB2	UID951	B7ZC38;Q9NR46;B7ZC39	TRUE
30.1969	30.1112	30.2829	SCARB1	UID952	B7ZKQ9;Q8WTV0;F5H4X0	TRUE
28.7501	28.8588	28.5695	SMARCA1	UID953	B7ZLQ5;P28370;A0A0A0MRP6	TRUE
NA	25.4177	NA	CPEB4	UID954	B7ZLQ8;Q17RY0;E5RFP2;E5RJM0	FALSE
30.4622	30.4279	30.435	SRGAP2	UID955	B7ZM87;O75044;A0A075B7B5	TRUE
24.8459	25.6286	NA	GTDC1	UID956	B8ZZ45;Q4AE62	FALSE
NA	NA	25.6503	EIF4E2	UID957	B8ZZ50;B9A044;C9JEL3;B4E1E4;B9A023	FALSE
NA	24.8937	NA	MZT2B	UID958	B8ZZ87;Q6NZ67;H7C173	FALSE
NA	NA	19.89	INO80B;INO80B-WBP1	UID959	B8ZZ93;B8ZZH7;F8WCL7;J3KQ70;Q9C086	FALSE
29.8785	29.5271	28.9369	GLS	UID960	B8ZZA8;B8ZZC5	TRUE
28.1007	28.4112	28.2875	TAX1BP1	UID961	B8ZZD4;Q86VP1	TRUE
29.8543	29.8476	29.933	SUMO1	UID962	B8ZZN6;P63165;B8ZZJ0;B9A032	TRUE
30.2427	30.5533	30.9452	PTMA	UID963	B8ZZQ6;P06454;B8ZZA1;B8ZZW7;H7C2N1	TRUE
NA	NA	22.1867	ATF2	UID964	B8ZZU6	FALSE
NA	26.9981	NA	COQ10A;COQ10B	UID965	H0YHF1;B8ZZX2;B8ZZV9;Q9H8M1;Q96MF6	FALSE
27.2273	27.052	27.1279	AVL9	UID966	B8ZZW5;Q8NBF6;H7C0I1;A0A1W2PRP5	TRUE
31.6762	31.7042	31.8291	USP39	UID967	B9A018;Q53GS9;A0A087X1B2	TRUE
NA	NA	24.8739	RHBDD1	UID968	B9A054;Q8TEB9	FALSE
21.4341	NA	NA	COA5	UID969	B9A057;Q86WW8	FALSE
29.4106	29.5136	29.3771	SMARCD2	UID971	J3KMX2;B9EGA3;Q92925;J3QWB6	TRUE
NA	NA	23.6522	MED25	UID972	B9TX31;Q71SY5	FALSE
29.8009	29.892	29.7392	RBM12B	UID973	B9ZVT1;Q8IXT5	TRUE
29.0837	28.8226	28.718	WASH3P;WASH2P;WASH1	UID975	C4AMC7;Q6VEQ5;A8K0Z3	TRUE
25.0369	NA	NA	FBXO9	UID976	C9JDZ9;C9IY65;Q9UK97;C9J4V1	FALSE
28.0609	27.9713	27.379	CADPS2	UID977	C9IYE1;Q86UW7;F8W8P5;A0A087X1P3;H7BYR4	TRUE
29.983	30.0341	30.1114	HNRNPLL;HNRPLL	UID978	C9IYN3;D6W592;Q8WVV9;B7WPG3	TRUE
25.0467	25.142	24.8903	ASNSD1	UID979	C9IYZ1;Q9NWL6	TRUE
23.2158	NA	NA	SORBS2	UID981	C9JI79;C9IZT7;C9JBB0;C9JM25;C9JZ60;C9J372;C9J4Z9;C9J620;C9JN77;C9JDX2;C9JFS9;C9JC90;C9JWC3	FALSE
NA	NA	23.1966	OARD1	UID982	C9JA90;C9J5P1;C9IZY1;C9JNE2;Q9Y530	FALSE
25.9393	24.6203	25.369	NIN	UID984	E9PN67;C9J066;Q8N4C6;H0YDJ4;H9KV85	TRUE
28.1123	27.1275	27.6322	PCBP4	UID985	C9JZY3;C9J0A4;P57723;C9JTY5	TRUE
27.9986	27.8451	27.8645	CHMP2B	UID986	C9J0A7;Q9UQN3;A0A087WW88	TRUE
NA	NA	22.7702	ACOX2	UID987	C9J0G0;Q99424	FALSE
29.5557	29.3465	29.3684	ZC3HC1	UID988	C9J0I9;Q86WB0	TRUE
NA	NA	22.674	CCDC126	UID989	C9J0J0;Q96EE4	FALSE
29.6602	29.877	29.8823	PFN2	UID990	C9J0J7;G5E9Q6;C9J712;C9JQ45;P35080;C9J2N0	TRUE
33.8262	33.7956	33.447	SRI	UID991	C9J0K6;P30626;B4DHQ6	TRUE
28.4689	28.7519	28.834	NCOR2	UID992	C9JE98;C9J0Q5;C9JFD3;Q9Y618;C9J7T7;A0A384DVL6;C9JQE8	TRUE
NA	21.0735	NA	ADIPOR1	UID993	F8W782;C9J0W7;C9JNM5;Q96A54	FALSE
NA	NA	19.8026	FBXL3	UID994	C9J0Y7;Q9UKT7	FALSE
25.6381	25.6838	25.7126	TNK2	UID995	C9J1X3;Q07912;H7BZZ3	TRUE
25.2492	25.3383	25.5845	TUBA8	UID996	C9J2C0;Q9NY65	TRUE
NA	26.3666	NA	ORAI2	UID997	C9J5L2;C9J2H9;C9JQR7;Q96SN7;C9JUY6	FALSE
32.5417	32.4384	32.4845	POLR2B	UID998	C9J2Y9;P30876;A0A1W2PPT5;C9J4M6	TRUE
26.7196	26.4667	26.3598	CROT	UID999	C9J3D7;Q9UKG9	TRUE
NA	NA	NA	IMMT	UID1001	C9J406;H7C463	FALSE
NA	NA	24.9534	TFDP2	UID1002	C9J977;C9J461;C9J872;Q14188	FALSE
28.4979	28.6106	28.6763	MKRN2	UID1003	C9J494;Q9H000	TRUE
NA	28.1547	NA	PQLC3	UID1004	G5E9P4;C9J4B6;Q8N755	FALSE
NA	NA	26.5169	PXDN	UID1005	C9J4I9	FALSE
22.79	23.5672	23.8274	EIF5A2	UID1006	C9J4W5;Q9GZV4;F8WCJ1;C9J7B5	TRUE
NA	23.5631	NA	ING2	UID1007	C9J4X5;Q9H160	FALSE
30.4711	30.9415	30.7425	RPL37A	UID1008	C9J4Z3;P61513;M0R0A1;Q6P4E4;E9PEL3;M0R2L6;G5E9R3	TRUE
NA	NA	18.8751	ARHGEF3	UID1009	C9J586;E7EU49;E9PG37;Q9NR81	FALSE
NA	21.1544	NA	NCDN	UID1010	C9J5H8	FALSE
29.7734	29.7863	29.6454	PTGES3L-AARSD1;AARSD1	UID1011	C9J5N1;Q9BTE6	TRUE
23.9524	NA	NA	TAGLN3	UID1012	C9J5W6;Q9UI15;H7C5N2	FALSE
28.4102	28.15	28.5309	IGF1R	UID1013	C9J5X1;P08069	TRUE
29.599	30.0813	30.1825	SMPD4	UID1014	C9J647;F8WF03;F2Z2I0;F2Z2W5	TRUE
NA	NA	21.5642	COA1	UID1015	C9J6J1;C9JA07;Q9GZY4	FALSE
NA	NA	25.1174	ZC3HAV1	UID1016	C9J6P4	FALSE
NA	NA	26.055	TM4SF18	UID1017	C9J6Q4;Q96CE8	FALSE
24.5265	24.5851	NA	TMEM98	UID1018	J9JIC8;C9J6Q8;Q9Y2Y6;C9J3Y0;J3QS57	FALSE
NA	NA	24.4194	RASA4;RASA4B	UID1019	H0YB35;F8W6L0;E7ERK1;F5GXT2;O43374;C9J798	FALSE
22.1391	NA	NA	GRAMD1C	UID1020	C9J7B8;E9PHT3;Q8IYS0	FALSE
27.4466	28.0344	28.1862	PLSCR1	UID1021	C9J9P4;C9J7K9;O15162;H7C5I5;C9J0H3;C9JE06	TRUE
NA	22.4156	22.733	TSEN2	UID1022	C9J7Z4;Q8NCE0	FALSE
26.3167	26.9949	26.3974	HDAC10	UID1023	C9J8B8;Q969S8	TRUE
27.9954	28.0343	28.1988	MAPKAPK3	UID1024	C9J8E1;Q16644	TRUE
NA	NA	22.9757	IGSF8	UID1025	C9J8Z4;Q969P0	FALSE
26.0259	26.1566	25.8373	UBE2F-SCLY;UBE2F	UID1027	H3BUI7;F8WB39;F8WDQ9;F8WD80;H3BSR4;C9JFD2;C9J9P8;Q969M7;F2Z363;F8WFB7;G5E9R6;C9JF62;C9JSK8;C9IZ93	TRUE
28.8746	28.359	27.256	SSR3	UID1030	C9JA28;Q9UNL2	TRUE
NA	23.3867	25.098	DALRD3	UID1031	C9JA38;Q5D0E6;C9JJG6	FALSE
NA	NA	20.4088	IFRD1	UID1032	C9JLG5;C9JA65;O00458	FALSE
25.7533	24.6279	24.1589	BBX	UID1033	C9JA69;Q8WY36	TRUE
27.5101	27.5158	27.5999	TBC1D15	UID1034	C9JA93	TRUE
NA	25.8294	25.1858	HIGD1A	UID1035	C9JAW5;C9JNU6;Q9Y241	FALSE
29.0239	29.2316	29.3568	FXN	UID1036	C9JAX1;Q16595;H7C585	TRUE
27.3542	26.5358	26.3402	DHRSX	UID1037	C9JB06;Q8N5I4	TRUE
30.0303	29.7918	30.0479	PSPH	UID1038	C9JBI3;P78330	TRUE
NA	25.4607	25.4183	AP4M1	UID1040	C9JWL4;C9JC87;O00189;C9JMG3;C9IZL5	FALSE
30.2814	30.248	30.3893	DRAP1	UID1041	C9JCC6;Q14919;E9PNC7;E9PQX9	TRUE
24.0393	25.2898	24.5355	TMUB1	UID1042	C9JE12;C9JCW7;Q9BVT8	TRUE
23.8343	23.5451	NA	FAIM	UID1044	C9JDZ2;Q9NVQ4	FALSE
27.0085	27.1122	27.2332	AAMP	UID1045	C9JG97;C9JEH3;Q13685;C9JTS3	TRUE
32.4311	31.6929	31.5511	RPS4Y1	UID1046	C9JEH7;P22090	TRUE
30.8103	31.0764	30.7709	PCYT1A	UID1047	C9JEJ2;P49585;C9J050;H7C1T3;C9J2E1	TRUE
NA	NA	21.0323	METTL21A	UID1048	C9JSX1;C9JES0;H7BXH9;Q8WXB1	FALSE
NA	NA	22.7165	MTMR2	UID1049	C9JEX3	FALSE
25.2881	26.203	25.7671	CDC42EP3	UID1050	C9JEZ4;Q9UKI2	TRUE
28.8669	29.1404	28.5839	LIMS1	UID1051	C9JF46	TRUE
26.5065	26.5665	26.9522	OSCP1	UID1052	C9JF58;Q8WVF1;H7C0S2	TRUE
32.107	31.7026	31.8575	GPS1	UID1053	C9JFE4;Q13098;A0A096LP07;A0A096LPJ3;A8K070	TRUE
17.7946	NA	NA	KIF26A	UID1054	C9JFF0;Q9ULI4	FALSE
32.2836	32.6518	32.5115	CYCS	UID1055	C9JFR7;P99999	TRUE
24.0361	25.6675	NA		UID1056	C9JG08	FALSE
NA	21.2074	21.7618	AZI2	UID1057	C9JGA2;C9JVK8;Q9H6S1	FALSE
NA	NA	19.181	LCORL	UID1059	C9JI46;Q8N3X6	FALSE
31.6368	31.5518	31.461	APEH	UID1060	C9JIF9;P13798;H7C393;H7C1U0	TRUE
31.6854	31.667	31.6311	MRPS34	UID1061	C9JJ19;P82930	TRUE
29.727	29.668	29.4949	VPS8	UID1063	C9JJN9;Q8N3P4	TRUE
31.1344	31.0548	31.3023	ARVCF	UID1064	C9JJX6;E9PDC3;O00192	TRUE
29.0013	28.042	28.8182	STARD3NL	UID1066	C9JKL2;O95772;C9JPX5;C9JJ39;C9J3F5	TRUE
27.4561	27.8789	27.7893	KIAA0195	UID1068	C9JL75;Q12767	TRUE
21.8411	NA	NA	SERPINB5	UID1069	C9JLM5;P36952	FALSE
26.0452	NA	NA	C11orf95	UID1070	C9JLR9;A0A087X051	FALSE
30.0149	29.8985	29.7773	POLR2H	UID1071	C9JLU1;P52434	TRUE
29.999	29.7704	29.8806	FAM195B	UID1072	I3L2L5;I3L4Q0;C9JLW8;I3L317	TRUE
29.4958	29.4628	29.6456	FARP1	UID1073	C9JME2;Q9Y4F1	TRUE
29.234	29.3451	29.5889	ABHD14A-ACY1;ACY1	UID1074	C9JMV9;A0A1B0GU86;Q03154;A0A1B0GW23	TRUE
23.1241	23.5255	23.1424	IGFBP2	UID1075	C9JMY1;P18065;C9JW52	TRUE
35.144	35.2031	35.2237	RPL24	UID1076	C9JXB8;C9JNW5;P83731	TRUE
27.4737	27.979	28.0742	SEC22A	UID1077	C9JRY4;C9JNZ0;Q96IW7;C9JDJ8	TRUE
24.8156	NA	NA	UGP2	UID1078	C9JNZ1;C9JVG3;C9JQU9;C9JWG0;C9JUW1;C9JTZ5	FALSE
31.3654	31.3943	31.2311	CRTAP	UID1079	C9JP16;O75718	TRUE
NA	NA	17.5071	ZFAND3	UID1080	H0Y398;C9JQ48;Q9H8U3	FALSE
27.0411	26.9564	26.8361	C7orf50	UID1081	C9JQV0;Q9BRJ6;H7C0T1;H7C2R9	TRUE
28.7799	28.8408	29.0555	LIMD1	UID1082	C9JRJ5;Q9UGP4	TRUE
29.3898	28.9647	28.6703	MDH1	UID1083	C9JRL4	TRUE
NA	NA	22.368	SLC4A7	UID1084	C9JRP1	FALSE
29.0061	28.9643	28.7798	CHCHD3	UID1085	C9JRZ6;Q9NX63;F8WAR4;A0A286YEX5	TRUE
26.3458	26.7029	26.6716	FUBP1	UID1086	C9JSZ1	TRUE
29.6565	29.9258	30.8271	BCAP29	UID1087	C9JTE9;Q9UHQ4;H7C5E2;C9IYK6;B7Z2L0;H0Y7N8	TRUE
NA	NA	22.7052	FOXJ3	UID1088	C9JVP0;H7C1Y6	FALSE
26.6328	NA	25.7542	PUM2	UID1089	C9JW01	FALSE
NA	NA	24.4345	SEC61A1	UID1090	C9JXC6	FALSE
NA	NA	24.2261	TMEM243	UID1091	C9JY04;Q9BU79	FALSE
25.7011	26.2684	26.2538	POP7	UID1093	C9JYM0;O75817	TRUE
29.4353	27.5219	28.2184	SYPL1	UID1094	C9JYN0	TRUE
30.4858	30.5651	30.0738	RPL22L1	UID1095	C9JYQ9;H0Y8C2;Q6P5R6	TRUE
25.571	25.3012	25.1988	TVP23B;TVP23C;TVP23C-CDRT4	UID1096	J3KS67;C9JYS5;Q9NYZ1;K7ENL4;J3QL63;J3QL47;A0A0A6YYB9;Q96ET8	TRUE
30.075	30.3067	30.1989	NRCAM	UID1097	C9JYY6;Q92823;F8W775;A0A087X2B3	TRUE
34.38	34.3225	34.3048	CTNND1	UID1098	C9JZR2;O60716	TRUE
27.3562	26.6713	26.8503	ADPRH	UID1099	C9JZW7;P54922	TRUE
NA	NA	23.2593	SDC3	UID1223	D3DPN2;O75056	FALSE
24.9797	25.5527	25.699	C10orf47;PROSER2	UID1224	D3DRR9;Q86WR7	TRUE
27.9952	28.0499	28.0694	PPP1R9B	UID1225	D3DTX6;Q96SB3	TRUE
26.9018	26.5459	26.2026	CLDN5	UID1226	D3DX19;O00501	TRUE
27.9479	28.0546	27.8025	PPP3R1	UID1227	F6U1T9;D3YTA9;P63098;H7BYZ3	TRUE
32.4207	32.5306	32.7754	RPL32	UID1228	D3YTB1;F8W727;P62910	TRUE
24.7674	NA	NA	PEMT	UID1229	D3YTC7;Q9UBM1	FALSE
NA	26.5279	25.0862	GPBP1	UID1230	D4PHA4;Q86WP2	FALSE
26.8127	26.9139	26.7694	pk	UID1231	D4Q8H0	TRUE
24.7094	24.7366	NA	RBPJ	UID1232	D6R927;Q06330	FALSE
31.3751	31.0883	30.96	CAMK2D	UID1233	D6R938;Q13557;E9PBG7;E9PF82;H0Y9C2	TRUE
22.5626	21.7856	21.519	N4BP2L2	UID1234	D6R968;Q92802;B4DPY1	TRUE
NA	24.7414	NA	RELB	UID1235	D6R992;Q01201	FALSE
NA	NA	25.8855	SH3BP2	UID1236	D6RC64;D6RAB4;D6R995;D6RER9;D6RBL6;P78314	FALSE
NA	NA	24.5706	ELF2	UID1237	D6R9B1	FALSE
24.096	23.9632	24.3178	KIF2A	UID1238	D6R9M0	TRUE
33.5749	33.5635	33.4225	HNRNPAB	UID1240	D6R9P3;D6RD18;D6RBZ0;Q99729	TRUE
NA	NA	18.3588	GRAMD3	UID1241	D6RFH3;D6R9P9;E9PD09;Q96HH9	FALSE
26.1279	25.3469	25.5913	SLC38A9	UID1242	E7ESU6;D6R9Q7;Q8NBW4;D6R9X0	TRUE
27.3223	25.5031	26.378	SLC41A3	UID1243	D6R9S7;D6RHE3;D6RDB0;Q96GZ6;D6RF72;D6R9M9;D6R9X6	TRUE
NA	25.0441	NA	DBN1	UID1244	D6R9W4	FALSE
NA	NA	NA	PAPD4	UID1245	D6RAF2;Q6PIY7	FALSE
25.7039	25.5967	25.7205	FBXO4	UID1247	D6RAJ6;Q9UKT5;D6REP2	TRUE
27.4587	27.4806	27.8192	MRPL27	UID1248	D6RAN8;Q9P0M9;H7C5U8	TRUE
NA	NA	20.8112	TMEM175	UID1249	D6RCD9;D6RHV8;D6RAU7;D6RIZ2;D6RDY8;Q9BSA9	FALSE
NA	NA	26.4437	C5orf28	UID1250	D6RAV6;Q0VDI3	FALSE
27.3589	27.5945	27.263	PCDH1	UID1251	D6RAX3	TRUE
23.8108	23.952	24.348	AMACR	UID1252	D6RB81;Q9UHK6;V9GZ45;V9GYU9;V9GYP4	TRUE
19.3992	20.0179	20.9808	HNRNPD	UID1253	D6RBQ9	TRUE
NA	NA	29.4004	EPN3	UID1254	D6RBR6;D6RFG3;D6REL6;I6L9I8;Q9H201	FALSE
27.3403	26.7686	27.2707	ELMOD2	UID1255	D6RBS5;Q8IZ81;D6RHX2	TRUE
NA	23.521	NA	FAM135A	UID1256	D6RCC7;Q9P2D6;D6RFG9;D6REA8;H7BXC5;D6RC17	FALSE
30.2055	30.1049	30.3193	HSD17B11	UID1257	D6RCD0;Q8NBQ5	TRUE
27.1719	26.0133	25.7303	TNFAIP8	UID1258	D6RCM8;O95379	TRUE
25.8554	27.5808	27.6887	BTF3	UID1259	D6RDG3;H0Y9Y1	TRUE
23.7244	23.641	23.3346	CHIC2	UID1261	D6RDW7;Q9UKJ5;H0Y8H1	TRUE
30.1375	30.1432	30.037	SIL1	UID1262	D6REA1;Q9H173	TRUE
31.5434	31.4237	31.4689	2011-09-01	UID1264	D6RGI3;D6RER5;Q9NVA2;D6RDU5	TRUE
34.2669	34.2521	34.2583	SEC31A	UID1265	D6REX3;O94979;D6RHZ5;H7BXG7	TRUE
24.0751	26.2557	24.3996	RAP1GDS1	UID1266	D6REZ0	TRUE
27.6353	27.4105	27.5953	STX18	UID1267	D6RF48;Q9P2W9;D6RC71	TRUE
25.3046	25.5451	25.3571	COL12A1	UID1268	D6RGG3;Q99715	TRUE
27.4548	27.2079	26.7871	TNIP2	UID1269	D6RGJ2;Q8NFZ5	TRUE
30.9408	30.5322	30.8519	COX7A2	UID1270	D6RIE3;D6RGV5;H0UI06;P14406;D6R9C3	TRUE
NA	NA	23.0736	KLHL3	UID1272	D6RH21;Q9UH77	FALSE
NA	NA	25.6411	CENPK	UID1273	D6RHD3;Q9BS16;D6RC76;D6RJF0	FALSE
NA	28.2253	28.3996	SLC35B1	UID1274	D6RHG0;P78383;D6R9G9;D6RE58;D6RB73	FALSE
26.5298	26.0239	26.3784	ZBED3	UID1276	D6RIC4;Q96IU2	TRUE
29.4641	28.7623	29.2221	ZNF346	UID1277	D6RJ07;Q9UL40;B7Z6B6;B7Z6Q2;B7Z4N4;B7Z4J8	TRUE
NA	27.9799	NA	PAIP1	UID1278	D6RJF2;D6RJ02;D6RD97	FALSE
NA	25.7906	25.7317	ADAT3	UID1279	D6W601;Q96EY9	FALSE
26.5619	NA	26.566	MMS22L	UID1281	E2QRD4;Q6ZRQ5	FALSE
NA	25.396	NA	HELQ	UID1282	E3W980;Q8TDG4	FALSE
25.3999	24.5352	24.732	CLASP2	UID1283	E3W994;J3KR49;A0A0U1RQI6;O75122	TRUE
NA	NA	NA	OPA1	UID1284	E5KLJ9;A0A2R8YFD1	FALSE
25.3145	24.8149	24.9291	NSMCE2	UID1285	E5RFJ1;Q96MF7	TRUE
NA	24.2982	NA	RBPMS	UID1286	E5RFP4	FALSE
NA	NA	25.1805	TMEM55A	UID1287	E5RFT4;Q8N4L2;E5RIY0	FALSE
NA	NA	18.9323	CSPP1	UID1290	E5RGA5;E5RI67;F2Z2M5	FALSE
21.2614	23.9344	NA	ZNF704	UID1291	E5RGL7;Q6ZNC4	FALSE
30.1031	29.6548	30.0291	RWDD1	UID1292	E5RGQ3;Q9H446	TRUE
NA	28.7165	NA	STMN2	UID1293	E5RGX5;Q93045	FALSE
NA	NA	20.7903	SDC2	UID1295	E5RJB8;E5RHU3;E7ESK6;E9PBI9;P34741	FALSE
25.6362	26.0164	25.586	RNF130	UID1296	E5RI87;Q86XS8	TRUE
27.5772	27.2187	27.3427	TTI2	UID1297	E5RIH5;Q6NXR4	TRUE
24.1225	NA	NA	TM2D2	UID1298	E5RIQ5;Q9BX73	FALSE
30.6445	30.8306	31.0075	TBCA	UID1301	E5RIW3;E5RJD8;O75347;E5RHG6;E5RIX8	TRUE
NA	NA	26.9547	WDYHV1	UID1302	E5RIY9;Q96HA8	FALSE
23.0894	NA	NA	CETN3	UID1304	E5RJF8;E5RFM2;E5RK82;O15182	FALSE
NA	NA	25.2189	CRISPLD1	UID1305	E5RJS4;Q9H336	FALSE
28.2485	28.4751	28.3817	COX7A2L	UID1307	E5RJZ1;H0YBD2;O14548	TRUE
NA	NA	25.9785	RDH10	UID1308	E5RK48;Q8IZV5	FALSE
25.6324	25.8435	25.6247	ANXA6	UID1309	E5RK69	TRUE
31.6172	31.2216	31.1732	COPS6	UID1310	E7EM64;Q7L5N1	TRUE
28.5002	28.691	28.6692	ATHL1	UID1311	E7EMA9;Q32M88;B8ZZ60	TRUE
NA	NA	19.9254	PTPN18	UID1313	E7EMB8;Q99952	FALSE
28.2994	28.3568	28.0189	HMCES	UID1314	E7EMP6;Q96FZ2;D6R9T3;D6RGK7;D6RAZ3	TRUE
32.1398	32.3146	32.4311	NPC2	UID1315	J3KMY5;G3V3E8;E7EMS2;G3V3D1;P61916;G3V2V8;H0YIZ1	TRUE
30.3415	30.4148	30.6726	TACC2	UID1316	E7EMZ9;E9PBC6;O95359;Q4VXL4;D6RAA5;Q4VXL8	TRUE
25.0178	24.5003	NA	MAP4K4	UID1317	E7EN19	FALSE
24.62	24.037	24.1319	MEN1	UID1318	E7EN32;O00255;E7ENS2;E7EPR4;E7ET29	TRUE
27.4554	27.1858	26.9004	MED22	UID1319	E9PGW7;Q5T8T7;E7EN96;Q5T8T8;Q15528	TRUE
30.1842	28.6115	27.3375	COL6A3	UID1320	E7ENL6;P12111	TRUE
NA	NA	25.8687	ARHGEF7	UID1321	E7ENL8	FALSE
NA	NA	24.2077	SYNE1	UID1322	E7ENN3;Q8NF91	FALSE
27.9656	27.5984	28.083	IMP4	UID1323	E7ENR5;H0Y714;Q96G21;B9A008;B8ZZ47	TRUE
27.9005	28.2533	27.6974	CPNE8	UID1324	E7ENV7;Q86YQ8	TRUE
31.6237	31.2615	31.3415	ADD1	UID1325	E7EV99;E7ENY0;P35611;A0A0A0MSR2;H0Y9H2	TRUE
NA	NA	25.7771	CTBP1	UID1326	E7ESU7;E7EPF8;E9PGB1	FALSE
25.4563	25.3271	25.6297	IBTK	UID1327	E7EPI0;Q9P2D0;E9PDR5	TRUE
30.7813	30.8783	31.0887	ACSL1	UID1328	E7EPM6;P33121;B7Z3Z9;D6RER0	TRUE
31.4825	31.3715	31.5073	PRRC2C	UID1329	E7EPN9;Q9Y520	TRUE
24.9676	26.482	24.6801	CHEK1	UID1330	J3KN87;E7EPP6;O14757;E9PPA5;E9PJI4;E9PKQ3	TRUE
28.3874	28.2673	28.0909	PTPRM	UID1331	E7EPS8;P28827	TRUE
30.5254	30.7052	30.7549	NDUFV2	UID1332	E7EPT4;P19404	TRUE
31.9322	31.9947	32.2256	SNCA	UID1333	E7EPV7;P37840;D6RA31;H6UYS7	TRUE
NA	26.5104	26.5314	AP5M1	UID1334	E7EQ45;Q9H0R1	FALSE
31.0708	30.8235	31.1562	NAA50	UID1335	E7EQ69;Q9GZZ1;C9J5D1;A0A087WWJ2;B0AZT5	TRUE
27.3829	27.3653	27.2744	TANK	UID1336	E7EQA9;Q92844;H7C3L4;E7ENY2	TRUE
30.2385	28.7952	29.2104	DYNC1I2	UID1337	E7EQL5;E7EV09;E7EQU2;E7ESD3;E7ET01;E7ETL8	TRUE
26.8418	26.1268	26.7747	ARHGAP4	UID1338	E7EQN5;P98171;S4R314;A0A0B4J1X7;E9PCM6	TRUE
32.8949	32.8938	32.5491	EZR	UID1339	E7EQR4;P15311	TRUE
29.0155	29.2428	29.3522	YIPF3	UID1340	E7EQR8;Q9GZM5;D6RFI3;D6RGY8	TRUE
27.4288	27.3023	27.6186	MTA3	UID1341	E7EQY4;E7EV10;Q9BTC8;D6W5A2;E9PCS8	TRUE
23.4328	22.5108	22.8103	PRDM15	UID1342	E7ER26;P57071	TRUE
NA	NA	21.7955	MYH10	UID1343	E7ERA5	FALSE
27.4743	27.3157	27.3019	CLASP2	UID1344	E7ERI8;E7EW49	TRUE
NA	22.4691	23.4293	EIF2B4	UID1345	E7ERK9;Q9UI10	FALSE
26.4816	26.5813	26.9439	ZC3H18	UID1346	E7ERS3;Q86VM9	TRUE
23.6137	23.4197	23.1432	THBS4	UID1347	E7ES19;P35443	TRUE
29.2201	29.387	29.2613	MAEA	UID1348	E7ESC7;Q7L5Y9;B4DVN3;B4DQT1;D6RE80;D6RIB6;D6REW7	TRUE
NA	24.4366	24.5793	ANKRD26	UID1349	E7ESJ3;Q9UPS8	FALSE
28.1311	27.6814	27.8684	MRPL22	UID1350	E7ESL0;J3KQY1;Q9NWU5	TRUE
28.2361	28.251	28.2339	ITGA2	UID1351	E7ESP4;E7EMF1;E9PB77	TRUE
23.083	22.7473	22.3307	INPP5B	UID1352	E7ESY0;P32019	TRUE
24.2131	NA	NA	ING3	UID1353	E7ET07;Q9NXR8;A0A0C4DG38	FALSE
27.9864	27.5895	27.774	PLAU	UID1354	E7ET40;P00749	TRUE
23.4674	NA	23.3454	DTX2	UID1355	E7ET89;Q86UW9;C9JEH4;C9JII1;Q75MM6	FALSE
NA	NA	24.0886	SYS1-DBNDD2;SYS1	UID1356	F2Z2A3;H3BUS1;Q5QPU8;E7ETM6;Q8N2H4	FALSE
26.9222	26.4379	26.6968	LAMP3	UID1357	E7ETP9;Q9UQV4	TRUE
30.989	30.6858	30.8948	MRPL3	UID1358	H0Y9G6;E7ETU7;P09001;E9PF06;D6RC14	TRUE
28.7606	29.0039	28.9367	PLOD2	UID1359	E7ETU9	TRUE
25.6346	NA	NA	TCOF1	UID1360	E7ETY2;A0A3B3IS06;J3KQ96;H0Y8Y7	FALSE
32.5664	32.5135	32.6408	BZW2	UID1361	E7ETZ4;Q9Y6E2;B5MCH7;Q75MG1;E7EMS9;B5MCE7	TRUE
26.1066	23.8518	24.6503	G6PD	UID1362	E7EUI8;E7EM57	TRUE
25.6886	NA	NA	EIF4G1	UID1363	E7EUU4;E7EX73;Q04637	FALSE
28.7929	28.9764	29.1185	CAPN5	UID1364	E7EV01;O15484;A0A3B3IRX8	TRUE
NA	21.4276	NA	MAP4	UID1366	E7EVA0	FALSE
NA	NA	23.8963	DTNB;DTNA	UID1367	E9PEY4;E7EVB6;O60941;K7ERH7;M0R021	FALSE
29.4666	29.0806	28.9574	CYFIP2	UID1368	E7EVJ5;Q96F07;H7C229;E7EW33	TRUE
27.5876	27.5676	27.3911	MTG1	UID1369	E7EVK2;Q9BT17;U3KQ69;E9PI62	TRUE
27.636	27.6573	27.6877	PIEZO2	UID1370	E7EVM7;Q9H5I5	TRUE
28.8722	28.7249	28.7206	ANGPT2	UID1371	E7EVQ3;O15123	TRUE
28.2437	28.1449	27.676	SQLE	UID1372	E7EVQ6;Q14534	TRUE
NA	20.9637	NA	SPATA18	UID1373	E7EVV3;Q8TC71	FALSE
25.8243	25.4857	25.3393	CAST	UID1374	E7EVY3;H0Y9H6;A0A0A0MR45;H0YD33	TRUE
NA	25.1488	NA	ADAM23	UID1376	E7EWD3;O75077	FALSE
NA	24.2595	24.4311	ASXL2	UID1378	E7EWD6;Q76L83	FALSE
31.6027	31.3808	31.3839	HYI	UID1379	E7EWH8;F6UJY1;Q5T013;A0A0A0MTR5;J9JIE9;F6UJY9;H0YB70;H0YB18	TRUE
NA	NA	NA	CEP170;CEP170P1	UID1380	E7EWM2;Q96L14	FALSE
25.6402	25.1637	25.4204	NDUFB5	UID1381	E7EWP0;H0Y886;O43674	TRUE
29.3855	29.8185	29.8584	CSTF2	UID1382	E7EWR4;P33240;E9PID8	TRUE
30.1787	30.5082	30.7133	EIF4B	UID1383	E7EX17;P23588	TRUE
22.2364	22.4142	NA	NRG1	UID1384	E7EX30;H0YBA3;Q02297	FALSE
27.2355	27.2161	27.5001	CALD1	UID1385	E7EX44;Q05682	TRUE
33.6627	33.6363	33.8451	DCTN1;DKFZp686E0752	UID1386	E7EX90;Q14203;Q6AWB1	TRUE
30.2001	NA	29.5	CHTF18	UID1387	E7EXA6;Q8WVB6;A0A0D9SF58	FALSE
31.605	32.314	32.008	NACA	UID1388	E9PAV3;F8VZJ2;H0YHX9;Q13765;F8W0W4;F8W1N5;F8VNW4	TRUE
30.4163	30.291	30.298	HK2	UID1390	E9PB90;P52789	TRUE
32.2327	32.2201	32.2446	AGK	UID1392	E9PC15;Q53H12;A0A3B3ITD0;A0A3B3ISY9;A0A3B3ISZ0;E9PG39;A0A0G2JLG5	TRUE
23.7563	NA	NA	IL1RL1	UID1393	E9PC41;Q01638	FALSE
NA	NA	24.3516	LIMK1	UID1394	E9PC47;P53667	FALSE
28.5263	28.319	28.2379	MARK2	UID1395	E9PC69;Q7KZI7;E7ETY4	TRUE
21.7946	NA	22.3225	CCNB1	UID1396	H0YA62;E9PC90;P14635	FALSE
28.2035	28.1994	28.2108	BDH1	UID1397	E9PCG9;Q02338;C9K0G7	TRUE
NA	NA	NA	CAST	UID1398	E9PCH5	FALSE
29.7138	29.8155	29.7483	GOSR1	UID1399	E9PCW1;B4DQA8;K7EJC8;O95249;G5E9T8	TRUE
NA	NA	25.3887	TOP2B	UID1400	E9PCY5	FALSE
29.1182	28.8046	28.9226	FLT4	UID1401	E9PD35;P35916	TRUE
26.7822	26.4263	26.6438	SMG7	UID1402	E9PD50;Q92540;B1ALB4	TRUE
29.1422	29.1455	29.2113	MYO1B	UID1403	E9PDF6;O43795	TRUE
24.0868	23.6322	24.5822	UNKL	UID1404	E9PDK2;A0A0A0MRZ1;Q9H9P5	TRUE
30.1143	30.2623	29.9457	PCCB	UID1405	E9PDR0;P05166;E7EUY3;C9JQS9;E7EX59;E7ETT1;E9PEC3;E7ETT4;F8WBI9	TRUE
28.152	28.5795	29.0116	ATP11A	UID1407	E9PEJ6;P98196;H0Y547	TRUE
NA	NA	NA	LRBA	UID1408	E9PEM5	FALSE
29.4128	29.1423	29.2366	PDPK1;PDPK2P	UID1409	E9PER6;O15530;Q6A1A2	TRUE
27.7709	27.6696	27.5519	KIF3A	UID1410	J3KPF9;E9PES4;Q9Y496;A0A087X011	TRUE
28.2545	28.3182	27.8552	CUL9	UID1411	E9PEZ1;Q8IWT3	TRUE
26.0069	NA	25.6967	VCAN	UID1412	E9PF17;P13611;Q86W61;D6RGZ6	FALSE
33.3173	33.2116	33.2597	HADH	UID1413	E9PF18;Q16836;A0A0A0MSE2;A0A0D9SFP2;A0A1W2PNM1;A0A1W2PQV5;A0A1W2PQ78	TRUE
31.1672	30.8826	31.1783	TBL2	UID1414	E9PF19;Q9Y4P3;Q96E41	TRUE
29.8685	29.7219	30.0127	DENND3	UID1415	E9PF32;H0YAY3;A2RUS2	TRUE
NA	NA	21.6251	CLEC1A	UID1416	E9PFB4;Q8NC01	FALSE
27.8529	27.823	27.7595	LDB2	UID1417	E9PFI4;G5E9Y7;O43679;H0YA09	TRUE
27.9593	27.5654	27.5901	RABGEF1	UID1418	E9PFK9;Q9UJ41;Q3HKR1;A0A0A0MSJ3	TRUE
25.2532	24.8592	24.2202	SLC4A7	UID1419	E9PFN4;A0A0A0MST8;Q9Y6M7	TRUE
22.7627	NA	NA	PHLDB2	UID1420	E9PFQ4	FALSE
26.4741	26.8306	26.6355	ZFAND2B	UID1421	E9PFU9;Q8WV99;F8WEE4;B8ZZ56;A0A087X0D9;E7EV05;B4DEN4	TRUE
27.4619	27.3194	27.4511	FCHSD2	UID1422	E9PG19;O94868;E7ENZ2	TRUE
26.1143	26.1392	26.4611	CEP97	UID1423	E9PG22;Q8IW35	TRUE
31.9672	31.7867	31.7494	RASA1	UID1424	E9PGC0;P20936	TRUE
NA	NA	NA	PTPRK	UID1425	Q5TG12;E9PGC5	FALSE
NA	22.8215	NA	MAP1A	UID1426	E9PGC8;P78559	FALSE
27.6041	27.709	27.5797	EIF4G1	UID1427	E9PGM1	TRUE
28.4039	28.1802	28.4708	PRKAG2	UID1428	E9PGP6;Q9UGJ0	TRUE
32.3618	32.2607	32.2747	TSN	UID1429	E9PGT1;Q15631;H7C1D4	TRUE
28.9384	28.7046	29.0691	RPS6KA1	UID1430	E9PGT3;Q15418	TRUE
31.3177	31.2517	31.4432	COPS8	UID1431	E9PGT6;Q99627;H7C3S9	TRUE
26.7074	27.0823	27.2416	CALD1	UID1432	E9PGZ1;C9J813	TRUE
29.2537	29.2614	29.6088	STAU2	UID1433	E9PH62;Q9NUL3;A0A0A0MTC4;A0A0A0MTD1;F8VPI7;E7EPX0;A0A0A0MTC6;E7EVJ4;G5EA18;E5RJN7;E7EVI1	TRUE
25.5026	25.0897	25.0172	ZNF451	UID1434	E9PH99;Q9Y4E5	TRUE
28.8465	29.1965	28.7138	MCCC1	UID1435	E9PHF7;Q96RQ3;F5GYT8;E9PG35;G5E9X5	TRUE
25.5759	25.9487	26.6283	PIAS3	UID1436	E9PHH8;Q9Y6X2	TRUE
26.631	27.0934	26.5157	SUN1	UID1437	E9PHI4;O94901;H0Y6N5	TRUE
26.4464	25.9235	26.2872	MERTK	UID1438	E9PHX8;Q12866;A0A087WZQ5	TRUE
NA	NA	NA	EPB41L2	UID1439	E9PHY5;E9PK52;E9PII3;A0A2R8Y5B3	FALSE
31.0548	31.1509	31.2265	MROH1	UID1440	E9PHY8;Q8NDA8	TRUE
27.3425	27.4535	27.5267	RCE1	UID1441	E9PI08;Q9Y256;E9PKA7	TRUE
21.5527	NA	NA	RNFT1	UID1442	E9PI44;Q5M7Z0	FALSE
NA	NA	25.2274	MTCH2	UID1443	E9PIE4	FALSE
27.5025	26.9924	27.0239	TP53I11	UID1444	E9PN66;E9PKN9;E9PS55;E9PMW4;E9PQ46;E9PIN5;E9PIK4;U3KQ32;E9PKZ4;E9PPM1;O14683;E9PNB3;E9PMY0	TRUE
27.4496	26.7402	27.3035	GPSM3	UID1445	E9PIP3;Q9Y4H4	TRUE
NA	NA	NA	SF3B2	UID1447	E9PJ04	FALSE
NA	NA	24.0398	OAF	UID1448	E9PJ29;Q86UD1	FALSE
26.6461	25.739	26.1091	TMEM41B	UID1449	E9PJ42;Q5BJD5	TRUE
29.7921	29.6982	29.5181	TCP11L1	UID1450	E9PJ55;Q9NUJ3	TRUE
28.5494	28.4497	28.387	CYHR1	UID1451	E9PJD7;Q6ZMK1;E9PQ42	TRUE
26.4121	27.222	26.8994	CRYAB	UID1452	E9PJL7;E9PRA8;E9PR44;P02511;E9PS12;E9PRS4	TRUE
28.622	29.0512	28.6496	FBXO3	UID1453	E9PJM3;Q9UK99;B4E3U2;G3V1E0	TRUE
28.5084	28.3977	28.3675	RPS6KA4	UID1454	E9PJN1;O75676;A0A0A6YYC0	TRUE
NA	NA	26.1027	EEF1D	UID1455	E9PK06;E9PK72;E9PKK3	FALSE
31.2592	31.1325	31.2638	SCYL1	UID1456	E9PS17;E9PK59;Q96KG9;E9PPN3	TRUE
28.3016	27.5986	27.7406	PARP10	UID1457	E9PPE7;E9PK67;E9PNI7;Q53GL7;F8W8G7	TRUE
23.8883	23.4871	23.8154	BCLAF1	UID1458	E9PK91;A0A1W2PQ43;E9PK09;E9PQN2;E9PKI6	TRUE
24.5509	24.3057	24.4475	C11orf57	UID1459	E9PSC8;E9PKA8;E9PQL5;Q6ZUT1	TRUE
NA	NA	23.0578	ACAT1	UID1460	E9PKF3	FALSE
30.8979	31.0479	31.0125	PPP6R3	UID1461	H7BXH2;E9PKF6;Q5H9R7;E9PQP7	TRUE
NA	23.2275	NA	PLEC	UID1462	E9PKG0	FALSE
33.0812	33.0784	33.0068	PRMT1	UID1463	E9PKG1;Q99873;E9PIX6;E9PQ98;H0YDE4;E9PNR9	TRUE
NA	25.1828	26.1563	NCAPD3	UID1464	E9PKK4;G3V1A9;P42695	FALSE
26.7094	26.4083	27.0657	GANAB	UID1466	E9PKU7	TRUE
25.5907	25.0747	24.8184	TSPAN18	UID1467	E9PL40;H0YB98;Q96SJ8	TRUE
NA	NA	NA	NEDD8-MDP1;NEDD8	UID1468	E9PL57;F8VSA6;E9PS38;S4R3E9	FALSE
26.463	25.9258	NA	EEF1D	UID1469	E9PL71;E9PN91	FALSE
26.7605	26.6312	26.6531	EIF1AD	UID1471	E9PLI6;E9PS76;Q8N9N8;E9PS30	TRUE
34.8038	34.6815	34.6791	NPEPPS	UID1472	E9PLK3;P55786	TRUE
27.7957	27.6701	27.3898	MDK	UID1473	E9PPJ5;E9PLM6;P21741	TRUE
27.7913	27.8799	27.3292	VKORC1	UID1474	I3L3B4;F8W9H0;E9PLN8;Q9BQB6	TRUE
25.606	25.6398	25.8905	CARS	UID1475	E9PLP0	TRUE
NA	NA	NA	PRDM10	UID1476	E9PRS0;E9PLV1;Q9NQV6	FALSE
26.4384	26.4154	26.7465	MACF1	UID1477	E9PLY5	TRUE
28.0134	27.7188	27.6386	TYK2	UID1478	E9PM19;P29597;E9PPF2	TRUE
26.5314	26.945	27.1159	SIRT3	UID1479	E9PM75;Q9NTG7;E9PK80;E9PN58	TRUE
28.4178	28.3681	28.2961	C11orf58;SMAP	UID1480	E9PM92;O00193;E9PRZ9	TRUE
28.3066	28.0525	28.203	BIRC2	UID1481	E9PMH5;Q13490;A0A087X2B2	TRUE
28.6497	28.4554	28.5653	FAM118B	UID1482	E9PMJ2;J3KP39;Q9BPY3;G3V179	TRUE
28.5572	28.3157	28.5691	HSF1	UID1483	E9PMQ6;Q00613;E9PI02	TRUE
27.7526	28.1927	28.1036	CD151	UID1484	K4DIA7;E9PMR4;P48509	TRUE
NA	NA	NA	LMO7	UID1485	E9PMS6	FALSE
23.1922	22.9596	NA	EBAG9	UID1486	E9PND3;E9PN10;O00559;E9PJ38	FALSE
15.6686	NA	NA	RNF214	UID1487	E9PN76	FALSE
28.0124	28.1519	27.8919	RNASEH2C	UID1488	E9PN81;Q8TDP1;H0YEF3	TRUE
NA	NA	23.177	SLC39A13	UID1489	K4DIB5;E9PSA8;E9PRH4;K4DIA9;E9PNN7;E9PNE7;G3V1B2;Q96H72	FALSE
28.0672	27.6144	28.0131	RIN1	UID1490	E9PNR2;Q13671	TRUE
26.5541	26.7803	26.5427	ZC3H12C	UID1491	E9PP00;Q9C0D7	TRUE
26.9826	26.8522	24.909	LRP8	UID1492	E9PP15;Q14114;H0YEA5;H0YEV6	TRUE
22.0834	23.0965	22.5773	PPFIBP2	UID1493	E9PP16;Q8ND30	TRUE
32.0638	32.0211	32.1648	NDUFS8	UID1494	E9PPW7;O00217;E9PN51;F8W9K7;E9PKH6	TRUE
NA	NA	21.6021	PDE4DIP	UID1495	E9PQG4	FALSE
25.8373	25.8321	25.9232	FAM76A	UID1496	E9PQL1;Q8TAV0;B1AJQ5	TRUE
NA	23.9527	24.889	IFT46	UID1497	E9PRT0;E9PSB9;E9PR06;Q9NQC8;E9PKW0;E9PMR8	FALSE
33.6886	33.7488	33.837	FAU	UID1498	E9PR30;P62861	TRUE
NA	NA	NA	CTNND1	UID1499	E9PRE2	FALSE
27.2954	27.3116	27.47	SETDB1	UID1500	E9PRF4;Q15047;E9PQM8	TRUE
31.1311	30.9633	31.1211	UBXN1	UID1501	E9PRQ7;Q04323;E9PJ81;A0A087WTZ5	TRUE
29.6975	29.7879	29.5073	FADS3	UID1502	E9PS00;Q9Y5Q0;E9PKP8	TRUE
28.652	28.6151	28.6665	SLC43A3	UID1503	E9PS74;Q8NBI5;H0YD64	TRUE
25.2348	25.343	25.2629	UPRT	UID1504	E9PSD7;Q96BW1;A0A0A0MRR5	TRUE
27.8019	27.9214	27.8331	TM9SF1	UID1505	E9PSI1;E9PMQ9;O15321	TRUE
27.5816	26.8204	27.4676	TIMM10B	UID1506	F2Z2B0;Q9Y5J6	TRUE
28.5037	28.2527	28.2341	IQGAP3	UID1507	F2Z2E2;Q86VI3	TRUE
24.2244	23.9846	23.9571	XPA	UID1508	F2Z2T2;P23025	TRUE
30.8962	30.898	30.8524	TRRAP	UID1509	F2Z2U4;Q9Y4A5;H0Y4W2	TRUE
29.231	28.9787	29.1268	TRMT2A	UID1510	F2Z2W7;Q8IZ69	TRUE
NA	21.7915	NA	BCL7B;BCL7C	UID1511	F2Z3H6;Q9BQE9;F8WE18;F8WDZ4;I3L4D5	FALSE
26.5522	26.4122	25.9169	GTF2H3	UID1512	F5GWD3;Q13889;F5H6X0;F5GXG6;H0YFF7;F5GX35;F5H4K7	TRUE
NA	24.3274	25.0562	ROBO3	UID1514	F5GWJ5;Q96MS0	FALSE
22.6393	NA	NA	STARD10	UID1515	F5GWK5;F5H0V7;F5H8G1;F5H1Z6;F5H8H3;Q9Y365;F5GY07;F5H5A8;F5H3G8;H0YGA9;H0YFF3;F5GY11	FALSE
29.5745	29.5802	29.386	WNK1	UID1518	F5GWT4;Q9H4A3	TRUE
22.2708	NA	23.0158	FAM76B	UID1519	F5GX09;Q5HYJ3	FALSE
28.1807	28.1958	28.2245	ATE1	UID1521	F5GXE4;B4E107;H0Y5C2;O95260;B4DK25;Q5SQQ1	TRUE
NA	NA	25.8947	BRI3	UID1522	F5GXW6;O95415	FALSE
31.5418	31.4344	31.1209	DAD1	UID1523	F5GXX5;P61803;F5H895;A0A0B4J239	TRUE
21.7118	NA	NA	CEP112	UID1524	F5GYE8;Q8N8E3;J3QQV3	FALSE
25.6743	25.2222	25.2954	ABCB9	UID1525	F5GYI2;Q6P2Q0;Q9NP78;F5H7U2	TRUE
27.1358	26.8504	27.2236	SDHAF2	UID1526	F5GYJ5;Q9NX18	TRUE
31.0519	30.8421	30.6894	ATP6V0D1	UID1527	F5GYQ1;P61421;R4GN72;J3QL14	TRUE
NA	23.1901	23.6111	CEP57	UID1528	F5GYW0;Q86XR8;H0YFT8;F5H0C6;F5H1B0	FALSE
NA	26.5316	26.4654	ARSE	UID1529	F5H324;F5GYY5;P51690	FALSE
NA	NA	23.614	PXN	UID1530	F5GZ78	FALSE
30.9352	30.833	30.7765	CCDC53	UID1531	F5GZ97;Q9Y3C0;F5GWI9;F5GXZ7	TRUE
29.0139	28.9913	28.804	TPK1	UID1532	F8WCM7;F8VRJ6;F5GZG6;Q9H3S4	TRUE
NA	NA	23.9117	PPFIBP1	UID1533	F5GZP6	FALSE
33.5028	33.7426	33.7443	SLC3A2	UID1534	F5GZS6;J3KPF3;P08195	TRUE
29.9889	30.1561	30.2162	GPHN	UID1535	F5H039;Q9NQX3;G3V582	TRUE
26.7347	26.8073	26.8255	KDM3A	UID1536	F5H070;Q9Y4C1	TRUE
27.9025	27.8915	27.8906	MTHFSD	UID1539	F5H0M7;Q2M296	TRUE
26.6862	26.3745	26.6796	NOL8	UID1540	F5H101;Q76FK4;F8WE42	TRUE
29.4257	29.6419	29.6481	PDE2A	UID1541	F5H130;F5H5P8	TRUE
24.2127	24.794	25.1793	RRN3	UID1543	F5H148;H3BMT1;Q9NYV6	TRUE
27.7945	27.5606	27.9399	MSRB3	UID1544	F5H199;Q8IXL7;F5H7C4;F5H6G9;H0YFW5;H7C2B7	TRUE
28.7345	28.8518	28.8417	PCMTD1	UID1545	F5H1M8;Q96MG8;H0YBU4	TRUE
29.6938	29.4914	29.2797	PUS1	UID1546	F5H1S9;G8JLB3;Q9Y606	TRUE
23.8139	24.1614	24.3598	HIVEP1	UID1547	F5H212;P15822	TRUE
28.4677	28.5154	28.6389	DMXL1	UID1548	F5H269;Q9Y485	TRUE
27.2467	27.2658	27.5228	HMGA2	UID1549	F5H2U8;F5H2A4;P52926;F5H6H0	TRUE
26.1638	26.0457	26.0498	CIZ1	UID1551	H0Y5D5;Q9BTG3;Q5SYW2;F5H2X7;Q9ULV3	TRUE
24.0025	23.4543	24.0635	SLC39A3	UID1552	F5H385;Q9BRY0;K7EQS6;K7ENJ1;K7EJZ1	TRUE
NA	NA	27.5808	AMN1	UID1553	F5H3D1;Q8IY45	FALSE
NA	23.9998	NA	RFNG	UID1554	F5H3H7;Q9Y644	FALSE
32.6798	33.3451	32.4748	NAP1L1	UID1555	F8VY35;F5H4R6;P55209;F8W0J6;H0YIV4;F8W020;F8VUX1;F8VXI6;F8VVB5;H0YH88;H0YHC3	TRUE
22.9932	NA	NA	THBS3	UID1556	F5H4Z8;P49746;Q2HIZ1	FALSE
27.9092	27.8917	28.1644	MAP3K4	UID1557	J3KNB8;F5H538;Q9Y6R4;F5H4R1	TRUE
31.7721	31.5304	31.2675	TUBA1C;TUBA1B	UID1558	F5H5D3;Q9BQE3;A0A1W2PQM2;F8VVB9	TRUE
30.931	30.8418	30.8549	GRSF1	UID1559	F5H5I6;Q12849;H0Y8R1;H0YAK1	TRUE
29.2333	29.0476	28.9273	BCKDHA	UID1560	F5H5P2;P12694;F5GXU9	TRUE
28.9753	28.5491	28.9501	DDX55	UID1561	F5H5U2;Q8NHQ9;E7EX41	TRUE
30.273	30.2178	30.1065	HEATR5A	UID1562	F5H619;Q86XA9;H7C5W6	TRUE
NA	NA	18.8948	CLEC2B	UID1563	F5H631;Q92478	FALSE
NA	26.2196	NA	ATL3	UID1565	F5H6I7	FALSE
19.2089	NA	NA	PHC1	UID1566	H0YH74;F5H6P9;J3KQH6;P78364	FALSE
26.8433	26.219	26.1727	TRPV4	UID1567	F5H6Q4;Q9HBA0	TRUE
25.8485	NA	27.4278	MARCH7	UID1568	F5H6W4;Q9H992	FALSE
28.8657	28.2593	28.2798	MRPL48	UID1569	F5H702;Q96GC5	TRUE
25.4152	NA	NA	LRP6	UID1571	F5H7J9;O75581;H0YGW5	FALSE
28.6887	28.6315	28.8193	C12orf43	UID1572	F5H7W8;Q96C57;G5EA44;E7ENF1;F5H3K2;F5H8B7	TRUE
28.3353	28.1432	28.1055	MED21	UID1574	F5H872;Q13503	TRUE
NA	NA	22.3355	XRCC1	UID1575	F5H8D7	FALSE
29.3434	29.2918	29.457	ASH2L	UID1576	F5H8F7;Q9UBL3;H0YBF6	TRUE
30.2908	30.5209	30.5843	MVK	UID1577	F5H8H2;Q03426;A0A1B0GWC2;F5H092	TRUE
NA	22.0504	21.0407	RABGAP1L	UID1579	F5H8L0;E9PS63;B7ZAP0;A0A0U1RQV7	FALSE
NA	NA	NA	DDX19A	UID1580	F6QDS0;I3L352	FALSE
NA	24.4812	25.0653	DST	UID1581	F6QMI7;E9PHM6	FALSE
NA	NA	25.2611	SUPT20H	UID1582	F6S7C4;Q8NEM7;B4E2D5;R4GND2	FALSE
23.1108	NA	NA	TRAF4	UID1583	F6SA91;Q9BUZ4;K7ER49	FALSE
NA	NA	20.7632	TAB3	UID1584	F6SS63;Q8N5C8;A0A0A0MQY2	FALSE
27.8339	27.7282	27.5645	DKK3	UID1585	F6SYF8;Q9UBP4	TRUE
NA	26.4831	27.0235	DGCR2	UID1586	F6SYP7;P98153;B7Z3C4	FALSE
27.4181	27.4764	27.3091	TDRKH	UID1587	Q5SZR4;F6TB26;Q9Y2W6	TRUE
20.7395	NA	NA	PIK3R3	UID1588	F6TDL0;Q92569	FALSE
NA	NA	NA	GLOD4	UID1589	F6TLX2	FALSE
26.5076	26.8395	26.8437	ASB6	UID1590	F6TX30;Q9NWX5	TRUE
27.0189	26.8012	27.0518	FBXO18	UID1591	F6UZG9;Q8NFZ0	TRUE
NA	28.7295	28.2763	RBM38	UID1592	F6VZ39;Q9H0Z9;A6NG75	FALSE
26.4156	26.5323	26.3687	RTEL1-TNFRSF6B;RTEL1	UID1593	F6WH68;X6R5I7;D6RA96;Q9NZ71;A0A2R8YD56	TRUE
24.1224	NA	NA	SELK	UID1594	F8WAX7;F6XHT0;Q9Y6D0	FALSE
27.9729	27.7039	27.7514	RBMS1	UID1595	F6Y5H0;P29558;E7ETU5;E7EPF2	TRUE
25.3477	NA	NA	TNFRSF10A	UID1596	F8U8C0;O00220	FALSE
NA	24.4833	23.8595	CACNB3	UID1597	F8VNV8;P54284;F8VUW8;F8VWK1;F8VV14	FALSE
34.6708	34.5751	34.5657	CAD	UID1598	F8VPD4;P27708	TRUE
28.7688	28.9475	29.4712	TMBIM6	UID1599	F8VQW0;F8VX73;F8VPI1;F8W201;F8W086;F8VR05;F8VQQ5;F8VSI7;F8VVJ4;P55061;F8W1G3	TRUE
NA	24.9711	24.8134	C12orf75;OCC1	UID1600	F8VQD4;Q8TAD7	FALSE
NA	NA	20.4653	METAP2	UID1601	F8VQZ7;F8VRR3	FALSE
NA	NA	NA	PCBP2	UID1602	F8VRH0	FALSE
NA	NA	NA	ATXN2	UID1603	F8VRK6	FALSE
25.4221	25.1751	24.9907	NFYB	UID1605	F8VSL3;P25208	TRUE
22.435	22.6262	22.6187	PRPF40B	UID1607	F8VU11;Q6NWY9	TRUE
25.8579	26.139	26.2015	BAZ2A	UID1608	J3KPG5;F8VU39;Q9UIF9	TRUE
NA	NA	NA	PTPRB	UID1609	F8VU56	FALSE
30.2315	30.1422	30.2501	FKBP11	UID1610	F8VU90;Q9NYL4	TRUE
27.3036	27.2055	27.3407	POC1B-GALNT4;GALNT4	UID1611	F8VUJ3;Q8N4A0	TRUE
27.619	27.6285	27.756	DAZAP2	UID1612	F8VUW5;Q15038	TRUE
NA	26.052	NA	SART3	UID1613	F8VV04	FALSE
31.6574	31.9595	31.5974	CD63	UID1614	F8VV56;F8W022;F8VWK8;P08962;F8VNT9	TRUE
28.174	28.6586	28.1223	NAP1L1	UID1615	F8VV59;F8W118;B7Z9C2;F8VRJ2	TRUE
29.7185	29.5724	29.6983	TNS2	UID1616	F8VV64;Q63HR2	TRUE
31.6341	31.5725	31.7476	COPZ1	UID1617	F8VVA7;P61923;F8VXB1;F8W156;F8W651;F8VYZ4;F8VUC5;F8VXR1	TRUE
32.5393	32.2145	32.4767	SLC25A3	UID1618	F8VVM2	TRUE
27.2679	27.2474	27.091	CASP9	UID1619	Q5JRU2;F8VVS7;P55211;A0A087WX72;H0Y3S8;Q5JRU8	TRUE
26.5889	27.0796	26.9193	DUSP6	UID1620	F8VW29;Q16828	TRUE
29.6954	29.5449	29.6653	PACS2	UID1621	F8VW41;Q86VP3	TRUE
26.0153	25.7297	25.7254	CSRP2	UID1622	F8VW96;Q16527;F8VQR7	TRUE
NA	NA	22.418	TSPAN31	UID1623	F8VWE0;F8VW54;F8VS78;Q12999	FALSE
29.7811	30.0284	29.9491	FGD4	UID1624	F8VWL3;B7Z493;E9PJX4;Q96M96;F8W1R0	TRUE
28.4193	27.9385	28.0797	SPRYD3	UID1625	F8VWW7;Q8NCJ5	TRUE
23.4643	23.9383	24.3188	SLC38A1	UID1626	F8VX04;Q9H2H9	TRUE
22.2989	NA	22.5488	KANSL2	UID1627	F8VX10;H0YHR2;H0YIQ8;F8VXI8;Q9H9L4	FALSE
NA	NA	21.773	SMARCC2	UID1628	F8VXC8	FALSE
28.4087	28.3023	28.3849	SCAF11	UID1629	F8VXG7;Q99590;A0A0A0MTP7	TRUE
28.8253	29.0508	29.7307	PPP1CC	UID1630	F8VYE8;P36873;F8VR82;F8W0W8;A0A087WYY5	TRUE
NA	NA	NA	PCBP2	UID1632	F8VZX2;F8VXH9	FALSE
NA	24.3533	NA	PXN	UID1633	F8W1E0;F8W0G0;F8W0K8	FALSE
NA	NA	24.2317	ATP5B	UID1634	F8W0P7	FALSE
33.5609	33.4299	33.7988	AK2	UID1635	F8W1A4;P54819;F8VZG5;F8VY04;G3V213	TRUE
24.2042	24.5594	25.3788	CHPT1	UID1636	F8W1B3;Q8WUD6	TRUE
27.3355	27.402	27.7582	RFX5	UID1638	F8W689;P48382	TRUE
27.2392	27.5679	27.3952	BAP1	UID1639	F8W6N3;Q92560	TRUE
27.5908	27.0892	27.0537	RPL10	UID1640	F8W7C6;A0A087WV22;H7C123;H7C2C5	TRUE
31.9461	31.7535	31.7873	FAM162A	UID1641	F8W7Q4;Q96A26;E9PH05	TRUE
24.6899	23.0428	23.2469	FANCI	UID1642	H3BP78;F8W7R3;Q9NVI1	TRUE
NA	NA	21.8468	DPF3	UID1643	F8W7T1;Q92784	FALSE
24.7356	24.8304	25.1006	HFE	UID1645	F8W7W8;Q30201;Q6B0J5	TRUE
26.8441	26.9006	27.3141	FAM120C	UID1647	F8W881;Q9NX05	TRUE
25.5801	25.4718	25.1317	VEZT	UID1648	F8W8C2;Q9HBM0	TRUE
NA	NA	NA	UBA3	UID1649	F8W8D4	FALSE
NA	NA	26.0015	TIA1	UID1650	F8W8I6;P31483;E5RGV5	FALSE
26.3767	26.2314	26.4204	ARMCX4	UID1651	F8W8Y7	TRUE
29.5104	29.5346	29.9981	RTN4	UID1652	F8W914;H7C106	TRUE
26.269	26.5216	25.743	ENGASE	UID1653	F8W925;Q8NFI3;J3QLG5	TRUE
32.0847	32.2548	32.1736	IGF2BP2	UID1654	F8W930;Q9Y6M1	TRUE
21.097	NA	NA	PIK3CD	UID1655	Q5SR50;F8W9P4;O00329	FALSE
NA	NA	22.6005	GAPVD1	UID1656	F8W9S7	FALSE
25.085	24.664	25.1476	GRK6	UID1657	F8W9W2;P43250;D6RHX8	TRUE
29.6507	29.4388	29.6731	CCDC93	UID1658	F8W9X7;Q567U6	TRUE
25.3664	22.739	22.8404	CACNA1E	UID1659	F8W9Z1;J3KP11;Q15878	TRUE
28.2504	28.1576	28.5649	MTMR1	UID1661	F8WA39;Q13613;Q8NEC6;H0YDX3	TRUE
26.8393	26.6714	26.99	DDX31	UID1663	F8WAJ0;Q9H8H2	TRUE
NA	20.5985	NA	PPP4R1	UID1664	J3QRV2;F8WAJ9	FALSE
20.4674	NA	NA	KIF3C	UID1665	F8WAR6;F8WER6;O14782	FALSE
NA	NA	19.8574	SP4	UID1667	F8WB93;Q02446	FALSE
NA	25.9031	NA	DXO	UID1668	F8WC68;O77932	FALSE
26.724	23.4298	25.5243	VAMP2	UID1669	J3QRU4;F8WCA0;L7N2F9;P63027	TRUE
28.339	28.179	27.9146	RNF149	UID1670	F8WCD0;Q8NC42	TRUE
33.4681	33.4815	33.212	ARPC4-TTLL3;ARPC4	UID1671	F8WCF6;P59998;F8WDD7;A0A0A6YYG9;H7C0A3	TRUE
NA	NA	25.9702	AP4M1	UID1672	F8WCR6	FALSE
NA	NA	NA	LMO7	UID1673	F8WD26;J3KP06;Q8WWI1;A0A0A0MTE2;E9PMT2	FALSE
NA	NA	23.9691	IL10RB	UID1674	F8WDX2;H0Y3Z8;Q08334	FALSE
26.2613	26.551	26.8093	CMTM7	UID1675	F8WDZ3;Q96FZ5	TRUE
29.9636	29.9053	29.7016	TCN2	UID1677	F8WE86;B5MBX2;P20062	TRUE
33.3224	33.1611	33.3825	CPSF6	UID1679	F8WJN3;Q16630	TRUE
32.3635	32.3414	32.566	NDUFV1	UID1680	G3V0I5;P49821;B4DE93	TRUE
25.8652	25.7022	25.5844	PARP2	UID1681	G3V167;Q9UGN5	TRUE
31.5859	31.4567	31.2329	GSDMD	UID1682	G3V1A6;P57764;E9PIB2	TRUE
25.9304	26.1313	25.578	TJP1	UID1683	G3V1L9;Q07157	TRUE
27.6572	27.6725	27.4071	LOH12CR1	UID1684	G3V1P3;Q969J3	TRUE
NA	NA	26.2558	DENND5B	UID1685	G3V1S3;Q6ZUT9	FALSE
27.4209	27.599	27.3474	FCF1	UID1686	G3V5S9;G3V1S4;Q9Y324	TRUE
NA	NA	20.3135	MYL6	UID1687	G3V1V0;F8W1R7	FALSE
29.2068	29.1196	29.3152	ACVRL1	UID1688	G3V1W8;P37023;E7EN07	TRUE
NA	19.8215	NA	METTL10	UID1689	G3V238;Q5JPI9	FALSE
NA	NA	18.4831	PPP2R5C	UID1691	G3V292;H0YK26	FALSE
25.8062	25.5419	25.466	ZNF410	UID1692	G3V398;G3V3W2;G3V2G5;G3V4W2;G3V2C2;Q86VK4	TRUE
20.2019	NA	NA	TTLL5	UID1693	G3V4R8;G3V2J9;Q6EMB2	FALSE
NA	NA	NA	WDR25	UID1694	G3V2K8;G3V367;Q64LD2	FALSE
24.9646	25.0497	24.9515	DNAL1	UID1695	G3V2M0;Q4LDG9;G3V5I4;H0YM28;G3V424	TRUE
NA	NA	26.3769	HNRNPC	UID1696	G3V2Q1;P07910;G3V576;G3V555;G3V575	FALSE
NA	25.3015	NA	ATP5J2-PTCD1;PTCD1	UID1697	G3V325;O75127	FALSE
NA	NA	22.7314	MYO5A	UID1699	G3V394	FALSE
26.4971	NA	NA	CNIH1	UID1700	G3V5P8;G3V3B2;G3V4K0;O95406	FALSE
30.5024	30.2579	30.7339	DCAF8	UID1701	G3V3G9;Q5TAQ9;V9GY54	TRUE
20.4119	NA	NA	KLC1	UID1702	G3V3H3;G3V2E7;F8W6L3;E7EVH7;G5E9S8	FALSE
22.1974	NA	NA	ATXN3	UID1703	G3V3T6;A0A2R8Y888	FALSE
31.7166	31.7499	31.8681	LTBP2	UID1704	G3V511;G3V3X5;Q14767	TRUE
24.3043	24.0343	23.6252	ENTPD5	UID1705	G3V4I0;O75356;G3V450	TRUE
30.6083	30.3269	30.4486	VIPAS39	UID1706	G3V4K3;Q9H9C1	TRUE
25.8786	25.7015	26.0854	ITPK1	UID1707	G3V4M9;Q13572	TRUE
NA	NA	24.5942	LTB4R	UID1708	G3V4Q5	FALSE
NA	NA	24.9026	AREL1	UID1709	G3V506;O15033	FALSE
31.9221	31.8714	31.9897	DDX24	UID1710	G3V529;Q9GZR7;F5GYL3;A0A1W2PRR2;A0A087WXU8	TRUE
NA	23.8227	NA	TUBB3	UID1711	G3V542	FALSE
29.3771	29.4111	29.222	MIA2	UID1712	G3V599;Q96PC5	TRUE
22.7383	23.1176	23.0133	ZC3H14	UID1713	G3V5I6	TRUE
25.0796	24.7619	25.7486	MAX	UID1714	G3V5L1;P61244;G3V570;Q6V3B1;G3V563;G3V2R5	TRUE
29.6527	29.6583	29.6775	ZFYVE1	UID1715	G3V5N8;Q9HBF4	TRUE
21.7536	22.7174	22.5468	FLVCR2	UID1716	G3V5P5;Q9UPI3	TRUE
22.1291	NA	NA	KLC1	UID1717	G3V5R9;Q07866	FALSE
29.3837	29.5034	29.3762	CDK2	UID1718	G3V5T9;P24941;E7ESI2	TRUE
27.653	27.6459	27.7334	PGF	UID1719	G3XA84;P49763	TRUE
NA	NA	27.6121	RBM39	UID1720	G3XAC6;A0A0U1RQH7	FALSE
27.7875	27.807	28.2414	ZNF512	UID1721	G3XAG1;Q96ME7	TRUE
28.3217	28.4635	28.3269	2005-09-01	UID1722	G3XAH0;Q99719;E7EQM7;C9JM82;E7EPG2;B4DJ62;E7EX32;F8W9E5	TRUE
34.3914	34.3777	34.2644	LAMB1	UID1723	G3XAI2;P07942	TRUE
24.7792	25.0801	25.1657	FAM133B;FAM133A	UID1724	G3XAI9;Q5BKY9;Q8N9E0	TRUE
30.9796	30.9955	31.1166	TRAM1	UID1725	G3XAN4;Q15629	TRUE
28.8155	28.7558	28.5755	SMARCB1	UID1726	G5E975;Q12824;A0A0G2JRV3;C9JTA6	TRUE
27.1472	27.5603	27.6285	USP11	UID1727	G5E9A6;P51784	TRUE
26.5696	26.7069	27.0045	DMWD	UID1728	G5E9A7;Q09019;M0R0L4	TRUE
26.1013	26.2868	26.1711	SP110	UID1729	G5E9C0;Q9HB58	TRUE
27.3856	27.4927	27.5877	SOS1	UID1731	G5E9C8;Q07889	TRUE
31.2305	31.3896	31.3694	ELAC2	UID1732	G5E9D5;Q9BQ52;E7ES68	TRUE
25.8988	26.7336	26.3659	TJP1	UID1733	G5E9E7;A0A087X0K9	TRUE
NA	NA	22.8331	TRIP12	UID1734	G5E9G6;C9JLD7	FALSE
25.0756	25.3825	25.3057	VGLL4	UID1735	G5E9M7;G5E9M9;A0A075B6E4;A0A0A6YYI5;Q14135;E7ERW0;E7EQU6;E7EWF5	TRUE
26.0183	26.9569	26.3676	ALS2CL	UID1736	G5E9N5;Q60I27;H7C0M4	TRUE
28.2737	28.0826	27.9891	HPS3	UID1737	G5E9V4;Q969F9	TRUE
30.8572	30.6925	30.8372	MRPS22	UID1738	G5E9V5;P82650;G5E9W7;H7C5F2;H7C5H3	TRUE
29.4747	29.4154	29.3736	CHPF2	UID1739	G5E9W2;Q9P2E5	TRUE
26.8761	26.9413	26.4862	APBB2	UID1741	H0YAJ5;G5E9Y1;Q92870	TRUE
30.9789	30.5975	30.8793	SDCBP	UID1742	G5EA09	TRUE
29.8787	29.8312	29.9599	CELF1	UID1743	G5EA30;Q92879;E9PSH0;E9PKU1	TRUE
NA	NA	27.2694	CDC27	UID1744	G5EA36	FALSE
27.1766	27.2426	27.185	WIPI1	UID1745	G5EA37;Q5MNZ9;K7ELY0;K7EKN0	TRUE
NA	NA	NA	MYL6	UID1746	G8JLA2;F8VZU9	FALSE
32.6945	32.6491	32.6032	HNRNPH1	UID1747	G8JLB6;P31943;E9PCY7;D6RIU0;D6RBM0;D6RFM3;D6RIT2	TRUE
25.1986	24.6594	24.7593	DNM1L	UID1748	G8JLD5	TRUE
27.5752	27.8362	27.8168	USHBP1	UID1749	G8JLM4;Q8N6Y0	TRUE
30.0239	30.0049	30.2887	NELFCD;TH1L	UID1750	X6RLT1;H0UI80;Q8IXH7	TRUE
25.6655	25.7059	25.7246	MPRIP	UID1751	H0Y2S9	TRUE
NA	23.5265	23.6852	CEP170	UID1752	H0Y2V6	FALSE
NA	NA	20.881	MACF1	UID1753	H0Y390	FALSE
30.1492	30.0041	29.9231	ABCA3	UID1754	H0Y3H2;Q99758	TRUE
27.4403	27.5502	27.3843	CBLB	UID1755	H0Y3L9;Q13191;A0A2R8Y8D8;A0A2R8Y5E1;A0A2R8YFD4;B5MC15	TRUE
25.9823	25.6647	25.8103	PHF8	UID1756	H0Y3N9;Q9UPP1;H0Y589	TRUE
NA	NA	21.9943	DDX39B	UID1758	H0Y400	FALSE
NA	NA	21.9714	PRRC2B	UID1759	H0Y412	FALSE
29.492	29.302	29.3342	ERI3	UID1760	H0Y4B0;O43414;A0A3B3ISV9;F6QUN3	TRUE
NA	NA	23.9663	SUGCT	UID1762	H0Y4N1;Q9HAC7	FALSE
30.2712	30.0633	30.2091	RABL6	UID1763	H0Y4Z8;Q3YEC7;F2Z2T0;G3V154	TRUE
28.0687	28.2361	28.0357	CC2D1B	UID1764	H0Y517;H7C1U3;Q5T0F9	TRUE
28.2512	28.2805	29.1701	EPB41L2	UID1765	H0Y5B0	TRUE
27.2089	26.9609	27.294	ERGIC3	UID1768	H0Y621;H0Y5K5;Q9Y282;A0A1W2PPS8	TRUE
NA	20.738	NA	SMPD2	UID1769	H0Y5N2;O60906	FALSE
NA	NA	20.7808	CDC42BPA	UID1770	H0Y5V1;A0A0A0MRJ1;H0Y6V3	FALSE
NA	NA	23.1477	ARFGAP3	UID1771	H0Y6A0	FALSE
24.8007	25.02	24.7911	ZHX3	UID1772	H0Y6F5;Q9H4I2	TRUE
23.9549	23.8873	23.8612	SP3	UID1774	H0Y6K5;H0Y7L6;Q02447	TRUE
27.0569	27.0383	27.0853	TOP3B	UID1775	H0Y6W0;O95985	TRUE
25.9182	24.2298	25.2612	BNC2	UID1776	H0Y6W5;F5H586;B1APH0;Q6ZN30	TRUE
25.9682	25.3425	25.8651	ZNF185	UID1777	H0Y704	TRUE
23.7586	NA	NA	TNRC6B	UID1778	H0Y720	FALSE
27.076	27.0617	27.1256	RAD54L2	UID1779	H0Y760;Q9Y4B4	TRUE
28.5629	28.4198	28.5322	PISD	UID1781	H0Y7P7;Q9UG56;B1AKM8;B1AKM6	TRUE
25.7115	25.8821	25.8637	MLLT4	UID1782	H0Y7R8	TRUE
NA	24.3902	NA	CDC42BPA	UID1783	H0Y7V8	FALSE
25.4357	25.5076	25.2604	TMEM222	UID1784	H0Y870;H0Y861;Q8TDQ4;Q5SSC2;Q9H0R3;H0Y8D0	TRUE
26.2718	26.4438	26.5591	DDX60L	UID1785	H0Y8H0;Q5H9U9	TRUE
NA	NA	NA	MLIP	UID1786	H0Y8L5;D6RHX6;E2QRH6	FALSE
NA	24.1327	NA	CTBP1	UID1787	H0Y8U5	FALSE
29.7907	29.574	29.841	DNPH1	UID1788	H0Y8X4;O43598	TRUE
NA	23.1131	22.6764	DCUN1D4	UID1789	H0Y907;Q92564	FALSE
30.2431	30.2756	30.3204	TXNDC15	UID1791	H0Y997;Q96J42;H0Y928	TRUE
NA	23.8364	NA	WHSC1	UID1792	H0Y9U6;O96028	FALSE
28.157	28.0467	27.9612	TMA16	UID1793	H0Y9X1;Q96EY4;D6RA57	TRUE
29.0333	28.7128	28.7109	CNOT6L	UID1794	H0Y9Z5;Q96LI5;H0Y9C1;D6RGK9	TRUE
27.6519	27.5407	28.2863	PCBD2	UID1795	H0YA52;Q9H0N5	TRUE
NA	NA	23.4615	N4BP2	UID1796	H0YA93;Q86UW6	FALSE
NA	NA	NA	C14orf159	UID1799	H0YB09;A0A0C4DGD4;H0YB62	FALSE
25.912	25.9688	25.8788	BNIP3L	UID1800	H0YBC7;O60238	TRUE
NA	NA	23.7361	PDLIM5	UID1801	H0YBI4	FALSE
23.5291	23.6177	22.8927	MATN2	UID1802	H0YBJ4;O00339;H0YBU5	TRUE
NA	NA	NA		UID1803	H0YC42	FALSE
28.957	28.7482	28.8436	CD44	UID1804	H0YD13;P16070;H0Y2P0;H0YE40	TRUE
27.1501	26.4862	26.6404	RUFY2	UID1805	H0YD93;Q8WXA3	TRUE
NA	NA	NA	KIAA1549L	UID1806	H0YDE5;Q6ZVL6	FALSE
22.9474	NA	NA	NHSL1	UID1807	H0YDF6	FALSE
22.8484	23.393	23.141	SIGIRR	UID1808	H0YDF8;Q6IA17;H0YDR5	TRUE
28.8577	28.7143	28.8241	SOGA1	UID1809	H0YDM2;O94964;X6R3R3	TRUE
24.0415	NA	NA	PLEC	UID1810	H0YDN1	FALSE
31.3444	31.1389	31.1021	MYCT1	UID1811	H0YDV5;Q8N699	TRUE
23.3864	24.5068	NA	TEAD1;TEAD4;TEAD3;TEAD2	UID1812	H0YE88;P28347;H0YGS2;H0YEJ9;A0A0A0MRF3;Q53GI4;A0A1X7SBS4;Q15561;Q99594;Q15562	FALSE
NA	NA	NA	PICALM	UID1813	H0YEF7;H0YEH1;H0YD48;H0YE97	FALSE
28.4013	28.2659	28.2176	ARRB1	UID1814	H0YET9	TRUE
30.0189	29.6356	29.833	C8orf82	UID1815	H0YF29;Q6P1X6	TRUE
NA	NA	21.7309	C2CD5	UID1816	H0YFC4	FALSE
35.2548	35.1211	35.1284	HADHA	UID1817	H0YFD6;P40939;A0A2R8Y4F5;A0A2R8YG21	TRUE
NA	NA	24.1074	ITFG2	UID1818	H0YG72;H0YFM4;Q969R8	FALSE
NA	NA	20.686	KLC1	UID1820	H0YG16	FALSE
30.9131	30.7753	30.7056	REXO2	UID1821	H0YGR4;Q9Y3B8;H0YG54;F5GYG5	TRUE
NA	NA	NA	ESRRA	UID1822	H0YGT3;P11474	FALSE
27.0556	27.2516	27.2059	ETNK1	UID1823	H0YH69;Q9HBU6	TRUE
20.9256	NA	NA		UID1824	H0YHG0	FALSE
31.3553	31.3276	31.4682	METTL7A	UID1825	H0YI09;Q9H8H3;F8VQX6	TRUE
27.8405	28.2316	27.7435	FBXO21	UID1826	H0YIE9;Q4G104;O94952	TRUE
NA	NA	19.1387	BAZ2A	UID1827	H0YII3	FALSE
27.0058	27.0281	27.2328	GATC	UID1828	H0YIV9;O43716;F8VRU3	TRUE
22.3567	NA	NA	ALKBH1	UID1829	H0YJF3	FALSE
NA	NA	25.1913	SAV1	UID1830	H0YJH0;Q9H4B6	FALSE
26.9599	27.1637	26.8819	TSPAN3	UID1832	H0YKJ9;O60637;H0YMH8	TRUE
NA	NA	NA	TLE3	UID1835	H0YL70;Q04726;A0A0D9SES8;H0YKT5;H0YKN8;H0YLI3	FALSE
28.5949	28.5029	28.6262	MAN2A2	UID1837	H0YLB9;P49641;A0A0C4DGL1;H0YNG5	TRUE
23.0709	NA	NA	TRPM7	UID1838	H0YLN8;Q96QT4	FALSE
26.1237	26.1948	26.2884	RFX7	UID1839	H0YLX2;Q2KHR2	TRUE
NA	NA	22.475	CDC42BPB	UID1840	H0YLY0	FALSE
23.2541	NA	NA	FAM63B	UID1841	H0YM15;J3KNL7;Q8NBR6	FALSE
29.9496	29.9622	30.0945	ANKRD17	UID1842	H0YM23;O75179	TRUE
25.3288	NA	NA	BMP4	UID1843	H0YMP9;H0YM53;P12644	FALSE
NA	NA	20.7731	ANXA2	UID1845	H0YMT9	FALSE
30.334	30.3634	30.7131	RPS27L	UID1846	H0YMV8;Q71UM5;C9JLI6	TRUE
NA	NA	21.8507	MEIS2	UID1847	H0YMX5;O14770;H0YKE5;H0YKN2;U3KQ95;U3KQI2	FALSE
26.3391	25.7385	25.9652	CINP	UID1848	H0YN33;Q9BW66;H0YKY0	TRUE
NA	23.471	NA	EID1	UID1850	H0YN68;Q9Y6B2	FALSE
31.4711	31.5321	31.4612	SEC11A	UID1852	H0YNG3;P67812;H0YNX5;H0YNA5	TRUE
NA	NA	21.6608	KATNBL1	UID1853	H0YNH1;H0YNW3	FALSE
30.6857	30.4536	30.4673	SRPK1	UID1854	H3BLV9;Q96SB4	TRUE
21.7104	21.6196	NA	ZNF462	UID1855	H3BLX4;Q96JM2	FALSE
29.1011	28.8104	28.8596	NUB1	UID1856	H3BM14;H3BM74;Q9Y5A7;C9JRT6;F8WDB6	TRUE
23.3709	23.4843	23.6499	KDM8	UID1857	H3BM39;H3BR76;Q8N371	TRUE
NA	25.0748	NA	NDRG4	UID1858	H3BM40;H3BN53;H3BNX9;H3BNK4	FALSE
NA	NA	24.4349	FBXL19	UID1859	H3BVB1;H3BME1;H7C112;H3BPZ0;Q6PCT2;H3BPI8	FALSE
30.8759	30.989	31.1898	RNPS1	UID1860	H3BV80;H3BMM9;H3BTC0;Q15287;H3BPG5	TRUE
NA	NA	22.8382	KIAA0513	UID1861	H3BNA7;H3BMU3;O60268	FALSE
29.0429	28.6517	29.0993	METTL9;PAP1	UID1862	H3BN86;Q8TD49;Q9H1A3;H3BPE9;H3BM54	TRUE
30.4235	30.1466	30.3613	RPS15A	UID1863	H3BN98;I3L246	TRUE
34.9209	34.9115	35.2128	RPS17	UID1864	H3BNC9;P08708;H0YN88;A0A075B716	TRUE
NA	NA	25.0945	INO80E	UID1865	J3KNE2;H3BNM4;Q8NBZ0	FALSE
NA	NA	26.125	CMC2	UID1866	H3BNN8;H3BTB6;Q9NRP2;H3BN28;H3BRC3;H3BP68;H3BQQ1;H3BPP2	FALSE
26.1978	25.9037	26.3019	ABAT	UID1867	H3BRN4;H3BNQ7;P80404	TRUE
27.0161	26.513	26.667	MPHOSPH6	UID1868	H3BNT4;Q99547;H3BSB3	TRUE
27.1862	27.6587	27.5431	TBC1D24	UID1869	H3BNU1;Q9ULP9;H3BV07;A0A2R8Y518;H3BQ06	TRUE
32.4408	32.4736	32.3628	HEXA	UID1870	H3BP20;P06865;H3BS10	TRUE
24.503	24.9402	NA	COQ7	UID1871	H3BP28;Q99807;H3BS11;I3L1T0	FALSE
27.9736	28.0482	27.4227	MACF1	UID1872	H3BPE1;H3BQK9	TRUE
NA	NA	21.8667	TCF4	UID1873	H3BPJ7;P15884	FALSE
20.8727	NA	21.3657	DPP8	UID1875	H3BQ40;H0YMV1	FALSE
NA	NA	25.8799	NDRG4	UID1876	H3BQ86	FALSE
NA	NA	NA	NDRG4	UID1877	H3BQJ4;H3BPQ3	FALSE
26.9231	26.6287	26.697	PAPD5	UID1878	H3BQM0;Q8NDF8	TRUE
27.4826	27.5902	27.4647	C16orf58	UID1879	H3BR29;H3BSM7;Q96GQ5	TRUE
NA	NA	24.416	ZNRF1	UID1880	H3BRB6;Q8ND25;H3BUF0	FALSE
25.6266	26.3775	26.2328	ZFYVE19	UID1881	H3BRF9;Q96K21;H3BN64;H3BRM1	TRUE
29.1246	28.6644	28.7052	TRIM59	UID1882	H3BRJ5;F5GZP3;Q8IWR1	TRUE
22.9795	NA	24.567	BBS2	UID1883	H3BRL0;Q9BXC9	FALSE
28.719	28.9123	29.043	UBFD1	UID1884	H3BRL3;O14562;H3BUM8	TRUE
NA	25.1868	NA	ZNF768	UID1885	H3BS42;Q9H5H4	FALSE
26.4704	26.3533	26.3827	RAB11A	UID1886	H3BSC1;P62491;H3BMH2;B4DQU5	TRUE
23.6919	23.5407	NA	ZNF106	UID1888	H3BSS6;Q9H2Y7;H3BNX5	FALSE
28.6107	28.5985	28.8044	CTU2	UID1889	H3BSW6;Q2VPK5	TRUE
NA	NA	20.8998	PML	UID1890	H3BT57;H3BUJ5	FALSE
28.8409	28.7966	28.9821	HAPLN3	UID1892	H3BTH8;Q96S86	TRUE
26.5757	27.2954	27.0849	TMEM231	UID1894	H3BTN6;Q9H6L2	TRUE
20.569	NA	NA	CSAD	UID1895	H3BTP4;F8WCW3;F8VV11;C9JTU8;E9PFW9;Q9Y602;Q9Y600	FALSE
25.6285	25.9134	26.007	RNF166	UID1896	H3BTX7;Q96A37	TRUE
27.8761	27.952	27.4547	STX16-NPEPL1;STX16	UID1897	H3BU86;O14662;F8W9Z6;B7ZBM8	TRUE
25.783	25.6569	NA	ATXN2L	UID1898	H3BUF6	FALSE
28.3246	NA	NA	IST1	UID1899	H3BUI0;J3KR23	FALSE
29.3662	27.0801	27.3955	E4F1	UID1900	H3BUJ7;Q66K89;H3BSL4	TRUE
28.4337	27.0913	27.5362	NOL3	UID1901	H3BUP2;H3BUN4;O60936;H3BM67;H3BQJ5	TRUE
25.2674	25.6809	25.6631	LOXL1	UID1902	H3BUV8;Q08397	TRUE
19.4994	NA	NA	CYB5B	UID1903	H3BUX2;O43169;D6RFH4	FALSE
26.397	26.4821	26.3927	GABARAP	UID1904	H6UMI1;O95166;I3L3J4	TRUE
27.0956	26.9886	27.0149	PLEKHG2	UID1905	H7BXC7;Q9H7P9;E7ESZ3	TRUE
27.3627	27.4027	27.2362	GCA	UID1906	H7C2Z6;H7BXD5;P28676	TRUE
31.408	31.5602	31.7537	ESYT2	UID1907	H7BXI1;A0A087WXU3;A0FGR8	TRUE
26.9133	26.3566	25.9962	KALRN	UID1908	H7BXZ5;J3QSW6;O60229;C9IZQ6	TRUE
27.3103	27.3308	27.2328	COL5A1	UID1910	H7BY82	TRUE
30.2629	30.0048	30.0241	NUPL1	UID1911	Q5JRG1;H7BYF2;Q9BVL2	TRUE
24.0203	23.3507	24.5549	CIT	UID1912	H7BYJ3;O14578	TRUE
27.8284	28.1781	28.2649	KIF23	UID1913	H7BYN4;Q02241;A0A2U3TZL8	TRUE
21.4152	22.5019	22.1901	SP140L	UID1914	H7BYP4;U5Y3L1;Q9H930	TRUE
24.9357	25.8619	25.4448	TPM1	UID1915	H7BYY1;F5H7S3;B7Z596;H0YL42	TRUE
24.6361	25.9837	24.734	MAP2	UID1916	H7BZB9	TRUE
30.6563	31.4632	29.0464	PDIA3	UID1917	H7BZJ3	TRUE
NA	NA	23.8496	TRPV2	UID1918	H7BZK2;Q9Y5S1	FALSE
22.9445	23.8576	23.4761	USP46	UID1919	H7BZK6;P62068	TRUE
22.5737	NA	NA	ZNF185	UID1920	H7BZT5	FALSE
26.3343	25.7136	25.6145	CEP85	UID1921	H7BZW2;Q6P2H3	TRUE
25.21	NA	23.6433	BCL3	UID1922	H7C0A2;P20749	FALSE
28.0641	27.1216	27.3117	SF1	UID1923	H7C0N4	TRUE
NA	NA	NA		UID1924	H7C0S8	FALSE
NA	NA	22.4212	ANKHD1-EIF4EBP3	UID1926	H7C0V5	FALSE
27.5275	27.2658	27.2395	ALG3	UID1927	H7C0X4;Q92685;C9J7S5	TRUE
22.5034	NA	NA	COX10	UID1928	J3KSJ3;H7C101;Q12887	FALSE
NA	21.352	NA		UID1931	H7C1D1	FALSE
30.0379	30.0619	29.8488	UHRF1BP1	UID1932	H7C1J4;Q6BDS2	TRUE
26.9158	26.6499	27.2866	ADGRA2;GPR124	UID1933	H7C1L1;Q96PE1	TRUE
NA	28.4829	28.3502	SON	UID1934	H7C1M2	FALSE
25.9216	25.6174	25.9852	BET1;DKFZp781C0425	UID1935	H7C1N3;O15155;A0A3B3IU16;C9JTT8;Q68DU7	TRUE
NA	NA	25.9868	RAD51C	UID1936	J3QLQ2;H7C1R0;J3QKK3;O43502	FALSE
NA	NA	NA	ZNF185	UID1937	H7C1R1	FALSE
28.272	28.3982	28.005	APOO	UID1938	H7C1U8;Q9BUR5	TRUE
NA	NA	20.5668	MFSD6	UID1940	H7C284;Q6ZSS7	FALSE
26.6842	NA	NA	NAGK	UID1941	H7C286;E9PPU6	FALSE
NA	NA	24.7859	ART4	UID1942	H7C2G2	FALSE
NA	26.4554	NA	EPB41L1	UID1943	H7C2K6	FALSE
29.7192	29.6158	29.6328	EBNA1BP2	UID1944	H7C2Q8;Q99848	TRUE
24.4527	24.0863	23.5355	SDCCAG3	UID1945	H7C331;Q96C92	TRUE
26.8699	27.0986	26.8898	MITD1	UID1948	H7C3Q6;Q8WV92	TRUE
26.4883	NA	26.0376	ATG2A	UID1949	H7C3T2;Q2TAZ0	FALSE
27.1859	27.4427	27.4411	GPC1	UID1950	H7C410;P35052;H7C024;C9J4Y6;H7BZE9	TRUE
NA	NA	NA		UID1951	H7C417	FALSE
NA	NA	25.9748	SLC25A26	UID1952	H7C430;Q70HW3	FALSE
24.3167	23.9331	24.0306	MAP4	UID1953	H7C4C5	TRUE
29.2252	29.2938	29.2349	NT5DC2	UID1954	H7C4G8	TRUE
24.5793	23.1794	22.9039	HBP1	UID1955	H7C4S2;O60381	TRUE
29.9319	29.4192	28.8705	MBNL1	UID1956	H7C4T5	TRUE
NA	24.7505	24.7661	ZMYND8	UID1957	H7C4X9;A0A087WYS3;A0A087WVZ6;A0A087WV57	FALSE
NA	NA	NA	SF1	UID1958	H7C561	FALSE
29.5432	28.4194	28.7692	ALG12	UID1959	H7C5R7;Q9BV10;H7C4I6	TRUE
NA	NA	20.4589	THUMPD2	UID1960	H7C5V1;Q9BTF0	FALSE
NA	NA	19.8	FBXL17	UID1961	H7C835;Q9UF56	FALSE
27.6051	27.7494	27.7392	GCOM1;POLR2M;GCOM2	UID1962	H8Y6P7;P0CAP2;Q9BZD3	TRUE
28.3421	28.4695	28.0521	SEPN1	UID1963	H9KV50;Q9NZV5	TRUE
NA	23.4815	NA	TNRC18	UID1965	H9KVB4;O15417	FALSE
27.6122	26.8457	26.2863	GABPB1	UID1966	H9ZYI9;Q06547;H0YMZ5;F5H7I4	TRUE
NA	21.8946	NA	C17orf80	UID1967	I3L072;Q9BSJ5	FALSE
NA	NA	NA	TMEM189-UBE2V1	UID1968	I3L0A0	FALSE
29.0963	29.029	29.1799	hCG_1984214;MRPS17	UID1969	I3L0E3;Q9Y2R5;E9PE17	TRUE
24.381	23.577	24.3934	RNF167	UID1970	I3L0L6;Q9H6Y7	TRUE
32.8684	32.8947	32.763	NSF	UID1971	I3L0N3;P46459	TRUE
29.0292	28.9057	28.94	CCDC137	UID1972	I3L0U5;Q6PK04	TRUE
24.7976	26.3301	25.4787	SAT2	UID1973	I3L0W4;Q96F10	TRUE
NA	23.4362	23.6043	NEURL4	UID1974	I3L100;I3L2W2;Q96JN8	FALSE
23.782	24.5905	24.3358	CLUAP1	UID1975	I3L121;I3L3S9;J3KNW5;Q96AJ1	TRUE
NA	NA	20.3743	CIC	UID1976	I3L135;I3L1Q4	FALSE
NA	NA	17.4358	FAM195A	UID1977	I3L172;Q9BUT9	FALSE
NA	23.8098	24.3541	BCL7C	UID1978	I3L1Q2;Q8WUZ0	FALSE
29.5547	29.4203	29.4573	PCYT2	UID1979	I3L1R7;Q99447;I3L1L9;I3L2Q1;I3L3V9	TRUE
NA	NA	26.2337	PHKB	UID1982	I3L213	FALSE
NA	26.97	27.1463	TMEM159	UID1983	I3NI21;I3L288;I3NI23;Q96B96	FALSE
31.7465	31.9125	31.8056	MPDU1	UID1984	J3QS48;I3L295;J3KTK8;J3QQZ4;J3KT75;J3QW43;J3QRD5;O75352;I3L405;I3L261;I3L1D2	TRUE
NA	NA	22.9054	CLUH	UID1985	I3L2B0	FALSE
29.8528	29.7215	29.7265	GEMIN4	UID1987	I3L2C7;P57678	TRUE
29.3639	29.4068	29.3903	CIC	UID1988	I3L2J0;A0A0A0MQR4;Q96RK0	TRUE
27.4904	27.4457	27.5393	DVL2	UID1989	I3L2N2;O14641;I3L2W9	TRUE
NA	24.1411	24.0142	EPN2	UID1990	I3L356	FALSE
NA	NA	22.3488	NFATC3	UID1991	I3L3K7;Q12968	FALSE
27.839	28.0435	28.1204	ATPAF1	UID1992	I3L448;Q5TC12;A8MRA7;H0YEW4;H0YD21	TRUE
27.9082	28.005	28.2065	CHMP6	UID1993	I3L4A1;Q96FZ7;I3L4G8;I3L3E4	TRUE
28.7488	28.9652	28.7459	KDM2A	UID1995	I3VM54;Q9Y2K7	TRUE
29.1969	28.9917	29.0554	INTS2	UID1996	J3KMZ7;Q9H0H0	TRUE
27.947	27.9322	28.1794	DPF2	UID1997	J3KMZ8;Q92785	TRUE
27.597	27.0732	27.3931	LDLR	UID1998	J3KMZ9;P01130;H0YMD1	TRUE
28.0874	28.2356	28.0944	MLLT4	UID1999	J3KN01;P55196;A8MQ02	TRUE
26.1828	25.6478	25.6156	CPEB2;CPEB3	UID2000	J3KN18;Q7Z5Q1;H0Y9D9;Q8NE35	TRUE
21.6453	NA	NA	MDM2;mdm2	UID2001	J3KN53;Q00987;E7EPE2;Q9H4C5;A7UKX8;A7UKY0;A0A0C4DFR5;G3XA89	FALSE
30.9044	30.8373	30.9348	BNIP2	UID2002	J3KN59;Q12982;H7C096	TRUE
NA	NA	24.4007	TOR1AIP1	UID2003	J3KN66	FALSE
NA	NA	NA	TPM3	UID2004	J3KN67	FALSE
27.6323	27.9158	27.8773	TBC1D8B	UID2005	J3KN75;Q0IIM8	TRUE
28.837	28.8077	28.7411	OXA1L	UID2006	S4R3Q9;J3KNA0;Q15070;E7EVY0;C9JC63	TRUE
20.4095	NA	NA	SAAL1	UID2007	J3KND1;E9PRZ1;E9PMD2;H0YCN7;H0YEK5	FALSE
30.6139	30.5909	30.6744	CCS	UID2008	J3KNF4;O14618;E9PP76	TRUE
25.3209	25.2158	25.4954	CEP290	UID2009	J3KNF5;O15078	TRUE
NA	NA	24.4533	CYB5B	UID2010	J3KNF8	FALSE
29.2545	29.2471	29.1432	PHKG2	UID2011	J3KNN3;P15735;H3BP07;H3BTW6	TRUE
29.0558	29.0806	29.0692	DDX41	UID2012	J3KNN5;Q9UJV9	TRUE
28.5006	28.4528	28.5465	BRAP	UID2013	J3KNN7;Q7Z569	TRUE
31.6649	31.6022	31.7311	PARVA	UID2014	J3KNQ4;Q9NVD7;E9PS97	TRUE
27.6451	27.5073	27.6016	AGTPBP1	UID2015	J3KNS1;Q9UPW5	TRUE
NA	26.9941	26.2262	ZNF292	UID2016	J3KNV1;O60281	FALSE
NA	NA	NA	FBRS	UID2017	J3KNZ9;Q9HAH7	FALSE
30.3345	30.3612	29.9498	SRSF2	UID2018	J3QL05;J3KP15;Q01130	TRUE
NA	NA	24.7852	ANKRD46	UID2019	J3KP26;Q86W74	FALSE
NA	NA	23.7449	CLIP1	UID2020	J3KP58;F5H0N7;F5H6A0	FALSE
26.8641	26.6402	26.8234	PHACTR2	UID2021	J3KP75;O75167	TRUE
29.2593	29.4007	29.3935	RBM7	UID2022	J3KPD3;Q9Y580;G3V1T9;I3L521;F5GXV8;F5GY08	TRUE
28.2351	28.3898	28.2398	HECTD4	UID2023	J3KPF0;F8VWT9;Q9Y4D8	TRUE
30.9783	30.7844	30.8884	HDAC7	UID2024	J3KPH8;Q8WUI4	TRUE
29.1611	28.415	28.7008	APBB1	UID2025	J3KPL8;O00213;A0A075B7G8;A0A087X0V7;A0A087WYH9	TRUE
26.35	26.1978	26.0064	MRPL42	UID2027	S4R360;J3KPP0;S4R2Z7;Q9Y6G3	TRUE
27.9366	27.5688	27.8173	TRABD	UID2028	J3KPT4;Q9H4I3	TRUE
27.3522	27.1689	26.9518	PEX5	UID2029	J3KPV0;F5H5C0	TRUE
34.27	34.3099	34.2382	PHB2	UID2030	J3KPX7;Q99623;F5GY37;F5GWA7;F5H3X6	TRUE
NA	NA	19.4129	NLGN1	UID2031	J3KQ19;Q8N2Q7	FALSE
27.8651	28.0633	28.0808	ARMC5	UID2032	J3KQ26;Q96C12;H3BS74	TRUE
34.4675	34.1827	34.2793	OLA1	UID2033	J3KQ32;Q9NTK5	TRUE
29.2222	28.9451	29.0413	TBC1D8	UID2034	J3KQ40;O95759	TRUE
28.0041	28.2626	27.7501	UNC50	UID2035	J3KQ47;Q53HI1	TRUE
30.3533	30.7713	30.6602	PTRH2	UID2036	J3KQ48;Q9Y3E5	TRUE
25.0449	NA	24.8871	FBXO6	UID2038	J3KQ72;Q9NRD1	FALSE
27.9756	28.0836	27.618	SUMF2	UID2039	J3KQJ1;Q8NBJ7;A8MXB9;C9JL30;C9J660;H7C3B2;E9PBT8	TRUE
26.2292	26.2243	26.6771	APOL2	UID2040	J3KQL8	TRUE
28.1481	28.0664	27.955	CEP170B	UID2041	J3KQR7;Q9Y4F5	TRUE
27.2437	26.4028	26.8583	CCDC12	UID2042	J3KR35;Q8WUD4;C9JUN5	TRUE
33.0157	33.0615	33.0671	OTUB1	UID2043	J3KR44;Q96FW1;F5H6Q1;F5GYN4;F5GYJ8;F5H3F0	TRUE
NA	23.2828	NA	ZNF639	UID2044	J3KR59;J3KR68;Q9UID6;C9J3R1;C9IZP0	FALSE
27.5377	27.5222	27.862	TAF6	UID2045	J3KR72;P49848	TRUE
32.6113	32.5416	32.4339	TBCD	UID2046	J3KR97;Q9BTW9	TRUE
NA	26.0067	NA	TSEN54	UID2047	J3KRC5;Q7Z6J9;J3QLM6	FALSE
25.2291	NA	24.354	AMZ2	UID2048	J3KTM1;J3KRD0;Q86W34;J3KSH1;J3KS38;J3KRS2;J3QLK6	FALSE
25.2987	24.5476	25.2071	COPZ2	UID2049	J3KRJ9;Q9P299;J3QLS7	TRUE
27.7465	27.1667	27.7536	MAP3K3	UID2050	J3KRN4;J3QRB6;Q99759	TRUE
NA	26.794	NA	SS18	UID2051	J3KRP6;J3QS72;X6R3J2;J3QQM2;J3KT74;J3QQW2;Q15532	FALSE
NA	26.5193	26.9626	LIMD2	UID2052	J3KRR0;J3QQM5;Q9BT23;J3QL69	FALSE
18.3219	NA	NA	SLC39A11	UID2053	J3KRX2;J3QS49	FALSE
27.8954	27.4805	27.4394	CBX1	UID2054	J3KS05;P83916;B5MD17;K7ELA4;C9JWS9	TRUE
29.2323	28.4762	28.9415	ICT1	UID2055	J3KS15;Q14197	TRUE
NA	NA	24.902	HEXDC	UID2056	J3KS46;J3QKL0;Q8WVB3	FALSE
26.2271	25.3744	24.9755	FLII	UID2057	J3KS54	TRUE
28.2901	28.1542	28.2088	C17orf62	UID2058	J3KTF4;J3QRG5;J3KSJ5;Q9BQA9;J3QQQ4;H0Y2X1;J3QRZ2;J3QLB7;J3QKS6	TRUE
28.2542	28.1275	28.2935	POLI	UID2060	J3KSW2;Q9UNA4;J3KQ09;X6R2I3	TRUE
NA	NA	25.3617	MSL1	UID2061	J3KSZ8;Q68DK7;J3QQY0	FALSE
27.0524	27.2727	27.2791	FBXL20	UID2062	J3KTA1;Q96IG2	TRUE
33.9239	34.0144	33.8823	DDX5	UID2063	J3KTA4;P17844	TRUE
25.0247	24.8483	25.1533	CBFB	UID2064	J3KTD8	TRUE
31.8138	32.085	32.0229	RPL19	UID2065	J3QR09;J3KTE4;P84098	TRUE
31.8203	31.9053	31.8794	SRSF1	UID2066	J3KTL2;Q07955	TRUE
NA	21.9038	NA	EIF4A1	UID2067	J3KTN0	FALSE
29.2773	29.3506	29.4765	SCO1	UID2070	J3QL56;O75880	TRUE
28.3027	27.7875	28.2303	SCRN2	UID2071	J3QL71;Q96FV2;J3QRJ1;J3QR84;J3QQM9	TRUE
26.298	25.5454	25.8104	STARD3	UID2072	J3QLM1;Q14849	TRUE
31.1274	31.0288	30.9682	MRPS7	UID2074	J3QLS3;Q9Y2R9;J3QKW2;J3QQS1;J3KSI8	TRUE
34.0235	34.2126	34.1688	RPL18	UID2075	J3QQ67;Q07020;G3V203;H0YHA7;F8VYV2;A0A075B7A0;F8VUA6	TRUE
27.4709	27.3803	27.1506	SAP30BP	UID2076	J3QQJ0;Q9UHR5;X6R3T8;J3QLH3;F5H478;J3KRU5	TRUE
NA	NA	24.2934	LIPG	UID2077	J3QQQ0;Q9Y5X9	FALSE
34.066	34.0755	34.1135	ICAM2	UID2078	J3QQR8;J3QQX6;J3QRQ1;J3QRT5;P13598;J3QKR4	TRUE
26.5955	26.7766	26.965	SUZ12	UID2079	J3QQW9;Q15022	TRUE
30.7584	30.6543	30.5954	PNPO	UID2080	J3QQZ9;Q9NVS9;J3QQV6	TRUE
26.9454	27.0506	26.8796	YTHDC1	UID2081	J3QR07;Q96MU7	TRUE
NA	25.1539	NA	ORMDL3	UID2082	J3QRM9;Q8N138	FALSE
32.7866	32.6694	32.9031	MYL12A;MYL12B	UID2083	J3QRS3;P19105;O14950;J3KTJ1	TRUE
29.5554	30.0646	30.0259	ZNF207	UID2084	J3QRS9;X6R4W8;O43670	TRUE
31.299	31.6168	31.6814	YES1	UID2085	J3QRU1;P07947	TRUE
NA	25.5533	NA	TWSG1	UID2086	J3QS03;Q9GZX9	FALSE
29.4167	29.346	29.5959	HELZ	UID2087	J3QS41;P42694	TRUE
22.1771	NA	NA	RNF135	UID2088	J3QS68;Q8IUD6	FALSE
NA	27.155	27.2227	VEZF1	UID2089	J9JIC7;J3QSH4;Q14119	FALSE
NA	18.8191	NA	RBBP8	UID2090	J3QSH7;I6L8A6;Q99708	FALSE
25.2256	25.6796	NA	KLHL12	UID2091	J3QSX3;Q53G59	FALSE
NA	NA	25.44	TMEM138	UID2093	J3QSZ6;Q9NPI0	FALSE
31.3003	31.2929	31.2745	BUB3	UID2094	J3QT28;O43684;J3QSX4	TRUE
28.1482	27.9466	27.7113	CRBN	UID2096	J3QT87;Q96SW2;A0A1W2PPJ5	TRUE
28.6479	28.4536	28.7184	BAG1	UID2097	J3QTA2;Q99933	TRUE
25.2811	25.8437	25.9541	CHCHD6	UID2098	J3QTA6;Q9BRQ6;J3QTB2	TRUE
28.3794	28.0644	28.0428	C17orf75	UID2099	J9JIC5;Q9HAS0;J3KRR1	TRUE
29.3733	29.4816	29.5743	TMCO1	UID2100	J9JIE6;Q9UM00;J3QQY2;J3KS45	TRUE
27.6139	27.2766	27.0505	RWDD4	UID2101	K4DI92;Q6NW29;D6RCM5;D6RDH6;D6R9C7	TRUE
32.5085	32.2523	32.5005	CUL4B	UID2102	K4DI93;Q13620	TRUE
24.6101	NA	NA	ICOSLG	UID2103	K4DIA0;O75144;A0A087X1L8	FALSE
NA	NA	NA	CLUH	UID2104	K7EIG1	FALSE
28.9663	29.0715	29.226	NUDT16L1	UID2105	K7EIN2;Q9BRJ7;K7ENA3;W4VSQ8	TRUE
25.2744	24.8896	24.497	YIPF2	UID2106	K7EIP7;K7ERW0;K7ENM8;Q9BWQ6	TRUE
30.3314	30.2587	29.876	SMAD4	UID2107	K7EIU8;Q13485	TRUE
NA	NA	24.5387	FAM32A	UID2108	K7EIY1;Q9Y421;K7ELZ8;K7ENN5	FALSE
26.6733	26.6435	26.5519	RNF126	UID2109	K7EIY6;Q9BV68;U3KQF4	TRUE
32.4468	32.7934	32.0042	H3F3B;H3F3A;HIST3H3	UID2111	K7EK07;P84243;Q16695;K7EMV3;B4DEB1;K7ES00	TRUE
31.6845	31.6497	31.6577	DAZAP1	UID2112	K7EQ55;K7EK33;Q96EP5;K7EQ02	TRUE
28.3655	28.3939	28.3463	STAT5A	UID2113	K7EK35;P42229	TRUE
NA	NA	22.8192	FMNL1	UID2114	K7EK60	FALSE
NA	19.4786	NA	FOSB	UID2115	K7ERZ8;K7EKC1;P53539	FALSE
33.5237	33.4243	33.3956	LONP1	UID2116	K7EKE6;K7EJE8;P36776	TRUE
NA	NA	18.5541	RAD51D	UID2117	K7EKG7;O75771	FALSE
NA	NA	23.2925	PIK3C3	UID2118	K7EKH3	FALSE
NA	NA	19.7916	RHBDF2	UID2119	K7EKI1;K7EKA3;K7EIY3;K7EQ53	FALSE
NA	NA	26.4203	CDC37	UID2121	K7EKQ2	FALSE
NA	25.4544	NA	PPP1R12C	UID2123	K7EL81	FALSE
26.4933	25.9584	26.3544	PLEKHF1	UID2124	K7ELB8;Q96S99;K7EIX0	TRUE
32.3164	32.7569	32.9546	RPS15	UID2125	K7ELC2;P62841;K7EM56;A0A0B4J2B4;S4R417;K7EQJ5;K7EJ78	TRUE
27.4019	27.808	27.524	LSM12	UID2126	K7ELG9;Q3MHD2	TRUE
NA	NA	20.9874	GID4	UID2127	K7ELH7;K7ENE2;Q8IVV7	FALSE
24.5324	24.8337	24.5256	DPY19L3	UID2128	K7ELH8;Q6ZPD9	TRUE
34.0589	34.0249	33.885	PRKCSH	UID2129	K7ELL7;P14314	TRUE
26.1645	27.0853	26.4156	TPM4	UID2130	K7ELP0	TRUE
23.828	NA	NA	LIN37	UID2131	K7ELP2;M0QYM3;Q96GY3	FALSE
29.3923	29.2099	29.1705	TMEM205	UID2132	K7ELQ9;Q6UW68;K7EM09;K7EPR0	TRUE
32.0577	31.8089	31.8207	EIF1	UID2133	K7EM18;P41567	TRUE
NA	25.4807	25.518	ACTG1	UID2134	K7EM38	FALSE
27.5866	26.5329	25.7574	CCDC106	UID2135	K7EMI9;Q9BWC9	TRUE
23.2162	24.7265	NA	TLE2	UID2136	K7EMK7;Q04725	FALSE
NA	NA	25.1543	DNM2	UID2138	K7EMQ3	FALSE
27.636	27.6179	27.5614	RTN2	UID2139	K7EMR7;O75298;Q7RTN0	TRUE
30.0345	30.0605	30.1506	TMEM256	UID2141	K7ENI6;K7ERE1;Q8N2U0	TRUE
NA	23.9689	NA	ABHD17A;ABHD17C	UID2142	K7ENJ6;K7EQ25;Q96GS6;Q6PCB6	FALSE
27.723	27.7116	27.8451	C18orf8	UID2143	K7ENL9;Q96DM3;A0A087WZD4	TRUE
24.9204	26.3396	26.8681	TRMT11	UID2144	K7ENP1;Q7Z4G4;K7EPZ4	TRUE
21.422	NA	NA	CYTH1	UID2145	K7ENQ8;K7ERV8	FALSE
26.6108	26.8003	26.2539	TPM4	UID2146	K7ENT6;A0A2R8YEU4;A0A2R8YE05;K7ERG3	TRUE
NA	NA	20.1518	ATXN7L3	UID2147	K7ENU1;Q14CW9;K7EKG9	FALSE
25.1181	24.5751	24.8931	STK11	UID2148	K7EP59;Q15831;K7EQN8;K7EMR0	TRUE
29.7259	29.7095	29.6646	RBM42	UID2149	K7EP90;Q9BTD8;K7EQ03;K7ER08	TRUE
27.2886	27.0352	26.8463	MGRN1	UID2150	K7EPJ5;O60291;B4DR12;K7EIM7	TRUE
NA	21.3871	NA	DKFZp686K07118;ABCA5	UID2151	Q6N017;K7EPM3;Q8WWZ7	FALSE
NA	NA	24.511	MXRA7	UID2153	K7EPS4	FALSE
25.5508	25.4923	25.0546	FAM98C	UID2154	K7EQL1;Q17RN3;K7EQT7	TRUE
27.4062	26.7227	26.7714	USP32	UID2155	K7EQL6;Q8NFA0	TRUE
23.8678	NA	NA	EIF3G	UID2157	K7ER90	FALSE
27.7717	27.7608	27.7301	KDSR	UID2158	K7ERC8;Q06136;K7EQS7	TRUE
NA	NA	24.7781	NKIRAS2	UID2159	K7ERG2	FALSE
NA	NA	26.4954	ASF1B	UID2160	K7ES22;Q9NVP2;K7EM93;K7EIL9;K7ELW9	FALSE
24.807	24.6304	24.7297	DOCK6	UID2161	K7ESB7	TRUE
27.3277	27.1347	27.2521	G6PC3	UID2162	K7ESE6;Q9BUM1	TRUE
28.262	28.0419	28.4029	DCAKD	UID2165	K7ESP4;Q8WVC6	TRUE
23.8392	23.3288	NA	AQP1	UID2166	K7N7A8;P29972	FALSE
28.4941	28.1822	28.1645	SLC35A4	UID2167	L0R6Q1	TRUE
25.3629	26.2722	25.4951	ASNSD1	UID2168	L0R819	TRUE
25.0358	NA	24.3406	SMCR7L	UID2169	L0R8F8	FALSE
NA	17.6837	NA	C18orf21	UID2171	L7N2F3;Q32NC0	FALSE
30.7012	30.7385	30.8305	SARS2	UID2172	M0QWZ7;Q9NP81;M0R2C6;M0R259	TRUE
NA	26.8091	26.7005	KXD1	UID2173	M0QXN9;M0R2G3;M0R228;M0QX74;M0QXP3;M0QY77;Q9BQD3;M0R0B4	FALSE
25.6961	NA	25.8672	WIZ	UID2174	M0QXA7;B9EGQ5	FALSE
NA	NA	25.1061	USF2	UID2175	M0QXT0;Q15853;M0QYU7;B4DLJ1	FALSE
26.0698	26.0319	26.5705	ZNF428	UID2176	M0QXZ5;Q96B54	TRUE
25.6474	25.6709	25.7523	SYDE1	UID2177	M0QXZ8;Q6ZW31	TRUE
30.9429	30.103	29.6771	PTOV1	UID2178	M0QY25;Q86YD1;M0QYQ4;M0QYH7;A0A0C4DGR2	TRUE
30.3249	30.42	30.4448	ZC3H4	UID2179	M0QY97;Q9UPT8	TRUE
NA	NA	NA		UID2180	M0QYT0	FALSE
NA	NA	23.5089	FBXO17	UID2181	M0QYV7;Q96EF6	FALSE
31.7174	31.7885	31.4495	AP2S1	UID2182	M0R0N4;M0QYZ2;P53680;X6R390;M0QZ21	TRUE
28.7805	28.2629	28.5281	GRAMD1A	UID2183	M0QZ12;Q96CP6	TRUE
29.5441	29.5154	29.6614	SAMD4B	UID2184	M0QZ22;Q5PRF9;A0A087WZT0	TRUE
NA	28.1871	27.8193	EMP3	UID2185	M0QZ66;P54852;M0R122;M0QXN1	FALSE
NA	23.9975	NA	KPTN	UID2186	M0QZ83;Q9Y664;M0QXX4	FALSE
NA	23.0471	23.6502	ZNF160	UID2187	M0QZI7;Q9HCG1	FALSE
NA	NA	26.8486	HNRNPM	UID2188	M0QZM1	FALSE
31.8789	31.9863	32.0054	ARHGEF1	UID2189	M0QZR4;Q92888;M0QYC1	TRUE
NA	NA	NA	HNRNPM	UID2190	M0R019;M0R0N3;M0QYQ7	FALSE
34.9978	35.0636	35.2357	RPS5	UID2192	M0R0F0;P46782;M0R0R2;M0QZN2	TRUE
NA	25.4717	25.4352	NR1H2;NR1H3	UID2193	M0R2F9;M0R0K3;P55055;E9PID2;B5MBY7;B4DXU5;E9PLL4;Q13133	FALSE
26.7945	26.7861	27.261	AKT2	UID2194	M0R0P9;P31751;J3QKW1	TRUE
27.4068	27.3652	27.1726	AXL	UID2195	M0R0W6;P30530	TRUE
33.4342	33.6678	33.5998	RPL18A	UID2197	M0R117;Q02543;M0R3D6;M0R1A7;M0R0P7	TRUE
27.8767	28.0624	27.7509	EMC10	UID2199	M0R2A0;Q5UCC4	TRUE
29.6134	29.7478	29.71	POLD1	UID2200	M0R2B7;P28340;M0QZR8;A0A2R8Y7K6	TRUE
29.3261	29.2913	29.0136	SHKBP1	UID2202	M0R2P6;Q8TBC3;M0R0S1;M0R0S2	TRUE
28.9304	28.7995	28.7854	SUGP2	UID2203	M0R2Z9;Q8IX01;M0R3F6	TRUE
26.8189	27.0473	26.8905	SPHK2	UID2204	M0R344;Q9NRA0;M0R0E9;A0A075B7A1	TRUE
NA	NA	24.6768	PRKD2	UID2205	M0R346	FALSE
27.3486	27.3155	30.6772	RABAC1	UID2206	M0R3D4;Q9UI14;M0QXH1;M0R1H9	TRUE
29.7792	29.8235	29.9712	DNASE2	UID2208	O00115;K7ENE5	TRUE
31.9354	31.9853	32.0653	AGPS	UID2209	O00116;A0A1B0GWA2;A0A2R8YEL0	TRUE
28.7824	28.8403	28.88	KIF2A	UID2210	O00139	TRUE
29.0165	28.8566	28.7723	DDX39A	UID2211	O00148;K7EQN7	TRUE
34.0981	34.418	34.073	PDLIM1	UID2212	O00151	TRUE
30.6043	30.8029	30.8855	ACOT7	UID2213	O00154;K7EKP8	TRUE
29.2003	28.8686	29.3725	MYO1C	UID2214	O00159	TRUE
32.3334	32.1462	32.0579	SNAP23	UID2215	O00161;H3BM38;H3BNE1;H3BR18;H3BPJ0	TRUE
27.8964	28.0258	27.7737	HAX1	UID2216	O00165;E9PIQ7	TRUE
30.8189	30.7548	30.7521	AIP	UID2217	O00170;E9PMH2	TRUE
30.9295	30.8237	30.9109	GTPBP1	UID2218	O00178	TRUE
31.1086	31.0687	30.9618	LGALS9	UID2219	O00182	TRUE
31.4768	31.6787	31.5873	STXBP3	UID2220	O00186	TRUE
33.0718	32.9505	32.8544	AP3B1	UID2221	O00203	TRUE
27.515	28.1356	27.1043	TLR4	UID2222	O00206	TRUE
NA	24.8272	NA	LGALS8	UID2223	O00214;E9PN19;B1ANM0;Q5T3P9	FALSE
28.1847	27.9667	28.2109	NFKBIE	UID2224	Q7LC14;O00221	TRUE
33.8951	33.792	33.8766	PSMD11	UID2225	O00231	TRUE
33.754	33.4605	33.449	PSMD12	UID2226	O00232	TRUE
31.093	30.9645	31.0661	PSMD9	UID2227	O00233;J3KN29;F5H5V4;F5GX23	TRUE
31.5623	31.7812	31.654	ATOX1	UID2228	O00244;E5RGN3;E5RIM7	TRUE
21.2784	NA	NA	CBX4	UID2229	O00257	FALSE
31.1371	31.1727	31.4166	PGRMC1	UID2230	O00264	TRUE
30.278	30.2477	30.2339	SUPT5H	UID2231	O00267	TRUE
27.2995	27.8215	27.9502	TAF4	UID2232	O00268	TRUE
31.1968	31.252	31.5574	DFFA	UID2233	O00273	TRUE
23.4169	22.911	24.271	RFXAP	UID2234	O00287	TRUE
29.8211	30.0702	30.17	HIP1	UID2235	O00291	TRUE
34.8212	34.9945	34.799	CLIC1	UID2236	O00299	TRUE
34.4862	34.2923	34.5375	EIF3F	UID2237	O00303	TRUE
28.6314	28.4101	28.4557	WWP2	UID2238	O00308	TRUE
29.2881	29.2162	29.5045	PDHX	UID2239	O00330	TRUE
30.1946	29.8302	29.7757	QSOX1	UID2240	O00391	TRUE
27.8523	28.2194	28.1396	DCTN6	UID2241	O00399;E5RK00	TRUE
30.3277	30.1658	30.429	SLC33A1	UID2242	O00400;A0A2R8YF57	TRUE
29.8347	29.6453	29.6966	WASL	UID2243	O00401	TRUE
32.118	32.1461	32.1901	PDE2A	UID2244	O00408;E9PEF1	TRUE
35.5282	35.4661	35.4765	IPO5	UID2245	O00410;H0Y8C6	TRUE
29.9542	29.8047	29.9854	POLRMT	UID2246	O00411	TRUE
30.3635	30.3298	30.3193	EEF2K	UID2247	O00418;H3BRH4	TRUE
33.2105	33.4522	33.3271	IGF2BP3	UID2248	O00425	TRUE
26.3467	26.7488	26.6508	DNM1L	UID2249	O00429	TRUE
32.0503	32.0216	32.0122	RTCA	UID2250	O00442	TRUE
32.3454	32.239	32.2065	PIK3C2A	UID2251	O00443	TRUE
26.8178	27.0832	26.8811	PIK3R2	UID2252	O00459;E9PFP1	TRUE
29.0741	29.3395	29.2994	GOLIM4	UID2253	O00461;F8W785	TRUE
24.8943	24.8218	25.1443	TRAF5	UID2254	O00463	TRUE
32.1664	32.1681	32.1702	AGRN	UID2255	O00468;A0A087X208	TRUE
31.7857	31.8037	31.8495	EXOC5	UID2257	O00471;A0A0A0MSI8;F8W9B8	TRUE
NA	18.6765	NA	HMGN4	UID2258	O00479	FALSE
31.6759	31.8259	32.0663	NDUFA4	UID2259	O00483	TRUE
32.4895	32.4692	32.5065	PSMD14	UID2260	O00487	TRUE
NA	26.005	26.1581	ZNF593	UID2261	O00488	FALSE
29.4839	29.5089	29.8136	BIN1	UID2262	O00499	TRUE
32.168	32.2867	32.3127	KPNA3	UID2263	O00505	TRUE
28.8053	28.9384	28.9322	STK25	UID2264	O00506;H7C279;C9J6L2;C9JCC0;C9J232	TRUE
NA	NA	19.6098	USP9Y	UID2265	O00507	FALSE
23.6987	NA	24.9465	BCL9	UID2266	O00512	FALSE
NA	24.5517	26.1212	VWA5A	UID2267	O00534	FALSE
31.1337	31.6337	32.0606	SDCBP	UID2268	O00560;B4DHN5;E9PBU7	TRUE
30.1959	30.3446	30.1326	MPHOSPH10	UID2269	O00566	TRUE
33.5064	33.3146	33.4539	NOP56	UID2270	O00567	TRUE
NA	26.2663	26.3692	MFNG	UID2271	O00587;A9UJP9	FALSE
31.599	31.306	31.7694	PODXL	UID2272	O00592	TRUE
33.1788	33.2796	32.866	CYR61	UID2273	O00622	TRUE
33.0141	32.9118	32.98	PIR	UID2274	O00625	TRUE
33.3552	33.1653	33.1003	KPNA4	UID2275	O00629	TRUE
28.0585	28.4044	28.1837	TRIM38	UID2276	O00635	TRUE
NA	NA	24.9681	E2F3	UID2277	O00716	FALSE
30.3062	30.094	30.1599	PPP6C	UID2278	O00743	TRUE
26.1885	26.0477	25.8751	CES2	UID2279	O00748	TRUE
28.5623	28.5365	28.6692	PIK3C2B	UID2280	O00750;F5GWN5	TRUE
32.3487	32.5203	32.4153	MAN2B1	UID2281	O00754	TRUE
25.1073	NA	NA	UBE2C	UID2282	O00762;A0A0A0MSE8	FALSE
30.4757	30.2385	30.477	PDXK	UID2283	O00764;F2Z2Y4	TRUE
NA	NA	24.6524	SCD	UID2284	O00767	FALSE
28.3647	27.6951	28.2483	PPAP2A	UID2285	O14494	TRUE
26.9029	27.2458	27.4125	PPAP2B	UID2286	O14495	TRUE
30.2924	30.01	30.5004	ARID1A	UID2287	O14497;H0Y488;A0A1B0GTU5	TRUE
28.101	27.5803	27.9063	CDK2AP1	UID2288	O14519;F5GZF0	TRUE
NA	23.9587	NA	C2CD2L	UID2289	O14523;E9PK05	FALSE
25.1923	24.7595	24.9333	TMEM194A	UID2290	O14524	TRUE
30.3577	30.4407	30.1681	TXNDC9	UID2291	O14530;F8WCJ3;B8ZZX4;F8WBV5;G3XAJ4	TRUE
29.2454	29.1729	29.4336	DPYSL4	UID2292	O14531;Q5T0Q6	TRUE
26.8344	26.9151	26.6966	TRAFD1	UID2293	O14545;F8VNX8	TRUE
30.4373	30.4221	30.5536	HSPB6	UID2294	O14558;A0A1X7SC65;K7EP04	TRUE
29.6948	29.9502	29.813	NDUFAB1	UID2295	O14561;I3L505	TRUE
NA	NA	24.9614	CYB561D2	UID2296	O14569;U3KQU4	FALSE
32.8533	32.7109	32.7293	COPE	UID2297	O14579;M0QXB4	TRUE
27.7612	27.2518	27.3277	CDC42EP2	UID2298	O14613	TRUE
31.5941	31.5004	31.3834	AP3D1	UID2299	O14617	TRUE
NA	NA	23.746	DVL1;DVL1P1	UID2300	O14640;P54792;A0A087WWA7	FALSE
27.4734	27.4033	27.1916	CHD1	UID2301	O14646	TRUE
30.192	30.1157	30.1864	CHD2	UID2302	O14647;A0A1B0GTU9	TRUE
29.9844	30.2781	30.0816	TOR1A	UID2303	O14656	TRUE
30.3172	30.2627	30.0488	TOR1B	UID2304	O14657	TRUE
31.0772	31.0393	31.12	ADAM10	UID2305	O14672	TRUE
29.4887	29.1976	29.4217	ABCD4	UID2306	O14678	TRUE
28.6024	28.2831	27.9507	EI24	UID2307	O14681;E9PL33;E9PM05;E9PS58;E9PK61	TRUE
25.9232	25.4963	25.8339	ENC1	UID2308	O14682	TRUE
26.8544	27.135	27.5065	KMT2D	UID2309	O14686	TRUE
24.7924	24.7304	25.4379	ITGB1BP1	UID2310	O14713;A8MPU2	TRUE
29.3028	29.4613	29.6586	APAF1	UID2311	O14727;C9JLV4	TRUE
27.6707	27.8358	28.307	MAP2K7	UID2312	O14733	TRUE
28.2535	28.1796	28.1533	ACOT8	UID2313	O14734;E9PJN0;Q9BR14;E9PMC4;E9PIS4;E9PRD4;H7C5A7	TRUE
32.2368	32.1724	32.1229	PDCD5	UID2314	O14737;K7EQA1;K7ESJ4	TRUE
32.582	32.6957	32.496	PRMT5	UID2315	O14744	TRUE
27.8102	27.6065	27.9114	SLC9A3R1	UID2316	O14745;J3QRP6	TRUE
29.273	29.1222	29.1594	TNFRSF10B	UID2317	O14763	TRUE
28.541	27.2307	28.1195	FPGT	UID2318	O14772	TRUE
34.44	34.3495	34.2661	TPP1	UID2319	O14773;A0A2R8YD45;A0A2R8Y7U1;A0A2R8YGD1	TRUE
31.6751	31.8493	31.7235	TCERG1	UID2320	O14776;G3V220	TRUE
26.9366	26.5026	26.837	NDC80	UID2321	O14777	TRUE
32.4819	32.4001	32.3879	NRP1	UID2322	O14786;E9PEP6;Q5JWQ6;E7EX60;Q5T7F0;Q5JWQ4	TRUE
30.2312	30.07	29.741	TNPO2	UID2323	O14787;A0A075B780	TRUE
[truncated: 6,317 more rows]

## Sheet: ImmunoXpresso analysis (Fig1A)
Column1	Cell.Ontology.ID	Cell.Ontology.Label	Cytokine.Ontology.Label	Actor	Action.Sentiment	NumPapers	Enrichment.Score
4615	CL_0000115	endothelial cell	CCL15	cytokine	Positive	1	11.11
3500	CL_0002139	endothelial cell of vascular tree	CCL16	cytokine	Positive	1	521.38
5817	CL_0000115	endothelial cell	CCL18	cytokine	Positive	1	7.69
1253	CL_0000115	endothelial cell	CCL2	cytokine	Positive	5	0.66
1586	CL_0000115	endothelial cell	CCL2	cytokine	Unknown	4	1.55
2518	CL_0000115	endothelial cell	CCL2	cytokine	Negative	2	1.76
4713	CL_0002139	endothelial cell of vascular tree	CCL2	cytokine	Positive	1	1.73
5915	CL_0000115	endothelial cell	CCL23	cytokine	Positive	1	11.11
4170	CL_0000115	endothelial cell	CCL4	cytokine	Positive	1	1.37
3591	CL_0000115	endothelial cell	CCL6	cytokine	Positive	1	2.7
5374	CL_0000115	endothelial cell	CCL6	cytokine	Unknown	1	9.46
2763	CL_0000115	endothelial cell	CD40LG	cytokine	Unknown	2	1.35
5419	CL_0002544	aortic endothelial cell	CD40LG	cytokine	Positive	1	7.7
6012	CL_0000115	endothelial cell	CD40LG	cytokine	Positive	1	0.19
4255	CL_0000115	endothelial cell	CKLF	cytokine	Unknown	1	174.96
3687	CL_0000115	endothelial cell	CSF1	cytokine	Positive	1	0.2
4172	CL_0002139	endothelial cell of vascular tree	CSF1	cytokine	Unknown	1	11.17
5470	CL_0000115	endothelial cell	CSF1	cytokine	Negative	1	1.63
2615	CL_0000115	endothelial cell	CSF2	cytokine	Positive	2	0.29
4906	CL_0000115	endothelial cell	CSF2	cytokine	Unknown	1	0.34
1272	CL_0000115	endothelial cell	CSF3	cytokine	Positive	5	0.65
2420	CL_0000115	endothelial cell	CSF3	cytokine	Unknown	2	0.76
3027	CL_0000115	endothelial cell	CSF3	cytokine	Negative	2	1.74
5376	CL_0002139	endothelial cell of vascular tree	CX3CL1	cytokine	Unknown	1	50.68
4468	CL_0000115	endothelial cell	CXCL1	cytokine	Positive	1	1.64
6071	CL_0002138	endothelial cell of lymphatic vessel	CXCL1	cytokine	Positive	1	57.44
6210	CL_0000115	endothelial cell	CXCL1	cytokine	Unknown	1	5.74
1625	CL_0000115	endothelial cell	CXCL10	cytokine	Negative	4	27.12
3898	CL_0000115	endothelial cell	CXCL10	cytokine	Unknown	1	2.38
5109	CL_0000115	endothelial cell	CXCL11	cytokine	Negative	1	99.67
740	CL_0000115	endothelial cell	CXCL12	cytokine	Positive	9	2.51
1051	CL_0000115	endothelial cell	CXCL12	cytokine	Unknown	6	5.86
2258	CL_0000115	endothelial cell	CXCL12	cytokine	Negative	2	4.45
3649	CL_1000413	endothelial cell of artery	CXCL12	cytokine	Unknown	1	856.25
4318	CL_0002138	endothelial cell of lymphatic vessel	CXCL12	cytokine	Positive	1	9.79
3998	CL_0000115	endothelial cell	CXCL16	cytokine	Positive	1	4
5213	CL_0000115	endothelial cell	CXCL2	cytokine	Negative	1	12.46
3440	CL_0000115	endothelial cell	CXCL5	cytokine	Negative	1	29.53
4653	CL_0000115	endothelial cell	CXCL5	cytokine	Positive	1	3.7
620	CL_0000115	endothelial cell	CXCL8	cytokine	Positive	10	0.95
1018	CL_0000115	endothelial cell	CXCL8	cytokine	Unknown	6	1.99
1332	CL_0000115	endothelial cell	CXCL8	cytokine	Negative	5	3.79
2409	CL_0002138	endothelial cell of lymphatic vessel	CXCL8	cytokine	Positive	2	6.65
5526	CL_0002138	endothelial cell of lymphatic vessel	CXCL8	cytokine	Unknown	1	11.64
885	CL_0000115	endothelial cell	EPO	cytokine	Positive	7	2.06
3137	CL_0000115	endothelial cell	EPO	cytokine	Unknown	2	2.06
4367	CL_0002144	capillary endothelial cell	EPO	cytokine	Positive	1	86.13
4658	CL_0000115	endothelial cell	EPO	cytokine	Negative	1	2.35
1527	CL_0000115	endothelial cell	FGF1	cytokine	Positive	4	6.9
3542	CL_0000115	endothelial cell	FGF1	cytokine	Unknown	1	6.03
5318	CL_0000115	endothelial cell	FGF1	cytokine	Negative	1	13.75
49	CL_0000115	endothelial cell	FGF2	cytokine	Positive	80	10.82
189	CL_0000115	endothelial cell	FGF2	cytokine	Unknown	29	13.08
750	CL_0000115	endothelial cell	FGF2	cytokine	Negative	9	9.25
1350	CL_0002139	endothelial cell of vascular tree	FGF2	cytokine	Positive	5	12.09
1356	CL_0002544	aortic endothelial cell	FGF2	cytokine	Positive	5	25.65
1991	CL_0000132	corneal endothelial cell	FGF2	cytokine	Positive	3	56.44
2349	CL_0002139	endothelial cell of vascular tree	FGF2	cytokine	Unknown	2	14.11
2779	CL_0002544	aortic endothelial cell	FGF2	cytokine	Unknown	2	35.91
2823	CL_0002138	endothelial cell of lymphatic vessel	FGF2	cytokine	Unknown	2	31.6
3033	CL_0002144	capillary endothelial cell	FGF2	cytokine	Positive	2	75.25
3036	CL_0002543	vein endothelial cell	FGF2	cytokine	Positive	2	20.52
3636	CL_0002544	aortic endothelial cell	FGF2	cytokine	Negative	1	40.91
3666	CL_0000132	corneal endothelial cell	FGF2	cytokine	Negative	1	150.02
6175	CL_0002138	endothelial cell of lymphatic vessel	FGF2	cytokine	Positive	1	4.52
2777	CL_0000115	endothelial cell	GDF15	cytokine	Positive	2	2.78
660	CL_0000115	endothelial cell	HGF	cytokine	Positive	10	6.71
1219	CL_0000115	endothelial cell	HGF	cytokine	Unknown	5	11.74
1670	CL_0000115	endothelial cell	HGF	cytokine	Negative	4	21.41
2095	CL_0002139	endothelial cell of vascular tree	HGF	cytokine	Positive	3	31.49
4257	CL_0002139	endothelial cell of vascular tree	HGF	cytokine	Unknown	1	36.74
2403	CL_0000115	endothelial cell	IFNA	cytokine	Negative	2	2.41
4960	CL_0000115	endothelial cell	IFNA	cytokine	Unknown	1	0.53
6156	CL_0000115	endothelial cell	IFNA	cytokine	Positive	1	0.15
2442	CL_0000115	endothelial cell	IFNB1	cytokine	Positive	2	0.84
4411	CL_0000115	endothelial cell	IFNB1	cytokine	Negative	1	3.35
4429	CL_0002138	endothelial cell of lymphatic vessel	IFNB1	cytokine	Positive	1	14.72
5617	CL_0000115	endothelial cell	IFNB1	cytokine	Unknown	1	1.47
350	CL_0000115	endothelial cell	IFNG	cytokine	Positive	18	0.41
758	CL_0000115	endothelial cell	IFNG	cytokine	Unknown	8	0.67
1276	CL_0000115	endothelial cell	IFNG	cytokine	Negative	5	0.85
1994	CL_0002139	endothelial cell of vascular tree	IFNG	cytokine	Positive	3	1
3688	CL_0002139	endothelial cell of vascular tree	IFNG	cytokine	Unknown	1	1.17
3859	CL_0002138	endothelial cell of lymphatic vessel	IFNG	cytokine	Positive	1	0.75
4688	CL_1001567	lung endothelial cell	IFNG	cytokine	Unknown	1	21.81
5630	CL_0002138	endothelial cell of lymphatic vessel	IFNG	cytokine	Negative	1	5.96
395	CL_0000115	endothelial cell	IL1	cytokine	Positive	16	1.73
2475	CL_0000115	endothelial cell	IL1	cytokine	Negative	2	1.62
5157	CL_0000115	endothelial cell	IL1	cytokine	Unknown	1	0.36
2922	CL_0000115	endothelial cell	IL10	cytokine	Positive	2	0.11
3117	CL_0000115	endothelial cell	IL10	cytokine	Negative	2	1.35
3890	CL_0002188	glomerular endothelial cell	IL10	cytokine	Positive	1	49.38
4052	CL_0000115	endothelial cell	IL10	cytokine	Unknown	1	0.2
3481	CL_0000115	endothelial cell	IL12	cytokine	Negative	1	0.93
4695	CL_0000115	endothelial cell	IL15	cytokine	Unknown	1	0.96
1208	CL_0000115	endothelial cell	IL17	cytokine	Positive	5	0.89
5080	CL_0002138	endothelial cell of lymphatic vessel	IL17	cytokine	Positive	1	6.26
5887	CL_1001567	lung endothelial cell	IL17	cytokine	Positive	1	52.14
5896	CL_0000115	endothelial cell	IL17	cytokine	Negative	1	1.42
6113	CL_0002139	endothelial cell of vascular tree	IL17	cytokine	Positive	1	2.79
5353	CL_0000115	endothelial cell	IL17A	cytokine	Positive	1	0.48
3572	CL_0000115	endothelial cell	IL17F	cytokine	Unknown	1	21.87
4361	CL_0002139	endothelial cell of vascular tree	IL17F	cytokine	Positive	1	97.76
2194	CL_0000115	endothelial cell	IL18	cytokine	Unknown	3	3.93
2759	CL_0000115	endothelial cell	IL18	cytokine	Negative	2	5.97
4242	CL_0000115	endothelial cell	IL18	cytokine	Positive	1	0.37
1268	CL_0000115	endothelial cell	IL1A	cytokine	Positive	5	2.48
1775	CL_0000115	endothelial cell	IL1A	cytokine	Unknown	3	5.2
2421	CL_0002139	endothelial cell of vascular tree	IL1A	cytokine	Positive	2	15.49
3028	CL_0002139	endothelial cell of vascular tree	IL1A	cytokine	Unknown	2	54.2
5454	CL_0000115	endothelial cell	IL1A	cytokine	Negative	1	3.95
1037	CL_0000115	endothelial cell	IL1B	cytokine	Positive	6	0.65
3813	CL_0002543	vein endothelial cell	IL1B	cytokine	Positive	1	8.58
4145	CL_1001567	lung endothelial cell	IL1B	cytokine	Positive	1	31.46
4513	CL_0002138	endothelial cell of lymphatic vessel	IL1B	cytokine	Positive	1	3.78
6096	CL_0000115	endothelial cell	IL1B	cytokine	Unknown	1	0.38
2415	CL_0000115	endothelial cell	IL2	cytokine	Positive	2	0.06
3024	CL_0000115	endothelial cell	IL2	cytokine	Unknown	2	0.22
5000	CL_0000115	endothelial cell	IL20	cytokine	Negative	1	132.89
6193	CL_0000115	endothelial cell	IL20	cytokine	Positive	1	16.67
2644	CL_0000115	endothelial cell	IL25	cytokine	Unknown	2	16.28
5656	CL_0000115	endothelial cell	IL27	cytokine	Positive	1	0.85
2456	CL_0000115	endothelial cell	IL3	cytokine	Unknown	2	2.7
2862	CL_0000115	endothelial cell	IL3	cytokine	Positive	2	0.77
3327	CL_0000115	endothelial cell	IL32	cytokine	Unknown	1	27.99
1639	CL_0000115	endothelial cell	IL33	cytokine	Positive	4	1.89
4532	CL_0000115	endothelial cell	IL33	cytokine	Unknown	1	1.65
3981	CL_0000115	endothelial cell	IL34	cytokine	Positive	1	6.67
5206	CL_0000115	endothelial cell	IL35	cytokine	Negative	1	28.48
1730	CL_0000115	endothelial cell	IL4	cytokine	Negative	3	1.62
3130	CL_0000115	endothelial cell	IL4	cytokine	Positive	2	0.14
4305	CL_0002544	aortic endothelial cell	IL4	cytokine	Positive	1	2.69
4639	CL_0000115	endothelial cell	IL4	cytokine	Unknown	1	0.24
644	CL_0000115	endothelial cell	IL6	cytokine	Positive	10	0.56
1094	CL_0000115	endothelial cell	IL6	cytokine	Unknown	6	1.17
1834	CL_0000115	endothelial cell	IL6	cytokine	Negative	3	1.34
5517	CL_0002544	aortic endothelial cell	IL6	cytokine	Positive	1	2.23
5726	CL_0002138	endothelial cell of lymphatic vessel	IL6	cytokine	Positive	1	1.96
6212	CL_0002139	endothelial cell of vascular tree	IL6	cytokine	Positive	1	0.87
5938	CL_0000115	endothelial cell	IL7	cytokine	Positive	1	0.42
2558	CL_0000115	endothelial cell	LECT1	cytokine	Negative	2	318.94
2968	CL_0000115	endothelial cell	LECT1	cytokine	Positive	2	40
3618	CL_0000115	endothelial cell	LECT2	cytokine	Negative	1	72.49
4835	CL_0000115	endothelial cell	OSM	cytokine	Unknown	1	19.44
6040	CL_0000115	endothelial cell	OSM	cytokine	Positive	1	5.56
3741	CL_0002544	aortic endothelial cell	PDGF	cytokine	Positive	1	46.84
824	CL_0000115	endothelial cell	PF4	cytokine	Negative	8	38.37
1000	CL_0000115	endothelial cell	PF4	cytokine	Unknown	6	13.1
1540	CL_0000115	endothelial cell	PF4	cytokine	Positive	4	2.14
4291	CL_0000115	endothelial cell	PF4V1	cytokine	Positive	1	50
6046	CL_0000115	endothelial cell	PF4V1	cytokine	Unknown	1	174.96
1420	CL_0000115	endothelial cell	RETN	cytokine	Positive	4	3.51
4964	CL_0002544	aortic endothelial cell	RETN	cytokine	Positive	1	34.93
5504	CL_0000115	endothelial cell	RETN	cytokine	Unknown	1	3.07
5129	CL_0000115	endothelial cell	SPP1	cytokine	Positive	1	0.78
3363	CL_0000115	endothelial cell	TGFA	cytokine	Unknown	1	3.76
4568	CL_0000115	endothelial cell	TGFA	cytokine	Positive	1	1.08
466	CL_0000115	endothelial cell	TGFB	cytokine	Unknown	14	3.03
937	CL_0000115	endothelial cell	TGFB	cytokine	Positive	7	0.43
965	CL_0000115	endothelial cell	TGFB	cytokine	Negative	7	3.95
2282	CL_0002138	endothelial cell of lymphatic vessel	TGFB	cytokine	Unknown	2	15.18
3198	CL_0000132	corneal endothelial cell	TGFB	cytokine	Unknown	2	63.23
3225	CL_0002544	aortic endothelial cell	TGFB	cytokine	Positive	2	4.93
5181	CL_0002138	endothelial cell of lymphatic vessel	TGFB	cytokine	Negative	1	17.29
305	CL_0000115	endothelial cell	TGFB1	cytokine	Positive	20	2.01
1249	CL_0000115	endothelial cell	TGFB1	cytokine	Unknown	5	1.46
1626	CL_0002139	endothelial cell of vascular tree	TGFB1	cytokine	Positive	4	5.23
2651	CL_0002139	endothelial cell of vascular tree	TGFB1	cytokine	Unknown	2	9.15
2697	CL_0002138	endothelial cell of lymphatic vessel	TGFB1	cytokine	Positive	2	5.86
3461	CL_0000115	endothelial cell	TGFB1	cytokine	Negative	1	0.67
5028	CL_0002543	vein endothelial cell	TGFB1	cytokine	Negative	1	53.09
6222	CL_0002543	vein endothelial cell	TGFB1	cytokine	Positive	1	6.66
1840	CL_0000115	endothelial cell	TGFB2	cytokine	Positive	3	5.45
4071	CL_0002138	endothelial cell of lymphatic vessel	TGFB2	cytokine	Positive	1	63.7
5819	CL_0002138	endothelial cell of lymphatic vessel	TGFB2	cytokine	Negative	1	507.98
41	CL_0000115	endothelial cell	TNF	cytokine	Positive	91	2.93
274	CL_0000115	endothelial cell	TNF	cytokine	Unknown	21	2.24
375	CL_0000115	endothelial cell	TNF	cytokine	Negative	17	4.62
722	CL_0002139	endothelial cell of vascular tree	TNF	cytokine	Positive	9	4.29
1045	CL_0002543	vein endothelial cell	TNF	cytokine	Positive	6	14.58
1107	CL_0002544	aortic endothelial cell	TNF	cytokine	Positive	6	7.29
2460	CL_0002139	endothelial cell of vascular tree	TNF	cytokine	Unknown	2	3.34
4416	CL_0002544	aortic endothelial cell	TNF	cytokine	Unknown	1	4.25
5273	CL_0002138	endothelial cell of lymphatic vessel	TNF	cytokine	Positive	1	1.07
3340	CL_0002139	endothelial cell of vascular tree	TNFSF15	cytokine	Positive	1	62.57
4223	CL_0000115	endothelial cell	TNFSF15	cytokine	Unknown	1	14
5436	CL_0000115	endothelial cell	TNFSF15	cytokine	Positive	1	4

## Sheet: Receptors and Ligands (Fig1B)
Gene name	ensembl protein ID	Type
NRP1	ENSP00000265371	Receptor
ITGB1	ENSP00000379350	Receptor
ITGB3	ENSP00000452786	Receptor
ADAM15	ENSP00000349436	Receptor
MET	ENSP00000317272	Receptor
TNFRSF1A	ENSP00000162749	Receptor
FAS	ENSP00000347979	Receptor
ADAM17	ENSP00000309968	Receptor
TNFRSF10B	ENSP00000276431	Receptor
FGFR1	ENSP00000393312	Receptor
FGFR3	ENSP00000339824	Receptor
DPP4	ENSP00000353731	Receptor
LDLR	ENSP00000454071	Receptor
ENG	ENSP00000362299	Receptor
TGFBR2	ENSP00000351905	Receptor
VCAM1	ENSP00000294728	Receptor
IL6ST	ENSP00000370698	Receptor
LIFR	ENSP00000263409	Receptor
CD320	ENSP00000301458	Receptor
CD44	ENSP00000398632	Receptor
KDR	ENSP00000263923	Receptor
FLT1	ENSP00000282397	Receptor
F2R	ENSP00000321326	Receptor
CXCR4	ENSP00000386884	Receptor
LRP1	ENSP00000243077	Receptor
CD63	ENSP00000447730	Receptor
MMP14	ENSP00000308208	Receptor
EPHB2	ENSP00000363763	Receptor
ITGAV	ENSP00000261023	Receptor
FZD6	ENSP00000351605	Receptor
CKAP4	ENSP00000367265	Receptor
LRP5	ENSP00000294304	Receptor
APP	ENSP00000284981	Receptor
ACVRL1	ENSP00000373574	Receptor
LRRC32	ENSP00000384126	Receptor
EPHA2	ENSP00000351209	Receptor
ANTXR2	ENSP00000306185	Receptor
COLEC12	ENSP00000383115	Receptor
DDR2	ENSP00000356899	Receptor
ITGA2	ENSP00000296585	Receptor
ITGA5	ENSP00000293379	Receptor
ITGB5	ENSP00000296181	Receptor
IFNGR1	ENSP00000356713	Receptor
CD82	ENSP00000227155	Receptor
CD9	ENSP00000371958	Receptor
TGOLN2	ENSP00000386443	Receptor
IL4R	ENSP00000379111	Receptor
IL13RA1	ENSP00000360730	Receptor
LRP6	ENSP00000261349	Receptor
TMED1	ENSP00000214869	Receptor
THBD	ENSP00000366307	Receptor
MMP15	ENSP00000219271	Receptor
PROCR	ENSP00000216968	Receptor
TEK	ENSP00000369375	Receptor
SCARB1	ENSP00000261693	Receptor
TNFRSF10D	ENSP00000310263	Receptor
GPRC5B	ENSP00000300571	Receptor
BMPR2	ENSP00000363708	Receptor
CD46	ENSP00000313875	Receptor
ADGRL2	ENSP00000322270	Receptor
FLRT2	ENSP00000332879	Receptor
CD81	ENSP00000263645	Receptor
EPHB4	ENSP00000350896	Receptor
BCAM	ENSP00000270233	Receptor
DAG1	ENSP00000442600	Receptor
ABCB1	ENSP00000478255	Receptor
BSG	ENSP00000333769	Receptor
MRC2	ENSP00000307513	Receptor
ALCAM	ENSP00000305988	Receptor
GDPD1	ENSP00000284116	Receptor
ITGB4	ENSP00000200181	Receptor
GJA1	ENSP00000282561	Receptor
EFNB1	ENSP00000204961	Receptor
STX1A	ENSP00000222812	Receptor
NECTIN1	ENSP00000264025	Receptor
CD151	ENSP00000380565	Receptor
CD47	ENSP00000355361	Receptor
JAG1	ENSP00000254958	Receptor
PLVAP	ENSP00000252590	Receptor
ITGA3	ENSP00000007722	Receptor
TLR4	ENSP00000363089	Receptor
DCBLD2	ENSP00000321573	Receptor
CEMIP2	ENSP00000366243	Receptor
CDH5	ENSP00000344115	Receptor
FLT4	ENSP00000261937	Receptor
PECAM1	ENSP00000457421	Receptor
APMAP	ENSP00000217456	Receptor
PTPRF	ENSP00000353030	Receptor
ATP7A	ENSP00000345728	Receptor
SELP	ENSP00000263686	Receptor
NRG1	ENSP00000384620	Receptor
PLXNA2	ENSP00000356000	Receptor
ROBO1	ENSP00000420321	Receptor
ATP6AP2	ENSP00000367697	Receptor
PLSCR1	ENSP00000345494	Receptor
TFRC	ENSP00000353224	Receptor
ICAM1	ENSP00000264832	Receptor
NDFIP1	ENSP00000253814	Receptor
SLC7A5	ENSP00000261622	Receptor
CAMLG	ENSP00000297156	Receptor
AXL	ENSP00000301178	Receptor
PTPRG	ENSP00000418112	Receptor
NCSTN	ENSP00000294785	Receptor
BACE2	ENSP00000332979	Receptor
TNFRSF21	ENSP00000296861	Receptor
APLP2	ENSP00000263574	Receptor
CLSTN1	ENSP00000366513	Receptor
COMT	ENSP00000354511	Receptor
EPHA4	ENSP00000281821	Receptor
TNFRSF12A	ENSP00000326737	Receptor
ADAM10	ENSP00000260408	Receptor
FCGRT	ENSP00000221466	Receptor
IL3RA	ENSP00000327890	Receptor
TNFSF10	ENSP00000241261	Receptor
ITGA9	ENSP00000264741	Receptor
F11R	ENSP00000357005	Receptor
MEGF8	ENSP00000251268	Receptor
PLGRKT	ENSP00000223864	Receptor
ACKR3	ENSP00000272928	Receptor
ICAM2	ENSP00000415283	Receptor
HLA-A	ENSP00000379873	Receptor
PLXNB2	ENSP00000409171	Receptor
HLA-E	ENSP00000365817	Receptor
CD40	ENSP00000361359	Receptor
SLC2A1	ENSP00000416293	Receptor
SCARF1	ENSP00000263071	Receptor
MME	ENSP00000418525	Receptor
ECE1	ENSP00000364028	Receptor
CALCRL	ENSP00000386972	Receptor
MERTK	ENSP00000295408	Receptor
EMC7	ENSP00000256545	Receptor
TM9SF4	ENSP00000381104	Receptor
NOTCH2	ENSP00000256646	Receptor
DYSF	ENSP00000386881	Receptor
SLC3A2	ENSP00000367123	Receptor
PKD2	ENSP00000237596	Receptor
HFE	ENSP00000417404	Receptor
ACE	ENSP00000290866	Receptor
NECTIN2	ENSP00000252483	Receptor
NOTCH4	ENSP00000364163	Receptor
CLEC14A	ENSP00000353013	Receptor
SLC30A7	ENSP00000359130	Receptor
CD93	ENSP00000246006	Receptor
NPR1	ENSP00000357669	Receptor
TIE1	ENSP00000361554	Receptor
TCTN3	ENSP00000483364	Receptor
CD274	ENSP00000370989	Receptor
PLA2R1	ENSP00000283243	Receptor
ADAM9	ENSP00000419446	Receptor
CD276	ENSP00000320084	Receptor
STAB1	ENSP00000312946	Receptor
PTPRA	ENSP00000369756	Receptor
PTPRE	ENSP00000254667	Receptor
AGTRAP	ENSP00000319713	Receptor
NCR3LG1	ENSP00000341637	Receptor
ITGA6	ENSP00000386896	Receptor
EMC1	ENSP00000420608	Receptor
TMEM256	ENSP00000301939	Receptor
SEMA3F	ENSP00000002829	Ligand
CX3CL1	ENSP00000006053	Ligand
DCN	ENSP00000052754	Ligand
GRN	ENSP00000053867	Ligand
FGF4	ENSP00000168712	Ligand
FAP	ENSP00000188790	Ligand
APOH	ENSP00000205948	Ligand
TGFBR3	ENSP00000212355	Ligand
MIF	ENSP00000215754	Ligand
OSM	ENSP00000215781	Ligand
TCN2	ENSP00000215838	Ligand
LGALS1	ENSP00000215909	Ligand
CTSG	ENSP00000216336	Ligand
F9	ENSP00000218099	Ligand
TIMP1	ENSP00000218388	Ligand
MMP2	ENSP00000219070	Ligand
CCL22	ENSP00000219235	Ligand
CCL17	ENSP00000219244	Ligand
SFRP1	ENSP00000220772	Ligand
PLAT	ENSP00000220809	Ligand
DKK4	ENSP00000220812	Ligand
DKKL1	ENSP00000221498	Ligand
TGFB1	ENSP00000221930	Ligand
HGF	ENSP00000222390	Ligand
LAMB1	ENSP00000222399	Ligand
SERPINE1	ENSP00000223095	Ligand
COL1A1	ENSP00000225964	Ligand
VTN	ENSP00000226218	Ligand
FGF6	ENSP00000228837	Ligand
IFNG	ENSP00000229135	Ligand
HBEGF	ENSP00000230990	Ligand
LNPEP	ENSP00000231368	Ligand
IL4	ENSP00000231449	Ligand
LTF	ENSP00000231751	Ligand
APOB	ENSP00000233242	Ligand
IL1RL1	ENSP00000233954	Ligand
PROC	ENSP00000234071	Ligand
PRTN3	ENSP00000234347	Ligand
ANGPTL1	ENSP00000234816	Ligand
CTSD	ENSP00000236671	Ligand
APOA1	ENSP00000236850	Ligand
TTR	ENSP00000237014	Ligand
FGF23	ENSP00000237837	Ligand
TGFB3	ENSP00000238682	Ligand
INHBA	ENSP00000242208	Ligand
SRGN	ENSP00000242465	Ligand
ADGRE5	ENSP00000242786	Ligand
BMP4	ENSP00000245451	Ligand
C3	ENSP00000245907	Ligand
	ENSP00000246841	Ligand
LIF	ENSP00000249075	Ligand
APOE	ENSP00000252486	Ligand
ACTN4	ENSP00000252699	Ligand
EPO	ENSP00000252723	Ligand
LAMA5	ENSP00000252999	Ligand
F12	ENSP00000253496	Ligand
LGALS3	ENSP00000254301	Ligand
SERPINF1	ENSP00000254722	Ligand
FST	ENSP00000256759	Ligand
GRP	ENSP00000256857	Ligand
ORM1	ENSP00000259396	Ligand
ENPP2	ENSP00000259486	Ligand
CCN3	ENSP00000259526	Ligand
SDCBP	ENSP00000260130	Ligand
SORL1	ENSP00000260197	Ligand
MMP7	ENSP00000260227	Ligand
MMP13	ENSP00000260302	Ligand
THBS1	ENSP00000260356	Ligand
COL8A1	ENSP00000261037	Ligand
VWF	ENSP00000261405	Ligand
ANOS1	ENSP00000262648	Ligand
TIMP2	ENSP00000262768	Ligand
LGALS3BP	ENSP00000262776	Ligand
CNPY4	ENSP00000262932	Ligand
SIAE	ENSP00000263593	Ligand
CKLF	ENSP00000264001	Ligand
MCAM	ENSP00000264036	Ligand
GPC1	ENSP00000264039	Ligand
LOXL3	ENSP00000264094	Ligand
NID1	ENSP00000264187	Ligand
IL11	ENSP00000264563	Ligand
CP	ENSP00000264613	Ligand
WNT5A	ENSP00000264634	Ligand
FGF10	ENSP00000264664	Ligand
VCAN	ENSP00000265077	Ligand
TNC	ENSP00000265131	Ligand
AMBP	ENSP00000265132	Ligand
EGF	ENSP00000265171	Ligand
SEMA3C	ENSP00000265361	Ligand
SEMA3A	ENSP00000265362	Ligand
SLIT1	ENSP00000266058	Ligand
TIMP3	ENSP00000266085	Ligand
LUM	ENSP00000266718	Ligand
ERBB3	ENSP00000267101	Ligand
FGF7	ENSP00000267843	Ligand
MFGE8	ENSP00000268150	Ligand
IGFBP4	ENSP00000269593	Ligand
REN	ENSP00000272190	Ligand
FGF18	ENSP00000274625	Ligand
SCUBE3	ENSP00000274938	Ligand
EGFR	ENSP00000275493	Ligand
SERPING1	ENSP00000278407	Ligand
CTF1	ENSP00000279804	Ligand
BMP6	ENSP00000283147	Ligand
WNT3A	ENSP00000284523	Ligand
LY96	ENSP00000284818	Ligand
WNT7A	ENSP00000285018	Ligand
DKK2	ENSP00000285311	Ligand
GDF6	ENSP00000287020	Ligand
TIMP4	ENSP00000287814	Ligand
WNT4	ENSP00000290167	Ligand
S100B	ENSP00000291700	Ligand
FCN2	ENSP00000291744	Ligand
AZGP1	ENSP00000292401	Ligand
FGFR4	ENSP00000292408	Ligand
WNT1	ENSP00000293549	Ligand
TNFSF12	ENSP00000293825	Ligand
FGF19	ENSP00000294312	Ligand
BMP10	ENSP00000295379	Ligand
TGFA	ENSP00000295400	Ligand
FSTL1	ENSP00000295633	Ligand
ALB	ENSP00000295897	Ligand
PF4	ENSP00000296029	Ligand
EDIL3	ENSP00000296591	Ligand
ERAP1	ENSP00000296754	Ligand
IL3	ENSP00000296870	Ligand
CSF2	ENSP00000296871	Ligand
COL1A2	ENSP00000297268	Ligand
TNFRSF11B	ENSP00000297350	Ligand
COL14A1	ENSP00000297848	Ligand
VEGFD	ENSP00000297904	Ligand
LIPC	ENSP00000299022	Ligand
MMP3	ENSP00000299855	Ligand
WNT10B	ENSP00000301061	Ligand
ANGPTL4	ENSP00000301455	Ligand
SOST	ENSP00000301691	Ligand
LTBP3	ENSP00000301873	Ligand
CCL11	ENSP00000302234	Ligand
LRG1	ENSP00000302621	Ligand
PCSK9	ENSP00000303208	Ligand
ACHE	ENSP00000303211	Ligand
IL12A	ENSP00000303231	Ligand
CD14	ENSP00000304236	Ligand
COL3A1	ENSP00000304408	Ligand
IL13	ENSP00000304915	Ligand
PSG8	ENSP00000305005	Ligand
CXCL10	ENSP00000305651	Ligand
VASN	ENSP00000306864	Ligand
CXCL11	ENSP00000306884	Ligand
F2	ENSP00000308541	Ligand
PLG	ENSP00000308938	Ligand
PSG1	ENSP00000308970	Ligand
CD164	ENSP00000309376	Ligand
VEGFB	ENSP00000311127	Ligand
FGF5	ENSP00000311697	Ligand
ANGPT2	ENSP00000314897	Ligand
CLU	ENSP00000315130	Ligand
CD209	ENSP00000315477	Ligand
LILRB1	ENSP00000315997	Ligand
CALR	ENSP00000320866	Ligand
TAC1	ENSP00000321106	Ligand
FGF8	ENSP00000321797	Ligand
FAM20C	ENSP00000322323	Ligand
MMP1	ENSP00000322788	Ligand
CD6	ENSP00000323280	Ligand
A2M	ENSP00000323929	Ligand
LAMA3	ENSP00000324532	Ligand
BGN	ENSP00000327336	Ligand
PDGFB	ENSP00000330382	Ligand
GAST	ENSP00000331358	Ligand
FBLN1	ENSP00000331544	Ligand
CALCA	ENSP00000331746	Ligand
GAS6	ENSP00000331831	Ligand
COL4A5	ENSP00000331902	Ligand
SERPINA5	ENSP00000333203	Ligand
EMC10	ENSP00000334037	Ligand
FGF3	ENSP00000334122	Ligand
F3	ENSP00000334145	Ligand
ANG	ENSP00000336762	Ligand
FGG	ENSP00000336829	Ligand
CXCL14	ENSP00000337065	Ligand
EPHA3	ENSP00000337451	Ligand
SNCA	ENSP00000338345	Ligand
PLAUR	ENSP00000339328	Ligand
SMPD1	ENSP00000340409	Ligand
DMP1	ENSP00000340935	Ligand
SLPI	ENSP00000342082	Ligand
ICAM4	ENSP00000342114	Ligand
HMGB1	ENSP00000345347	Ligand
CTSB	ENSP00000345672	Ligand
ANXA2	ENSP00000346032	Ligand
FN1	ENSP00000346839	Ligand
COL18A1	ENSP00000347665	Ligand
SPOCK3	ENSP00000349677	Ligand
GIP	ENSP00000350005	Ligand
PLXNB1	ENSP00000351338	Ligand
FAM3D	ENSP00000351632	Ligand
FGF17	ENSP00000352414	Ligand
PYY	ENSP00000353198	Ligand
F8	ENSP00000353393	Ligand
NRP2	ENSP00000353582	Ligand
COL4A2	ENSP00000353654	Ligand
PRSS3	ENSP00000354280	Ligand
CXCL9	ENSP00000354901	Ligand
CNTF	ENSP00000355370	Ligand
AGT	ENSP00000355627	Ligand
TGFB2	ENSP00000355896	Ligand
CD55	ENSP00000356030	Ligand
VIP	ENSP00000356213	Ligand
FASLG	ENSP00000356694	Ligand
CCN2	ENSP00000356954	Ligand
APOA2	ENSP00000356969	Ligand
NECTIN4	ENSP00000356991	Ligand
EFNA1	ENSP00000357392	Ligand
IL6R	ENSP00000357470	Ligand
CLCA2	ENSP00000359596	Ligand
CD40LG	ENSP00000359663	Ligand
ANGPTL3	ENSP00000360170	Ligand
EGFL7	ENSP00000360764	Ligand
FCN1	ENSP00000360871	Ligand
MMRN2	ENSP00000361097	Ligand
SFTPA2	ENSP00000361400	Ligand
MMP9	ENSP00000361405	Ligand
EDN2	ENSP00000361668	Ligand
SDC4	ENSP00000361818	Ligand
GHRH	ENSP00000362716	Ligand
GSN	ENSP00000362924	Ligand
MBL2	ENSP00000363079	Ligand
DKK1	ENSP00000363081	Ligand
GDF5	ENSP00000363492	Ligand
C1QA	ENSP00000363773	Ligand
HSPG2	ENSP00000363827	Ligand
COL11A2	ENSP00000363840	Ligand
COL4A1	ENSP00000364979	Ligand
TNFRSF1B	ENSP00000365435	Ligand
NPPB	ENSP00000365651	Ligand
NPPA	ENSP00000365663	Ligand
KLK6	ENSP00000366047	Ligand
ANXA1	ENSP00000366109	Ligand
TNFRSF25	ENSP00000367013	Ligand
FLRT3	ENSP00000367292	Ligand
CCL7	ENSP00000367832	Ligand
GDF9	ENSP00000367942	Ligand
BMP2	ENSP00000368104	Ligand
AGRN	ENSP00000368678	Ligand
EDN1	ENSP00000368683	Ligand
EMILIN1	ENSP00000369677	Ligand
IGFBP3	ENSP00000370473	Ligand
SDC1	ENSP00000370542	Ligand
ANGPT4	ENSP00000371347	Ligand
ZG16B	ENSP00000371715	Ligand
FGF9	ENSP00000371790	Ligand
LAMA1	ENSP00000374309	Ligand
PTPRZ1	ENSP00000377047	Ligand
ACTN1	ENSP00000377941	Ligand
CEMIP	ENSP00000378177	Ligand
COL4A6	ENSP00000378340	Ligand
SPOCK1	ENSP00000378401	Ligand
SPP1	ENSP00000378517	Ligand
	ENSP00000378669	Ligand
AREG	ENSP00000379097	Ligand
CXCL12	ENSP00000379140	Ligand
CD59	ENSP00000379191	Ligand
BMP7	ENSP00000379204	Ligand
COL4A3	ENSP00000379823	Ligand
INS	ENSP00000380432	Ligand
CNTN4	ENSP00000380602	Ligand
TCTN1	ENSP00000380779	Ligand
PDCD1LG2	ENSP00000380855	Ligand
TNFSF11	ENSP00000381775	Ligand
COL25A1	ENSP00000382083	Ligand
PLA2G2A	ENSP00000383364	Ligand
MATN3	ENSP00000383894	Ligand
FBLN2	ENSP00000384169	Ligand
NPY	ENSP00000384364	Ligand
F11	ENSP00000384957	Ligand
MDK	ENSP00000385451	Ligand
IL6	ENSP00000385675	Ligand
TF	ENSP00000385834	Ligand
LTBP1	ENSP00000386043	Ligand
IL1R1	ENSP00000386380	Ligand
CD8A	ENSP00000386559	Ligand
NPPC	ENSP00000387159	Ligand
ACAN	ENSP00000387356	Ligand
GCG	ENSP00000387662	Ligand
AGR2	ENSP00000391490	Ligand
PLA2G10	ENSP00000393847	Ligand
ORM2	ENSP00000394936	Ligand
	ENSP00000398495	Ligand
TNF	ENSP00000398698	Ligand
CHID1	ENSP00000398722	Ligand
CCN1	ENSP00000398736	Ligand
LAMA2	ENSP00000400365	Ligand
PVR	ENSP00000402060	Ligand
LTA	ENSP00000403495	Ligand
TAPBP	ENSP00000404833	Ligand
GDNF	ENSP00000409007	Ligand
FGFR2	ENSP00000410294	Ligand
HLA-G	ENSP00000412927	Ligand
MICA	ENSP00000413079	Ligand
MUC20	ENSP00000414350	Ligand
EFNA4	ENSP00000414378	Ligand
C4B	ENSP00000415941	Ligand
PPIA	ENSP00000419425	Ligand
HGFAC	ENSP00000421801	Ligand
SLIT2	ENSP00000422591	Ligand
ANGPT1	ENSP00000428340	Ligand
SCUBE2	ENSP00000429969	Ligand
HSPA8	ENSP00000432083	Ligand
ADM	ENSP00000436607	Ligand
CALU	ENSP00000438248	Ligand
APOA5	ENSP00000445002	Ligand
PCSK5	ENSP00000446280	Ligand
PGF	ENSP00000451040	Ligand
SPON1	ENSP00000460236	Ligand
ADCYAP1	ENSP00000462647	Ligand
GDF2	ENSP00000463051	Ligand
	ENSP00000464383	Ligand
ELANE	ENSP00000466090	Ligand
CCL5	ENSP00000474412	Ligand
MR1	ENSP00000477563	Ligand
VEGFC	ENSP00000480043	Ligand
NCAM1	ENSP00000480132	Ligand
CCL3L1	ENSP00000480558	Ligand
FGF1	ENSP00000480791	Ligand
FURIN	ENSP00000483552	Ligand
SEMA3B	ENSP00000484146	Ligand
MUC1	ENSP00000484824	Ligand
MUC5AC	ENSP00000485659	Ligand
TNFRSF1A	ENSP00000162749	Receptor-Ligand
TNFSF10	ENSP00000241261	Receptor-Ligand
FLT4	ENSP00000261937	Receptor-Ligand
LIFR	ENSP00000263409	Receptor-Ligand
KDR	ENSP00000263923	Receptor-Ligand
NECTIN1	ENSP00000264025	Receptor-Ligand
NRP1	ENSP00000265371	Receptor-Ligand
FLT1	ENSP00000282397	Receptor-Ligand
APP	ENSP00000284981	Receptor-Ligand
ACE	ENSP00000290866	Receptor-Ligand
ANTXR2	ENSP00000306185	Receptor-Ligand
MET	ENSP00000317272	Receptor-Ligand
FGFR3	ENSP00000339824	Receptor-Ligand
FAS	ENSP00000347979	Receptor-Ligand
TFRC	ENSP00000353224	Receptor-Ligand
DPP4	ENSP00000353731	Receptor-Ligand
CD40	ENSP00000361359	Receptor-Ligand
HLA-E	ENSP00000365817	Receptor-Ligand
TEK	ENSP00000369375	Receptor-Ligand
IL6ST	ENSP00000370698	Receptor-Ligand
IL4R	ENSP00000379111	Receptor-Ligand
ADAM9	ENSP00000419446	Receptor-Ligand
DAG1	ENSP00000442600	Receptor-Ligand
