# Supplementary material for: Multi-omics delineation of cytokine-induced endothelial inflammatory states
Source: Commun Biol. 2023 May 15;6:525. doi: 10.1038/s42003-023-04897-w (PMC10184633; doi:10.1038/s42003-023-04897-w)
Supplement: Supplementary file 6 — Supplementary Data 3 [file 42003_2023_4897_MOESM6_ESM.xlsx]

## Sheet: Source_data_proteomics
TNF	IFN	MIX	imp_ CTL_R1	imp_ CTL_R2	imp_ CTL_R3	imp_ TNF_R1	imp_ TNF_R2	imp_ TNF_R3	imp_ IFN_R1	imp_ IFN_R2	imp_ IFN_R3	imp_ MIX_R1	imp_ MIX_R2	imp_ MIX_R3	CTL_R1	CTL_R2	CTL_R3	TNF_R1	TNF_R2	TNF_R3	IFN_R1	IFN_R2	IFN_R3	MIX_R1	MIX_R2	MIX_R3	Majority protein IDs (Uniprot ID)	Gene name
0	0	-1	25.6943	25.7605	25.7913	25.448	25.3456	25.342	25.8495	25.8754	25.8372	24.1139	23.5518	24.2124	25.6943	25.7605	25.7913	25.448	25.3456	25.342	25.8495	25.8754	25.8372	24.1139	23.5518	24.2124	A0A024QZP7;P06493;A0A087WZZ9;E5RIU6	CDC2;CDK1
0	0	0	26.879	26.8555	26.9444	26.9757	27.0698	27.0425	26.7082	26.7443	26.752	26.911	26.8945	26.9004	26.879	26.8555	26.9444	26.9757	27.0698	27.0425	26.7082	26.7443	26.752	26.911	26.8945	26.9004	A0A024R4E5;Q00341;H0Y394	HDLBP
0	0	0	26.6827	26.7321	26.7665	26.7935	27.0287	26.9604	26.9216	27.1174	27.0026	27.3024	27.0875	27.3033	26.6827	26.7321	26.7665	26.7935	27.0287	26.9604	26.9216	27.1174	27.0026	27.3024	27.0875	27.3033	A0A024RA52;P25787	PSMA2
0	0	0	24.9107	24.8244	24.7945	24.8179	24.9249	24.8885	24.752	24.7058	24.7027	24.9359	24.8471	24.9389	24.9107	24.8244	24.7945	24.8179	24.9249	24.8885	24.752	24.7058	24.7027	24.9359	24.8471	24.9389	P46379;A0A0G2JK23;A0A024RCR6;A0A0G2JL47	BAG6;BAT3
0	0	0	24.509	24.2082	24.2026	24.3613	24.1721	24.155	24.0836	24.4549	24.2146	24.2708	23.8916	24.2175	24.509	24.2082	24.2026	24.3613	24.1721	24.155	24.0836	24.4549	24.2146	24.2708	23.8916	24.2175	A0A075B6F9;Q9Y314;M0R3B2;M0R1K2	NOSIP
0	0	0	22.0893	22.6897	22.9411	22.6702	22.3921	22.8035	22.859	22.7972	23.0739	21.9038	23.2775	22.2788	NA	22.6897	22.9411	22.6702	NA	22.8035	22.859	22.7972	23.0739	NA	NA	NA	A0A075B7B1;O15061;H0YL34	SYNM
0	0	0	27.4422	27.6031	27.651	27.4491	27.4801	27.4463	27.6309	27.5094	27.4878	27.3417	27.3889	27.3461	27.4422	27.6031	27.651	27.4491	27.4801	27.4463	27.6309	27.5094	27.4878	27.3417	27.3889	27.3461	A0A087WSW9;A0A087WSY9;Q16881;E9PIR7;F8W809;A0A182DWI3;E2QRB9	TXNRD1
0	0	0	24.3605	24.5943	24.4942	24.0273	24.3444	24.3733	24.018	23.9058	24.1681	24.0328	24.0393	23.9435	24.3605	24.5943	24.4942	24.0273	24.3444	24.3733	24.018	23.9058	24.1681	24.0328	24.0393	23.9435	A0A087X2I2;A0A087WT12;P36969;K7ERP4;K7EJ20;K7EKX7;K7ENB4;R4GNE4	GPX4
0	0	0	22.9789	23.252	23.239	23.1428	23.4406	23.1827	23.1322	22.9795	23.4241	21.7974	23.3235	23.6486	22.9789	23.252	23.239	NA	23.4406	23.1827	23.1322	22.9795	23.4241	NA	23.3235	23.6486	A0A087WT99;Q9H0W9;E9PR95;E9PSC3;E9PLC5;E9PLB3;E9PIP1;E9PPB5;E9PJU8;E9PQS1;A0A1W2PRB8	C11orf54
0	0	0	22.9039	21.4414	21.8431	21.4697	23.1244	22.4804	22.6196	23.1677	21.7611	22.7843	21.4275	21.8757	NA	NA	NA	NA	23.1244	NA	22.6196	23.1677	NA	NA	NA	NA	A0A087WTA5;E7ERK9;Q9UI10;A0A087WW69	EIF2B4
0	0	0	24.2162	22.2459	24.0201	24.449	23.9109	22.4463	24.5039	24.8433	24.0467	24.2485	24.5843	21.739	24.2162	NA	24.0201	24.449	23.9109	NA	24.5039	24.8433	24.0467	24.2485	24.5843	NA	A0A087WTA8;P08123	COL1A2
0	0	0	25.2588	25.5374	25.9298	25.5596	25.4605	25.4202	22.4866	25.2413	25.1638	22.7682	25.3604	25.1991	25.2588	25.5374	25.9298	25.5596	25.4605	25.4202	NA	25.2413	25.1638	NA	25.3604	25.1991	F5H5N1;A0A087WXF6;A0A087WTI3;F5GXJ1;O75251	NDUFS7
-1	1	1	22.7794	23.2724	23.823	21.9362	22.0091	22.2073	24.997	25.0535	24.9715	24.3968	24.3715	24.2857	22.7794	23.2724	23.823	21.9362	22.0091	22.2073	24.997	25.0535	24.9715	24.3968	24.3715	24.2857	A0A087WTJ2;Q96F15	GIMAP1-GIMAP5;GIMAP5
0	0	0	21.9456	20.4951	22.3723	23.3191	23.77	23.083	22.1859	22.3492	21.6488	22.5129	21.9254	21.1921	NA	NA	NA	23.3191	23.77	23.083	NA	22.3492	NA	NA	NA	NA	A0A087WTM1;Q9Y6N7;A0A087WZ85;A0A0A0MSX4	ROBO1
0	0	0	24.9408	24.4663	24.7452	24.7829	24.4054	24.5953	24.3448	24.4862	24.669	24.5677	24.4643	24.4248	24.9408	24.4663	24.7452	24.7829	24.4054	24.5953	24.3448	24.4862	24.669	24.5677	24.4643	24.4248	A0A087WTV6;Q96C36;A0A087WZR9;J3KR12	PYCR2
0	0	0	22.0182	23.1429	22.9352	22.9926	22.8376	23.1873	22.7841	23.1791	22.259	22.9722	21.9188	22.6897	NA	23.1429	22.9352	22.9926	22.8376	23.1873	NA	23.1791	NA	NA	NA	NA	A0A087WVR3;A0A087WTW0;Q96T88;A0A087WWG9	UHRF1
0	0	0	24.2019	24.1567	22.6811	24.2999	21.9822	24.2402	22.472	21.0851	24.2517	22.5134	22.0876	21.2866	24.2019	24.1567	NA	24.2999	NA	24.2402	NA	NA	24.2517	NA	NA	NA	A0A087WU02;Q96RQ1;H0YI58;H0YI50	ERGIC2
0	0	0	24.6729	24.362	24.3194	24.1777	24.2201	24.2917	24.1799	24.5747	24.6983	24.0121	23.963	24.2383	24.6729	24.362	24.3194	24.1777	24.2201	24.2917	24.1799	24.5747	24.6983	24.0121	23.963	24.2383	A0A087WU03	HNRNPDL
0	0	0	21.9288	25.6597	25.6762	25.6949	25.5984	25.5438	25.5368	25.5867	25.6558	25.6143	26.1391	26.0018	NA	25.6597	25.6762	25.6949	25.5984	25.5438	25.5368	25.5867	25.6558	25.6143	26.1391	26.0018	A0A087WU53;Q9H0U3	MAGT1
0	0	0	23.2439	22.8463	23.2197	23.2412	23.033	23.1826	23.2977	23.288	23.482	23.3314	23.298	22.9434	23.2439	22.8463	23.2197	23.2412	23.033	23.1826	23.2977	23.288	23.482	23.3314	23.298	22.9434	A0A087WU65;A0A2R8YE10;Q9NRW7;A0A2R8YD95;A0A2R8YF01;A0A1B0GXI6	VPS45
0	0	1	23.7554	22.5674	21.7217	23.249	22.2239	22.9166	22.3786	21.6807	21.4601	24.5083	23.7448	24.7217	23.7554	NA	NA	23.249	22.2239	22.9166	NA	NA	NA	24.5083	23.7448	24.7217	A0A087WXL5;A0A087X1N1;D3TTY5;A0A087WU80;P21580	TNFAIP3
0	0	0	24.9693	24.9117	25.2405	24.9017	25.0024	25.1584	25.1231	25.2633	25.2729	25.1012	25.2979	25.0491	24.9693	24.9117	25.2405	24.9017	25.0024	25.1584	25.1231	25.2633	25.2729	25.1012	25.2979	25.0491	Q8WYA6;A0A087WUB9	CTNNBL1
0	0	0	25.7162	25.5432	25.5888	25.5923	25.8405	25.6819	25.4752	25.7483	25.8746	25.7745	25.8266	25.6837	25.7162	25.5432	25.5888	25.5923	25.8405	25.6819	25.4752	25.7483	25.8746	25.7745	25.8266	25.6837	E9PL01;A0A087WUC6;E9PI68;Q15005	SPCS2
0	0	0	25.4287	22.2806	26.292	26.1717	26.2811	26.2084	25.8034	25.6592	25.7702	25.9086	25.7017	25.8919	25.4287	NA	26.292	26.1717	26.2811	26.2084	25.8034	25.6592	25.7702	25.9086	25.7017	25.8919	A0A087WUD3;Q9NRP0	OSTC
0	0	0	27.1669	27.5928	27.4613	27.3435	27.2716	27.5609	27.1052	27.4145	27.3643	27.2044	27.4777	27.1035	27.1669	27.5928	27.4613	27.3435	27.2716	27.5609	27.1052	27.4145	27.3643	27.2044	27.4777	27.1035	A0A087WUK2;O14979	HNRNPDL
0	0	0	26.7689	26.6134	26.7339	26.5732	26.6132	26.5958	26.5435	26.6725	26.5403	26.6838	26.3483	26.6786	26.7689	26.6134	26.7339	26.5732	26.6132	26.5958	26.5435	26.6725	26.5403	26.6838	26.3483	26.6786	P07203;A0A087WUQ6;A0A2R8Y6B6	GPX1
0	0	0	25.8911	25.7881	25.7398	25.8641	25.8415	25.8995	25.6848	25.7467	25.5319	25.7056	25.7215	25.8206	25.8911	25.7881	25.7398	25.8641	25.8415	25.8995	25.6848	25.7467	25.5319	25.7056	25.7215	25.8206	A0A087WUT6;O60841	EIF5B
0	0	0	24.4642	24.4666	25.1126	24.1862	24.6087	25.1001	24.3987	24.2143	24.6458	24.4777	24.0498	24.4871	24.4642	24.4666	25.1126	24.1862	24.6087	25.1001	24.3987	24.2143	24.6458	24.4777	24.0498	24.4871	A0A087X0G7;A0A087WUW6;A0A087X1B1;Q9Y6K9;C9J2V2;C9JN51;A0A087WV30	IKBKG
0	0	0	25.1025	25.0223	25.1769	25.152	25.4757	25.4405	25.1069	25.3243	25.4603	25.3456	25.3215	25.4834	25.1025	25.0223	25.1769	25.152	25.4757	25.4405	25.1069	25.3243	25.4603	25.3456	25.3215	25.4834	Q99417;A0A087WV05	MYCBP
0	0	0	23.0229	23.1554	23.277	23.3325	23.1905	23.1186	23.107	23.0081	23.0284	23.1479	22.9421	23.0443	23.0229	23.1554	23.277	23.3325	23.1905	23.1186	23.107	23.0081	23.0284	23.1479	22.9421	23.0443	A0A087WVC1;Q9BQ39	DDX50
0	0	0	23.076	23.0134	23.073	22.9707	23.3931	22.6553	21.4864	22.6383	22.5772	23.5596	23.0821	23.6684	23.076	23.0134	23.073	22.9707	23.3931	22.6553	NA	22.6383	22.5772	23.5596	23.0821	23.6684	Q9NZM3;A0A087WVF7;E7EPJ2	ITSN2
0	0	0	24.6347	24.4458	24.6642	24.5258	24.4966	24.5019	24.2113	24.6341	24.3453	24.3758	24.4828	24.2888	24.6347	24.4458	24.6642	24.5258	24.4966	24.5019	24.2113	24.6341	24.3453	24.3758	24.4828	24.2888	A0A087WVM4;B7ZM99;Q6UB35	MTHFD1L
0	0	-1	23.8059	24.0848	23.9131	24.341	24.2406	24.4128	23.5471	23.4111	23.2767	22.0882	23.3054	22.8643	23.8059	24.0848	23.9131	24.341	24.2406	24.4128	23.5471	23.4111	23.2767	NA	23.3054	22.8643	A0A087WVP4;A0A087X1R1;P53814	SMTN
0	0	0	28.5095	28.5374	28.6918	28.7003	28.719	28.6005	28.6199	28.7341	28.573	28.7602	28.6586	28.8046	28.5095	28.5374	28.6918	28.7003	28.719	28.6005	28.6199	28.7341	28.573	28.7602	28.6586	28.8046	A0A087WVQ6;Q00610	CLTC
0	0	0	23.9322	23.641	24.2151	24.1841	24.3342	22.3394	24.247	23.9074	23.5958	23.6974	23.9774	23.8022	23.9322	23.641	24.2151	24.1841	24.3342	NA	24.247	23.9074	23.5958	23.6974	23.9774	23.8022	A0A087WVZ9;A0A0A0MQR7;P19388;A0A087WWX0	POLR2E
0	0	0	23.9634	22.5037	21.9327	21.8584	22.2235	21.895	21.3069	21.4741	22.3289	21.9249	23.3748	22.4059	NA	NA	NA	21.8584	NA	21.895	NA	NA	NA	NA	NA	NA	A0A087WWA3;Q4R9M9;O60333	KIF1B;KIF1Bbeta
0	0	0	22.7044	22.7378	23.0652	23.1576	23.0613	22.9163	23.4793	22.2349	23.0986	22.6767	22.5802	22.4162	22.7044	22.7378	23.0652	23.1576	23.0613	22.9163	23.4793	NA	23.0986	22.6767	22.5802	22.4162	A0A087WWJ1;A0A494C0M1;P52701	MSH6
0	0	0	24.1102	23.9029	24.071	24.5785	24.1307	23.9549	24.289	21.6117	24.0594	23.9849	24.0942	24.0355	24.1102	23.9029	24.071	24.5785	24.1307	23.9549	24.289	NA	24.0594	23.9849	24.0942	24.0355	Q9P2T1;F8WAN9;A0A087WWM4;H0YMB3;H0YNJ6;H0YLV5;H0YN22;H0YK71;H0YMW6;H0YK13	GMPR2
0	0	0	23.9475	23.5129	23.6364	22.9041	23.3458	23.5261	23.3737	23.8528	23.5121	23.555	23.3569	23.6177	23.9475	23.5129	23.6364	22.9041	23.3458	23.5261	23.3737	23.8528	23.5121	23.555	NA	23.6177	A0A494C001;A0A499FJY3;A0A087WWP4;Q96T37	RBM15
0	0	0	23.1294	23.176	23.6766	23.3691	23.1233	22.7046	23.1437	23.5798	23.5541	23.3699	23.0782	23.1097	23.1294	23.176	23.6766	23.3691	23.1233	22.7046	23.1437	23.5798	23.5541	23.3699	23.0782	23.1097	Q96FV9;A0A087WWS1	THOC1
0	0	0	29.2784	29.3956	29.1104	29.1093	29.337	29.4526	29.1395	29.016	29.2109	29.2029	29.1661	29.0473	29.2784	29.3956	29.1104	29.1093	29.337	29.4526	29.1395	29.016	29.2109	29.2029	29.1661	29.0473	A0A087WWU8	TPM3
-1	0	-1	24.1345	23.7208	23.8318	21.4725	21.8018	21.8823	23.711	22.9042	21.9959	21.7557	22.1742	22.59	24.1345	23.7208	23.8318	NA	NA	NA	23.711	NA	NA	NA	NA	NA	A0A087WWW7;E9PGF5;E9PF55;A0A494C067;A0A2R8Y4T1;Q9HBL0;H0Y4U1	TNS1
0	0	0	25.031	24.318	24.6941	24.8838	24.6883	24.7957	24.3981	24.3382	24.5722	24.8602	24.6071	24.8427	25.031	24.318	24.6941	24.8838	24.6883	24.7957	24.3981	24.3382	24.5722	24.8602	24.6071	24.8427	O95999;A0A087WWW9	BCL10
0	0	0	24.9333	24.8339	25.1313	24.9643	25.0285	24.8469	25.1257	24.9556	24.6447	25.0651	24.7728	24.9352	24.9333	24.8339	25.1313	24.9643	25.0285	24.8469	25.1257	24.9556	24.6447	25.0651	24.7728	24.9352	A0A087WXC5;E7ESZ7;O95299	NDUFA10
0	0	0	28.2339	28.1998	28.3987	27.9398	28.0384	28.4233	28.0219	28.1194	28.0984	28.3125	28.0486	28.1759	28.2339	28.1998	28.3987	27.9398	28.0384	28.4233	28.0219	28.1194	28.0984	28.3125	28.0486	28.1759	A0A087WXM6;J3QQT2;J3KRX5;A0A0A6YYL6;P18621;J3QLC8;A0A0A0MRF8;J3KRB3;A0A087WWH0;J3QS96;A0A087WY81	RPL17;RPL17-C18orf32
0	0	0	24.7397	24.8776	24.9743	24.7735	24.764	24.7239	24.7793	24.8697	24.6301	24.5164	24.6576	24.4759	24.7397	24.8776	24.9743	24.7735	24.764	24.7239	24.7793	24.8697	24.6301	24.5164	24.6576	24.4759	A0A087WY00;F8W6H6;Q9Y4I1;G3V394;F8WE88	MYO5A
0	0	0	25.2383	25.2559	25.4436	25.1231	25.3037	25.0047	25.2303	25.5392	25.2246	25.1312	25.1907	25.259	25.2383	25.2559	25.4436	25.1231	25.3037	25.0047	25.2303	25.5392	25.2246	25.1312	25.1907	25.259	Q9NP79;A0A087WY55	VTA1
0	0	0	22.2972	21.6209	22.0297	21.48	22.661	22.4949	22.3088	22.8714	22.7615	22.8298	22.1601	22.2525	22.2972	NA	NA	NA	22.661	22.4949	22.3088	22.8714	22.7615	22.8298	22.1601	NA	Q6ICJ4;A0A087WY67;P0CG30;P0CG29	Em:AP000351.3;GSTT2;GSTT2B
0	0	0	27.4158	27.2867	27.5049	27.2956	27.1797	27.3824	27.4586	27.4768	27.4155	27.5046	27.1934	27.3348	27.4158	27.2867	27.5049	27.2956	27.1797	27.3824	27.4586	27.4768	27.4155	27.5046	27.1934	27.3348	A0A087WY71;E9PFW3;Q96CW1;C9JJ47	AP2M1
0	0	0	22.1664	27.4829	27.3993	27.6762	27.7325	27.4396	27.5793	27.5967	27.6133	27.5377	27.8058	28.002	NA	27.4829	27.3993	27.6762	27.7325	27.4396	27.5793	27.5967	27.6133	27.5377	27.8058	28.002	D6RFM0;D6RAH7;H9KV45;A0A0A0MQU3;A0A087WY85;P62837;P61077;D6RAW0	UBE2D2;UBE2D3
1	1	1	21.6059	21.878	20.9667	26.0959	25.5034	25.6188	27.1316	27.0566	26.8395	28.2015	28.0761	28.1824	NA	NA	NA	26.0959	25.5034	25.6188	27.1316	27.0566	26.8395	28.2015	28.0761	28.1824	A0A087WYD6;X5CMH5;Q03519;A0A0G2JLV0;E7ENX8;A0A140T9S0	TAP2
0	0	0	23.8781	24.062	23.9396	21.5394	22.5485	24.332	23.6269	23.828	23.5316	23.0974	22.8575	23.386	23.8781	24.062	23.9396	NA	NA	24.332	23.6269	23.828	23.5316	23.0974	22.8575	23.386	A0A2U3TZH4;A0A087WYF8;Q53GG5;D6RAF1	PDLIM3
0	0	0	24.5554	21.5303	21.2307	23.5302	23.4748	22.5199	21.805	21.7115	22.8228	21.8863	24.1627	23.2603	24.5554	NA	NA	23.5302	23.4748	NA	NA	NA	NA	NA	24.1627	23.2603	C9JR33;C9J3U7;F8WCF4;C9JZQ0;B5MCS1;A0A0A0MRF5;E7EWX6;A0A087WYM3;Q8IXJ6;F8WF57;F8WDM4	SIRT2
0	0	0	24.4705	23.945	24.3265	23.965	23.9228	23.9025	24.071	24.2197	24.0101	23.7444	23.8169	23.7635	24.4705	23.945	24.3265	23.965	23.9228	23.9025	24.071	24.2197	24.0101	23.7444	23.8169	23.7635	Q7Z478;A0A087WYN9	DHX29
0	0	0	25.8574	25.7464	25.8367	25.7315	26.0044	25.802	25.7893	25.8574	25.6158	25.9719	25.8297	25.6088	25.8574	25.7464	25.8367	25.7315	26.0044	25.802	25.7893	25.8574	25.6158	25.9719	25.8297	25.6088	A0A087WYS1;E7EUC7;Q16851;C9JQU9	UGP2
0	0	0	24.471	21.8518	23.6555	23.7817	21.3873	23.8912	22.1537	22.3212	23.7618	23.3335	22.3166	23.7246	24.471	NA	23.6555	23.7817	NA	23.8912	NA	NA	23.7618	23.3335	NA	23.7246	A0A087WYU2;Q96S19;H3BS73;H3BRT2;H3BQ55;H3BNT3;H3BNB2;H3BMF3	C16orf13
0	0	0	23.3882	23.3399	23.2764	22.9972	23.2036	23.1321	22.1911	23.1313	22.9811	23.1713	23.0289	23.0052	23.3882	23.3399	23.2764	22.9972	23.2036	23.1321	NA	23.1313	22.9811	23.1713	23.0289	23.0052	A0A087WZ13;E9PAU2;Q8IY67	RAVER1
0	0	0	27.153	26.9994	27.1774	27.1682	27.0599	27.0502	26.9826	27.0021	27.1139	26.8736	27.0201	27.0346	27.153	26.9994	27.1774	27.1682	27.0599	27.0502	26.9826	27.0021	27.1139	26.8736	27.0201	27.0346	A0A087WZK9;B3KS98;O15372;E5RJT0	EIF3H
0	0	0	24.3649	24.6674	24.5265	24.3348	24.7968	24.4068	24.2942	24.6191	24.1738	24.1899	24.1693	24.3631	24.3649	24.6674	24.5265	24.3348	24.7968	24.4068	24.2942	24.6191	24.1738	24.1899	24.1693	24.3631	A0A087WZN1;O43837;A0A0D9SG66;A0A087X2E5	IDH3B
0	0	0	24.0121	25.002	21.6086	22.4431	21.3986	21.4656	22.2602	21.7312	21.7429	21.7115	22.6615	21.6297	24.0121	25.002	NA	NA	NA	NA	NA	NA	NA	NA	NA	NA	A0A087WZR3;H9KVA9;A0A0D9SF50;P46736;X6RJS7	BRCC3
0	0	0	24.3183	24.7543	24.0515	24.1906	24.4616	24.1322	24.5209	24.2222	23.9952	24.1648	24.2624	24.0598	24.3183	24.7543	24.0515	24.1906	24.4616	24.1322	24.5209	24.2222	23.9952	24.1648	24.2624	24.0598	A0A087X0H9;Q5T8P6	RBM26
0	0	0	26.8795	26.3537	26.556	26.4024	26.5358	26.1496	25.9644	26.649	25.7226	25.9991	25.8834	26.0645	26.8795	26.3537	26.556	26.4024	26.5358	26.1496	25.9644	26.649	25.7226	25.9991	25.8834	26.0645	A0A087X0L7;J3KNA0;Q15070;E7EVY0;C9JC63	OXA1L
0	0	0	24.2031	24.1198	24.3793	24.043	24.0994	24.0182	24.0196	24.1567	24.5641	24.3396	24.1975	24.2129	24.2031	24.1198	24.3793	24.043	24.0994	24.0182	24.0196	24.1567	24.5641	24.3396	24.1975	24.2129	A0A087X0M4;Q9BWU0	SLC4A1AP
0	0	0	23.1137	22.3245	22.9722	22.5518	22.9938	21.5205	22.5806	22.8277	22.1882	22.7277	22.7494	22.5837	23.1137	NA	22.9722	NA	22.9938	NA	NA	22.8277	NA	22.7277	NA	22.5837	A0A087X0N3;Q96MY1;A0A087WTU5	NOL4L
0	0	0	26.0086	25.6428	25.7292	25.6259	25.6509	25.5219	25.6696	25.9274	25.6587	25.6085	25.6377	25.6331	26.0086	25.6428	25.7292	25.6259	25.6509	25.5219	25.6696	25.9274	25.6587	25.6085	25.6377	25.6331	A0A087X0R6;Q9UMY4	SNX12
0	0	0	25.7057	25.4629	24.5531	25.4829	24.5755	25.0351	25.8257	24.7739	25.4774	25.3571	25.7075	25.1546	25.7057	25.4629	24.5531	25.4829	24.5755	25.0351	25.8257	24.7739	25.4774	25.3571	25.7075	25.1546	A0A087X0S5;P12109	COL6A1
0	1	1	21.4127	21.7096	23.0734	22.0128	22.8209	21.8885	24.7129	24.7781	24.4066	26.576	26.5438	26.8913	NA	NA	NA	NA	NA	NA	24.7129	24.7781	24.4066	26.576	26.5438	26.8913	P29728;A0A087X0V5;F8W1C5	OAS2
0	0	0	24.7055	24.8436	24.554	24.9714	25.0517	24.9358	24.8978	24.9637	25.137	24.802	24.9154	24.906	24.7055	24.8436	24.554	24.9714	25.0517	24.9358	24.8978	24.9637	25.137	24.802	24.9154	24.906	A0A087X142;A6NMH6;A6NFQ9;F8W8I8;Q92599	2008-09-01
0	0	0	24.5838	24.6497	24.4073	24.5304	24.6162	24.4553	24.0456	24.5434	24.6383	25.0716	24.4714	24.7591	24.5838	24.6497	24.4073	24.5304	24.6162	24.4553	24.0456	24.5434	24.6383	25.0716	24.4714	24.7591	A0A087X1G7;O60613;A0A0J9YX89;A0A3B3IT39	2015-09-01
0	0	0	24.7196	24.3337	24.4308	24.7206	24.5684	24.4147	24.4194	24.7239	24.5256	23.9787	24.4035	24.4178	24.7196	24.3337	24.4308	24.7206	24.5684	24.4147	24.4194	24.7239	24.5256	23.9787	24.4035	24.4178	A0A087X1H5;Q15057;A0A0U1RQT1	ACAP2
0	0	0	25.916	25.9939	25.9019	26.1138	25.9618	25.9756	25.6016	26.0956	26.06	25.8668	26.1486	26.085	25.916	25.9939	25.9019	26.1138	25.9618	25.9756	25.6016	26.0956	26.06	25.8668	26.1486	26.085	A0A087X1K9;O75608;B4DP64;E5RGR0	LYPLA1
0	0	0	22.9263	22.3289	22.8572	22.6419	23.2538	23.7961	23.0095	21.7904	23.0292	22.3973	22.4879	22.5844	22.9263	NA	22.8572	NA	23.2538	23.7961	23.0095	NA	23.0292	NA	NA	NA	A0A087X1N3;O75818;F8WC38;X6RLL4	RPP40
1	1	1	25.9387	25.7181	25.7071	27.0749	27.1462	26.9976	27.2887	27.453	27.4614	27.8663	27.9494	28.0373	25.9387	25.7181	25.7071	27.0749	27.1462	26.9976	27.2887	27.453	27.4614	27.8663	27.9494	28.0373	A0A087X1Z3;Q9UL46;H0YM70	PSME2
1	0	1	22.2258	21.6564	21.8381	25.9461	25.4894	25.4778	22.2258	22.6113	22.725	25.5164	25.5638	25.8455	NA	NA	NA	25.9461	25.4894	25.4778	NA	NA	NA	25.5164	25.5638	25.8455	A0A087X208;A0A494C1I6;O00468;A0A494C0G5	AGRN
0	0	0	22.0219	23.8164	21.711	21.3009	22.1864	23.6143	21.6055	23.8611	24.169	23.2747	22.0003	23.0708	NA	23.8164	NA	NA	NA	23.6143	NA	23.8611	24.169	23.2747	NA	23.0708	A0A087X211;Q8TCG1	KIAA1524
0	0	0	21.7195	23.0941	22.026	21.7177	21.7689	21.4368	22.8063	22.0313	21.8018	23.7189	21.9995	24.2411	NA	NA	NA	NA	NA	NA	NA	NA	NA	23.7189	NA	24.2411	A0A087X232;P09871;H0Y5D1;F8WCZ6	C1S
0	0	0	24.1797	24.5767	24.4745	24.4901	24.6691	24.491	24.5568	24.4588	24.5485	24.6611	24.6995	24.7404	24.1797	24.5767	24.4745	24.4901	24.6691	24.491	24.5568	24.4588	24.5485	24.6611	24.6995	24.7404	A0A087X256;Q2M389	KIAA1033
0	0	1	22.104	22.298	21.6289	21.7641	20.7082	21.9176	22.5637	21.8767	23.3052	24.0495	24.4507	24.1484	NA	NA	NA	NA	NA	NA	NA	NA	23.3052	24.0495	24.4507	24.1484	A0A087X279;P09913	IFIT2
0	0	0	22.922	22.8726	21.2699	21.5641	22.1118	22.2785	22.5831	21.8693	23.0012	21.8115	22.0664	22.2729	NA	NA	NA	NA	22.1118	22.2785	NA	NA	NA	NA	NA	NA	A0A087X2D5;Q9BRJ2;A0A0G2JMS5;A0A087WU62	MRPL45
0	0	0	24.3245	23.9954	24.8546	23.7268	24.207	24.1859	22.3324	24.495	23.8367	21.8154	21.1728	24.2708	24.3245	23.9954	24.8546	23.7268	24.207	24.1859	NA	24.495	23.8367	NA	NA	24.2708	D6RIC3;A0A0C4DGU5;A0A087X2G6;Q9Y3C1	NOP16
0	0	0	24.1844	23.971	23.7692	24.1871	24.2091	24.1359	23.8624	24.0896	24.0576	23.884	23.85	23.839	24.1844	23.971	23.7692	24.1871	24.2091	24.1359	23.8624	24.0896	24.0576	23.884	23.85	23.839	A0A087X2H1;Q9ULT8;H0YJP0	HECTD1
0	0	0	26.1903	26.5966	26.6943	26.5912	26.6017	26.6755	26.5429	26.5613	26.5962	26.5945	26.5992	26.5732	26.1903	26.5966	26.6943	26.5912	26.6017	26.6755	26.5429	26.5613	26.5962	26.5945	26.5992	26.5732	A0A087X2I1;P62333	PSMC6
0	0	0	25.4044	21.9638	24.7065	25.5006	25.1992	25.0218	21.3903	22.2135	22.7881	22.2101	25.364	22.0534	25.4044	NA	24.7065	25.5006	25.1992	25.0218	NA	NA	NA	NA	25.364	NA	A0A096LNH6;Q14185	DOCK1
0	0	0	22.7446	22.6373	22.8527	22.0947	21.8842	21.9892	21.8291	22.901	20.8598	23.4233	21.5609	23.4962	NA	NA	NA	NA	NA	NA	NA	NA	NA	23.4233	NA	23.4962	A0A096LNV3;A0A096LP02;Q9Y508	RNF114
0	0	0	21.4658	21.8418	23.7174	24.134	22.4456	24.03	22.4776	21.5442	21.6045	22.5869	21.517	21.9339	NA	NA	23.7174	24.134	NA	24.03	NA	NA	NA	NA	NA	NA	A0A096LP22;Q86Y79;A0A096LP34;C9J7Z1	PTRH1
0	0	0	24.6926	24.4969	24.2973	24.2441	24.4428	24.7211	24.6494	24.5061	24.1727	24.2334	24.4129	23.7997	24.6926	24.4969	24.2973	24.2441	24.4428	24.7211	24.6494	24.5061	24.1727	24.2334	24.4129	23.7997	A0A096LP25;A0A096LNZ0;Q6ZSR9	AAK1
0	0	0	25.209	25.1249	25.0826	25.0506	24.8243	25.3329	25.3361	24.8243	24.9943	24.8441	24.5596	25.0089	25.209	25.1249	25.0826	25.0506	24.8243	25.3329	25.3361	24.8243	24.9943	24.8441	24.5596	25.0089	A0A096LPI6;P0DPI2;A0A0B4J2D5;A0A096LP73;A0A096LNH5;H7C1F6;A0A2R8YDR7;H7C2G3;F2Z2Q0;A0A096LP12	C21orf33
0	0	0	23.9406	23.8027	23.7117	23.6787	23.812	23.4874	23.5458	23.8605	23.4644	23.5762	23.4234	23.471	23.9406	23.8027	23.7117	23.6787	23.812	23.4874	23.5458	23.8605	23.4644	23.5762	23.4234	23.471	A0A0A0MQR2;Q9BY42;A2A2L5	RTFDC1
0	0	0	25.4417	25.806	25.8235	25.5433	25.5061	25.3866	25.8288	25.9642	25.675	25.1706	25.2372	25.0514	25.4417	25.806	25.8235	25.5433	25.5061	25.3866	25.8288	25.9642	25.675	25.1706	25.2372	25.0514	A0A0A0MTC7;A0A0A0MQS9;Q16363	LAMA4
0	0	0	24.5575	24.6445	24.6017	24.4123	24.5578	24.6914	24.9604	24.4633	24.1595	24.3703	24.3975	24.26	24.5575	24.6445	24.6017	24.4123	24.5578	24.6914	24.9604	24.4633	24.1595	24.3703	24.3975	24.26	U3KQC1;A0A0A0MQU0;Q9BV38;K7EIR0	WDR18
0	0	0	22.8551	22.808	22.6643	22.446	22.0654	22.3785	21.6273	22.7869	21.8522	22.47	22.3823	22.0254	NA	22.808	22.6643	22.446	NA	22.3785	NA	22.7869	NA	22.47	NA	NA	A0A0A0MQU4;Q96I15;H7C3V9;H7C277;C9JNL5	SCLY
0	0	0	26.015	25.9137	25.71	25.4409	25.5379	25.555	25.2686	25.3268	25.679	25.742	25.3921	25.7485	26.015	25.9137	25.71	25.4409	25.5379	25.555	25.2686	25.3268	25.679	25.742	25.3921	25.7485	C9JP00;A0A0A0MQX8;Q9NR56;Q86VM6	MBNL1
0	0	0	25.2607	24.6091	24.8249	25.1464	22.7504	21.6201	21.615	24.6472	24.761	21.2305	22.2737	24.384	25.2607	24.6091	24.8249	25.1464	NA	NA	NA	24.6472	24.761	NA	NA	24.384	O95478;A0A0A0MQZ6	NSA2
0	0	0	24.6913	21.9494	20.7435	21.4772	22.1952	21.458	23.117	24.2491	24.4133	21.1951	21.1545	24.4313	24.6913	NA	NA	NA	NA	NA	NA	24.2491	24.4133	NA	NA	24.4313	Q5T092;A0A0A0MR06;Q5T091;O15258;Q5T093	RER1
0	0	0	21.3377	21.6329	22.8575	21.7365	22.54	22.2543	22.8041	22.8403	22.581	22.2963	22.346	22.6001	NA	NA	22.8575	NA	NA	NA	22.8041	22.8403	22.581	NA	NA	22.6001	A0A0C4DG68;A0A0A0MR59;Q8TB72	PUM2
0	0	0	26.3443	26.4976	26.3046	26.2169	26.1335	26.0983	26.2329	26.3076	26.3966	26.0982	25.8995	26.2579	26.3443	26.4976	26.3046	26.2169	26.1335	26.0983	26.2329	26.3076	26.3966	26.0982	25.8995	26.2579	A0A0A0MRA5;B7Z4B8;Q9BUJ2;M0R3F1;M0QYZ0	HNRNPUL1
0	0	0	25.3495	25.1485	21.2753	25.1517	25.1274	25.1555	24.4635	24.7706	22.5365	24.7575	24.7499	22.0951	25.3495	25.1485	NA	25.1517	25.1274	25.1555	24.4635	24.7706	NA	24.7575	24.7499	NA	A0A0A0MRA8;Q9Y2J2;A0A0A0MSA4	EPB41L3
0	0	0	23.0722	22.7582	22.751	22.6946	20.897	22.6978	22.6761	22.943	22.5368	22.8992	22.5736	22.9619	23.0722	22.7582	22.751	22.6946	NA	22.6978	22.6761	22.943	22.5368	22.8992	22.5736	22.9619	H0YBF7;A0A0A0MRE5;Q9ULH1;H0YBM4	ASAP1
0	0	0	22.5754	23.1308	23.1351	22.6629	21.5693	22.3445	22.3346	21.5106	22.185	21.3719	22.468	21.5655	22.5754	23.1308	23.1351	22.6629	NA	22.3445	22.3346	NA	NA	NA	NA	NA	A0A0A0MRF6;Q99996;A0A0A0MRE9;A0A6I8PUA5;H7BYL6	AKAP9
0	0	0	22.4121	23.6091	22.0684	22.7794	23.6003	21.5945	22.3892	23.8444	24.1227	22.2598	21.1237	22.1365	NA	23.6091	NA	NA	23.6003	NA	NA	23.8444	24.1227	NA	NA	NA	A0A0A0MRH0;Q9NVX2;K7ERN7;K7EN33	NLE1
0	0	0	26.7301	26.5265	26.4312	26.5298	26.5935	26.5754	26.4449	26.519	26.4927	26.3578	26.343	26.5006	26.7301	26.5265	26.4312	26.5298	26.5935	26.5754	26.4449	26.519	26.4927	26.3578	26.343	26.5006	A0A0A0MRJ6;P22061;F6S8N6;A0A3F2YNX8	PCMT1
-1	0	0	23.3001	23.7649	23.5277	21.6904	21.2072	22.7205	23.643	23.6162	23.7146	21.8903	23.0399	22.1146	23.3001	23.7649	23.5277	NA	NA	22.7205	23.643	23.6162	23.7146	NA	NA	NA	F8W8M4;A0A0A0MRL6;A0A3B3IS55;O14639;J3QSX6;A0A494C1P1;A0A494C1G0;H0Y7N6;F6XFR5	ABLIM1
0	0	0	25.8648	25.739	25.7938	26.0814	25.9951	26.1365	25.878	26.0055	25.8676	26.0412	26.0314	26.0517	25.8648	25.739	25.7938	26.0814	25.9951	26.1365	25.878	26.0055	25.8676	26.0412	26.0314	26.0517	A0A0A0MRM8;A0A1Y0BRN3;E7EW20;Q9UM54;A0A590UJ40;A0A0D9SGC1;A0A590UKB0;A0A590UJ75;A0A590UK22;A0A590UK86;A0A5F9ZI03;A0A590UJY4;A0A590UK71	MYO6
0	0	0	25.7304	25.8167	26.0939	25.7564	25.7907	25.9675	25.8836	25.3982	25.5649	25.3313	24.9777	24.9891	25.7304	25.8167	26.0939	25.7564	25.7907	25.9675	25.8836	25.3982	25.5649	25.3313	24.9777	24.9891	A0A0A0MRM9;Q14978	NOLC1
0	0	0	26.7312	26.6784	26.5918	26.4703	26.4446	26.3632	26.4819	26.7739	26.5948	26.3999	26.3776	22.8172	26.7312	26.6784	26.5918	26.4703	26.4446	26.3632	26.4819	26.7739	26.5948	26.3999	26.3776	NA	P09234;A0A0A0MRR7	SNRPC
0	0	0	25.0959	25.0119	25.1821	25.1279	25.366	25.6575	24.7479	25.112	25.1132	25.3971	25.1729	25.2228	25.0959	25.0119	25.1821	25.1279	25.366	25.6575	24.7479	25.112	25.1132	25.3971	25.1729	25.2228	B6VEX4;A0A0A0MRT6;Q8IZP0	ABI1
0	0	0	21.6467	21.9787	22.8758	22.66	21.7783	22.8782	22.126	23.5499	22.7788	23.6485	22.5898	23.4707	NA	NA	22.8758	22.66	NA	NA	NA	23.5499	22.7788	NA	NA	NA	A0A0A0MRY0;Q8WUA7	TBC1D22A
1	0	0	21.7719	23.0795	21.7391	24.7861	24.7445	25.0876	21.8867	21.9017	21.9131	25.0525	22.1461	23.3299	NA	NA	NA	24.7861	24.7445	25.0876	NA	NA	NA	25.0525	NA	NA	E7EMV7;A0A0A0MRZ4;Q15025;H0YC17	TNIP1
0	0	0	27.2722	27.3234	27.1724	27.1794	27.2209	27.0715	27.2735	27.1361	27.309	27.2636	27.3094	27.4062	27.2722	27.3234	27.1724	27.1794	27.2209	27.0715	27.2735	27.1361	27.309	27.2636	27.3094	27.4062	A0A0A0MS51;A0A0A0MT01;P06396	GSN
0	0	0	24.5068	24.4268	24.5791	24.8047	24.6913	24.7352	24.645	24.7202	24.5902	24.7437	24.6356	24.5963	24.5068	24.4268	24.5791	24.8047	24.6913	24.7352	24.645	24.7202	24.5902	24.7437	24.6356	24.5963	A0A0A0MSB8;Q9UPT5;A0A0A0MRE1;B4DJ07	EXOC7
0	0	0	24.8394	24.66	24.5274	24.6072	24.6008	24.6031	24.8204	24.8682	24.7739	24.7654	24.5797	24.6505	24.8394	24.66	24.5274	24.6072	24.6008	24.6031	24.8204	24.8682	24.7739	24.7654	24.5797	24.6505	A0A0A0MSI8;O00471;F8W9B8	EXOC5
0	0	0	25.3575	25.4052	25.4207	25.1428	25.2717	25.4729	25.2348	25.5742	25.4744	25.3924	25.3306	25.2686	25.3575	25.4052	25.4207	25.1428	25.2717	25.4729	25.2348	25.5742	25.4744	25.3924	25.3306	25.2686	A0A0A0MSK5;Q5JTV8;J3KN66;H0YD16	TOR1AIP1
0	0	0	25.718	26.051	26.0697	25.8417	25.8727	25.6067	25.9553	25.9487	25.9366	25.5624	25.5403	25.5224	25.718	26.051	26.0697	25.8417	25.8727	25.6067	25.9553	25.9487	25.9366	25.5624	25.5403	25.5224	A0A0A0MSS8;P42330;S4R3Z2	AKR1C3
1	1	1	24.406	23.0165	23.6599	25.741	25.6511	26.5432	26.242	26.3379	26.2162	27.4626	27.5048	27.9439	24.406	23.0165	23.6599	25.741	25.6511	26.5432	26.242	26.3379	26.2162	27.4626	27.5048	27.9439	A0A0G2JKZ1;A2AB90;A0A0G2JH37;A0A0A0MSV9;O15533;Q6P1N7;A0A0A0MT98	TAPBP
0	0	0	26.6585	26.551	26.5918	26.8466	26.8536	26.9506	26.5826	26.7951	26.7689	26.9666	26.8838	27.0514	26.6585	26.551	26.5918	26.8466	26.8536	26.9506	26.5826	26.7951	26.7689	26.9666	26.8838	27.0514	A0A0A0MSW4;P48739;B3KYB6;B3KYB7	PITPNB
0	0	0	22.1906	21.4752	23.261	23.2988	23.6383	23.5024	23.4237	23.502	23.6626	22.3127	23.04	23.466	NA	NA	23.261	23.2988	23.6383	23.5024	23.4237	23.502	23.6626	NA	23.04	23.466	A0A0A0MT02;P18615;A2ABK4;A0A0G2JI50;E9PD43;A0A0A0MSN9	NELFE
0	0	0	22.328	22.8795	22.2053	21.8122	22.9729	21.7596	24.0465	24.1822	24.0803	23.119	22.0466	21.5133	NA	NA	NA	NA	NA	NA	24.0465	24.1822	24.0803	NA	NA	NA	A0A0A0MT32;P38571	LIPA
0	0	0	22.5174	22.2967	22.2521	22.5364	22.4132	22.248	22.2185	22.5231	22.547	22.6575	22.3925	22.0974	22.5174	22.2967	22.2521	22.5364	22.4132	22.248	22.2185	22.5231	22.547	22.6575	22.3925	22.0974	A0A0A0MT33;Q9UPN6	SCAF8
0	0	0	24.3675	24.3562	24.4582	24.7643	24.5252	24.6284	24.5278	24.361	24.7297	20.9429	24.8906	24.0212	24.3675	24.3562	24.4582	24.7643	24.5252	24.6284	24.5278	24.361	24.7297	NA	24.8906	24.0212	H7C4G6;A0A0S2Z4K7;A0A0A0MT83;P26440;H0YKV0;H0YN10;H0YLC3	IVD
0	0	0	24.5264	24.5635	24.4712	24.3789	24.5057	24.43	24.3578	24.606	24.2005	24.1066	24.1801	24.5205	24.5264	24.5635	24.4712	24.3789	24.5057	24.43	24.3578	24.606	24.2005	24.1066	24.1801	24.5205	A0A0A0MTB8;Q8NI36	WDR36
0	0	0	25.8439	25.722	25.6956	26.1625	26.0411	26.1491	25.785	25.916	25.953	26.1356	26.1227	26.0081	25.8439	25.722	25.6956	26.1625	26.0411	26.1491	25.785	25.916	25.953	26.1356	26.1227	26.0081	A0A0A0MTH3;Q13418	ILK
0	0	0	27.3204	27.9884	28.0429	28.006	28.1883	28.1564	27.5792	27.632	27.9007	28.1931	27.9749	27.924	27.3204	27.9884	28.0429	28.006	28.1883	28.1564	27.5792	27.632	27.9007	28.1931	27.9749	27.924	A0A0A0MTI5;B8ZWD1;P07108	DBI
0	0	0	22.1096	22.7129	22.4192	22.3363	22.6355	22.5306	22.2732	22.4251	22.5786	22.1683	22.1712	22.4479	22.1096	NA	22.4192	NA	22.6355	22.5306	NA	22.4251	22.5786	NA	NA	NA	A0A0A0MTI6;Q9NYP7	ELOVL5
0	0	0	25.9582	25.755	25.8836	26.3401	25.9571	26.2356	25.6724	25.6696	25.6993	26.369	26.3528	26.3164	25.9582	25.755	25.8836	26.3401	25.9571	26.2356	25.6724	25.6696	25.6993	26.369	26.3528	26.3164	A0A0A0MTJ9;Q6PIU2;H7C046	NCEH1
0	0	0	22.303	23.1385	23.5961	23.5785	24.0353	23.8273	23.1256	23.2492	23.4752	23.6533	23.7768	23.5211	NA	23.1385	23.5961	23.5785	24.0353	23.8273	NA	23.2492	23.4752	23.6533	23.7768	23.5211	A0A0A0MTL6;Q6ZS17	FAM65A
0	0	0	24.9185	25.0098	25.058	24.9924	24.9931	25.1707	25.2433	25.3201	25.1842	25.2172	25.2453	25.268	24.9185	25.0098	25.058	24.9924	24.9931	25.1707	25.2433	25.3201	25.1842	25.2172	25.2453	25.268	A0A0A0MTN0;Q13617;Q5T2B5	CUL2
0	0	0	22.9287	22.152	21.9427	21.5467	21.9256	22.3907	22.5015	22.0665	21.4603	22.0628	22.024	22.292	22.9287	22.152	NA	NA	NA	NA	NA	NA	NA	NA	NA	NA	A0A0A0MTP6;O15357	INPPL1
0	0	0	23.6711	22.0408	24.1713	23.0455	22.1644	21.5443	22.6598	22.5767	21.9813	21.8762	21.5817	22.2643	23.6711	NA	24.1713	NA	NA	NA	NA	NA	NA	NA	NA	NA	A0A0A0MTR2;Q8N543;H3BUA6;H3BR79	OGFOD1
0	1	1	23.1885	23.4913	23.1804	23.6363	23.9066	23.6099	26.1527	26.2906	26.3489	26.9927	26.9307	27.1245	23.1885	23.4913	23.1804	23.6363	23.9066	23.6099	26.1527	26.2906	26.3489	26.9927	26.9307	27.1245	A0A0A0MTR7;A0A0A0MTC1;Q63HN8	RNF213
0	0	0	23.2242	25.9916	26.1735	26.5692	26.7853	26.2749	21.5877	26.5128	26.4262	27.0969	26.4799	26.8375	NA	25.9916	26.1735	26.5692	26.7853	26.2749	NA	26.5128	26.4262	27.0969	26.4799	26.8375	Q9Y3B3;A0A0A6YYA0	TMED7;TMED7-TICAM2
0	0	0	24.5642	24.5454	24.8495	25.4058	25.2922	25.4809	24.8315	24.6776	24.7392	24.9285	24.8484	24.7224	24.5642	24.5454	24.8495	25.4058	25.2922	25.4809	24.8315	24.6776	24.7392	24.9285	24.8484	24.7224	A0A0A6YYL2;P0DMN0;P0DMM9;H3BPL6	SULT1A4;SULT1A3
0	0	0	24.4774	24.4944	24.4341	24.7512	24.6	24.6593	24.5862	24.6462	24.344	24.7344	24.7821	24.8045	24.4774	24.4944	24.4341	24.7512	24.6	24.6593	24.5862	24.6462	24.344	24.7344	24.7821	24.8045	A0A0A6YYL4;P57737	CORO7-PAM16;CORO7
0	0	0	22.6158	21.7894	22.5899	22.3165	23.2171	23.6349	21.9664	21.8812	23.2323	23.3139	21.6989	22.803	NA	NA	22.5899	NA	23.2171	23.6349	NA	NA	NA	NA	NA	NA	A0A0B4J1S8;Q9UBF8;E9PL47;F8W860;A0A0A0MSL0	PI4KB
0	0	0	22.4969	23.8509	21.099	23.6777	23.6177	23.4401	23.6854	23.6172	23.7983	22.2162	21.898	23.1286	NA	23.8509	NA	23.6777	23.6177	23.4401	23.6854	23.6172	23.7983	NA	NA	23.1286	F5GY88;A0A0B4J1W0;O75448;B4DDR8;F5H5K2	MED24
0	0	0	27.6912	27.7761	27.7788	27.5821	27.721	27.9293	27.7739	27.4565	27.7172	27.5425	27.5353	27.3787	27.6912	27.7761	27.7788	27.5821	27.721	27.9293	27.7739	27.4565	27.7172	27.5425	27.5353	27.3787	A0A0B4J1Z1;C9JAB2;Q16629	SRSF7
0	0	0	23.1097	23.7472	24.2387	24.3184	24.0599	23.8811	23.48	24.0741	23.6186	21.6936	23.6114	24.0696	23.1097	23.7472	24.2387	24.3184	24.0599	23.8811	23.48	24.0741	23.6186	NA	23.6114	24.0696	Q6IA69;A0A0B4J216;E9PNF5	NADSYN1
0	0	0	24.639	25.0989	25.1871	20.7113	24.2352	22.2454	21.7623	24.4667	24.5429	23.6763	22.6455	24.2688	24.639	25.0989	25.1871	NA	24.2352	NA	NA	24.4667	24.5429	23.6763	NA	24.2688	A0A0B4J2A0;Q9UHJ6	TRPV1;SHPK
0	0	0	24.6663	24.1446	24.5235	24.7505	24.2049	24.2348	24.2545	24.8874	24.382	24.5687	24.5432	21.8384	24.6663	24.1446	24.5235	24.7505	24.2049	24.2348	24.2545	24.8874	24.382	24.5687	24.5432	NA	A0A0B4J2E5;Q15269	PWP2
0	0	0	22.4287	22.7738	22.9562	22.8282	22.9203	22.7238	22.7243	23.0802	22.8269	21.8505	22.335	22.6011	NA	22.7738	22.9562	22.8282	22.9203	22.7238	22.7243	NA	22.8269	NA	NA	22.6011	Q16850;A0A0C4DFL7	CYP51A1
0	0	0	26.4643	26.3666	26.5151	26.8934	26.4816	26.75	26.5581	26.6433	26.6079	26.7613	26.8232	26.7581	26.4643	26.3666	26.5151	26.8934	26.4816	26.75	26.5581	26.6433	26.6079	26.7613	26.8232	26.7581	A0A0C4DFM1;Q92544	TM9SF4
0	0	0	24.6192	24.2599	24.4536	25.3824	25.535	25.2568	23.7785	24.1752	24.0694	24.8804	24.8277	24.8833	24.6192	24.2599	24.4536	25.3824	25.535	25.2568	23.7785	24.1752	24.0694	24.8804	24.8277	24.8833	A0A0C4DFN3;Q99685;A0A3B3ITT3;E7EWX8;H7C599;H7C4E0	MGLL
0	0	1	22.1501	21.0887	21.6568	23.0135	22.7944	21.8138	22.0846	23.1181	22.1899	22.9518	22.6962	23.0177	NA	NA	NA	23.0135	22.7944	NA	NA	23.1181	NA	22.9518	NA	23.0177	Q12959;A0A590UJ08;A0A590UJD9;A0A590UJ18;A0A590UJ68;A0A590UJ64;A0A590UJS9;A0A590UJR5;A0A590UJC5;A0A590UKA8;A0A0C4DFT3;E7EQD7;A0A590UJ81;A0A590UJX2;A0A590UK48;A0A590UJR4;A0A590UK81;A0A590UJ29;A0A590UK02;A0A590UK70;A0A590UJ25;B4E2H8;A0A590UJ95;A0A590UJL2	DLG1
0	0	0	21.5487	22.9561	21.7459	22.1613	21.2644	22.2515	23.1949	23.5986	22.9029	23.0819	23.4952	21.3779	NA	22.9561	NA	NA	NA	NA	23.1949	23.5986	22.9029	23.0819	23.4952	NA	A0A0C4DFZ2;P15289	ARSA
0	0	0	29.6492	29.7367	29.6339	29.7546	29.8214	29.7647	29.5991	29.7713	29.79	29.7449	29.6894	29.643	29.6492	29.7367	29.6339	29.7546	29.8214	29.7647	29.5991	29.7713	29.79	29.7449	29.6894	29.643	C9J9K3;A0A0C4DG17;P08865	RPSA
0	0	0	22.1333	23.6721	23.5841	24.1678	24.085	21.9292	23.8086	23.4977	23.7488	21.7211	24.0457	24.5665	NA	23.6721	23.5841	24.1678	24.085	NA	23.8086	23.4977	23.7488	NA	24.0457	24.5665	A0A0C4DG44;O43464	HTRA2
0	0	0	25.0552	25.3652	25.0893	25.237	25.3875	25.486	24.6077	24.5458	25.0032	25.0546	24.64	25.3354	25.0552	25.3652	25.0893	25.237	25.3875	25.486	24.6077	24.5458	25.0032	25.0546	24.64	25.3354	A0A0C4DG49;A0A0A0MSA9;P15151	PVR
0	0	0	21.5565	22.1185	22.8351	22.7514	21.9763	22.8879	21.6777	21.8235	22.4269	21.8554	22.5934	21.0604	NA	NA	22.8351	22.7514	NA	22.8879	NA	NA	NA	NA	NA	NA	A0A0C4DG89	DDX46
0	0	0	26.3997	26.4198	26.4173	25.9094	25.9343	25.8895	26.1907	26.4342	26.5405	26.0733	26.0605	25.9889	26.3997	26.4198	26.4173	25.9094	25.9343	25.8895	26.1907	26.4342	26.5405	26.0733	26.0605	25.9889	A0A0C4DGA2;O75521;F1LLU7;F8WAW4;C9JB63	ECI2
0	0	0	23.573	23.3092	23.5175	22.4811	22.0692	22.4663	21.8104	23.174	23.1505	22.7799	22.3342	22.1566	23.573	23.3092	23.5175	22.4811	NA	22.4663	NA	23.174	23.1505	NA	NA	NA	A0A0C4DGA7;O94929	ABLIM3
0	0	0	23.956	24.0987	24.1245	24.008	23.8998	24.4154	22.5644	23.7011	23.9175	23.6515	23.872	23.5878	23.956	24.0987	24.1245	24.008	23.8998	24.4154	NA	23.7011	23.9175	23.6515	23.872	23.5878	A0A0C4DGB0;Q9UIL1	SCOC
0	0	0	21.5798	22.5799	23.9668	22.2927	20.8891	22.6038	22.3419	23.9899	23.845	21.4037	22.2271	22.3723	NA	NA	23.9668	NA	NA	NA	NA	23.9899	23.845	NA	NA	NA	A0A0C4DGE4;A0A286YF28;A0A0J9YW33;Q13277	STX3
0	0	0	24.5312	24.5365	24.3775	24.2588	24.1807	24.3536	24.2636	24.3528	24.5136	24.0534	24.0794	23.8034	24.5312	24.5365	24.3775	24.2588	24.1807	24.3536	24.2636	24.3528	24.5136	24.0534	24.0794	23.8034	Q14839;A0A2R8YFD8;A0A2R8Y425;A0A2R8YFK9;A0A2U3TZM0;A0A2R8Y5J0;F5GWX5;A0A2R8Y212;A0A2R8Y521;A0A0C4DGG9;A0A2R8YDJ9;A0A2R8YD40;A0A2R8Y4X2;A0A2R8YDW2;A0A2R8Y8C1;A0A2R8Y445;A0A2R8YER1;A0A2R8Y7I0;A0A2R8Y5Z7;A0A2R8Y7M9	CHD4
0	0	-1	24.4458	24.3884	24.4007	24.3482	24.1972	24.0664	23.6348	24.4741	24.4116	21.3796	22.5011	22.7711	24.4458	24.3884	24.4007	24.3482	24.1972	24.0664	23.6348	24.4741	24.4116	NA	NA	NA	A0A0C4DGH0;Q5ZPR3	CD276
0	0	0	23.4541	23.2303	23.3456	23.2317	23.3652	23.3982	23.2924	23.8667	23.5309	23.4396	23.0827	23.0979	23.4541	23.2303	23.3456	23.2317	23.3652	23.3982	23.2924	23.8667	23.5309	23.4396	23.0827	23.0979	J3QRU8;A0A0C4DGN6;Q9Y2X7;J3QLH1	GIT1
0	0	0	27.5231	27.5802	27.7066	27.5032	27.4458	27.5429	27.5314	27.7289	27.8813	27.4128	27.4689	27.5165	27.5231	27.5802	27.7066	27.5032	27.4458	27.5429	27.5314	27.7289	27.8813	27.4128	27.4689	27.5165	A0A0C4DGQ5;P04632;K7ELJ7;K7EM73;A0A075B7C0;K7EKD8;U3KQE2;K7EIV0	CAPNS1
0	0	0	23.4754	23.6081	23.5334	23.0676	23.4772	23.2857	23.4055	23.3112	23.7981	23.2086	22.8378	23.1768	23.4754	23.6081	23.5334	23.0676	23.4772	23.2857	23.4055	23.3112	23.7981	23.2086	22.8378	23.1768	Q96P16;A0A0C4DGQ6	RPRD1A
0	0	0	26.5823	26.6603	26.798	27.1949	27.2554	26.9365	26.7452	27.1212	26.8792	27.1883	27.1235	27.249	26.5823	26.6603	26.798	27.1949	27.2554	26.9365	26.7452	27.1212	26.8792	27.1883	27.1235	27.249	P39656;A0A0C4DGS1	DDOST
0	0	0	21.5936	21.5025	22.0914	22.6498	22.1471	21.8873	22.4337	22.2511	22.3762	21.6499	22.3495	21.5682	NA	NA	22.0914	NA	22.1471	NA	22.4337	NA	22.3762	NA	22.3495	NA	A0A0C4DGV9;P49917	LIG4
0	0	0	24.7183	24.4551	24.7548	24.6905	24.8012	24.6696	24.7111	24.7614	24.5957	24.5456	24.525	24.457	24.7183	24.4551	24.7548	24.6905	24.8012	24.6696	24.7111	24.7614	24.5957	24.5456	24.525	24.457	A0A590UK34;A0A590UJ21;A0A0C4DGX4;Q13616;A0A590UJ50;A0A590UJC4;A0A590UJ56;A0A590UJR3	CUL1
0	0	0	24.2752	24.8313	24.5413	24.4465	24.6975	24.388	24.5145	24.4329	24.3447	24.6852	24.5457	24.428	24.2752	24.8313	24.5413	24.4465	24.6975	24.388	24.5145	24.4329	24.3447	24.6852	24.5457	24.428	A0A0D9SEI3;A0A0D9SER5;A0A0D9SEN2;P21127;Q5QPR3;Q9UQ88;Q5QPR4	CDK11B;CDK11A
0	0	0	22.119	22.3337	21.8208	23.9832	22.1834	24.4946	22.959	22.2794	22.7089	23.1366	21.7566	23.0328	NA	NA	NA	23.9832	NA	24.4946	NA	NA	NA	NA	NA	NA	H0YNT2;A0A0D9SES8;H0YKT5;H0YKN8;H0YL70;Q04726;K7EJR7;H0YNI7;H0YKH0;H0YLW9;H0YLI3;K7EMK7;Q04725;Q04724;Q04727	TLE3;TLE2;TLE1;TLE4
0	0	0	26.3539	26.422	26.1669	26.4603	22.6088	26.3996	26.2793	26.0008	26.1591	26.1089	26.3509	26.0057	26.3539	26.422	26.1669	26.4603	NA	26.3996	26.2793	26.0008	26.1591	26.1089	26.3509	26.0057	A0A2R8YFR4;A0A2R8YFS5;O00571;A0A0D9SF53;A0A0D9SG12;A0A2R8YCW1;A0A2R8YF78;A0A0D9SFB3;A0A2R8Y645;A0A2U3TZJ9;A0A2R8Y4A4;A0A2R8Y5G6;F6S8Q4;A0A2R8YDH3	DDX3X
0	0	0	24.6581	24.7469	24.7112	24.8504	25.0312	24.835	24.5776	24.7753	24.8975	24.6044	24.7067	24.6704	24.6581	24.7469	24.7112	24.8504	25.0312	24.835	24.5776	24.7753	24.8975	24.6044	24.7067	24.6704	A0A0D9SF70;G5E9L0;Q8N6H7;E9PQP3;H0YDN9;E9PMU9;E9PIY6	ARFGAP2
0	0	0	24.8102	22.7323	24.8031	21.5893	22.6097	22.0957	21.5625	21.5017	24.9464	23.5134	22.9553	22.381	24.8102	NA	24.8031	NA	NA	NA	NA	NA	24.9464	NA	NA	NA	A0A0D9SGB2;Q5JXI0;A0A0D9SFI6;A0A0D9SFB0;Q5JXH9;A0A0D9SFZ9;Q5JXH8;Q5JXH7;Q5JXI3;Q5JXI2;Q5JXI8;A0A494C0D6;Q13642;A0A494C0J3;A0A0D9SGD1	FHL1
0	0	0	21.9388	22.6064	22.6296	22.1997	22.7166	22.1265	22.6896	22.4218	22.2258	21.2248	22.8573	21.419	NA	22.6064	22.6296	NA	NA	22.1265	NA	NA	NA	NA	NA	NA	A0A0D9SFK2;Q92614	MYO18A
0	0	0	24.3091	25.146	25.0193	24.8822	24.8457	24.7335	25.087	24.9317	25.0001	25.031	24.9263	24.8706	24.3091	25.146	25.0193	24.8822	24.8457	24.7335	25.087	24.9317	25.0001	25.031	24.9263	24.8706	A0A0D9SFP2;E9PF18;Q16836;A0A1W2PNM1;A0A0A0MSE2;A0A1W2PQ78;A0A1W2PQV5;A0A1W2PQC2;A0A1W2PRT2	HADH
0	0	0	24.9726	24.6558	24.9199	24.0711	24.2994	24.2163	24.8481	25.0355	25.0147	24.7725	24.9797	25.2528	24.9726	24.6558	24.9199	24.0711	24.2994	24.2163	24.8481	25.0355	25.0147	24.7725	24.9797	25.2528	A0A1B0GWF2;A0A1B0GVQ5;A0A2R8Y5D4;A0A0D9SG72;A0A1B0GTP9;P61764;A0A1B0GW76	STXBP1
0	0	0	22.028	24.3976	24.5107	24.3552	23.9667	24.0539	24.2099	22.3364	24.0785	22.479	21.856	21.8945	NA	24.3976	24.5107	24.3552	23.9667	24.0539	24.2099	NA	24.0785	NA	NA	NA	Q8IWS0;A0A0D9SGE8;Q5JRC6	PHF6
0	1	1	22.3161	21.6643	22.1846	21.9963	22.4147	22.2264	25.7177	25.5026	25.6692	25.7726	25.6958	25.7189	NA	NA	NA	NA	NA	NA	25.7177	25.5026	25.6692	25.7726	25.6958	25.7189	Q30118;A0A0G2JH46;A0A0G2JMH6;P01903	HLA-DRA
0	0	0	21.8726	22.9551	20.5083	23.3469	22.0588	21.909	23.7936	21.6262	20.8763	26.9583	27.3197	21.048	NA	NA	NA	NA	NA	NA	NA	NA	NA	26.9583	27.3197	NA	Q5RIP0;A0A0G2JH50;A0A0G2JIF0;A2BF26;A0A1W2PS56;A0A140TA19;A0A140T9S7;A0A140T9Q4	HLA-Cw;HLA-C
0	0	1	22.4955	22.131	22.3379	21.9541	22.5365	21.7141	21.5645	24.2062	23.8756	25.6336	25.074	25.2551	NA	NA	NA	NA	NA	NA	NA	24.2062	23.8756	25.6336	25.074	25.2551	A0A0G2JH66;A0A140T9B7;A0A0G2JPA3;D0EV57;A0A140T8X0;A0A140T9V0;P30511;A0A140T9C2;A0A140T9W7;A0A140T9W3;A0A140T9D9;A0A140T939;A0A140T9X6;A0A140T9J8;A0A0G2JNV5	HLA-F
1	0	1	21.5662	21.9827	20.8685	22.5575	22.988	22.7499	22.1996	22.2552	23.3142	25.0492	25.157	25.3367	NA	NA	NA	NA	NA	NA	NA	NA	NA	25.0492	25.157	25.3367	A0A0G2JH67
0	0	0	25.4221	25.548	25.5887	25.1546	25.3944	25.3858	25.1462	25.2295	25.1359	25.0777	25.219	24.9289	25.4221	25.548	25.5887	25.1546	25.3944	25.3858	25.1462	25.2295	25.1359	25.0777	25.219	24.9289	A0A140T8Z0;A0A0G2JH68;O60610;H9KV28;A0A2R8Y5N1	DIAPH1
0	0	0	25.346	24.9593	25.1653	25.2984	25.3037	25.533	24.8595	24.847	24.9722	25.4985	25.4087	25.3464	25.346	24.9593	25.1653	25.2984	25.3037	25.533	24.8595	24.847	24.9722	25.4985	25.4087	25.3464	Q6NYC8;A0A0G2JHC2	PPP1R18
0	0	0	21.4323	21.5284	20.4235	23.0974	21.6154	22.0113	21.3222	21.2533	21.9167	21.6314	21.8649	22.9877	NA	NA	20.4235	NA	NA	NA	21.3222	21.2533	NA	NA	NA	NA	A0A0G2JHJ2;Q92759	GTF2H4
0	0	0	23.8126	22.0317	22.1346	21.1047	22.1131	22.1757	21.7836	21.2959	22.5052	24.1267	21.8473	23.767	23.8126	NA	NA	NA	NA	NA	NA	NA	NA	24.1267	NA	23.767	A0A0G2JIC6;Q9Y676	MRPS18B
0	0	0	27.203	27.4111	27.2935	27.2745	27.1965	27.4141	27.0873	27.2319	27.2358	27.3289	27.3901	27.4694	27.203	27.4111	27.2935	27.2745	27.1965	27.4141	27.0873	27.2319	27.2358	27.3289	27.3901	27.4694	A0A0G2JIW1;P0DMV9;P0DMV8;V9GZ37	HSPA1B;HSPA1A
1	1	1	21.8243	21.9769	22.9676	23.8423	23.5636	23.4514	23.6498	23.9752	23.5649	24.2833	24.1021	23.722	NA	NA	22.9676	23.8423	23.5636	23.4514	23.6498	23.9752	23.5649	24.2833	24.1021	23.722	A0A0G2JJD3;O95870;A0A0G2JI89	ABHD16A
0	1	1	22.0467	21.9612	21.5201	22.1254	23.1411	21.8302	24.9621	25.3289	25.4891	24.9131	25.0819	25.1074	NA	NA	NA	NA	NA	NA	24.9621	25.3289	25.4891	24.9131	25.0819	25.1074	X5D2U9;A0A0G2JJQ8;P13762	HLA-DRB4
0	0	0	24.8615	24.9099	24.9624	24.4953	24.6765	24.861	25.0574	25.0998	24.8382	24.851	24.7711	24.6918	24.8615	24.9099	24.9624	24.4953	24.6765	24.861	25.0574	25.0998	24.8382	24.851	24.7711	24.6918	A0A0G2JNZ5;A0A0G2JLB3;P04062;A0A0G2JNZ0	GBA
0	0	0	22.4829	23.018	22.0343	24.1862	23.6173	23.6111	24.3085	24.3709	24.054	24.5216	21.9426	24.7646	22.4829	23.018	NA	24.1862	23.6173	23.6111	24.3085	24.3709	24.054	24.5216	NA	24.7646	A0A0G2JNW7;Q9Y666;A0A0U1RR18	SLC12A7
0	0	0	23.3166	23.2532	23.5211	23.3431	23.3744	23.3748	23.2348	23.5472	23.2374	22.8244	23.0581	23.0903	23.3166	23.2532	23.5211	23.3431	23.3744	23.3748	23.2348	23.5472	23.2374	22.8244	23.0581	23.0903	A0A0G2JNZ2;A0A0G2JPP5;A0A669KB89;Q14160;A0A0G2JMS7	SCRIB
0	0	0	22.9477	23.0058	22.6685	23.628	23.6958	23.6718	22.749	22.7892	21.7164	23.07	23.1423	22.8147	22.9477	23.0058	22.6685	23.628	23.6958	23.6718	22.749	22.7892	NA	23.07	23.1423	22.8147	A0A0G2JQ41;A0A1C7CYZ0;Q12979;I3L2P5;B7Z683	ABR
0	0	0	25.8906	25.9528	26.0637	26.0669	26.1564	25.9147	25.8734	26.0215	25.8995	25.922	25.8656	25.796	25.8906	25.9528	26.0637	26.0669	26.1564	25.9147	25.8734	26.0215	25.8995	25.922	25.8656	25.796	A0A0J9YYL3;A0A0J9YVP6;A0A0J9YXJ8;A0A0J9YXX5;Q9UHX1;A0A0J9YVR6;E9PQ56;A0A0J9YWM1;H0YEM1	PUF60
0	0	1	21.8389	21.2823	22.399	22.2075	21.693	22.2642	22.4531	21.7502	22.2906	23.4033	23.2497	24.215	NA	NA	22.399	NA	NA	NA	NA	NA	NA	23.4033	23.2497	24.215	F6RP06;A0A0J9YW18;Q12983	BNIP3
0	0	0	22.6745	22.2581	22.6942	22.6671	22.6594	23.5309	23.3886	22.9403	23.1298	22.7959	21.9806	22.9498	NA	NA	22.6942	22.6671	22.6594	23.5309	23.3886	22.9403	23.1298	22.7959	NA	22.9498	A0A0J9YWL0;Q9Y4K1	AIM1
0	0	0	22.0321	21.9561	21.505	24.1379	24.1642	22.2807	21.5037	24.003	22.0174	21.8654	22.8562	22.2546	NA	NA	NA	24.1379	24.1642	NA	NA	24.003	NA	NA	NA	NA	A0A0J9YX62;O75190;C9J2C4;E9PH18;C9JB42;C9JDR7;C9JDX6;F8WCZ4;C9J2P2	DNAJB6
0	0	0	25.2881	24.8496	25.3234	25.5841	25.5935	25.7528	25.2507	22.2772	24.9652	24.6897	23.1814	24.4522	25.2881	24.8496	25.3234	25.5841	25.5935	25.7528	25.2507	NA	24.9652	24.6897	NA	24.4522	A0A0J9YXC7
0	0	0	25.4574	25.2149	25.2684	25.3823	25.6338	25.3885	25.345	25.2704	25.1873	25.097	25.2134	25.2381	25.4574	25.2149	25.2684	25.3823	25.6338	25.3885	25.345	25.2704	25.1873	25.097	25.2134	25.2381	A0A0J9YXF2;Q15165;G3XAK4	PON2
0	0	0	23.3407	22.8467	22.5153	20.6038	22.0364	21.7525	22.4512	21.5265	22.1069	22.4092	22.199	23.1216	23.3407	22.8467	22.5153	NA	NA	NA	NA	NA	NA	NA	NA	NA	A0A0J9YY72;A0A1W2PQQ1;Q5HYW2;A0A0J9YW69	NHSL2
0	0	0	24.6843	24.8291	24.5574	24.8684	24.905	24.9545	25.0243	24.6601	24.3585	24.9029	24.6359	24.7245	24.6843	24.8291	24.5574	24.8684	24.905	24.9545	25.0243	24.6601	24.3585	24.9029	24.6359	24.7245	A0A0J9YYJ0;Q8N129	CNPY4
0	0	0	27.9186	27.833	28.014	27.7423	27.7812	27.698	27.844	27.8945	27.9536	27.7126	27.6046	27.7624	27.9186	27.833	28.014	27.7423	27.7812	27.698	27.844	27.8945	27.9536	27.7126	27.6046	27.7624	P43243;A8MXP9;A0A0R4J2E8;D6REM6;D6R991	MATR3
0	0	0	25.3034	25.8679	25.2753	25.7459	25.8905	21.5376	25.3061	24.9267	24.9983	25.0956	25.2107	25.2159	25.3034	25.8679	25.2753	25.7459	25.8905	NA	25.3061	24.9267	24.9983	25.0956	25.2107	25.2159	A0A0S2Z4G6;P09493;H0YKP3	TPM1
0	0	0	23.3534	22.318	22.5511	22.1614	22.6877	22.9971	21.2691	22.4943	22.0113	22.4231	21.9812	22.7858	23.3534	NA	22.5511	NA	NA	NA	NA	NA	NA	NA	NA	NA	A0A1B0GW73;H3BNF1;A0A1B0GTV3;A0A0S2Z5D0;H3BUV4;A0A1B0GUD2;H3BUT1;A0A1B0GTU6;Q9NWW5;A0A1B0GU90;H3BRN7;H3BTY4	CLN6
0	0	0	21.8659	22.8259	22.7173	22.0414	22.8702	21.711	22.6667	21.4567	23.0179	22.0011	21.4135	22.3571	NA	22.8259	22.7173	NA	22.8702	NA	22.6667	NA	23.0179	NA	NA	NA	E3W994;J3KR49;A0A0U1RQI6;E7ERI8;E7EW49;O75122	CLASP2
0	0	0	22.8805	22.8076	22.8751	22.7214	22.5114	22.6903	22.7791	22.832	22.3482	22.3997	22.5917	22.7688	22.8805	22.8076	22.8751	22.7214	22.5114	22.6903	22.7791	22.832	22.3482	22.3997	22.5917	22.7688	A0A0U1RQK7;A0A0A0MSA7;O43432	EIF4G3
0	0	0	23.406	23.2545	23.0067	23.5723	23.5356	23.372	23.3344	23.5366	23.3188	23.5498	23.8634	23.4478	23.406	23.2545	23.0067	23.5723	23.5356	23.372	23.3344	23.5366	23.3188	23.5498	23.8634	23.4478	A0A0U1RQQ9;Q6P3W7;F8VSC5	SCYL2
0	0	0	22.3363	20.9352	21.8845	23.3408	23.6463	21.9965	22.6428	23.7548	24.8038	22.0966	22.7021	22.2407	NA	NA	NA	23.3408	23.6463	NA	NA	23.7548	24.8038	NA	NA	NA	A0A0U1RQT8;Q8TCZ2	CD99L2
0	0	0	25.6872	26.3744	25.1803	26.092	25.8481	26.803	25.8865	25.6278	22.0871	25.747	25.6315	21.9664	25.6872	26.3744	25.1803	26.092	25.8481	26.803	25.8865	25.6278	NA	25.747	25.6315	NA	A0A0U1RR07;A0A0U1RRJ3;A0A0U1RQP0
0	0	0	23.9169	23.2804	23.391	23.2648	23.4539	22.9178	23.5519	23.102	23.1463	23.1934	23.4972	23.253	23.9169	23.2804	23.391	23.2648	23.4539	NA	23.5519	23.102	23.1463	23.1934	23.4972	23.253	A0A0U1RR39;P22681;A0A1B0GW38;A0A0U1RQX8	CBL
0	0	0	25.0284	25.1475	24.8804	24.5604	24.6087	24.6225	24.5812	24.9203	24.6184	24.2991	24.3435	23.5641	25.0284	25.1475	24.8804	24.5604	24.6087	24.6225	24.5812	24.9203	24.6184	24.2991	24.3435	23.5641	A0A0U1RR93;Q9BYB0;A0A0U1RQS4;A0A590UJL3	SHANK3
0	0	0	23.5499	23.3968	23.4879	23.4251	22.7746	23.4962	22.0095	23.056	23.6081	23.3214	22.3505	23.3354	23.5499	23.3968	23.4879	23.4251	22.7746	23.4962	NA	23.056	23.6081	23.3214	NA	23.3354	A0A0U1RRB6;Q9Y2D4;J3QT38	EXOC6B
0	0	0	25.7713	25.8608	25.848	25.2423	25.5484	25.617	25.7291	25.8434	25.6639	25.4315	25.2842	25.5815	25.7713	25.8608	25.848	25.2423	25.5484	25.617	25.7291	25.8434	25.6639	25.4315	25.2842	25.5815	A0A0U1RRM6;Q8N8S7	ENAH
1	1	1	24.0095	21.9329	23.9577	26.3204	26.6181	26.5086	26.5679	26.6842	26.7288	28.4144	27.9516	28.0887	24.0095	NA	23.9577	26.3204	26.6181	26.5086	26.5679	26.6842	26.7288	28.4144	27.9516	28.0887	Q53Z42;A0A140T9I0;A0A140T9X5;A0A140T913;A0A140T955;A0A140T933;A0A1W2PRT9;A0A1W2PPQ2	HLA-A
0	1	1	25.5919	25.5781	25.8184	26.6584	26.5875	26.6948	27.6589	27.6994	27.4561	27.4645	27.2545	27.5396	25.5919	25.5781	25.8184	26.6584	26.5875	26.6948	27.6589	27.6994	27.4561	27.4645	27.2545	27.5396	Q5JNW7;A0A140T998;X5D2R7;P28062	PSMB8;PSM8
1	1	1	22.5434	21.953	22.1019	24.8802	24.6194	24.729	26.6555	26.6171	26.5555	27.646	27.6415	27.7227	NA	21.953	NA	24.8802	24.6194	24.729	26.6555	26.6171	26.5555	27.646	27.6415	27.7227	A0A140T9T7;Q03518	TAP1
0	0	0	22.4664	21.3112	22.8286	21.5553	21.8493	21.829	21.4914	21.7587	21.9095	22.9853	21.8042	21.798	NA	21.3112	NA	21.5553	21.8493	NA	21.4914	21.7587	NA	NA	21.8042	21.798	A0A140TA86;Q5XKP0	QIL1
0	0	0	21.8498	22.8833	20.636	23.6753	23.6723	21.2734	23.4267	21.8834	22.7115	23.3576	23.2765	23.3054	NA	NA	NA	23.6753	23.6723	NA	NA	NA	22.7115	23.3576	23.2765	23.3054	A0A182DWI4;E9PN30;Q9BQE4	VIMP
0	0	0	22.144	22.5195	22.7155	22.6657	22.5836	22.5142	22.6604	22.7467	22.3298	22.3825	22.4223	22.6195	22.144	22.5195	22.7155	22.6657	22.5836	22.5142	22.6604	22.7467	22.3298	22.3825	22.4223	22.6195	O75787;A0A1B0GTB0;A0A1C7CYW4;A0A1B0GVW0;A0A1B0GVB9;A0A1B0GVC7;A0A1B0GWJ8;H7C3E1;A0A1B0GTU8;A0A1B0GU12;B7Z413;A0A1B0GUT7;B7Z1I9;A0A1B0GVI9;A0A1B0GWD6	ATP6AP2
0	0	0	20.2951	23.9599	23.9672	23.5772	23.5953	24.2025	22.0559	23.8527	23.8138	23.8982	23.5126	23.5869	NA	23.9599	23.9672	23.5772	23.5953	24.2025	NA	23.8527	23.8138	23.8982	23.5126	23.5869	A0A1B0GTB8;A0A1B0GWC0;A0A1B0GVF3;P23786;A0A1B0GV75	CPT2
0	0	0	26.5849	26.3724	26.4914	26.3646	26.4201	26.3136	26.3897	26.5645	26.5529	26.0226	26.0147	26.3621	26.5849	26.3724	26.4914	26.3646	26.4201	26.3136	26.3897	26.5645	26.5529	26.0226	26.0147	26.3621	A0A1B0GUC3;A0A1B0GV98;A0A1B0GTC5;A0A1B0GU26;A0A1B0GTC3;A0A1B0GVH5;Q9C0B1;A0A1B0GTY1	FTO
0	0	0	25.2671	25.5302	25.5008	25.3509	25.5777	25.4793	25.4697	25.5542	25.5364	25.3138	25.0283	25.0748	25.2671	25.5302	25.5008	25.3509	25.5777	25.4793	25.4697	25.5542	25.5364	25.3138	25.0283	25.0748	P49419;A0A1B0GW77;A0A1B0GTG2;A0A1B0GTY9;A0A1B0GW82;A0A1B0GUA1;A0A1B0GTJ4;A0A1B0GV49;A0A0J9YWF7	ALDH7A1
0	0	0	26.1971	25.8953	26.1634	26.2083	26.1727	26.0915	25.8312	26.2158	26.1209	25.8746	25.9925	26.0945	26.1971	25.8953	26.1634	26.2083	26.1727	26.0915	25.8312	26.2158	26.1209	25.8746	25.9925	26.0945	P30566;A0A1B0GTJ7;A0A1B0GWJ0;A0A0A6YY92;A0A1B0GWF8;A0A1B0GTG9;A0A096LNY6;A0A096LNY5	ADSL
0	0	0	21.4272	22.6867	22.5542	22.7996	23.0503	23.2467	22.6384	23.2386	22.162	22.8977	22.3692	23.0193	NA	22.6867	22.5542	22.7996	23.0503	23.2467	22.6384	23.2386	NA	22.8977	22.3692	23.0193	Q5GJ75;A0A1B0GTK8;A0A494C051	TNFAIP8L3
0	0	0	23.9305	24.11	24.1618	23.6793	24.0963	23.9972	23.4864	23.6182	23.4566	23.8556	23.9763	23.7141	23.9305	24.11	24.1618	23.6793	24.0963	23.9972	23.4864	23.6182	23.4566	23.8556	23.9763	23.7141	A0A1B0GTL5;Q9BXF6	RAB11FIP5
0	0	0	24.6003	24.4774	24.4669	23.9877	24.2718	21.833	24.6943	24.6771	24.729	22.1267	24.2313	24.4616	24.6003	24.4774	24.4669	23.9877	24.2718	NA	24.6943	24.6771	24.729	NA	24.2313	24.4616	Q13510;E7EMM4;A0A1B0GUH5;A0A1B0GTZ5;A0A1B0GTM3;A0A1B0GUA4;A0A1B0GW68;A0A1B0GTP7;A0A1B0GUE3;A0A1B0GUG1;A0A1B0GUW4;A0A1B0GV06	ASAH1
0	0	0	22.313	21.4854	22.3068	22.0461	21.9047	22.0363	21.9743	22.6649	22.3658	21.896	21.4768	21.8674	22.313	NA	22.3068	NA	21.9047	NA	NA	NA	NA	21.896	NA	NA	E9PBY7;E9PQ61;A0A1B0GTU1;A0A494C0C4;O75152;A0A1W2PPR9	ZC3H11A
0	0	0	22.1142	23.412	22.248	23.3412	23.3399	21.2946	23.5008	23.4871	22.6914	23.4614	22.6861	21.7899	NA	23.412	NA	23.3412	23.3399	NA	23.5008	23.4871	NA	23.4614	NA	NA	A0A1B0GTU4;P49023	PXN
0	0	0	24.2669	24.5434	24.392	22.3724	24.4952	24.6574	24.5757	24.4474	24.4657	21.7274	24.3097	24.514	24.2669	24.5434	24.392	NA	24.4952	24.6574	24.5757	24.4474	24.4657	NA	24.3097	24.514	A0A1B0GUA3;Q96EK5;A0A6Q8PGG2;A0A6Q8PHL8;A0A6Q8PH45;A0A1B0GUH6	KIAA1279
0	0	0	26.9304	27.0403	27.0888	26.6535	26.6652	26.7867	26.9763	27.1675	27.1653	26.8145	26.5756	26.7058	26.9304	27.0403	27.0888	26.6535	26.6652	26.7867	26.9763	27.1675	27.1653	26.8145	26.5756	26.7058	A0A1B0GW44;A0A1B0GV23;A0A1B0GVD5;A0A1B0GWE8;P07339;A0A1B0GVP3;A0A1B0GU92;A0A1B0GU03;C9JH19;H7C469;F8WD96	CTSD
0	0	0	24.6203	24.4573	24.6732	25.1483	24.4991	24.6479	24.8679	24.7642	24.7675	24.34	24.8904	24.7965	24.6203	24.4573	24.6732	25.1483	24.4991	24.6479	24.8679	24.7642	24.7675	24.34	24.8904	24.7965	A0A1B0GW05;Q2PZI1	DPY19L1
0	0	0	27.5449	27.6545	27.6721	27.516	27.3446	27.4695	27.4366	27.5625	27.461	27.3374	27.3944	27.3469	27.5449	27.6545	27.6721	27.516	27.3446	27.4695	27.4366	27.5625	27.461	27.3374	27.3944	27.3469	A0A1C7CYX9;Q16555	DPYSL2
0	0	0	22.5382	21.5473	24.0118	24.7814	24.0382	22.625	22.9215	22.4566	24.4954	24.4214	24.2683	24.1919	NA	NA	24.0118	24.7814	24.0382	NA	NA	NA	24.4954	24.4214	24.2683	24.1919	Q969N2;A0A1W2PQN1;A0A1W2PNP0;A0A1W2PPR6;A0A1W2PPS0;A0A1W2PPC3;A0A1W2PP57;A0A1W2PP53;A0A1W2PR92;A0A1W2PRZ8;A0A1W2PPQ7;A0A1W2PQ52;H7C2Y2;A0A1W2PQY1;A0A1W2PPK4	PIGT
0	0	0	25.738	22.7318	25.4832	25.7324	21.6493	24.5972	25.1612	23.021	25.7063	25.6827	25.6009	21.7391	25.738	NA	25.4832	25.7324	NA	24.5972	25.1612	NA	25.7063	25.6827	25.6009	NA	A0A1W2PNR9;Q9Y5U9	IER3IP1
0	0	0	24.2475	24.4031	24.6198	25.1357	25.2336	25.1649	24.6595	25.0642	24.7579	25.382	25.4246	25.3666	24.2475	24.4031	24.6198	25.1357	25.2336	25.1649	24.6595	25.0642	24.7579	25.382	25.4246	25.3666	A0A494C0T4;A0A1W2PNW1;H0YJH6;P42226	STAT6
0	0	0	25.14	25.1479	25.2551	25.3316	25.35	25.3382	25.1701	25.2081	25.2291	25.2212	25.2027	25.2713	25.14	25.1479	25.2551	25.3316	25.35	25.3382	25.1701	25.2081	25.2291	25.2212	25.2027	25.2713	A0A1W2PNX8;Q9H3U1	UNC45A
0	0	0	25.3111	25.5814	25.6869	25.0287	25.0147	24.9589	25.5694	25.8024	25.7375	25.1394	25.3338	25.2522	25.3111	25.5814	25.6869	25.0287	25.0147	24.9589	25.5694	25.8024	25.7375	25.1394	25.3338	25.2522	A0A1W2PP07;A0A590UJN9;A0A590UJX8;Q9HBW9;A0A590UJU5	ELTD1
0	0	0	24.4822	24.8471	25.3346	25.5309	25.3242	25.3703	25.1903	25.1623	25.1912	25.3587	25.6932	25.3671	24.4822	24.8471	25.3346	25.5309	25.3242	25.3703	25.1903	25.1623	25.1912	25.3587	25.6932	25.3671	O14653;I3NI02;E7EQ34;A0A1W2PS81;A0A1W2PQM3;A0A1W2PRC2;A0A1W2PPG1;I3L4Z6;A0A1W2PPP5;A0A1W2PPG5;A0A1W2PRL0;A0A1W2PQP2;A0A1W2PRP7;I3L0K1;A0A1W2PRV0;A0A1X7SBU8;A0A1W2PS12;A0A1W2PR02;A0A1W2PQ77;A0A1W2PPW8;A0A1W2PPJ0;A0A1W2PR23;A0A1W2PNV3;A0A1W2PRE6;A0A1W2PQE0;I3L1K7;A0A1W2PQ06;A0A1W2PQ38;A0A1W2PQS3	GOSR2
0	0	0	23.2258	24.6748	24.4002	24.285	22.073	24.538	21.6592	23.9981	24.268	24.2184	24.0854	24.1873	NA	24.6748	24.4002	24.285	NA	24.538	NA	23.9981	24.268	24.2184	24.0854	24.1873	A0A1W2PPS8;H0Y621;H0Y5K5;Q9Y282	ERGIC3
0	0	0	26.1014	26.0674	26.1711	25.9295	26.1469	25.9795	26.3346	26.5306	26.5657	26.6181	26.6227	26.7887	26.1014	26.0674	26.1711	25.9295	26.1469	25.9795	26.3346	26.5306	26.5657	26.6181	26.6227	26.7887	A0A1W2PPX5;A0A1W2PQR6;A0A1W2PQB7;A0A1W2PS43;A0A1W2PRS1;Q14108;A0A1W2PPU6;A0A1W2PRF6	SCARB2
0	0	0	25.0506	25.0639	25.1618	24.7573	24.8912	25.0712	24.836	25.0297	24.9851	24.8004	24.6295	24.4366	25.0506	25.0639	25.1618	24.7573	24.8912	25.0712	24.836	25.0297	24.9851	24.8004	24.6295	24.4366	A0A1W2PPZ5;P23193;A0A1W2PRL9;E5RIS7	TCEA1
0	0	0	23.503	23.364	23.6592	23.529	21.0684	23.601	23.304	23.2058	23.3974	21.9684	22.5364	21.909	23.503	23.364	23.6592	23.529	NA	23.601	23.304	23.2058	23.3974	NA	NA	NA	E9PNM1;A0A1W2PQ47;P37268	FDFT1
0	0	0	24.4949	22.2043	22.1073	22.1768	22	23.0983	22.3267	24.117	23.7577	22.3197	22.316	22.4729	24.4949	NA	NA	NA	NA	NA	NA	24.117	23.7577	NA	NA	NA	A0A1W2PQS6;S4R435	RPS10-NUDT3
0	0	0	23.6577	23.9066	23.9805	23.6685	23.7916	24.0041	23.3685	23.9705	24.2218	23.477	23.294	23.5451	23.6577	23.9066	23.9805	23.6685	23.7916	24.0041	23.3685	23.9705	24.2218	23.477	23.294	23.5451	A0A1W2PQV2;H3BUH9;P23434	GCSH
0	0	1	22.4258	22.7947	21.7952	25.9315	25.702	22.0484	21.3585	21.3983	22.1788	25.9692	26.0341	26.0525	NA	NA	NA	25.9315	25.702	NA	NA	NA	NA	25.9692	26.0341	26.0525	A0A1W2PR06;P52569	SLC7A2
0	0	0	23.753	23.927	22.2646	24.0922	21.9112	24.1726	23.7953	23.8333	22.3408	21.9235	22.1593	22.8397	23.753	23.927	NA	24.0922	NA	24.1726	23.7953	23.8333	NA	NA	NA	NA	A0A1W2PRV5;E7EQZ4;Q16637;B4DP61	SMN1;SMN2
0	0	0	23.7215	23.6878	23.2701	23.9797	23.7101	23.9028	23.6968	23.5798	23.7406	23.8579	23.7569	23.9962	23.7215	23.6878	23.2701	23.9797	23.7101	23.9028	23.6968	23.5798	23.7406	23.8579	23.7569	23.9962	A0A1W2PS05;A8MYT4;Q8NEB9	PIK3C3
0	0	0	26.7772	26.824	26.8647	26.743	26.8321	26.8291	26.6357	26.7915	26.7729	26.8002	26.7783	26.8125	26.7772	26.824	26.8647	26.743	26.8321	26.8291	26.6357	26.7915	26.7729	26.8002	26.7783	26.8125	A0A1X7SBZ2;A0A5H1ZRQ2;Q92841	DDX17
0	0	0	23.892	23.4735	23.952	23.9095	24.0637	24.1422	23.6271	23.634	23.829	23.9856	23.709	23.8834	23.892	23.4735	23.952	23.9095	24.0637	24.1422	23.6271	23.634	23.829	23.9856	23.709	23.8834	A0A286YF22;O43175;A0A2C9F2M7;A0A286YFA2;A0A286YFM8;A0A286YFL2	PHGDH
0	0	0	26.5148	26.4812	26.394	25.7835	26.1663	25.9064	26.141	26.4813	26.3062	26.0394	25.5602	25.8126	26.5148	26.4812	26.394	25.7835	26.1663	25.9064	26.141	26.4813	26.3062	26.0394	25.5602	25.8126	A0A2C9F2P4;A0A286YFF7;P50897;Q5T0S4;A0A286YFE3;A0A286YFL8	PPT1
0	0	0	22.6033	22.7646	22.7149	23.0576	22.8641	22.7243	22.5574	22.911	22.8256	22.8008	22.7564	22.9053	22.6033	22.7646	22.7149	23.0576	22.8641	22.7243	22.5574	22.911	22.8256	22.8008	22.7564	22.9053	A0A286YFF8;Q7Z3U7	MON2
1	0	0	22.987	22.873	23.3061	24.6212	24.4225	24.6144	22.8498	22.5963	22.6724	22.7781	22.9332	22.4656	NA	22.873	23.3061	24.6212	24.4225	24.6144	22.8498	22.5963	22.6724	22.7781	22.9332	22.4656	A0A2Q3DP09;Q7Z3E5;H7BZY2;C9J535;H7BZA2	ARMC9
0	0	0	22.7089	21.8053	22.7062	22.7343	23.3943	21.8177	21.8755	22.1816	22.7904	21.9625	22.4905	22.6204	22.7089	NA	22.7062	22.7343	23.3943	NA	NA	NA	NA	NA	22.4905	22.6204	A0A2R8Y3N3;A0A2R8Y5P7;P49590;A0A2R8Y6I1;D6RB22;D6RJE6;B4DQ67	HARS2
0	0	0	25.8325	25.8819	25.8848	25.7205	25.8227	25.7772	25.6772	25.744	25.8227	25.7439	25.5725	25.7041	25.8325	25.8819	25.8848	25.7205	25.8227	25.7772	25.6772	25.744	25.8227	25.7439	25.5725	25.7041	A0A2R8Y3X5;E5KLJ9;O60313;A0A2R8YE78;A0A2R8YDM2;C9JMB8;A0A2R8YFD1;A0A2R8YGE5	OPA1
0	0	0	25.4308	25.3255	25.2896	25.4029	25.168	25.2858	25.4394	25.4552	25.6545	25.2919	25.3224	25.159	25.4308	25.3255	25.2896	25.4029	25.168	25.2858	25.4394	25.4552	25.6545	25.2919	25.3224	25.159	A0A2R8Y430;P48637;A0A2R8Y5T7	GSS
0	0	0	28.8039	28.8003	29.1636	28.4768	28.5954	28.6611	28.7939	28.9798	28.7574	28.9065	28.5492	28.9075	28.8039	28.8003	29.1636	28.4768	28.5954	28.6611	28.7939	28.9798	28.7574	28.9065	28.5492	28.9075	A6NNI4;A0A2R8Y478;G8JLH6;P21926	CD9
0	0	0	21.7513	25.1049	25.5617	21.7637	26.1568	26.3248	25.9727	26.0016	25.8636	26.7908	27.3722	27.6225	NA	25.1049	25.5617	NA	26.1568	26.3248	25.9727	26.0016	25.8636	26.7908	27.3722	27.6225	A0A2R8Y484;Q08722	CD47
0	0	0	21.7791	21.9886	22.3804	22.2138	22.2142	22.4969	22.4198	22.7494	22.5148	21.4647	21.4788	22.9869	NA	21.9886	22.3804	NA	NA	22.4969	22.4198	22.7494	22.5148	NA	NA	NA	A0A2R8YFW8;A0A2R8YGN6;A0A2R8YCL5;A0A2R8Y4I8;A0A2U3TZR0;Q9UBP0;A0A2R8Y5I6;A0A2R8YEA0;A0A2R8YFC9;A0A2R8Y7K2;A0A2R8Y5N9;A0A2R8Y481	SPAST
0	0	0	23.5342	23.822	23.3652	23.7626	23.8067	23.4994	23.071	23.5965	23.3433	23.7039	23.1981	23.1173	23.5342	23.822	23.3652	23.7626	23.8067	23.4994	23.071	23.5965	23.3433	23.7039	23.1981	23.1173	P51532;Q9HBD4;A0A2R8Y4P4;A0A2R8Y7S2;A0A0A0MT49;A0A2R8YGG3;A0A2R8Y440;A0A2R8YG32;A0A2R8Y4C5;A0A2R8Y7F3;A0A2R8Y6N0;A0A2R8YF80;A0A2R8Y7Y7;A0A2R8Y526;A0A2R8YF58;A0A2R8Y6V2;A0A2R8YDA1;A0A2R8YGP5;A0A2R8Y523	SMARCA4
0	0	-1	23.7522	23.1848	23.6843	23.1127	22.5632	21.7856	23.6925	23.7162	23.9767	23.0261	22.0753	21.9466	23.7522	23.1848	23.6843	23.1127	NA	NA	23.6925	23.7162	23.9767	23.0261	NA	NA	A0A2R8Y4W2;A0A2R8YE63;Q12929	EPS8
0	0	0	22.4895	22.4588	22.6905	22.2673	21.7702	22.7228	22.2045	22.4983	21.7608	21.6225	23.0517	22.474	22.4895	NA	22.6905	NA	NA	22.7228	NA	22.4983	NA	NA	NA	NA	Q3V6T2;A0A2U3TZV9;A0A2R8Y7B1;A0A2R8YG73;A0A2R8Y4X4;A0A2R8Y820;A0A2R8Y4W8;H7C2C6;A0A2R8Y885;A0A2R8YCU9;A0A2R8YGU1;A0A2R8Y7D4;A0A2R8YDS8	CCDC88A
0	0	0	26.6235	26.6123	26.6632	26.4559	26.4125	26.4709	26.5159	26.5894	26.5596	26.1369	26.2973	26.1811	26.6235	26.6123	26.6632	26.4559	26.4125	26.4709	26.5159	26.5894	26.5596	26.1369	26.2973	26.1811	A0A2R8Y804;A0A2R8Y543;A0A2R8YCH5;A0A2R8Y5A3;P35222;B4DGU4;A0A2R8Y7Z0;A0A2R8Y750;A0A2R8Y5Z1;A0A2R8Y5C3;A0A2R8Y6G0	CTNNB1
0	0	0	22.4127	22.5031	22.2247	22.5546	22.6593	22.2584	22.5623	22.8118	22.5439	22.9045	21.759	22.4384	NA	NA	22.2247	22.5546	22.6593	22.2584	NA	22.8118	22.5439	22.9045	NA	22.4384	A0A2R8Y566;Q9P260;A0A075B785	KIAA1468
0	0	0	24.9298	24.9104	25.0186	24.7419	24.9755	24.9692	24.8431	24.1218	24.4144	24.7759	24.4072	24.5733	24.9298	24.9104	25.0186	24.7419	24.9755	24.9692	24.8431	24.1218	24.4144	24.7759	24.4072	24.5733	Q99700;V9GY86;A0A5F9ZHW5;A0A5F9ZHX3;A0A2R8Y5A6;A0A2R8Y7E6;A0A5F9ZI57;F8VQP2;A0A5F9ZHH4;A0A2R8YDM9;A0A2R8Y7P6;H0YH87;F8WB06;F8W0B5	ATXN2
0	0	0	24.8804	24.7605	24.9798	24.6405	24.6581	25.0196	24.2779	24.7386	24.6581	24.6118	24.6506	24.4725	24.8804	24.7605	24.9798	24.6405	24.6581	25.0196	24.2779	24.7386	24.6581	24.6118	24.6506	24.4725	A0A2R8YEZ4;A0A2R8Y5D3;O15160;A0A2R8YEY5;E7EQB9;D6RDJ3	POLR1C
0	0	0	24.4959	24.2064	24.6153	24.5256	24.7631	24.6845	24.0021	24.7156	24.2935	24.4993	24.4641	24.5332	24.4959	24.2064	24.6153	24.5256	24.7631	24.6845	24.0021	24.7156	24.2935	24.4993	24.4641	24.5332	Q15813;A0A2R8Y5Q8;A0A2R8YHI9;A0A2R8YFL4;A0A2R8Y7E7;A0A2R8Y4V6;A0A2R8YER9;A0A2R8Y6Q1;A0A2R8Y809;A0A2U3TZJ6;A0A2R8Y784	TBCE
0	0	0	27.5356	27.4285	27.5165	27.3476	27.4815	27.5065	27.4745	27.3041	27.4551	27.6048	27.4303	27.5073	27.5356	27.4285	27.5165	27.3476	27.4815	27.5065	27.4745	27.3041	27.4551	27.6048	27.4303	27.5073	A0A2R8Y5S7;P35241;A0A2R8Y7M3	RDX
0	0	-1	23.5966	22.0059	23.3052	23.1092	23.7004	23.8682	21.5463	22.3322	22.1624	21.27	21.5709	21.3581	23.5966	NA	23.3052	23.1092	23.7004	23.8682	NA	NA	NA	NA	NA	NA	A0A2R8Y653;Q9BZX2	UCK2
0	0	0	29.5939	29.7514	29.6841	29.6841	29.6826	29.6881	29.5055	29.387	29.428	29.3638	29.4731	29.3649	29.5939	29.7514	29.6841	29.6841	29.6826	29.6881	29.5055	29.387	29.428	29.3638	29.4731	29.3649	A0A2R8Y6J3;P46777	RPL5
0	0	0	23.9887	23.8506	24.176	23.8604	23.9898	23.8515	23.8252	23.7907	23.7077	23.6606	23.6969	24.0544	23.9887	23.8506	24.176	23.8604	23.9898	23.8515	23.8252	23.7907	23.7077	23.6606	23.6969	24.0544	A0A2R8Y7Q9;A0A2R8YEK8;Q9Y5P4;A0A2R8Y5S9;A0A2R8Y5H3;A0A2U3TZL3;A0A2R8YE18;A0A2R8Y7C5;A0A2R8YFI2;A0A2R8YEA4;A0A2R8YE59	COL4A3BP
0	0	0	28.6133	28.8848	28.9056	28.6951	28.8917	28.9309	28.6848	28.7435	28.6394	28.7406	28.5677	28.5991	28.6133	28.8848	28.9056	28.6951	28.8917	28.9309	28.6848	28.7435	28.6394	28.7406	28.5677	28.5991	P62263;A0A2R8Y811;E5RH77	RPS14
0	0	0	27.2507	27.3295	27.5009	27.5722	27.5866	27.4798	27.4646	27.3993	27.0745	27.398	27.2701	27.3592	27.2507	27.3295	27.5009	27.5722	27.5866	27.4798	27.4646	27.3993	27.0745	27.398	27.2701	27.3592	E7ETK0;A0A2R8Y849;A0A2R8YD14;P62847	RPS24
0	0	0	28.2105	28.4896	28.4914	28.0377	28.2002	28.2957	27.9245	28.1812	27.9837	28.1492	28.0019	28.5966	28.2105	28.4896	28.4914	28.0377	28.2002	28.2957	27.9245	28.1812	27.9837	28.1492	28.0019	28.5966	A0A2R8Y851;P62273;A0A2R8Y6P7;A0A087WTT6	RPS29
0	0	0	23.8988	24.0621	24.1124	24.2611	24.1189	24.3454	23.8929	24.2016	24.0222	24.26	23.8498	24.0132	23.8988	24.0621	24.1124	24.2611	24.1189	24.3454	23.8929	24.2016	24.0222	24.26	23.8498	24.0132	Q969G3;A0A2R8Y855;B4DGM3;J3QKS7;J3QR61;A0A2R8Y765;A0A2R8Y7U4;A0A2U3TZQ7;A0A2R8Y7I9;A0A2R8Y4T4;A0A2R8YES3	SMARCE1
0	0	0	24.7043	24.8486	24.8686	24.6658	24.6256	24.8298	24.7016	24.8724	25.0111	24.7429	24.5649	24.6594	24.7043	24.8486	24.8686	24.6658	24.6256	24.8298	24.7016	24.8724	25.0111	24.7429	24.5649	24.6594	A0A2R8Y891;P08237;F8VZI0	PFKM
0	0	0	28.0265	27.9409	27.7913	27.6229	27.623	27.6642	27.7547	28.1293	27.8677	27.4099	27.3473	27.4753	28.0265	27.9409	27.7913	27.6229	27.623	27.6642	27.7547	28.1293	27.8677	27.4099	27.3473	27.4753	A0A2R8YD45;O14773;A0A2R8Y7U1;A0A2R8YGD1	TPP1
0	0	0	26.1804	26.1908	26.1847	26.0974	26.1717	26.1519	26.036	26.2158	26.2374	26.188	26.2187	26.1483	26.1804	26.1908	26.1847	26.0974	26.1717	26.1519	26.036	26.2158	26.2374	26.188	26.2187	26.1483	A0A2R8YD50;P51659;E7ER27;E7ET17;A0A2R8Y7L2	HSD17B4
0	0	0	26.6716	26.5445	26.6273	26.8251	26.8677	26.8655	26.2391	26.2461	26.2666	26.1823	26.4137	26.2355	26.6716	26.5445	26.6273	26.8251	26.8677	26.8655	26.2391	26.2461	26.2666	26.1823	26.4137	26.2355	A0A2R8YDH4;A0A3B3ITE1;A0A1B0GTW1;Q9UDY2;A0A3B3IRI3;A0A3B3ISZ5;A0A3B3IU51;A0A3B3ISF1;A0A3B3IRV6;A0A3B3IT83;A0A3B3IS03	TJP2
0	0	0	23.5924	23.1981	23.548	23.5745	23.2949	23.5702	23.2884	23.6544	23.481	23.2833	23.5667	23.5343	23.5924	23.1981	23.548	23.5745	23.2949	23.5702	23.2884	23.6544	23.481	23.2833	23.5667	23.5343	A0A2R8YDQ0;Q9H267;F5H008	VPS33B
0	0	0	25.6513	25.6694	25.6527	25.4762	25.52	25.4266	25.5409	25.4246	25.5962	25.4992	25.3657	25.2702	25.6513	25.6694	25.6527	25.4762	25.52	25.4266	25.5409	25.4246	25.5962	25.4992	25.3657	25.2702	A0A2R8YDQ9;A0A2R8Y6Y7;Q9P2R7;Q5T9Q5	SUCLA2
1	0	0	22.0484	20.944	21.849	24.3909	23.9694	23.9594	23.9669	23.9653	21.8306	22.913	22.4354	24.0427	NA	NA	NA	24.3909	23.9694	23.9594	23.9669	23.9653	NA	NA	NA	24.0427	A0A2R8YF57;O00400;H7C577;A0A2R8YEX5;A0A2R8Y359;H7C562;H7C532;A0A2R8Y5I5;A0A2R8Y6H1	SLC33A1
0	0	0	23.4425	23.2781	23.3935	23.5134	24.1531	24.0331	23.6326	24.101	24.1119	24.6082	24.2463	24.0423	23.4425	23.2781	23.3935	23.5134	24.1531	24.0331	23.6326	24.101	24.1119	24.6082	24.2463	24.0423	H3BMM5;A0A2R8YF87;Q96AX1;F5H6Y0	VPS33A
0	0	0	23.3433	23.6585	23.6229	23.4349	23.5722	23.4646	23.2772	22.7481	23.1753	22.6965	22.075	23.1016	23.3433	23.6585	23.6229	23.4349	23.5722	23.4646	23.2772	22.7481	23.1753	22.6965	NA	23.1016	A0A2R8YFA9;O94851	MICAL2
0	0	0	24.5434	24.7892	24.5135	25.099	25.2857	25.2231	24.4178	24.432	24.4252	25.3818	25.3117	25.4256	24.5434	24.7892	24.5135	25.099	25.2857	25.2231	24.4178	24.432	24.4252	25.3818	25.3117	25.4256	A0A2R8YFH5;Q15437;Q5QPE2	SEC23B
0	0	0	24.2652	24.4232	22.5684	24.2041	22.1449	22.6415	23.7023	24.5277	24.3619	24.741	24.689	24.7245	24.2652	24.4232	NA	24.2041	NA	NA	23.7023	24.5277	24.3619	24.741	24.689	24.7245	A0A2R8YGH5;H7C1E4;P61966	AP1S1
0	0	0	30.3404	30.0937	30.2512	29.9441	30.0514	30.0176	29.7287	29.8625	30.0264	30.0044	30.1283	30.1146	30.3404	30.0937	30.2512	29.9441	30.0514	30.0176	29.7287	29.8625	30.0264	30.0044	30.1283	30.1146	E9PNW4;A0A2U3TZL5;P13987;H0YET2	CD59
0	0	0	28.5121	28.553	28.6022	28.5833	28.6006	28.5882	28.6047	28.4834	28.4837	28.597	28.668	28.5878	28.5121	28.553	28.6022	28.5833	28.6006	28.5882	28.6047	28.4834	28.4837	28.597	28.668	28.5878	P06744;A0A2U3TZU2;K7EQ48;A0A0J9YXP8;A0A2R8Y6C7;A0A0J9YYH3;A0A0J9YX90	GPI
0	0	0	22.4087	23.0834	23.338	23.5014	22.7518	23.5129	22.3333	23.1323	23.5426	23.2785	23.3384	21.4069	NA	23.0834	23.338	23.5014	22.7518	23.5129	NA	23.1323	23.5426	23.2785	23.3384	NA	A0A2U3TZY2;Q9H078;H0YGM0	CLPB
0	0	0	24.8042	25.7127	25.1266	25.086	25.1401	25.2282	25.1137	25.136	24.8496	24.8405	25.0975	24.6227	24.8042	25.7127	25.1266	25.086	25.1401	25.2282	25.1137	25.136	24.8496	24.8405	25.0975	24.6227	P56556;A0A2Y9D025;R4GN43	NDUFA6
0	0	0	23.4844	23.6228	23.489	23.9053	24.2074	24.0516	23.2909	23.5397	23.8943	24.2218	23.3329	23.5279	23.4844	23.6228	23.489	23.9053	24.2074	24.0516	23.2909	23.5397	23.8943	24.2218	23.3329	23.5279	A0A384DVU0;Q8IY17	PNPLA6
0	0	0	26.9403	26.9798	27.0722	26.9204	26.9505	26.9683	27.0173	27.0762	27.0731	26.8289	26.9258	26.9242	26.9403	26.9798	27.0722	26.9204	26.9505	26.9683	27.0173	27.0762	27.0731	26.8289	26.9258	26.9242	V9GYY3;A0A384N5Y3;F5H2F4;P11586;V9GZ78;A0A494C1T2	MTHFD1
0	0	0	25.5333	25.3943	25.6469	25.7577	25.7522	25.6868	25.5082	25.4564	25.3727	25.4869	25.4959	25.5185	25.5333	25.3943	25.6469	25.7577	25.7522	25.6868	25.5082	25.4564	25.3727	25.4869	25.4959	25.5185	A0A3B3IRI2;P17812;B4E1E0;A0A3B3IRQ8;A0A3B3ITF6;A0A3B3ITB8	CTPS1
0	0	0	22.1703	22.2677	22.4756	23.8952	22.0431	24.404	21.1281	20.6901	23.7443	22.4537	24.1803	23.849	NA	NA	NA	23.8952	NA	24.404	NA	NA	23.7443	NA	24.1803	23.849	A0A3B3IRN5;Q06828	FMOD
0	0	0	23.604	23.2511	23.674	23.4072	23.7765	23.4946	23.3802	24.0889	23.8907	23.9437	23.6413	23.9709	23.604	23.2511	23.674	23.4072	23.7765	23.4946	23.3802	24.0889	23.8907	23.9437	23.6413	23.9709	A0A3B3IRP5;Q6P1J9;A0A2R8YHB3;A0A1B0GUB2	CDC73
0	0	0	21.8835	22.586	23.0287	22.8646	22.8177	22.6928	22.3543	22.9015	22.796	22.5331	22.4256	21.819	NA	22.586	23.0287	22.8646	22.8177	22.6928	22.3543	22.9015	22.796	NA	22.4256	NA	F5H345;A0A3B3IRR1;A0A3F2YNY7;P08397	HMBS
0	0	0	23.5622	24.0212	23.9682	24.2808	24.6088	24.2585	23.761	23.7702	23.6734	23.5018	23.2522	23.5844	23.5622	24.0212	23.9682	24.2808	24.6088	24.2585	23.761	23.7702	23.6734	23.5018	23.2522	23.5844	O60343;A0A3B3IRT3	TBC1D4
0	0	0	27.4133	27.5692	27.5275	27.7814	27.9031	27.886	27.4713	27.5776	27.7469	28.0478	27.9734	27.9807	27.4133	27.5692	27.5275	27.7814	27.9031	27.886	27.4713	27.5776	27.7469	28.0478	27.9734	27.9807	A0A3B3IRT8;P43307;C9J3L8;C9J5W0;E9PAL7;C9IZQ1	SSR1
1	0	0	26.2509	26.3098	26.3334	27.3503	27.3807	27.4428	26.0103	26.0515	26.127	26.6576	26.455	26.7033	26.2509	26.3098	26.3334	27.3503	27.3807	27.4428	26.0103	26.0515	26.127	26.6576	26.455	26.7033	B4DKB2;A0A3B3ISF9;P42892	ECE1
0	0	0	26.9798	26.9625	27.1134	27.0851	27.1863	27.0259	27.0181	27.1116	27.2044	27.2204	27.0564	27.3118	26.9798	26.9625	27.1134	27.0851	27.1863	27.0259	27.0181	27.1116	27.2044	27.2204	27.0564	27.3118	P14735;A0A3B3ISG5	IDE
-1	0	0	23.0696	24.114	24.2816	22.2686	22.7122	21.6833	22.7988	23.5147	24.0764	23.0126	23.6148	22.829	23.0696	24.114	24.2816	NA	NA	NA	NA	NA	24.0764	NA	NA	NA	A0A3B3ISP1;Q92625	ANKS1A
0	0	0	23.963	21.0424	24.7257	23.7625	22.0378	21.1949	21.975	24.2927	21.5625	21.9171	22.1005	23.7694	23.963	NA	24.7257	23.7625	NA	NA	NA	24.2927	NA	NA	NA	23.7694	A0A3B3IST1;B5MD23;O75954	TSPAN9
0	0	0	23.914	24.1005	21.8776	24.5589	23.2099	22.707	22.4525	22.3235	22.4659	22.1472	22.2195	22.5697	23.914	24.1005	NA	24.5589	23.2099	NA	NA	NA	NA	NA	NA	NA	A0A3B3ISV4;Q8N0U8	VKORC1L1
0	0	0	24.4793	24.6125	24.6482	24.3713	24.474	24.5225	24.508	24.4676	24.4124	24.0865	24.2716	23.9517	24.4793	24.6125	24.6482	24.3713	24.474	24.5225	24.508	24.4676	24.4124	24.0865	24.2716	23.9517	H3BSW0;A0A3B3ISV5;Q8N9N7	LRRC57
0	0	0	24.3361	23.7458	24.4216	24.0089	24.1124	24.2653	23.9219	24.3729	23.9807	24.2638	24.009	24.186	24.3361	23.7458	24.4216	24.0089	24.1124	24.2653	23.9219	24.3729	23.9807	24.2638	24.009	24.186	A0A3B3IT57;E9PH64;E7EWZ0;E9PF49;Q9Y6M9	NDUFB9
0	0	0	21.5303	21.6212	22.6953	22.8553	22.3736	20.9344	21.8296	22.4116	22.669	22.1569	22.3111	21.1083	NA	NA	22.6953	NA	22.3736	NA	NA	22.4116	22.669	NA	NA	NA	A0A3B3ITH3;Q9P2X3;J3KT25;J3QRS6	IMPACT
0	0	0	22.1981	23.7699	23.9646	24.1929	24.2307	23.703	21.9536	24.0062	23.7875	24.0477	23.7486	23.8731	NA	23.7699	23.9646	24.1929	24.2307	23.703	NA	24.0062	23.7875	24.0477	23.7486	23.8731	A0A3B3ITS3;Q6PI48;A0A3B3ITK9;A0A3B3IS54;A0A3B3IS01;A0A3B3IT01;A0A3B3ISK7	DARS2
0	0	0	22.8065	24.5031	24.2788	24.6925	24.6738	24.7244	24.3867	24.545	22.3531	24.8826	24.7036	25.0097	NA	24.5031	24.2788	24.6925	24.6738	24.7244	24.3867	24.545	NA	24.8826	24.7036	25.0097	A0A3B3ITT1;Q6IQ22	RAB12
0	0	0	27.1829	27.5828	27.4028	27.1482	27.0644	27.3347	27.1622	26.9367	27.3304	27.1842	27.0368	26.9035	27.1829	27.5828	27.4028	27.1482	27.0644	27.3347	27.1622	26.9367	27.3304	27.1842	27.0368	26.9035	A0A3B3ITT5;P47914	RPL29
0	0	0	24.386	24.3966	24.5139	24.2838	24.5818	24.2459	24.4079	24.68	24.3277	24.221	24.2137	24.2293	24.386	24.3966	24.5139	24.2838	24.5818	24.2459	24.4079	24.68	24.3277	24.221	24.2137	24.2293	A0A3B3ITW3;P28288	ABCD3
0	0	0	26.2657	26.1217	26.387	26.2032	26.1332	25.9391	26.1469	26.4624	26.2879	26.2578	26.1261	26.1201	26.2657	26.1217	26.387	26.2032	26.1332	25.9391	26.1469	26.4624	26.2879	26.2578	26.1261	26.1201	E9PN17;A0A3B3ITX4;O75964	ATP5L
0	0	0	26.9813	26.7492	26.764	26.4872	26.452	26.4108	26.7482	26.7148	26.7657	26.5598	26.3363	26.6858	26.9813	26.7492	26.764	26.4872	26.452	26.4108	26.7482	26.7148	26.7657	26.5598	26.3363	26.6858	A0A3B3ITZ9;Q9Y2W1	THRAP3
0	0	0	24.4484	24.2901	24.2176	23.7104	24.0846	24.2211	24.2634	24.4843	24.096	23.8629	23.594	23.9457	24.4484	24.2901	24.2176	23.7104	24.0846	24.2211	24.2634	24.4843	24.096	23.8629	23.594	23.9457	F8W717;A0A3B3IU69;O00423;G3V500;G3V3N9	EML1
0	0	0	24.2184	23.924	22.8447	24.0623	24.0705	24.0029	24.0975	23.8586	24.3667	22.6874	24.1752	24.2363	24.2184	23.924	NA	24.0623	24.0705	24.0029	24.0975	23.8586	24.3667	NA	24.1752	24.2363	Q13144;A0A3B3IUB1;A0A3B3IUF2;A0A3B3ISX3;A0A3B3ISM8;A0A3B3IS56;A0A3B3IRP4	EIF2B5
0	0	0	27.2607	27.1428	26.7292	27.0202	27.1195	27.0695	27.2043	27.1247	27.3229	27.4278	27.596	27.5198	27.2607	27.1428	26.7292	27.0202	27.1195	27.0695	27.2043	27.1247	27.3229	27.4278	27.596	27.5198	A0A3B3IUB5;Q8TCT9;A0A075B6F6;A0A0S2Z6F0;A0A3B3IT72	HM13
0	0	0	22.0054	21.6254	21.9225	22.4306	22.3192	21.6553	22.8682	21.8123	22.0866	21.9851	22.1301	22.4984	NA	21.6254	21.9225	NA	22.3192	NA	NA	NA	22.0866	21.9851	22.1301	NA	A0A3B3IUC1
0	0	0	24.3526	23.9507	24.1585	23.9471	23.7198	23.8724	23.9726	23.9667	23.9027	23.6664	23.8324	23.6989	24.3526	23.9507	24.1585	23.9471	23.7198	23.8724	23.9726	23.9667	23.9027	23.6664	23.8324	23.6989	A0A3B3IUD7;Q14690	PDCD11
0	0	0	25.2375	25.2563	25.3335	25.3531	25.2419	25.0662	25.3866	25.246	25.0053	25.0651	25.0334	25.0137	25.2375	25.2563	25.3335	25.3531	25.2419	25.0662	25.3866	25.246	25.0053	25.0651	25.0334	25.0137	A0A494C017;C9JJV6;C9JZL8;A0A499FIY8;C9JC07;Q96S97	MYADM
0	0	0	26.0529	25.8947	26.0613	25.6392	25.8502	25.7835	25.9392	26.0328	26.0592	25.6851	25.5071	25.6362	26.0529	25.8947	26.0613	25.6392	25.8502	25.7835	25.9392	26.0328	26.0592	25.6851	25.5071	25.6362	H0Y993;A0A494C028;P35659;B4DFG0;H0Y8X0;D6RDA2;A0A494C198	DEK
0	0	0	28.32	28.5132	28.6285	29.0502	29.1097	29.0919	28.5496	28.6101	28.7046	29.0127	29.0234	29.0529	28.32	28.5132	28.6285	29.0502	29.1097	29.0919	28.5496	28.6101	28.7046	29.0127	29.0234	29.0529	A0A494C039;Q9Y4L1;A0A087X054;A0A087WWI4;K7EQK2;E9PJ21	HYOU1
0	0	0	23.4349	23.6943	23.1905	21.6359	23.5897	23.6887	23.652	23.7828	23.4499	23.7486	23.7167	23.7785	23.4349	23.6943	23.1905	NA	23.5897	23.6887	23.652	23.7828	23.4499	23.7486	23.7167	23.7785	A0A494C045;Q9UHD2;A0A494C0A8;A0A494C1M6;A0A494C0X2;A0A494C167;A0A494C148;A0A494C0R4;A0A494C079	TBK1
0	0	0	25.8736	25.721	25.6866	25.7977	25.928	25.9763	25.358	25.7016	25.5824	25.711	25.6198	25.6114	25.8736	25.721	25.6866	25.7977	25.928	25.9763	25.358	25.7016	25.5824	25.711	25.6198	25.6114	A0A494C085;P06132;A0A1B0GVZ4;A0A494C0Q8;A0A494BZY8;A0A1B0GVN9;Q5T446;H0Y5R6;A0A494C0S8	UROD
0	0	0	23.2539	22.898	22.1624	21.6978	22.0854	22.0476	22.7701	22.6406	22.9323	22.6774	22.7118	22.4167	23.2539	NA	NA	NA	NA	NA	NA	NA	NA	NA	22.7118	22.4167	Q99836;A0A494C0J8;A0A3F2YP85	MYD88
0	0	0	24.1531	24.1874	24.1802	24.1742	24.218	24.4057	23.7771	23.9803	23.8582	23.9088	22.7034	23.7243	24.1531	24.1874	24.1802	24.1742	24.218	24.4057	23.7771	23.9803	23.8582	23.9088	22.7034	23.7243	I3L2B0;A0A494C0R8;K7EIG1;O75153	CLUH
0	0	1	23.8036	23.8376	23.8683	24.2429	24.4686	24.3776	23.6336	23.8768	24.1197	25.5918	25.3388	25.5414	23.8036	23.8376	23.8683	24.2429	24.4686	24.3776	23.6336	23.8768	24.1197	25.5918	25.3388	25.5414	A0A494C0W5;Q86WV6	TMEM173
0	0	0	26.2344	26.2728	26.2902	26.442	26.6573	26.774	26.1072	26.3002	25.9483	26.1065	26.2088	26.4911	26.2344	26.2728	26.2902	26.442	26.6573	26.774	26.1072	26.3002	25.9483	26.1065	26.2088	26.4911	A0A494C0X0;Q99426;K7EP07;K7EK42	TBCB
0	1	1	22.7519	20.765	21.6222	22.6846	22.1679	22.0355	25.2657	25.5726	25.456	26.7209	25.9465	26.7995	NA	20.765	21.6222	22.6846	22.1679	NA	25.2657	25.5726	25.456	26.7209	25.9465	26.7995	A0A494C164;P52630;B4DLC8	STAT2
0	0	0	25.1351	25.2971	25.2036	25.4034	25.3098	25.3371	25.1633	25.2755	25.0283	24.9282	24.8639	25.0331	25.1351	25.2971	25.2036	25.4034	25.3098	25.3371	25.1633	25.2755	25.0283	24.9282	24.8639	25.0331	A0A494C1F2;P35658;A0A0A0MSW3	NUP214
0	0	0	24.9522	24.711	24.7731	24.5598	24.7586	24.6287	24.2437	24.5581	24.5475	24.3189	24.2203	24.2246	24.9522	24.711	24.7731	24.5598	24.7586	24.6287	24.2437	24.5581	24.5475	24.3189	24.2203	24.2246	A0A494C1J1;Q69YQ0;F8WAN1;C9J8U1	SPECC1L;SPECC1L-ADORA2A
0	0	0	25.0415	24.9991	25.0553	24.8232	24.846	24.7507	24.9265	24.7909	24.9822	24.4268	24.3736	24.2862	25.0415	24.9991	25.0553	24.8232	24.846	24.7507	24.9265	24.7909	24.9822	24.4268	24.3736	24.2862	A0A494C1K3;P78347	GTF2I
0	0	0	25.5447	25.5178	25.5496	25.5138	25.4563	25.4539	25.3334	25.4621	25.722	25.245	25.2591	25.4685	25.5447	25.5178	25.5496	25.5138	25.4563	25.4539	25.3334	25.4621	25.722	25.245	25.2591	25.4685	A0A494C1L1;Q14739;C9JXK0	LBR
0	0	0	23.5088	23.874	21.8156	23.7749	23.7796	23.8106	23.6111	23.5647	23.7685	23.4274	22.2927	23.2673	23.5088	23.874	NA	23.7749	23.7796	23.8106	23.6111	23.5647	23.7685	23.4274	NA	23.2673	E9PEM5;A0A494C1L5;A0A494BZW2;P50851;H0YAC6;A0A494C0R9	LRBA
0	0	0	24.4384	24.5685	24.6123	25.0446	25.4933	25.0983	24.4529	24.7952	24.8386	25.103	25.2633	25.1942	24.4384	24.5685	24.6123	25.0446	25.4933	25.0983	24.4529	24.7952	24.8386	25.103	25.2633	25.1942	P26885;A0A494C1N0;F5H0N4	FKBP2
0	0	0	24.8386	25.2089	24.9327	24.7505	24.8915	24.8257	25.0292	25.008	24.9835	24.5783	24.7601	24.5086	24.8386	25.2089	24.9327	24.7505	24.8915	24.8257	25.0292	25.008	24.9835	24.5783	24.7601	24.5086	A0A499FI31;Q15020	SART3
0	0	0	24.6316	24.3149	24.4153	24.231	24.4423	24.1524	24.3047	24.2558	24.54	24.4178	24.2706	24.273	24.6316	24.3149	24.4153	24.231	24.4423	24.1524	24.3047	24.2558	24.54	24.4178	24.2706	24.273	A0A499FIX8;H7BXI1;A0A087WXU3;A0FGR8	ESYT2
0	0	0	23.4579	23.4609	23.6061	23.7422	23.9166	23.8228	23.3247	23.7877	23.7144	23.9925	23.7871	23.968	23.4579	23.4609	23.6061	23.7422	23.9166	23.8228	23.3247	23.7877	23.7144	23.9925	23.7871	23.968	A0A499FIZ0;Q9H7D7;H0Y9R3	WDR26
0	0	0	22.9158	22.6926	21.0988	22.3166	22.3596	21.0829	21.8286	21.3593	21.2551	21.2804	22.2654	21.0488	NA	NA	21.0988	NA	NA	21.0829	NA	21.3593	21.2551	21.2804	NA	21.0488	A0A499FJI4;O75592	MYCBP2
0	0	0	24.3155	24.3363	24.3047	24.3724	24.2759	24.0626	23.9585	23.943	24.2583	24.0828	24.0464	24.2242	24.3155	24.3363	24.3047	24.3724	24.2759	24.0626	23.9585	23.943	24.2583	24.0828	24.0464	24.2242	U3KPX3;A0A590UJ43;P48729;A0A5F9W493;D6REM4	CSNK1A1
0	0	0	22.1685	24.3133	22.8002	22.4815	24.734	24.4153	24.5947	24.293	21.8293	22.6736	21.8512	22.1606	NA	24.3133	NA	NA	24.734	24.4153	24.5947	24.293	NA	NA	NA	NA	A0A590UJ80;F5H876;I3L0A5;F5H0I3;P35711;P35712	SOX5;SOX6
0	0	0	27.0879	27.0831	26.8051	26.8401	26.753	26.6858	26.7695	26.8257	27.0149	26.7457	26.684	26.7651	27.0879	27.0831	26.8051	26.8401	26.753	26.6858	26.7695	26.8257	27.0149	26.7457	26.684	26.7651	A0A590UJK4;A0A590UK01;A0A590UJP7;A0A590UK80;Q13247	SRSF6
0	0	0	23.7157	23.6327	21.3721	24.1584	23.6362	23.8355	24.2499	23.3608	23.4841	23.2973	23.4256	23.3871	23.7157	23.6327	NA	24.1584	23.6362	23.8355	24.2499	23.3608	23.4841	23.2973	23.4256	23.3871	A0A5F9UK94;H0Y360;Q01433;A0A590UK85;A0A590UJY6;E9PIJ1;E9PJF6	AMPD2
0	0	0	25.709	25.6944	25.6346	26.2411	26.1439	26.2951	25.6654	25.7301	25.7774	25.8995	25.961	26.0519	25.709	25.6944	25.6346	26.2411	26.1439	26.2951	25.6654	25.7301	25.7774	25.8995	25.961	26.0519	A0A5F9UP49;Q9BRK5;A0A5F9UJX7;H0Y3T6;G3V1E2	SDF4
0	0	0	25.4185	25.3941	25.4299	25.874	25.8116	25.8241	25.1258	25.4887	25.4119	25.99	25.7281	25.6537	25.4185	25.3941	25.4299	25.874	25.8116	25.8241	25.1258	25.4887	25.4119	25.99	25.7281	25.6537	A0A5H1ZRP2;A0A5F9UY30;O43493	TGOLN2
0	0	0	26.8459	27.1376	26.9201	26.9696	26.9869	27.1357	27.0374	26.9121	27.0148	27.1385	27.0383	27.1913	26.8459	27.1376	26.9201	26.9696	26.9869	27.1357	27.0374	26.9121	27.0148	27.1385	27.0383	27.1913	A0A5F9YFS9;C9JBL1;Q9Y6A9	SPCS1
0	-1	-1	23.0206	22.9545	22.7987	22.2641	22.6571	22.2906	21.4717	21.4598	21.969	21.7054	21.1197	22.2122	23.0206	NA	22.7987	NA	NA	NA	NA	NA	NA	NA	NA	NA	A0A5F9ZGY0;A0A5F9ZHU3;A0A5K1VW74;Q9Y243	AKT3
0	0	0	24.7673	24.6045	24.3999	24.4898	24.3668	23.832	24.3125	24.3854	24.5532	24.3613	24.2047	24.3176	24.7673	24.6045	24.3999	24.4898	24.3668	23.832	24.3125	24.3854	24.5532	24.3613	24.2047	24.3176	P51648;A0A5F9ZHI5;J3QRD1;A0A5F9ZHN9;A0A5F9ZGX4;A0A5F9ZI12;A0A5K1VW72;I3L1M4	ALDH3A2
0	0	0	30.3145	30.1398	30.2904	30.0554	29.9936	29.903	30.1561	30.3381	30.2556	30.0856	30.0623	30.0127	30.3145	30.1398	30.2904	30.0554	29.9936	29.903	30.1561	30.3381	30.2556	30.0856	30.0623	30.0127	A0A5F9ZHM4;P07195;A0A3B3IS95;A8MW50;C9J7H8	LDHB
0	0	0	23.7849	23.9126	22.3969	22.321	21.7651	22.4802	24.1497	24.0443	21.9846	24.0224	24.4733	24.1906	23.7849	23.9126	NA	NA	NA	NA	24.1497	24.0443	NA	24.0224	24.4733	24.1906	A0A5F9ZHR7;P11117;A0A5F9ZH82;E9PHY0;E9PQY3;B7Z7D2	ACP2
0	0	0	24.0435	23.7355	23.7892	23.8123	24.0498	23.9093	24.0556	24.057	23.95	23.5118	23.4828	23.8384	24.0435	23.7355	23.7892	23.8123	24.0498	23.9093	24.0556	24.057	23.95	23.5118	23.4828	23.8384	A0A5H1ZRP4;Q8WX92	NELFB
0	0	0	24.9726	25.2543	25.1139	25.1222	24.7772	24.911	24.5021	24.8426	24.9125	24.68	24.5189	24.2329	24.9726	25.2543	25.1139	25.1222	24.7772	24.911	24.5021	24.8426	24.9125	24.68	24.5189	24.2329	A0A5H1ZRS1;A0A4W8VX11;Q15154	PCM1
0	0	0	24.2247	23.8636	23.833	23.7764	23.8103	24.1129	24.059	23.9476	23.6952	23.9294	23.5974	23.711	24.2247	23.8636	23.833	23.7764	23.8103	24.1129	24.059	23.9476	23.6952	23.9294	23.5974	23.711	A0A669KAX3;O76024;H0Y9G5;A0A669KBF0	WFS1
0	0	0	25.9877	25.551	25.8379	25.2843	25.3417	25.3927	25.6687	25.666	25.3985	25.3356	25.0489	25.4158	25.9877	25.551	25.8379	25.2843	25.3417	25.3927	25.6687	25.666	25.3985	25.3356	25.0489	25.4158	A0A669KAX4;K4DI93;Q13620	CUL4B
0	0	0	22.0621	23.185	23.41	23.2991	23.1244	23.5608	23.5098	23.2015	21.4339	23.405	22.9388	23.0255	NA	23.185	23.41	23.2991	23.1244	23.5608	23.5098	23.2015	NA	23.405	22.9388	23.0255	Q5T653;A0A669KAX9;C9IY40	MRPL2
0	0	0	25.0447	24.9861	24.9129	25.251	25.2859	25.1347	24.9219	25.0211	24.9647	25.1887	25.2462	25.1938	25.0447	24.9861	24.9129	25.251	25.2859	25.1347	24.9219	25.0211	24.9647	25.1887	25.2462	25.1938	A0A669KBG8;A0A669KB10;Q92538	GBF1
0	0	0	25.831	25.6482	25.6069	25.7587	25.7188	26.0604	25.9969	25.8298	25.8418	26.0692	26.0119	26.3065	25.831	25.6482	25.6069	25.7587	25.7188	26.0604	25.9969	25.8298	25.8418	26.0692	26.0119	26.3065	A0A669KBH7;A0A669KB27;Q9UHQ4;C9JTE9;A0A669KAY5;C9IYK6;H7C5E2;B7Z2L0;H0Y7N8	BCAP29
0	0	0	24.3352	24.4144	24.1088	23.0719	23.7563	23.109	24.535	24.2975	24.3714	23.6772	23.8156	23.8605	24.3352	24.4144	24.1088	23.0719	23.7563	23.109	24.535	24.2975	24.3714	23.6772	23.8156	23.8605	A0A669KB77;P11137	MAP2
0	0	0	21.6142	21.2224	23.2657	22.5923	22.245	24.4772	22.6272	21.6495	23.9376	21.7756	24.0872	24.0595	NA	NA	NA	NA	NA	24.4772	NA	NA	23.9376	NA	24.0872	24.0595	A0A669KB87;A0A669KBB3;Q96HD1;A0A669KBD3;F8WBY3	CRELD1
0	0	0	24.9536	24.6556	24.7492	24.9889	25.0558	25.0279	24.4845	24.3568	24.5599	24.8321	24.8443	24.9781	24.9536	24.6556	24.7492	24.9889	25.0558	25.0279	24.4845	24.3568	24.5599	24.8321	24.8443	24.9781	A0A6I8PIX7;O95425	SVIL
-1	-1	0	24.6529	24.1259	24.2789	22.4159	21.4649	21.36	22.2588	21.4107	21.618	24.4645	21.9684	22.4126	24.6529	24.1259	24.2789	NA	NA	NA	NA	NA	NA	24.4645	NA	NA	A0A6I8PU73;Q99615;A0A6I8PIK4;A0A6I8PS32;A0A6I8PUD4;A0A6I8PRZ0;K7ER44	DNAJC7
0	0	0	22.275	21.3788	22.238	22.0385	22.2303	22.926	22.7321	23.0078	23.1259	21.6697	22.346	22.3155	NA	NA	22.238	NA	NA	NA	NA	23.0078	23.1259	NA	NA	NA	A0A6Q8JR05;Q6V0I7	FAT4
0	0	0	24.2672	24.1004	24.1181	24.3246	24.4383	24.4411	24.0485	24.0684	24.0534	24.2603	24.2365	24.3399	24.2672	24.1004	24.1181	24.3246	24.4383	24.4411	24.0485	24.0684	24.0534	24.2603	24.2365	24.3399	A0A6Q8KRG2;Q08379	GOLGA2
0	0	0	22.1043	22.246	22.2968	21.5653	21.9638	22.4015	21.3318	21.8964	21.9279	22.3375	21.6337	21.6714	22.1043	NA	22.2968	NA	21.9638	NA	NA	NA	NA	NA	NA	NA	A0A6Q8PGR4;A0A6Q8PEV5;A0A6Q8PH03;A0A6Q8PFB5;A0A6Q8PFB1;A0A6Q8PF12;Q9BYV8;A0A6Q8PGX0;C9J6R3;A0A6Q8PG60;F8WAV3	CEP41
0	0	0	23.4875	22.3127	22.2205	23.8522	24.1001	23.0318	22.3462	23.6403	23.4541	23.5303	23.3276	22.4352	23.4875	NA	NA	23.8522	24.1001	23.0318	NA	23.6403	23.4541	23.5303	23.3276	NA	F5H2T0;A0A6Q8PH48;A0A6Q8PHI5;A0A6Q8PGW3;A0A6Q8PF66;A0A6Q8PFB7;A0A6Q8PEX6;A0A6Q8PG86;A0A6Q8PFH9;A0A6Q8PHF4;A0A6Q8PHC9;O95163;A0A6Q8PFN8;A0A6Q8PHA0	IKBKAP
0	0	0	22.5777	21.2138	23.6119	23.1445	23.4443	23.5499	23.5796	23.6381	23.5863	23.6691	23.1789	23.1998	NA	NA	23.6119	23.1445	23.4443	23.5499	23.5796	23.6381	23.5863	23.6691	23.1789	23.1998	Q9GZM8;Q9NXR1;I3L522;A0A6Q8PEY3;A0A6Q8PGV6;I3L3G9;A6NIZ0;J3QSD2;A0A6Q8PG46;J3QRZ1;I3L2S8;A0A0J9YYF5;A0A0J9YY14;J3QL85;I3L533;A0A6Q8PHH1;J3KRK9;I3L2T8;I3L2R3;I3L2R9	NDEL1;NDE1
0	0	0	22.3739	23.052	21.8175	23.0357	23.2201	23.5011	22.4075	22.7032	22.78	21.6163	22.1981	23.3472	NA	23.052	NA	23.0357	23.2201	23.5011	NA	22.7032	NA	NA	NA	23.3472	A0A6Q8PG75;A0A6Q8PGA4;A0A6Q8PG30;A0A6Q8PHQ1;A0A6Q8PEZ7;Q96S66;A0A6Q8PFF7;A0A6Q8PG14	CLCC1
0	0	0	25.5307	25.483	25.7528	25.3851	25.712	25.4836	25.26	25.9484	26.0165	25.7517	25.5313	25.5463	25.5307	25.483	25.7528	25.3851	25.712	25.4836	25.26	25.9484	26.0165	25.7517	25.5313	25.5463	A0A6Q8PF35;F8VUA2;F5H875;Q9HD42;A0A6Q8PGM8;F8VVT7;A0A6Q8PG85;A0A6Q8PFF9	CHMP1A
0	0	0	24.3141	24.2618	24.2412	24.2943	24.2983	24.1346	24.1777	24.1592	24.2962	24.358	24.5629	24.4142	24.3141	24.2618	24.2412	24.2943	24.2983	24.1346	24.1777	24.1592	24.2962	24.358	24.5629	24.4142	A0A6Q8PFA6;A0A6Q8PH57;A0A6Q8PGH7;A0A6Q8PG37;O00139;D6R9M0;A0A6Q8PGG1	KIF2A
0	0	0	24.2946	24.1978	24.1932	23.7712	24.1755	23.819	23.8474	23.9774	24.1756	23.7552	23.7504	23.6625	24.2946	24.1978	24.1932	23.7712	24.1755	23.819	23.8474	23.9774	24.1756	23.7552	23.7504	23.6625	A0A6Q8PFC2;Q9UNW9	NOVA2
0	0	0	27.5365	27.673	27.6931	27.1108	27.0154	26.8596	27.2803	27.3232	27.4096	27.1375	27.0685	26.8785	27.5365	27.673	27.6931	27.1108	27.0154	26.8596	27.2803	27.3232	27.4096	27.1375	27.0685	26.8785	A0A6Q8PFJ0;P02545;A0A6Q8PHQ9;A0A6Q8PF80	LMNA
0	0	0	23.8119	23.9174	21.4856	24.4338	24.1651	24.0483	23.883	24.1561	24.1147	24.3471	24.5492	24.4384	23.8119	23.9174	NA	24.4338	24.1651	24.0483	23.883	24.1561	24.1147	24.3471	24.5492	24.4384	Q6UWE0;A0A6Q8PGB2;A0A6Q8PGF7;A0A6Q8PFL5;A0A6Q8PGT8;A0A6Q8PG02;A0A6Q8PGW1;A0A6Q8PFT9;A0A6Q8PFD4;A0A6Q8PGY0	LRSAM1
0	0	0	26.8858	26.8435	26.7871	26.604	26.7742	26.7958	26.5609	26.7797	26.7229	26.5595	26.5412	26.5802	26.8858	26.8435	26.7871	26.604	26.7742	26.7958	26.5609	26.7797	26.7229	26.5595	26.5412	26.5802	A0A6Q8PG15;A0A6Q8PFM5;O95831;A0A6Q8PFE1;A0A6Q8PFQ8;A0A6Q8PFS4;A0A6Q8PHC0;A0A6Q8PHJ9;A0A6Q8PFA7;E9PMA0;A0A6Q8PFW2	AIFM1
0	0	0	25.944	26.205	25.9543	26.304	26.3893	26.0892	25.7986	25.7638	25.8996	26.0337	25.9633	26.1055	25.944	26.205	25.9543	26.304	26.3893	26.0892	25.7986	25.7638	25.8996	26.0337	25.9633	26.1055	A0A6Q8PFU3;P43034;A0A6Q8PG63;A0A6Q8PFT2	PAFAH1B1
0	0	0	26.6891	26.7262	26.8457	26.9299	27.1312	26.939	26.6665	26.7348	27.0213	27.2165	27.191	27.259	26.6891	26.7262	26.8457	26.9299	27.1312	26.939	26.6665	26.7348	27.0213	27.2165	27.191	27.259	A0A6Q8PFY7;Q92734;A0A6Q8PFC4;A0A6Q8PH89;A0A6Q8PH27;A0A6Q8PG00;A0A6Q8PG04;A0A6Q8PGS4;A0A6Q8PF40;C9JJP5;C9JUE0	TFG
0	0	0	23.8519	23.4985	23.601	24.0021	24.0066	23.827	23.7756	24.0357	23.7786	23.7197	23.9243	23.7465	23.8519	23.4985	23.601	24.0021	24.0066	23.827	23.7756	24.0357	23.7786	23.7197	23.9243	23.7465	A0A6Q8PHK0;A0A6Q8PGG9;Q14669	TRIP12
0	0	0	23.2093	22.9366	23.0024	23.6118	23.5219	23.1641	22.8513	22.9449	22.7682	23.155	23.4796	23.3521	23.2093	22.9366	23.0024	23.6118	23.5219	23.1641	22.8513	22.9449	22.7682	23.155	23.4796	23.3521	Q27J81;A0A6Q8PHA2;A0A6Q8PH71;A0A6Q8PHG2;A0A6Q8PGN3;A0A6Q8PF44;A0A6Q8PFW4;A0A0A0MQU1;A0A6Q8PH25;A0A6Q8PF29;A0A6Q8PHS8	INF2
0	0	0	23.1821	22.758	23.0064	22.2495	22.7369	22.7471	22.7189	23.078	22.9239	22.5907	23.0478	22.5654	23.1821	22.758	23.0064	22.2495	22.7369	22.7471	22.7189	23.078	22.9239	22.5907	23.0478	22.5654	A0A6Q8PGU6;Q8NB90	SPATA5
0	0	0	26.4151	26.5086	26.261	26.3875	26.5648	26.6407	26.2729	26.307	26.3356	26.5212	26.437	26.3825	26.4151	26.5086	26.261	26.3875	26.5648	26.6407	26.2729	26.307	26.3356	26.5212	26.437	26.3825	A0A6Q8PHA5;E7ETE2;P12081;A0A6Q8PHE3;B4DDD8;B4E1C5;A0A6Q8PFF2;A0A6Q8PF47;A0A6Q8PF07	HARS
0	0	0	22.202	21.5151	21.6769	22.5436	22.3149	22.2907	25.0111	23.565	21.627	21.94	22.6162	21.6327	NA	NA	NA	NA	NA	NA	25.0111	23.565	NA	NA	NA	NA	A0A6Q8PHB5;A0A6Q8PHP0;P49902;A0A6Q8PFH2;A0A6Q8PG36;Q5JUV4	NT5C2
0	0	0	23.9899	23.77	23.688	23.4796	23.6652	24.0578	23.6052	23.9254	23.761	23.8557	23.9993	24.1303	23.9899	23.77	23.688	23.4796	23.6652	24.0578	23.6052	23.9254	23.761	23.8557	23.9993	24.1303	A0A6Q8PHE5;Q05086;A0A1B0GVL3;A0A0D9SG77	UBE3A
0	0	0	25.6648	25.5775	25.7546	25.8882	25.9228	25.8617	25.8529	26.0192	25.8951	26.2086	26.069	26.2544	25.6648	25.5775	25.7546	25.8882	25.9228	25.8617	25.8529	26.0192	25.8951	26.2086	26.069	26.2544	A0AVT1	UBA6
0	0	0	22.0264	23.2744	23.1954	23.5636	23.335	22.4136	21.1712	22.3197	23.6037	21.3786	21.8345	22.9665	NA	23.2744	23.1954	23.5636	23.335	NA	NA	NA	23.6037	NA	NA	22.9665	A0MZ66	KIAA1598
0	0	0	24.4522	24.629	24.6479	24.7869	24.7377	24.8968	24.6135	24.7035	24.518	24.6172	24.5854	24.7665	24.4522	24.629	24.6479	24.7869	24.7377	24.8968	24.6135	24.7035	24.518	24.6172	24.5854	24.7665	A1L0T0;M0R026	ILVBL
0	0	0	24.8713	24.5348	24.9747	24.6843	24.4825	24.708	24.3917	24.6906	24.6515	24.4009	23.9808	24.2696	24.8713	24.5348	24.9747	24.6843	24.4825	24.708	24.3917	24.6906	24.6515	24.4009	23.9808	24.2696	A1X283	SH3PXD2B
0	0	0	26.2885	26.4585	26.4044	26.3803	26.5125	26.443	26.499	26.7501	26.6577	26.5468	26.6188	26.6348	26.2885	26.4585	26.4044	26.3803	26.5125	26.443	26.499	26.7501	26.6577	26.5468	26.6188	26.6348	A2A274;Q99798	ACO2
0	0	0	26.9423	27.4528	27.2498	27.1172	27.1423	27.1206	27.2923	27.2815	27.4728	27.138	22.4848	27.1422	26.9423	27.4528	27.2498	27.1172	27.1423	27.1206	27.2923	27.2815	27.4728	27.138	NA	27.1422	A2A3P3;Q5SZL2	CEP85L
0	0	0	22.7986	22.2653	25.2769	21.8319	25.4546	22.5857	25.8773	21.4553	21.7186	21.1324	26.6037	25.979	NA	NA	25.2769	NA	25.4546	NA	25.8773	NA	NA	NA	26.6037	25.979	A2AE48;Q12899;A0A0G2JIW2	TRIM26
0	0	0	22.6644	22.6004	23.0748	22.6983	22.9681	22.8046	22.7894	22.811	22.8122	22.9411	22.9106	22.9411	22.6644	22.6004	23.0748	22.6983	22.9681	22.8046	22.7894	22.811	22.8122	22.9411	22.9106	22.9411	A2RRP1;H0Y5G7	NBAS
0	0	0	25.5794	25.6175	25.7418	25.5855	25.7074	25.5066	25.6418	25.7738	25.7214	25.7578	25.5928	25.5349	25.5794	25.6175	25.7418	25.5855	25.7074	25.5066	25.6418	25.7738	25.7214	25.7578	25.5928	25.5349	A5YKK6	CNOT1
0	0	0	21.9149	22.1718	22.2743	23.2363	22.9186	21.2123	22.039	22.0474	22.0726	21.1127	22.4476	22.6047	NA	NA	NA	23.2363	22.9186	NA	NA	NA	NA	NA	NA	NA	A6NC48;Q10588;H0Y9Q9;H0Y8G4;H0Y984	BST1
1	0	0	25.3162	25.5167	25.6366	26.3843	26.766	26.437	25.5512	25.3197	25.3681	26.4466	26.3974	25.669	25.3162	25.5167	25.6366	26.3843	26.766	26.437	25.5512	25.3197	25.3681	26.4466	26.3974	25.669	H3BTL1;Q9GZQ8;A6NCE7	MAP1LC3B;MAP1LC3B2
0	0	0	25.0806	25.1194	24.9397	24.8774	25.0095	25.0668	25.0036	24.9717	25.2412	24.8214	24.6155	24.9984	25.0806	25.1194	24.9397	24.8774	25.0095	25.0668	25.0036	24.9717	25.2412	24.8214	24.6155	24.9984	A6NDG6	PGP
0	0	-1	22.5538	23.2112	22.7704	22.9822	22.2169	22.9122	23.1788	23.2187	23.266	21.3206	21.8396	21.8104	22.5538	23.2112	22.7704	22.9822	NA	22.9122	23.1788	23.2187	23.266	NA	NA	NA	Q8NG11;A6NEP9;H7BXY6	TSPAN14
0	1	1	23.4823	24.0173	23.9708	23.7776	23.9375	23.8312	24.9968	24.9858	25.0406	25.043	25.0544	25.0493	23.4823	24.0173	23.9708	23.7776	23.9375	23.8312	24.9968	24.9858	25.0406	25.043	25.0544	25.0493	A6NFQ2;A0A1B0GVM2;Q8N1I1	TCAF2
0	0	0	22.5389	22.6338	22.7197	22.3355	22.3176	22.8104	22.6276	22.7967	22.668	21.5159	22.4552	21.1572	NA	22.6338	22.7197	NA	22.3176	22.8104	NA	22.7967	22.668	NA	22.4552	NA	A6NFV8;Q96EV8;D6RCT8;A0A087WYP9;D6RJC6;D6RID1	DTNBP1
0	0	0	26.0509	26.2739	26.1494	26.3842	26.2333	26.4282	26.1531	26.1243	26.3107	26.2437	26.222	26.2005	26.0509	26.2739	26.1494	26.3842	26.2333	26.4282	26.1531	26.1243	26.3107	26.2437	26.222	26.2005	A6NFX8;Q9UKK9;A6NJU6;A6NCQ0	NUDT5
0	0	0	25.226	25.3503	25.5746	25.9138	25.4938	26.211	25.1249	25.2387	25.5314	25.2551	25.4691	25.7318	25.226	25.3503	25.5746	25.9138	25.4938	26.211	25.1249	25.2387	25.5314	25.2551	25.4691	25.7318	K7EIJ0;A6NG10;K7ENL2;K7EMC9;Q969T9;K7EIN1;K7ESN4	WBP2
0	0	0	21.6237	22.0043	25.7618	21.3906	23.3643	22.1413	22.4788	22.2961	22.8095	25.4955	21.938	25.2401	NA	NA	25.7618	NA	NA	NA	NA	NA	NA	25.4955	NA	25.2401	E9PIZ0;C9JST7;A6NGW1;O95070	YIF1A
0	0	0	22.859	22.309	22.6137	22.0127	22.3004	21.771	23.1255	23.1292	23.0085	22.5311	22.8111	22.6128	22.859	22.309	22.6137	22.0127	22.3004	21.771	23.1255	23.1292	23.0085	22.5311	22.8111	22.6128	A6NHR9;J3KTL8	SMCHD1
0	0	0	24.3661	22.4229	24.4493	24.0784	24.4989	24.324	23.9812	24.7297	24.2285	24.2555	24.0039	22.1136	24.3661	NA	24.4493	24.0784	24.4989	24.324	23.9812	24.7297	24.2285	24.2555	24.0039	NA	H7C2P7;A6NJD9;A8MVT4;A8MYK1;Q16540	MRPL23
0	0	0	25.2815	25.1538	25.1199	25.2451	25.4648	25.425	25.2719	25.3296	25.2391	25.2801	25.3054	25.0228	25.2815	25.1538	25.1199	25.2451	25.4648	25.425	25.2719	25.3296	25.2391	25.2801	25.3054	25.0228	A6NLH6;Q9P003	CNIH4
0	0	0	25.2793	25.2099	25.0813	25.0692	24.8441	23.865	24.9859	24.9835	24.9218	22.4861	25.7745	25.0699	25.2793	25.2099	25.0813	25.0692	24.8441	23.865	24.9859	24.9835	24.9218	NA	25.7745	25.0699	A6NML8;K4DI95;C9J6U3;O60879	DIAPH2
0	0	0	24.7388	24.7957	24.8858	21.4296	24.3513	22.3235	24.8001	24.6529	25.071	24.3336	24.1195	24.478	24.7388	24.7957	24.8858	NA	24.3513	NA	24.8001	24.6529	25.071	24.3336	24.1195	24.478	A6NMQ3;Q5T5H1;O43768;A0A1W2PRU0	ENSA
0	0	0	25.317	25.4177	25.5722	25.3212	25.392	25.3222	25.4195	25.6633	25.4726	25.402	25.1807	25.27	25.317	25.4177	25.5722	25.3212	25.392	25.3222	25.4195	25.6633	25.4726	25.402	25.1807	25.27	Q15257;A6PVN5;F6WIT2;Q5T948;A6PVN9;Q5T949;A6PVN6	PPP2R4
0	0	0	21.7217	22.267	22.8626	21.4824	21.4455	21.3631	21.4175	21.9557	23.0043	21.503	22.0884	21.6529	NA	22.267	22.8626	NA	NA	NA	NA	NA	NA	NA	NA	NA	A8CG34;Q96HA1	POM121C;POM121
0	0	0	23.8896	24.1095	24.1586	22.0672	22.3201	24.5816	21.0762	24.0101	23.8175	23.9667	22.5784	23.8558	23.8896	24.1095	24.1586	NA	NA	24.5816	NA	24.0101	23.8175	23.9667	NA	23.8558	A8K968;A0A0J9YY18
0	0	0	21.4327	23.6006	23.7854	23.4879	23.5321	23.6264	23.906	23.9761	24.4368	22.2302	23.4104	23.3155	NA	23.6006	23.7854	23.4879	23.5321	23.6264	23.906	23.9761	24.4368	NA	23.4104	23.3155	A8MT40;Q8NCN5;H3BQG3	PDPR
0	0	0	21.9709	22.1183	22.2202	22.1874	22.1463	21.7607	21.5713	22.4081	22.6102	22.319	21.588	22.1405	NA	22.1183	22.2202	NA	22.1463	NA	NA	22.4081	NA	NA	NA	22.1405	O14972;A8MTY9;A8MY26	DSCR3
0	0	0	24.0102	24.5792	24.474	21.6123	24.3417	22.3927	24.3154	21.6954	24.3376	24.0275	22.2772	22.6666	24.0102	24.5792	24.474	NA	24.3417	NA	24.3154	NA	24.3376	24.0275	NA	NA	A8MU27;A8MUA9;P55854	SUMO3
0	0	0	23.6032	23.7086	23.2659	23.2435	23.4706	23.611	23.4614	22.8446	23.4543	23.2555	21.9133	23.0218	23.6032	23.7086	23.2659	23.2435	23.4706	23.611	23.4614	NA	23.4543	23.2555	NA	NA	A8MUM1;Q53HC9;F8WDS8;C9J0U9;D3YTH5	TSSC1
0	0	0	25.4127	25.5304	25.4639	25.08	25.308	25.5398	25.6412	25.7065	25.6557	25.5569	25.6228	25.191	25.4127	25.5304	25.4639	25.08	25.308	25.5398	25.6412	25.7065	25.6557	25.5569	25.6228	25.191	Q49AN9;F5H013;P62308;A8MWD9	SNRPG;SNRPGP15
0	0	0	25.5565	25.6148	25.6209	25.5927	25.5688	25.507	25.5061	25.654	25.772	25.5021	25.4569	25.5475	25.5565	25.6148	25.6209	25.5927	25.5688	25.507	25.5061	25.654	25.772	25.5021	25.4569	25.5475	A9Z1X7;Q8IYB3;M0R088;E9PCT1	SRRM1
0	0	0	26.5647	26.4222	26.4375	26.4538	26.4372	26.5466	26.2921	26.4507	26.5318	26.3698	26.373	26.4316	26.5647	26.4222	26.4375	26.4538	26.4372	26.5466	26.2921	26.4507	26.5318	26.3698	26.373	26.4316	B0QYK0;Q01844;A0A0D9SFL3;C9JGE3;H7BY36	EWSR1
0	0	0	26.7265	26.4507	26.8854	26.6431	26.7558	26.8371	26.6373	26.7196	26.5401	26.669	26.7115	26.6889	26.7265	26.4507	26.8854	26.6431	26.7558	26.8371	26.6373	26.7196	26.5401	26.669	26.7115	26.6889	H3BQQ9;B0QYN7;P63279;H3BPC4	UBE2I
0	0	0	25.9501	25.6459	25.6861	25.7662	25.9287	25.6365	25.9619	26.0633	25.8264	26.1201	26.0056	26.2349	25.9501	25.6459	25.6861	25.7662	25.9287	25.6365	25.9619	26.0633	25.8264	26.1201	26.0056	26.2349	Q99829;B0QZ18;F2Z2V0;A6PVH9;E7ENH5;Q5JX44;Q5JX56;Q5JX58;Q5JX45;Q5JX59;Q5JX60;Q5JX52;Q5JX61;Q5JX54;Q5JX55	CPNE1
0	0	0	26.5936	27.0383	25.9294	26.3707	26.2421	26.1963	27.1486	21.857	27.3962	27.0053	27.9704	26.8987	26.5936	27.0383	25.9294	26.3707	26.2421	26.1963	27.1486	NA	27.3962	27.0053	27.9704	26.8987	B0YIW2;P02656	APOC3
0	0	0	21.8026	26.7135	26.9548	26.7574	27.0678	26.5294	26.8567	27.3096	26.5725	27.1043	27.3104	27.6453	NA	26.7135	26.9548	26.7574	27.0678	26.5294	26.8567	27.3096	26.5725	27.1043	27.3104	27.6453	B1AH87;P30536	TSPO
0	0	0	26.8184	26.7788	27.0086	26.5037	26.7158	26.7203	26.6374	26.6716	26.8611	26.6241	26.6494	26.6648	26.8184	26.7788	27.0086	26.5037	26.7158	26.7203	26.6374	26.6716	26.8611	26.6241	26.6494	26.6648	B1AJY7;O75832;B1AJY5	PSMD10
0	0	0	26.8368	26.3565	26.8963	27.0199	26.9673	26.6068	22.9096	26.6619	26.5853	26.9389	26.4407	26.5935	26.8368	26.3565	26.8963	27.0199	26.9673	26.6068	NA	26.6619	26.5853	26.9389	26.4407	26.5935	B1AK87;P47756;B1AK85	CAPZB
0	0	0	28.1014	28.2317	28.358	28.0992	28.2502	28.3494	27.9702	28.4603	28.0638	28.3304	27.8948	28.3292	28.1014	28.2317	28.358	28.0992	28.2502	28.3494	27.9702	28.4603	28.0638	28.3304	27.8948	28.3292	B1AK88	CAPZB
0	0	0	23.453	21.5231	23.8776	23.6057	23.7533	23.5	23.4373	21.888	22.4653	21.5264	23.3203	23.5207	23.453	NA	23.8776	23.6057	23.7533	23.5	23.4373	NA	NA	NA	23.3203	23.5207	B1AKC9;P29323	EPHB2
0	0	0	21.6734	24.5107	24.4879	24.0681	24.3329	24.6561	24.521	24.2513	24.4052	24.6263	22.3942	24.6081	NA	24.5107	24.4879	24.0681	24.3329	24.6561	24.521	24.2513	24.4052	24.6263	NA	24.6081	H0Y6Y8;B1AL05;Q8N983;H0YBU8	MRPL43
0	0	0	25.7137	25.4853	25.9961	21.0986	25.1365	22.2764	25.6495	22.1678	25.7114	25.3819	22.216	24.6237	25.7137	25.4853	25.9961	NA	25.1365	NA	25.6495	NA	25.7114	25.3819	NA	24.6237	B1ALA9;P60891;A0A0B4J207;A0A2R8Y7H4;P21108	PRPS1;PRPS1L1
0	0	0	22.0235	23.2971	22.052	21.8019	23.2126	23.3131	23.3798	23.1173	22.702	22.958	22.5102	22.2389	NA	23.2971	NA	NA	23.2126	23.3131	23.3798	23.1173	NA	22.958	NA	NA	B1AMU3;Q9Y3B2;R4GNH9;R4GMQ7;B1AMU7;B1AMU4	EXOSC1
0	0	0	22.3649	22.0467	22.6538	23.9398	24.2288	23.2207	23.8388	20.7064	22.6527	22.3514	22.6145	21.6067	NA	NA	NA	23.9398	24.2288	NA	23.8388	NA	NA	NA	NA	NA	Q9UNN5;B1ANM7	FAF1
0	0	0	24.3516	24.2857	24.7757	24.8358	24.6816	24.7045	24.404	24.4534	24.4808	24.6235	24.4445	24.5613	24.3516	24.2857	24.7757	24.8358	24.6816	24.7045	24.404	24.4534	24.4808	24.6235	24.4445	24.5613	P51812;B7ZB17;B1AXG1;B4DG22	RPS6KA3
0	0	0	29.7881	29.8617	29.9113	29.5589	29.7226	29.6742	29.6399	29.8981	29.8125	29.7658	29.6428	29.5873	29.7881	29.8617	29.9113	29.5589	29.7226	29.6742	29.6399	29.8981	29.8125	29.7658	29.6428	29.5873	G3V4C1;B2R5W2;B4DY08;G3V4W0;P07910;G3V2Q1;G3V576;G3V555;G3V575;G3V2D6;G3V5X6;G3V3K6;G3V251	HNRNPC
0	0	1	22.7348	21.9375	21.3411	23.5003	22.9162	22.977	22.1794	23.037	22.8913	23.1095	23.4732	23.359	22.7348	NA	NA	23.5003	22.9162	22.977	NA	23.037	22.8913	23.1095	23.4732	23.359	B2WTI3;B2WTI4;K7EJU9;Q6NYC1	JMJD6
0	0	0	24.9053	24.8452	24.9009	24.6793	24.9802	24.8812	24.6424	24.7893	24.9589	24.9227	24.8097	24.8833	24.9053	24.8452	24.9009	24.6793	24.9802	24.8812	24.6424	24.7893	24.9589	24.9227	24.8097	24.8833	O14735;B3KY94	CDIPT
0	0	0	26.5548	26.8159	26.8226	26.6171	26.613	26.7193	26.5499	26.6538	26.6736	26.4072	26.581	26.4482	26.5548	26.8159	26.8226	26.6171	26.613	26.7193	26.5499	26.6538	26.6736	26.4072	26.581	26.4482	B4DDF4;B4DUT8;Q99439;H3BVI6;A0A087X271;A0A087X1X5;K7ES69	CNN2
0	0	0	21.969	22.469	23.0239	23.0189	23.3022	23.7641	22.6296	23.6655	23.579	23.3526	23.2247	23.2424	NA	NA	23.0239	23.0189	23.3022	23.7641	NA	23.6655	23.579	23.3526	23.2247	23.2424	B4DH95;Q6P9H5	GIMAP6
0	0	0	21.4329	23.0722	22.0715	23.8698	23.9559	23.759	22.0168	21.6863	23.2607	24.162	22.2218	24.0598	NA	23.0722	NA	23.8698	23.9559	23.759	NA	NA	23.2607	24.162	NA	24.0598	B4DI03;K7EJQ7;Q9BY50;A0A0A0MR04	SEC11L3;SEC11C
0	0	0	28.1935	28.2265	28.3169	28.3864	28.4834	28.4191	28.1991	28.2043	28.2693	28.2845	28.2238	28.2474	28.1935	28.2265	28.3169	28.3864	28.4834	28.4191	28.1991	28.2043	28.2693	28.2845	28.2238	28.2474	O75390;B4DJV2;A0A0C4DGI3	CS
0	0	0	22.9742	23.3027	22.9474	22.2	22.9375	22.9741	23.0133	22.9411	21.838	22.2576	22.5136	22.5181	22.9742	23.3027	22.9474	NA	22.9375	22.9741	23.0133	NA	NA	NA	22.5136	22.5181	B4DK25;B4E107;F5GXE4;H0Y5C2;O95260	ATE1
0	0	0	23.8309	24.252	21.8216	24.4027	23.6303	23.9017	23.8883	24.3022	24.2155	23.6628	23.7417	21.3961	23.8309	24.252	NA	24.4027	23.6303	23.9017	23.8883	24.3022	24.2155	23.6628	23.7417	NA	P52895;B4DK69;S4R3P0	AKR1C2
0	0	0	28.1358	28.0167	28.0779	27.8548	27.862	27.9088	27.9605	27.8258	27.7808	27.7689	27.5363	27.6391	28.1358	28.0167	28.0779	27.8548	27.862	27.9088	27.9605	27.8258	27.7808	27.7689	27.5363	27.6391	B4DLR8;P15559;H3BRK3;H3BNV2	NQO1
0	0	0	23.9621	23.9229	23.657	23.9302	24.4388	24.3213	23.4527	24.3709	24.0759	24.6737	24.5609	24.4229	23.9621	23.9229	23.657	23.9302	24.4388	24.3213	23.4527	24.3709	24.0759	24.6737	24.5609	24.4229	B4DQA8;K7EJC8;E9PCW1;O95249;G5E9T8;F6RU00	GOSR1
0	0	0	27.0658	26.9739	26.9248	26.9838	26.8644	27.1221	26.9173	26.6644	26.8051	26.8217	26.9032	27.1355	27.0658	26.9739	26.9248	26.9838	26.8644	27.1221	26.9173	26.6644	26.8051	26.8217	26.9032	27.1355	B4DR61;P61619;F8W776;Q8TC24;Q9H9S3	SEC61A1;SEC61A2
0	0	0	22.7415	24.8931	24.521	25.2807	24.3522	24.6971	25.5086	24.7416	24.4493	24.5781	24.9886	24.5564	NA	24.8931	24.521	25.2807	24.3522	24.6971	25.5086	24.7416	24.4493	24.5781	24.9886	24.5564	B4DR80;Q9Y6E0;H0Y630;Q5JV98	STK24
0	0	0	22.0175	21.4965	22.4504	22.1563	22.0556	23.0772	22.6832	22.2849	22.7951	21.807	22.3746	22.8175	NA	NA	NA	22.1563	NA	23.0772	22.6832	NA	22.7951	NA	NA	22.8175	C9JEN3;C9IYT2;F8WDY4;C9IZ27;C9JW19;C9JWV9;B4DUD2;Q969X1	TMBIM1
0	0	0	25.7846	25.8499	25.9218	25.9434	26.0287	26.0344	25.7391	25.7906	25.9717	25.7148	25.792	25.7689	25.7846	25.8499	25.9218	25.9434	26.0287	26.0344	25.7391	25.7906	25.9717	25.7148	25.792	25.7689	B4DXZ6;P51114;E7EU85;E9PFF5	FXR1
0	0	0	27.2887	27.3647	27.5185	27.4365	27.4289	27.3527	27.4058	27.5555	27.429	27.1337	27.1781	27.4233	27.2887	27.3647	27.5185	27.4365	27.4289	27.3527	27.4058	27.5555	27.429	27.1337	27.1781	27.4233	B4DY09;Q12905	ILF2
0	0	0	23.5457	23.3683	23.6831	23.5427	23.7532	23.3439	23.42	23.6678	23.9146	23.5876	23.3325	23.3191	23.5457	23.3683	23.6831	23.5427	23.7532	23.3439	23.42	23.6678	23.9146	23.5876	23.3325	23.3191	B4E0K5;Q16539;E7EX54;B5TY33	MAPK14
0	0	0	24.798	24.8068	24.9173	25.079	25.0549	25.342	25.1723	25.1321	25.1414	25.803	25.3911	25.621	24.798	24.8068	24.9173	25.079	25.0549	25.342	25.1723	25.1321	25.1414	25.803	25.3911	25.621	Q9BUN8;B4E1G1;E5RGY0	DERL1
0	0	0	23.4356	23.3094	23.2347	23.8924	24.2004	24.0336	23.5816	23.526	23.3608	23.8714	24.0591	24.0808	23.4356	23.3094	23.2347	23.8924	24.2004	24.0336	23.5816	23.526	23.3608	23.8714	24.0591	24.0808	B4E2Q0;P98194;H0Y9V7	ATP2C1
0	0	0	23.6948	24.566	23.4497	22.6733	23.7299	22.7911	23.3444	23.6991	21.589	22.5956	21.9406	22.214	23.6948	24.566	23.4497	NA	23.7299	NA	23.3444	23.6991	NA	NA	NA	NA	B4E3T4;Q93062	RBPMS
0	0	0	22.0888	23.8614	23.4525	24.0167	22.2463	23.8247	23.4283	24.1867	23.5573	23.548	22.954	24.29	NA	23.8614	23.4525	24.0167	NA	23.8247	23.4283	24.1867	23.5573	23.548	NA	24.29	B5MC98;Q9HCU5	PREB
0	0	0	26.3517	26.1374	26.1635	25.9758	26.0343	26.1596	25.9339	25.7936	25.7361	25.9312	25.7695	25.8028	26.3517	26.1374	26.1635	25.9758	26.0343	26.1596	25.9339	25.7936	25.7361	25.9312	25.7695	25.8028	B5MCF9;O00541;B3KXD6	PES1
0	0	0	23.876	23.7295	23.9501	23.7999	23.768	23.6974	23.8689	23.8286	23.9446	23.669	23.7469	21.7623	23.876	23.7295	23.9501	23.7999	23.768	23.6974	23.8689	23.8286	23.9446	23.669	23.7469	NA	B5MD00;Q9P0U1	TOMM7
0	0	0	29.7097	29.8572	29.7753	29.9375	29.991	29.7531	29.7322	29.5934	29.7436	29.6459	29.8173	29.5494	29.7097	29.8572	29.7753	29.9375	29.991	29.7531	29.7322	29.5934	29.7436	29.6459	29.8173	29.5494	B5MDF5;P62826;J3KQE5;F5H018;H0YFC6	RAN
0	0	0	22.5802	22.7368	22.6754	22.6976	23.023	22.5758	22.6748	23.0032	23.0621	21.7248	22.7866	22.8223	NA	22.7368	22.6754	22.6976	23.023	22.5758	22.6748	23.0032	23.0621	NA	NA	22.8223	B5MDL5;P53778	MAPK12
0	0	0	24.1962	24.207	24.2693	23.776	23.719	23.7893	24.111	24.3487	24.2414	24.0767	23.8623	23.9053	24.1962	24.207	24.2693	23.776	23.719	23.7893	24.111	24.3487	24.2414	24.0767	23.8623	23.9053	E7EW69;B5ME97;Q9P0V9;E7EX04	2010-09-01
0	0	0	25.41	25.5122	25.5259	24.9725	25.4545	25.2715	25.5421	25.1645	25.0321	24.7604	25.4646	25.2756	25.41	25.5122	25.5259	24.9725	25.4545	25.2715	25.5421	25.1645	25.0321	24.7604	25.4646	25.2756	B7WPE2;Q32P44;G3V195;H0Y3M3	EML3
0	0	0	24.3175	24.3266	24.7334	24.2423	24.3473	24.204	24.3637	24.6738	24.6331	24.286	24.2009	24.1811	24.3175	24.3266	24.7334	24.2423	24.3473	24.204	24.3637	24.6738	24.6331	24.286	24.2009	24.1811	B7WPG3;C9IYN3;V9GYK2;Q8WVV9	HNRNPLL
0	0	0	22.6439	22.381	22.6075	22.4763	22.9482	22.7234	22.8136	23.1712	22.8506	22.8615	22.7962	22.2013	22.6439	NA	22.6075	22.4763	22.9482	22.7234	22.8136	23.1712	22.8506	22.8615	22.7962	NA	Q14746;B7Z2Y2	COG2
0	0	0	22.2072	25.8624	22.1206	21.8894	25.7066	25.6018	22.3307	22.395	22.2331	20.8453	25.4696	22.5467	NA	25.8624	NA	NA	25.7066	25.6018	NA	NA	NA	NA	25.4696	NA	B7Z645	SYNCRIP
0	0	0	24.3435	23.9081	23.969	23.3507	23.6038	24.0158	23.7675	23.3294	23.4143	23.4492	23.9265	23.5393	24.3435	23.9081	23.969	23.3507	23.6038	24.0158	23.7675	23.3294	23.4143	23.4492	23.9265	23.5393	B7Z6D5;Q96GQ7	DDX27
0	0	0	23.8849	24.0484	23.5329	23.8281	23.6433	23.3378	23.8158	24.0964	23.6104	23.8146	23.7898	23.4746	23.8849	24.0484	23.5329	23.8281	23.6433	23.3378	23.8158	24.0964	23.6104	23.8146	23.7898	23.4746	B7Z6J7;O75175;H7C3F5;A0A2H2FJL5;H7C148	CNOT3
0	0	0	24.6254	24.5264	24.6503	24.7243	24.7763	24.6459	24.4338	24.7326	24.6978	24.4056	22.6412	24.6543	24.6254	24.5264	24.6503	24.7243	24.7763	24.6459	24.4338	24.7326	24.6978	24.4056	NA	24.6543	B7Z7F3;Q9H6Z4;K7EIJ4	RANBP3
0	0	0	25.7109	25.7566	25.8509	25.4855	25.5541	25.9145	25.5183	25.8604	25.7575	25.4562	25.4373	25.5282	25.7109	25.7566	25.8509	25.4855	25.5541	25.9145	25.5183	25.8604	25.7575	25.4562	25.4373	25.5282	B7Z9I1;Q5T4U5;P11310	ACADM
0	0	0	24.1249	23.7909	23.8885	23.9493	24.1404	23.9044	23.9367	24.0609	24.2579	23.9287	23.8595	23.9973	24.1249	23.7909	23.8885	23.9493	24.1404	23.9044	23.9367	24.0609	24.2579	23.9287	23.8595	23.9973	B7ZC38;Q9NR46;B7ZC39	SH3GLB2
0	0	0	23.9193	23.9597	23.9351	23.7122	24.0643	23.813	23.5534	23.964	23.6846	23.3864	23.737	23.9291	23.9193	23.9597	23.9351	23.7122	24.0643	23.813	23.5534	23.964	23.6846	23.3864	23.737	23.9291	B7ZL14;Q96RU3;H0Y7W6	FNBP1
0	0	0	24.3347	22.2752	24.0125	22.9922	23.5179	23.7421	22.2215	23.7972	23.874	23.4404	22.5237	22.9243	24.3347	NA	24.0125	22.9922	23.5179	23.7421	NA	23.7972	23.874	23.4404	NA	NA	Q6ZNL6;B7ZM68	FGD5
0	0	0	24.02	23.8586	24.0254	24.1699	24.1662	24.0913	23.8782	23.9481	23.8681	24.2263	24.2459	24.3093	24.02	23.8586	24.0254	24.1699	24.1662	24.0913	23.8782	23.9481	23.8681	24.2263	24.2459	24.3093	O75044;B7ZM87;A0A075B7B5;A0A286YEY3;P0DMP2;P0DJJ0	SRGAP2;SRGAP2B;SRGAP2C
0	0	0	25.3137	25.2636	25.3912	24.9219	21.8537	25.1119	24.9535	25.2167	25.1948	25.4252	25.3921	25.3604	25.3137	25.2636	25.3912	24.9219	NA	25.1119	24.9535	25.2167	25.1948	25.4252	25.3921	25.3604	B8ZZA8;B8ZZC5	GLS
0	0	0	24.9101	24.6974	24.9006	24.6977	24.8691	24.7676	24.9616	25.1935	24.7629	24.6327	24.7649	24.9203	24.9101	24.6974	24.9006	24.6977	24.8691	24.7676	24.9616	25.1935	24.7629	24.6327	24.7649	24.9203	B8ZZB8;Q96F85	CNRIP1
0	0	0	23.9621	24.2923	24.4973	23.7497	23.8716	24.1502	22.2012	24.1371	25.1022	24.7318	24.6044	24.3162	23.9621	24.2923	24.4973	23.7497	23.8716	24.1502	NA	24.1371	25.1022	24.7318	24.6044	24.3162	C9J173;B8ZZF6;E7ET59;E7EUX4;E7ENF2;P49441	INPP1
0	0	0	25.6333	26.3376	21.6279	26.3633	26.4625	26.4953	26.6132	26.6702	25.5744	25.1736	25.8975	26.2851	25.6333	26.3376	NA	26.3633	26.4625	26.4953	26.6132	26.6702	25.5744	25.1736	25.8975	26.2851	B8ZZJ0;B9A032;B8ZZN6;P63165	SUMO1
0	0	0	30.6127	30.5233	30.5964	30.5039	30.4972	30.5613	30.3415	30.5534	30.5152	30.4572	30.2353	30.5941	30.6127	30.5233	30.5964	30.5039	30.4972	30.5613	30.3415	30.5534	30.5152	30.4572	30.2353	30.5941	B8ZZQ6;P06454;B8ZZA1;B8ZZW7;H7C2N1	PTMA
0	0	0	24.4919	24.3872	24.5635	24.2031	24.48	24.1348	24.2347	24.4364	24.6297	24.3182	24.3414	24.324	24.4919	24.3872	24.5635	24.2031	24.48	24.1348	24.2347	24.4364	24.6297	24.3182	24.3414	24.324	B9A018;Q53GS9;A0A087X1B2	USP39
0	0	0	23.2848	23.0005	23.5112	23.4629	23.3928	22.9265	23.6143	23.5993	23.2876	23.5181	22.9046	21.8023	23.2848	23.0005	23.5112	23.4629	23.3928	22.9265	23.6143	23.5993	23.2876	23.5181	22.9046	NA	J3KMX2;B9EGA3;Q92925;J3QWB6	SMARCD2
0	0	0	23.3152	23.5176	23.2256	23.2547	23.4378	23.4855	23.0529	23.351	23.0432	23.4604	23.0205	23.1177	23.3152	23.5176	23.2256	23.2547	23.4378	23.4855	23.0529	23.351	23.0432	23.4604	23.0205	23.1177	B9ZVN9;O95602	POLR1A
0	0	1	21.9391	22.0196	22.0394	22.7405	22.6875	23.4944	22.5641	21.962	22.3281	23.3373	23.3084	23.2349	NA	NA	NA	22.7405	22.6875	23.4944	NA	NA	NA	23.3373	23.3084	23.2349	C6GKH1;F8W1V1;F8VVN4;P24001	IL32
0	0	0	21.7105	24.2916	22.4622	24.6557	24.2599	22.067	22.4912	24.4319	21.3603	24.3943	21.9619	24.453	NA	24.2916	NA	24.6557	24.2599	NA	NA	24.4319	NA	24.3943	NA	24.453	C9IZG4;O60888	CUTA
0	0	0	25.1602	25.091	24.7147	21.3872	24.7219	24.9053	22.3131	24.757	25.0041	22.4134	24.5581	24.0876	25.1602	25.091	24.7147	NA	24.7219	24.9053	NA	24.757	25.0041	NA	24.5581	24.0876	C9J712;C9J0J7;C9JQ45;G5E9Q6;P35080;C9J2N0	PFN2
0	0	0	27.4972	27.2784	27.2395	27.2066	27.182	27.1683	27.0621	27.2041	27.2796	26.9535	26.936	27.0571	27.4972	27.2784	27.2395	27.2066	27.182	27.1683	27.0621	27.2041	27.2796	26.9535	26.936	27.0571	C9J0K6;P30626;B4DHQ6	SRI
0	0	0	24.8073	25.1791	25.2514	25.1698	25.2662	25.2326	25.2088	25.2458	24.7042	25.1201	24.8997	25.1051	24.8073	25.1791	25.2514	25.1698	25.2662	25.2326	25.2088	25.2458	24.7042	25.1201	24.8997	25.1051	P30876;C9J2Y9;C9J4M6	POLR2B
0	0	0	26.8776	26.8282	26.751	26.6089	26.5204	26.4923	26.7256	26.4022	26.2708	26.5073	26.2343	26.3186	26.8776	26.8282	26.751	26.6089	26.5204	26.4923	26.7256	26.4022	26.2708	26.5073	26.2343	26.3186	C9J4Z3;P61513;M0R0A1;Q6P4E4;E9PEL3;M0R2L6;G5E9R3	RPL37A
0	0	0	23.5173	23.2693	23.4969	23.4692	23.677	23.8035	23.5371	23.3265	23.7721	23.3476	23.8419	23.4457	23.5173	23.2693	23.4969	23.4692	23.677	23.8035	23.5371	23.3265	23.7721	23.3476	23.8419	23.4457	C9J5N1;Q9BTE6;L7N2F4	PTGES3L-AARSD1;AARSD1
0	0	0	22.1022	22.095	21.2607	22.129	21.2033	21.6042	22.1797	23.9887	21.7566	24.5508	21.74	24.4052	NA	NA	NA	NA	NA	NA	NA	23.9887	NA	24.5508	NA	24.4052	C9J7K9;O15162;H7C5I5;C9J9P4	PLSCR1
0	0	0	23.3657	21.9688	23.5267	23.7192	23.242	23.6537	22.977	23.2687	22.1509	23.258	22.1533	23.23	23.3657	NA	NA	23.7192	23.242	23.6537	22.977	23.2687	NA	23.258	NA	23.23	C9J8R4;C9JVE2;Q96GG9;C9JRU6;C9J0B2	DCUN1D1
0	0	0	22.3318	25.3643	25.5209	26.0022	25.4536	25.6156	25.3162	25.4539	25.4703	25.2811	25.5073	25.4177	NA	25.3643	25.5209	26.0022	25.4536	25.6156	25.3162	25.4539	25.4703	25.2811	25.5073	25.4177	Q15382;C9J931	RHEB
0	0	0	23.5727	23.3411	23.4246	23.6401	23.2122	23.5379	22.0321	23.2425	22.6522	23.5722	22.9736	21.6439	23.5727	23.3411	23.4246	23.6401	23.2122	23.5379	NA	23.2425	NA	23.5722	NA	NA	C9JA08;Q96D46	NMD3
0	0	0	26.066	26.2687	25.9783	26.0886	26.2715	26.2867	25.7924	25.9097	26.1802	26.425	26.2526	26.1495	26.066	26.2687	25.9783	26.0886	26.2715	26.2867	25.7924	25.9097	26.1802	26.425	26.2526	26.1495	C9JA28;Q9UNL2	SSR3
0	0	0	22.2709	23.8325	24.2078	24.1051	24.1671	24.0167	24.1434	24.0923	23.9068	23.8956	23.9784	24.2255	NA	23.8325	24.2078	24.1051	24.1671	24.0167	24.1434	24.0923	23.9068	23.8956	23.9784	24.2255	C9JBI3;P78330	PSPH
0	0	0	26.9198	24.9055	24.9027	27.1869	21.719	25.4112	25.2569	22.8044	24.7522	26.5795	25.7026	26.1717	26.9198	24.9055	24.9027	27.1869	NA	25.4112	25.2569	NA	24.7522	26.5795	25.7026	26.1717	C9JEU5;C9JC84;P02679	FGG
0	0	0	24.1729	24.3571	24.6805	24.4531	25.0055	24.8562	24.5845	24.9196	24.4623	24.9925	24.675	24.907	24.1729	24.3571	24.6805	24.4531	25.0055	24.8562	24.5845	24.9196	24.4623	24.9925	24.675	24.907	E9PNC7;C9JCC6;Q14919;E9PQX9	DRAP1
0	0	0	23.2117	22.7061	23.219	22.3491	22.5204	21.0249	22.9881	21.6635	23.4136	23.1741	22.9293	22.7084	23.2117	22.7061	23.219	NA	NA	NA	NA	NA	23.4136	23.1741	22.9293	22.7084	C9JG97;C9JEH3;Q13685;H7C0R2	AAMP
0	0	0	24.1727	26.0493	25.9547	26.0037	26.1808	25.7943	25.9874	26.375	25.4504	26.2843	25.7882	26.281	24.1727	26.0493	25.9547	26.0037	26.1808	25.7943	25.9874	26.375	25.4504	26.2843	25.7882	26.281	C9JEH7;P22090	RPS4Y1
0	0	0	26.3273	26.4836	26.4507	26.164	26.2528	26.349	26.5046	26.6016	26.347	26.9842	26.9286	27.1043	26.3273	26.4836	26.4507	26.164	26.2528	26.349	26.5046	26.6016	26.347	26.9842	26.9286	27.1043	C9JEJ2;P49585;C9J050;H7C1T3;C9J2E1	PCYT1A
0	0	0	25.8196	25.7841	25.7206	25.6018	25.6547	25.6278	25.586	25.9	25.6684	25.5805	25.5665	25.53	25.8196	25.7841	25.7206	25.6018	25.6547	25.6278	25.586	25.9	25.6684	25.5805	25.5665	25.53	C9JFE4;Q13098;A0A096LP07;A0A096LPJ3;A8K070	GPS1
0	0	0	27.7972	27.7614	27.7791	27.9628	27.8743	27.876	27.7419	27.9507	27.8464	27.8622	27.7102	27.9973	27.7972	27.7614	27.7791	27.9628	27.8743	27.876	27.7419	27.9507	27.8464	27.8622	27.7102	27.9973	C9JFR7;P99999	CYCS
0	0	0	24.2984	24.3713	24.4303	24.0874	24.2211	23.8686	24.2412	24.0821	24.443	23.8216	23.9501	24.3047	24.2984	24.3713	24.4303	24.0874	24.2211	23.8686	24.2412	24.0821	24.443	23.8216	23.9501	24.3047	C9JG87;Q9NYK5	MRPL39
0	0	0	25.2735	25.1301	25.4137	25.4149	25.5939	25.6962	25.5555	25.2955	25.1512	25.3549	25.2602	25.2711	25.2735	25.1301	25.4137	25.4149	25.5939	25.6962	25.5555	25.2955	25.1512	25.3549	25.2602	25.2711	C9JIF9;P13798;H7C393;H7C1U0	APEH
0	0	0	22.4976	22.1497	21.9584	23.0019	22.3532	23.5022	21.9158	22.0962	22.8509	22.0943	21.7636	22.1278	NA	NA	NA	23.0019	NA	23.5022	NA	NA	NA	NA	NA	NA	C9JIK8;Q9Y4P1;F2Z2K8	ATG4B
0	0	0	27.726	27.5204	27.6822	27.3767	27.4615	27.3733	27.4687	27.6368	27.5646	27.2746	27.2803	27.4842	27.726	27.5204	27.6822	27.3767	27.4615	27.3733	27.4687	27.6368	27.5646	27.2746	27.2803	27.4842	C9JIZ6;P07602;Q5BJH1	PSAP
0	0	0	24.2879	24.5711	24.5117	24.1135	24.0102	24.4338	24.1724	24.3864	24.4862	22.0186	24.1371	24.0668	24.2879	24.5711	24.5117	24.1135	24.0102	24.4338	24.1724	24.3864	24.4862	NA	24.1371	24.0668	C9JJ19;P82930	MRPS34
0	0	0	21.7551	25.5584	25.6359	24.9121	25.3544	25.6552	25.3116	25.9399	25.929	25.8364	25.3918	25.6189	NA	25.5584	25.6359	24.9121	25.3544	25.6552	25.3116	25.9399	25.929	25.8364	25.3918	25.6189	C9JLU1;P52434	POLR2H
0	0	0	25.3127	25.4592	25.2547	25.4977	25.5291	25.5898	25.2669	25.5056	25.3156	25.6826	25.3013	25.5091	25.3127	25.4592	25.2547	25.4977	25.5291	25.5898	25.2669	25.5056	25.3156	25.6826	25.3013	25.5091	I3L2L5;I3L4Q0;C9JLW8;I3L317	FAM195B
0	0	0	28.6474	28.6903	28.8466	28.7299	28.6353	28.9687	28.6369	28.7664	28.4247	28.7263	28.5375	28.8347	28.6474	28.6903	28.8466	28.7299	28.6353	28.9687	28.6369	28.7664	28.4247	28.7263	28.5375	28.8347	C9JXB8;C9JNW5;P83731	RPL24
0	0	0	25.5844	25.7259	25.662	25.9216	25.9223	26.0005	25.4767	25.5562	25.7823	25.7447	25.9577	25.7074	25.5844	25.7259	25.662	25.9216	25.9223	26.0005	25.4767	25.5562	25.7823	25.7447	25.9577	25.7074	C9JP16;O75718	CRTAP
0	0	0	23.9826	23.5565	23.4952	23.5665	23.3958	23.1744	23.8449	23.5114	23.7863	23.4415	23.4427	23.3112	23.9826	23.5565	23.4952	23.5665	23.3958	23.1744	23.8449	23.5114	23.7863	23.4415	23.4427	23.3112	F8WBI9;E7ETT4;E7EUY3;E7ETT1;E9PDR0;C9JQS9;E7EX59;P05166;E9PEC3;E7ENC1	PCCB
0	0	0	24.2434	21.6933	22.8378	22.8505	22.0011	22.3043	24.3485	21.8267	24.6126	20.6765	23.2106	22.6309	24.2434	NA	NA	NA	NA	NA	24.3485	NA	24.6126	NA	NA	NA	C9JQV0;Q9BRJ6;H7C0T1;H7C2R9	C7orf50
0	0	0	22.1002	21.7606	23.3863	22.632	23.3972	22.9876	22.1916	23.5703	23.3124	23.2481	23.0372	22.6173	NA	NA	23.3863	NA	23.3972	22.9876	NA	23.5703	23.3124	23.2481	23.0372	NA	C9JRJ5;Q9UGP4	LIMD1
0	0	0	26.6751	26.5617	26.5314	26.5567	26.5705	26.529	26.6878	26.5882	26.4467	26.7706	26.7264	26.5922	26.6751	26.5617	26.5314	26.5567	26.5705	26.529	26.6878	26.5882	26.4467	26.7706	26.7264	26.5922	C9JRZ6;Q9NX63;F8WAR4;A0A286YEX5	CHCHD3
0	0	0	23.4534	23.3492	23.4978	23.098	22.565	22.7214	23.185	23.3842	23.1857	22.7027	22.6691	22.992	23.4534	23.3492	23.4978	23.098	22.565	22.7214	23.185	23.3842	23.1857	22.7027	22.6691	22.992	C9JW74;Q5EB52;C9JWU9;R4GN52	MEST
0	0	0	25.6047	26.2613	26.4889	26.0838	26.2674	26.1081	26.106	26.2581	26.3243	26.102	25.8211	26.1485	25.6047	26.2613	26.4889	26.0838	26.2674	26.1081	26.106	26.2581	26.3243	26.102	25.8211	26.1485	C9JYQ9;H0Y8C2;Q6P5R6	RPL22L1
1	0	1	23.9637	24.0455	24.3846	25.313	25.6945	25.5264	23.115	23.5241	23.8234	25.6063	25.3615	25.5046	23.9637	24.0455	24.3846	25.313	25.6945	25.5264	23.115	23.5241	23.8234	25.6063	25.3615	25.5046	C9JYY6;Q92823;F8W775;A0A087X2B3;C9JH43	NRCAM
0	0	0	22.6808	22.7447	22.9646	22.8304	22.6317	22.269	22.983	22.674	22.8042	23.4873	21.4435	23.2381	22.6808	22.7447	22.9646	22.8304	22.6317	NA	22.983	22.674	22.8042	23.4873	NA	23.2381	C9JZB0;Q9BT40	INPP5K
0	0	0	23.4377	24.1995	24.0728	24.3745	24.3666	24.4689	23.9026	23.8776	24.3036	24.5418	24.5518	24.2664	23.4377	24.1995	24.0728	24.3745	24.3666	24.4689	23.9026	23.8776	24.3036	24.5418	24.5518	24.2664	C9JZG9;C9JZY6;P62256;H7C4M9;C9J8Q9	UBE2H
0	0	0	24.4899	24.3333	24.4753	25.1388	25.2005	25.3581	24.139	24.4203	24.2954	24.3251	24.2337	24.2469	24.4899	24.3333	24.4753	25.1388	25.2005	25.3581	24.139	24.4203	24.2954	24.3251	24.2337	24.2469	C9K0J5;Q70E73;C9J164	RAPH1
0	0	0	23.0374	24.3802	24.0783	24.0056	24.2661	24.1437	22.1274	24.5356	24.1996	23.9245	24.0918	24.5387	NA	24.3802	24.0783	24.0056	24.2661	24.1437	NA	24.5356	24.1996	23.9245	24.0918	24.5387	F6U1T9;D3YTA9;H7BYZ3;P63098	PPP3R1
0	0	0	28.2397	27.9652	28.4762	28.2046	28.1599	28.1596	28.0271	27.9034	27.5965	28.0451	27.6933	28.0241	28.2397	27.9652	28.4762	28.2046	28.1599	28.1596	28.0271	27.9034	27.5965	28.0451	27.6933	28.0241	D3YTB1;F8W727;P62910	RPL32
1	1	1	23.4437	23.715	23.7416	26.3749	26.5682	26.2027	27.6352	27.4518	27.5675	28.4124	28.7386	28.9632	23.4437	23.715	23.7416	26.3749	26.5682	26.2027	27.6352	27.4518	27.5675	28.4124	28.7386	28.9632	Q2L6G2;D5H3J5;A0A140T9Y5;A0A140T997;A0A140T9H3;A0A140T9A9;A0A140TA14;A0A140TA11	HLA-B
0	0	0	24.8919	24.7774	24.8783	24.6884	24.8676	24.5771	25.0251	25.3473	25.693	25.4104	25.1243	25.4543	24.8919	24.7774	24.8783	24.6884	24.8676	24.5771	25.0251	25.3473	25.693	25.4104	25.1243	25.4543	D6R938;E9PBG7;E9PF82;Q13557;H0Y9J2	CAMK2D
1	0	1	22.8261	22.9809	22.313	23.9397	24.0434	24.1899	21.7192	22.7473	21.4709	23.8545	24.1237	23.9162	NA	NA	NA	23.9397	24.0434	24.1899	NA	NA	NA	23.8545	24.1237	23.9162	Q01201;D6R992	RELB
0	0	0	22.5801	22.0077	23.6704	20.6448	23.3593	23.4148	22.0358	23.0149	23.4483	23.3628	21.1624	23.4302	NA	NA	23.6704	NA	23.3593	23.4148	NA	23.0149	23.4483	23.3628	NA	23.4302	D6R9G1;D6RAD4;P50613;D6REC6	CDK7
0	0	0	27.7872	27.9819	27.8855	28.0031	28.0066	27.9195	27.7821	28.0241	28.0993	27.7943	27.5959	27.7681	27.7872	27.9819	27.8855	28.0031	28.0066	27.9195	27.7821	28.0241	28.0993	27.7943	27.5959	27.7681	D6R9P3;D6RD18;D6RBZ0;Q99729	HNRNPAB
0	0	0	25.1896	25.1164	25.1828	25.0528	25.2411	25.0615	25.5185	25.3438	25.6589	21.7462	24.949	25.4041	25.1896	25.1164	25.1828	25.0528	25.2411	25.0615	25.5185	25.3438	25.6589	NA	24.949	25.4041	D6R9Z7;P15954	COX7C
0	0	0	25.9996	25.6343	26.0325	26.0192	25.8519	26.0731	25.8896	25.693	24.9762	25.6168	25.6709	25.8363	25.9996	25.6343	26.0325	26.0192	25.8519	26.0731	25.8896	25.693	24.9762	25.6168	25.6709	25.8363	D6RAA6;P57088	TMEM33
0	0	0	22.9698	25.9226	25.7409	25.2743	25.7311	25.3586	25.1763	25.4784	26.0027	25.1475	25.6775	25.415	NA	25.9226	25.7409	25.2743	25.7311	25.3586	25.1763	25.4784	26.0027	25.1475	25.6775	25.415	D6RBQ9	HNRNPD
0	0	-1	24.9977	25.4113	24.6962	22.1313	21.9351	24.2419	21.2495	23.9708	21.574	22.454	22.1043	22.8511	24.9977	25.4113	24.6962	NA	NA	24.2419	NA	23.9708	NA	22.454	NA	NA	D6RCD0;Q8NBQ5	HSD17B11
0	0	1	22.8085	21.7844	22.3874	24.2059	24.0492	22.3348	22.0141	21.2971	21.7184	25.2021	24.6958	24.8547	NA	NA	22.3874	24.2059	24.0492	NA	NA	NA	NA	25.2021	24.6958	24.8547	O95379;D6RCM8	TNFAIP8
0	0	0	23.0844	23.3951	23.412	23.1958	23.3865	23.3801	22.8633	22.7962	22.6698	23.0273	22.9749	22.9308	23.0844	23.3951	23.412	23.1958	23.3865	23.3801	22.8633	22.7962	22.6698	23.0273	22.9749	22.9308	D6RCP5;Q8N264	ARHGAP24
0	0	0	26.9797	26.9121	26.6535	26.5443	26.6544	26.5985	26.3628	26.0704	26.0968	23.0918	26.5	26.5928	26.9797	26.9121	26.6535	26.5443	26.6544	26.5985	26.3628	26.0704	26.0968	NA	26.5	26.5928	D6RDG3;H0Y9Y1	BTF3
0	0	0	23.2918	23.1358	23.5217	22.8585	23.0686	22.9692	23.0674	23.36	23.1325	22.9723	23.0442	22.9537	23.2918	23.1358	23.5217	22.8585	23.0686	22.9692	23.0674	23.36	23.1325	22.9723	23.0442	22.9537	D6REA1;Q9H173;D6RIU8	SIL1
0	0	0	22.2817	24.4795	24.743	24.7329	24.7584	24.5171	24.0674	24.7074	24.6834	24.5106	20.9795	24.6161	NA	24.4795	24.743	24.7329	24.7584	24.5171	24.0674	24.7074	24.6834	24.5106	NA	24.6161	Q9H074;D6REB4	PAIP1
0	0	0	26.9242	27.012	27.1429	26.9046	26.9489	26.8888	27.016	26.7087	26.8599	26.9354	26.8427	26.8495	26.9242	27.012	27.1429	26.9046	26.9489	26.8888	27.016	26.7087	26.8599	26.9354	26.8427	26.8495	D6RGI3;D6RER5;Q9NVA2;D6RDU5;H0Y961	2011-09-01
0	0	0	26.9224	26.8982	26.9684	26.9543	27.0032	26.9579	26.7806	26.811	26.9234	27.0723	27.0745	27.0804	26.9224	26.8982	26.9684	26.9543	27.0032	26.9579	26.7806	26.811	26.9234	27.0723	27.0745	27.0804	D6REX3;O94979;D6RHZ5;H7BXG7;H0YAB3	SEC31A
0	0	0	22.4032	22.7547	22.8277	22.6349	22.9794	22.92	22.8541	23.0159	23.0973	22.7249	23.4618	22.7142	NA	22.7547	22.8277	22.6349	22.9794	22.92	22.8541	23.0159	23.0973	22.7249	23.4618	22.7142	Q9P2W9;D6RF48;D6RC71	STX18
0	0	0	22.8107	22.5782	22.6698	22.438	23.0655	22.5452	22.8252	21.4578	22.6588	22.0261	22.4643	22.8382	22.8107	22.5782	22.6698	22.438	23.0655	22.5452	22.8252	NA	22.6588	NA	22.4643	22.8382	D6RFF0;Q4G0J3;D6RF22;D6RF49;D6RAF3	LARP7
0	0	0	21.7934	24.2638	22.0415	21.5333	24.3773	24.3025	22.1437	22.9796	23.6123	21.2509	22.002	21.3899	NA	24.2638	NA	NA	24.3773	24.3025	NA	NA	23.6123	NA	NA	NA	D6RGY8;D6RFI3;E7EQR8;Q9GZM5	YIPF3
0	0	0	21.4291	26.2234	26.1344	26.2767	21.6532	26.383	21.8483	22.1578	21.698	26.4401	22.4206	26.2292	NA	26.2234	26.1344	26.2767	NA	26.383	NA	NA	NA	26.4401	NA	26.2292	D6RIE3;D6RGV5;H0UI06;P14406;D6R9C3	COX7A2
0	0	0	25.7426	25.5965	25.7442	25.4433	25.4672	25.5481	25.2908	25.2282	25.6251	24.9468	24.9732	24.8774	25.7426	25.5965	25.7442	25.4433	25.4672	25.5481	25.2908	25.2282	25.6251	24.9468	24.9732	24.8774	E5RFP0;Q8WVJ2	NUDCD2
0	0	0	25.8086	26.4268	26.2456	26.1234	26.1044	26.2043	26.0365	26.2656	26.4266	26.3254	26.3173	26.1586	25.8086	26.4268	26.2456	26.1234	26.1044	26.2043	26.0365	26.2656	26.4266	26.3254	26.3173	26.1586	E5RGN3;E5RIM7;O00244	ATOX1
0	0	0	23.1078	23.2802	23.2677	23.0037	23.388	23.562	23.3896	23.3572	23.2186	23.2833	23.1217	23.2952	23.1078	23.2802	23.2677	23.0037	23.388	23.562	23.3896	23.3572	23.2186	23.2833	23.1217	23.2952	Q9H446;E5RGQ3	RWDD1
0	0	0	26.4564	26.4121	26.3702	26.6299	26.7065	26.3489	26.249	26.4082	26.2333	26.2081	26.0475	26.5749	26.4564	26.4121	26.3702	26.6299	26.7065	26.3489	26.249	26.4082	26.2333	26.2081	26.0475	26.5749	O60925;E5RGS4	PFDN1
0	0	0	27.4682	27.5555	27.4638	27.462	27.5423	27.5379	27.2372	27.3892	27.1561	27.3938	27.2196	27.3753	27.4682	27.5555	27.4638	27.462	27.5423	27.5379	27.2372	27.3892	27.1561	27.3938	27.2196	27.3753	Q15369;E5RHG8;R4GMY8	TCEB1
0	0	0	25.0114	24.7135	24.9133	24.8517	24.9674	25.0014	22.5753	24.6965	24.647	24.956	25.0889	25.4989	25.0114	24.7135	24.9133	24.8517	24.9674	25.0014	NA	24.6965	24.647	24.956	25.0889	25.4989	E5RHT6;F8W1U7;Q8N6T3;E5RHC5;F8VWH9	ARFGAP1
0	0	1	24.3038	24.3355	24.9072	25.0179	24.8797	25.0819	25.2868	25.5113	25.6665	25.6433	25.2883	25.7586	24.3038	24.3355	24.9072	25.0179	24.8797	25.0819	25.2868	25.5113	25.6665	25.6433	25.2883	25.7586	E5RIA4;E7ETB3;Q9ULA0;E7EMB6;B9ZVU2;F8WAN0;C9JBE1	DNPEP
0	0	0	28.3692	28.3684	28.4589	28.349	28.4425	28.5057	28.389	28.3439	28.3982	28.4051	28.2865	28.322	28.3692	28.3684	28.4589	28.349	28.4425	28.5057	28.389	28.3439	28.3982	28.4051	28.2865	28.322	E5RIW3;E5RJD8;O75347;E5RHG6	TBCA
0	0	0	23.4026	24.0247	24.015	24.1681	24.3352	23.8431	23.692	23.5465	23.6506	21.5643	23.8187	22.0429	23.4026	24.0247	24.015	24.1681	24.3352	23.8431	23.692	23.5465	23.6506	NA	23.8187	NA	E5RJN7;E7EPX0;E7EVJ4;Q9NUL3;E5RJ67;H0YBY0;E7EVI1	STAU2
0	0	0	24.8807	22.1596	24.2338	22.7386	23.2362	21.7424	21.261	24.8228	24.61	24.4268	21.9039	22.1824	24.8807	NA	24.2338	NA	NA	NA	NA	24.8228	24.61	24.4268	NA	NA	E5RK69	ANXA6
0	0	0	24.1166	24.62	24.6859	24.3277	24.4303	24.4441	24.3112	24.6155	24.1701	24.5376	24.2049	24.1768	24.1166	24.62	24.6859	24.3277	24.4303	24.4441	24.3112	24.6155	24.1701	24.5376	24.2049	24.1768	Q7L5N1;E7EM64	COPS6
0	0	0	25.4608	25.3958	25.3818	25.0845	25.1324	25.1013	25.5445	25.4214	25.458	25.2514	25.2104	25.2936	25.4608	25.3958	25.3818	25.0845	25.1324	25.1013	25.5445	25.4214	25.458	25.2514	25.2104	25.2936	J3QLD9;E7EMK3;Q14254	FLOT2
0	0	0	24.7327	25.2631	25.1921	24.5486	24.5101	24.8865	25.0256	24.8826	24.915	24.8187	24.7344	24.8517	24.7327	25.2631	25.1921	24.5486	24.5101	24.8865	25.0256	24.8826	24.915	24.8187	24.7344	24.8517	E7EMN6;P41236;E7EUI7;Q6NXS1	PPP1R2;PPP1R2P3
0	0	0	26.2513	26.1373	26.3348	26.0883	26.2735	26.0749	26.4799	26.4647	26.6092	25.9108	26.0256	25.9938	26.2513	26.1373	26.3348	26.0883	26.2735	26.0749	26.4799	26.4647	26.6092	25.9108	26.0256	25.9938	G3V2V8;J3KMY5;G3V3E8;E7EMS2;G3V3D1;P61916;H0YIZ1	NPC2
0	0	-1	22.9145	22.6914	23.1359	22.7693	22.8512	22.8264	21.7189	22.9066	22.6545	21.8071	21.4513	22.1819	22.9145	22.6914	23.1359	22.7693	22.8512	22.8264	NA	22.9066	22.6545	NA	NA	NA	O95071;E7EMW7	UBR5
0	0	0	26.1173	25.9413	26.2429	26.4405	26.3421	26.3558	26.191	26.1749	26.3488	26.3501	26.2432	26.3671	26.1173	25.9413	26.2429	26.4405	26.3421	26.3558	26.191	26.1749	26.3488	26.3501	26.2432	26.3671	E7END7;P62820	RAB1A
0	0	0	24.9626	24.9678	24.9915	25.5449	25.5409	25.7251	25.0622	24.8579	24.8527	25.3519	24.9786	25.4099	24.9626	24.9678	24.9915	25.5449	25.5409	25.7251	25.0622	24.8579	24.8527	25.3519	24.9786	25.4099	E7EV99;E7ENY0;P35611;A0A0A0MSR2;H0Y9H2	ADD1
0	0	0	22.9897	22.1066	21.7536	22.7723	22.951	22.9684	21.4863	22.1364	22.5326	22.8115	22.6879	22.806	NA	22.1066	NA	NA	22.951	22.9684	NA	22.1364	22.5326	22.8115	22.6879	22.806	E7EPM6;P33121;B7Z3Z9;H0Y9U7	ACSL1
0	0	0	24.8191	24.7474	24.8755	24.9697	25.0986	25.1825	24.65	24.6195	24.725	24.8421	24.6223	24.835	24.8191	24.7474	24.8755	24.9697	25.0986	25.1825	24.65	24.6195	24.725	24.8421	24.6223	24.835	E7EPN9;Q9Y520	PRRC2C
0	0	0	25.5122	25.0588	25.4649	25.1425	25.2958	25.4585	25.677	25.6017	25.4482	25.5547	25.6471	25.5017	25.5122	25.0588	25.4649	25.1425	25.2958	25.4585	25.677	25.6017	25.4482	25.5547	25.6471	25.5017	E7EPT4;P19404	NDUFV2
0	0	0	25.1876	24.9726	25.1131	25.1219	25.2687	25.0493	24.985	24.9784	25.1263	24.9525	25.0521	25.1959	25.1876	24.9726	25.1131	25.1219	25.2687	25.0493	24.985	24.9784	25.1263	24.9525	25.0521	25.1959	E7EQ69;Q9GZZ1;C9J5D1;A0A087WWJ2	NAA50
0	0	0	27.388	27.3519	27.4172	27.4044	27.3581	27.469	27.3827	27.2542	27.3299	27.1057	27.3868	27.3251	27.388	27.3519	27.4172	27.4044	27.3581	27.469	27.3827	27.2542	27.3299	27.1057	27.3868	27.3251	E7EQR4;P15311	EZR
0	0	0	22.1587	24.9438	25.0785	22.5142	21.8794	24.9727	25.0615	21.6447	24.6639	22.0836	21.5679	25.7525	NA	24.9438	25.0785	NA	NA	24.9727	25.0615	NA	24.6639	NA	NA	25.7525	Q96C01;E7EQY1;C9J2Y4	FAM136A
0	0	0	23.4873	23.6296	23.6309	23.7949	23.639	23.4247	21.8743	22.9146	23.5755	23.0412	23.2249	23.413	23.4873	23.6296	23.6309	23.7949	23.639	23.4247	NA	22.9146	23.5755	23.0412	23.2249	23.413	Q7Z2K6;E7ER77	ERMP1
0	0	0	23.9416	23.3949	23.7759	23.3306	23.2263	23.7494	23.4836	23.5291	23.2741	22.9154	23.3641	23.3975	23.9416	23.3949	23.7759	23.3306	23.2263	23.7494	23.4836	23.5291	23.2741	NA	23.3641	23.3975	E7ERS3;Q86VM9	ZC3H18
0	0	0	22.8844	20.8251	22.1094	22.4186	23.6183	23.8927	21.2716	21.5753	23.1523	23.4349	23.0886	21.8953	NA	NA	NA	NA	23.6183	23.8927	NA	NA	NA	23.4349	23.0886	NA	E7ES96;P49768;E5RFW4;E5RG63;B1AP22;P49810	PSEN1;PSEN2
0	0	0	23.5391	23.2295	23.66	23.6876	23.2087	22.9451	23.9104	24.005	23.6878	22.9725	23.1922	23.2552	23.5391	23.2295	23.66	23.6876	23.2087	22.9451	23.9104	24.005	23.6878	22.9725	23.1922	23.2552	E7ESC6;Q9UIA9	XPO7
0	0	0	23.7822	23.2772	21.9426	21.8509	21.6134	21.6517	21.8885	22.1655	22.5028	21.2742	23.0616	23.2396	23.7822	23.2772	NA	NA	NA	NA	NA	NA	NA	NA	23.0616	23.2396	J3KQY1;E7ESL0;Q9NWU5	MRPL22
0	0	0	22.8746	24.0846	24.3739	24.044	24.4644	22.1311	24.311	24.2458	23.8301	24.0937	22.3886	23.9397	NA	24.0846	24.3739	24.044	24.4644	NA	24.311	24.2458	23.8301	24.0937	NA	23.9397	H0Y9G6;E7ETU7;P09001;E9PF06;D6RC14	MRPL3
0	0	0	20.7722	25.6936	26.0589	26.3241	25.8708	26.2917	21.8494	26.2149	26.1128	27.184	22.2187	26.7378	NA	25.6936	26.0589	26.3241	25.8708	26.2917	NA	26.2149	26.1128	27.184	NA	26.7378	E7ETU9	PLOD2
0	0	0	26.0921	25.6857	25.7658	26.0356	25.8663	25.6822	25.5702	25.7903	25.8674	25.6506	25.6751	25.7721	26.0921	25.6857	25.7658	26.0356	25.8663	25.6822	25.5702	25.7903	25.8674	25.6506	25.6751	25.7721	E7ETZ4;Q9Y6E2;Q75MG1;B5MCH7;E7EMS9;E9PFE3;C9JF98;F8WDX8;B5MCE7	BZW2
0	0	0	22.0131	23.0023	21.9077	23.2853	22.8814	23.1394	22.906	23.1022	22.7445	22.8894	23.2775	23.0306	NA	23.0023	NA	23.2853	22.8814	23.1394	22.906	23.1022	22.7445	NA	23.2775	23.0306	E7EV84;Q14457;K7ELY9	BECN1
0	0	0	23.1801	22.6333	22.6717	21.3023	23.199	23.1438	21.2622	22.2703	22.7167	22.4218	21.7211	22.764	NA	22.6333	22.6717	NA	23.199	23.1438	NA	NA	NA	22.4218	NA	NA	E7EVC7;Q676U5;C9J1B2	ATG16L1
0	0	0	26.4705	26.3757	26.4461	26.5017	26.5543	26.6022	26.2433	26.3279	26.4181	26.4642	26.3629	26.3872	26.4705	26.3757	26.4461	26.5017	26.5543	26.6022	26.2433	26.3279	26.4181	26.4642	26.3629	26.3872	Q07866;G3V5R9;E7EVH7;G3V3H3;F8W6L3;G3V2E7;G5E9S8	KLC1
0	0	0	24.7838	22.4892	24.5909	24.5103	21.5186	24.4476	21.894	22.0051	24.6692	24.552	24.3585	24.4754	24.7838	NA	24.5909	24.5103	NA	24.4476	NA	NA	24.6692	24.552	24.3585	24.4754	E7EVJ5;Q96F07;H7C229;E7EW33	CYFIP2
0	0	0	22.6214	20.6735	22.5328	23.5281	23.3988	23.3367	21.3158	21.95	21.8626	22.5485	22.5601	21.5316	NA	NA	NA	NA	23.3988	23.3367	NA	NA	NA	NA	NA	NA	E7EVQ3;O15123	ANGPT2
0	0	0	25.8786	25.9283	25.9374	25.9974	26.0115	26.163	25.6094	25.7402	25.7104	25.8938	25.6955	25.9457	25.8786	25.9283	25.9374	25.9974	26.0115	26.163	25.6094	25.7402	25.7104	25.8938	25.6955	25.9457	E7EVW7;P14317	HCLS1
0	0	0	22.1505	22.2839	22.9725	22.843	23.0018	22.4917	22.5601	22.4763	22.2827	22.5614	22.4708	22.7153	22.1505	22.2839	22.9725	22.843	23.0018	22.4917	22.5601	22.4763	22.2827	22.5614	22.4708	22.7153	E7EWP2;O75962;E7EPJ7;F5H228	TRIO
0	0	0	26.0232	25.7573	25.3652	25.7397	25.4367	25.5678	26.1207	25.3949	26.0638	25.8322	21.526	25.2866	26.0232	25.7573	25.3652	25.7397	25.4367	25.5678	26.1207	25.3949	26.0638	25.8322	NA	25.2866	E9PID8;E7EWR4;P33240;A0A0A0MT56	CSTF2
0	0	0	23.5713	23.7556	23.8742	23.9802	24.1557	23.5889	24.1664	23.8193	23.8455	23.8654	23.8176	23.8064	23.5713	23.7556	23.8742	23.9802	24.1557	23.5889	24.1664	23.8193	23.8455	23.8654	23.8176	23.8064	F5H7K1;E7EWW0;Q7Z3J2;C9J7I2;H3BVG8	C16orf62
0	0	0	27.3288	27.4105	27.2944	27.2474	27.2571	27.3792	27.044	27.0925	27.1969	26.9601	26.855	26.9092	27.3288	27.4105	27.2944	27.2474	27.2571	27.3792	27.044	27.0925	27.1969	26.9601	26.855	26.9092	E7EX17;P23588	EIF4B
0	0	0	26.992	26.8655	26.9799	27.0439	27.0288	27.0001	26.8776	26.8779	26.8424	26.9333	26.9191	26.833	26.992	26.8655	26.9799	27.0439	27.0288	27.0001	26.8776	26.8779	26.8424	26.9333	26.9191	26.833	E7EX90;Q14203;Q6AWB1	DCTN1;DKFZp686E0752
0	0	0	28.0313	28.1423	28.3431	28.2203	28.2632	28.4442	27.9371	28.1882	28.3096	28.3185	27.97	27.9819	28.0313	28.1423	28.3431	28.2203	28.2632	28.4442	27.9371	28.1882	28.3096	28.3185	27.97	27.9819	E9PAV3;F8VZJ2;H0YHX9;Q13765;F8W0W4	NACA
0	0	0	24.6788	24.616	24.6561	24.4371	24.5289	24.5132	24.7785	24.8727	24.6764	24.8681	24.8792	24.7542	24.6788	24.616	24.6561	24.4371	24.5289	24.5132	24.7785	24.8727	24.6764	24.8681	24.8792	24.7542	E9PC15;Q53H12;A0A3B3ITD0;A0A3B3ISY9;A0A3B3ISZ0;A0A3B3ITX7;E9PG39	AGK
0	0	0	21.962	21.6381	22.386	21.2123	22.4295	21.6934	21.3693	21.3285	21.6107	23.3092	21.2113	22.4889	NA	NA	NA	NA	22.4295	21.6934	NA	NA	NA	NA	NA	NA	Q01638;E9PC41	IL1RL1
0	0	0	25.4376	25.518	25.6561	25.3539	25.3207	25.1863	25.5234	25.51	25.5608	25.2311	25.0687	25.2462	25.4376	25.518	25.6561	25.3539	25.3207	25.1863	25.5234	25.51	25.5608	25.2311	25.0687	25.2462	E9PC52;Q16576	RBBP7
0	0	0	24.2052	24.3908	24.3549	24.3691	24.596	24.5966	24.076	24.2953	24.3708	24.2095	24.3177	24.2741	24.2052	24.3908	24.3549	24.3691	24.596	24.5966	24.076	24.2953	24.3708	24.2095	24.3177	24.2741	E9PCB6;Q9BYT8	NLN
0	0	-1	25.0148	24.9667	24.9115	24.6409	24.6562	24.7228	24.765	24.6158	24.8545	23.8217	23.8176	24.1195	25.0148	24.9667	24.9115	24.6409	24.6562	24.7228	24.765	24.6158	24.8545	23.8217	23.8176	24.1195	E9PD53;Q9NTJ3	SMC4
0	0	0	23.1465	23.0837	23.3134	23.1797	23.0892	22.8508	22.9475	23.0914	22.6872	23.1589	22.0117	22.4409	23.1465	23.0837	23.3134	23.1797	23.0892	22.8508	22.9475	23.0914	22.6872	23.1589	NA	NA	O95757;E9PDE8;D6RJ96	HSPA4L
1	0	1	22.0005	19.7636	21.1575	23.0537	23.4102	23.0917	20.4971	20.5034	21.1287	25.9346	25.81	26.1548	NA	19.7636	21.1575	23.0537	23.4102	23.0917	20.4971	20.5034	21.1287	25.9346	25.81	26.1548	E9PDF6;O43795	MYO1B
-1	0	-1	23.9575	23.8498	23.6948	21.1535	21.4501	21.8397	23.7768	23.8579	23.7059	22.6501	22.4755	21.4218	23.9575	23.8498	23.6948	NA	NA	NA	23.7768	23.8579	23.7059	NA	NA	NA	E9PDJ9;E7EPK0;H0Y8P3;D6RD46;G5EA03;Q9UPQ0	LIMCH1
0	0	0	27.127	26.8185	27.2072	26.9058	27.1917	26.8511	26.9827	26.9043	26.8174	27.1722	26.8201	27.0408	27.127	26.8185	27.2072	26.9058	27.1917	26.8511	26.9827	26.9043	26.8174	27.1722	26.8201	27.0408	E9PEP6;O14786;E7EX60;Q5T7F0;Q5JWQ4;Q5JWQ6	NRP1
0	0	0	26.72	26.6682	26.7826	27.04	26.9658	27.0148	26.6968	26.6911	26.7651	27.042	26.9992	27.0596	26.72	26.6682	26.7826	27.04	26.9658	27.0148	26.6968	26.6911	26.7651	27.042	26.9992	27.0596	E9PEX6;P09622	DLD
0	0	0	25.0544	24.9483	25.1231	24.8959	24.8761	24.5913	24.9029	24.8652	24.9436	24.7038	24.5267	24.6839	25.0544	24.9483	25.1231	24.8959	24.8761	24.5913	24.9029	24.8652	24.9436	24.7038	24.5267	24.6839	O75694;E9PF10	NUP155
0	0	0	23.5331	21.3235	24.0284	21.6851	21.8029	22.4891	22.7549	23.8986	22.4735	22.3627	21.8975	21.8794	23.5331	NA	24.0284	NA	NA	NA	NA	23.8986	NA	NA	NA	NA	Q96CM8;E9PF16	ACSF2
0	0	0	24.5686	24.8347	24.6015	24.435	24.8867	24.8767	24.4791	24.6793	24.8091	24.4418	24.3494	24.4997	24.5686	24.8347	24.6015	24.435	24.8867	24.8767	24.4791	24.6793	24.8091	24.4418	24.3494	24.4997	E9PF19;Q9Y4P3;Q96E41	TBL2
0	0	0	23.3856	22.9316	22.7336	23.0352	23.565	22.9982	22.9625	22.3728	22.8114	22.97	23.1099	22.7642	23.3856	22.9316	22.7336	23.0352	23.565	22.9982	22.9625	22.3728	22.8114	22.97	23.1099	22.7642	E9PFN4;A0A0A0MST8;C9JRP1;Q9Y6M7	SLC4A7
0	0	0	22.1522	22.6561	23.8593	21.4523	24.8653	24.0304	22.5528	21.6295	20.6428	21.4141	22.057	22.7467	NA	NA	23.8593	NA	24.8653	24.0304	NA	NA	NA	NA	NA	NA	E9PFQ4;Q86SQ0;G5E9V3;A0A1W2PQ63;E9PGF6	PHLDB2
0	0	0	23.7596	23.727	23.6759	23.6508	22.2577	23.6458	22.3888	23.9532	23.7022	23.5657	23.4228	23.7451	23.7596	23.727	23.6759	23.6508	NA	23.6458	NA	23.9532	23.7022	23.5657	23.4228	23.7451	E9PFR3;Q14738;H0Y8C4;H7C5Q9	PPP2R5D
0	0	0	23.1646	22.9076	22.9979	22.8415	22.7566	22.9649	22.9164	22.6899	22.4293	22.9221	22.8643	22.9529	23.1646	22.9076	22.9979	22.8415	22.7566	22.9649	NA	22.6899	22.4293	22.9221	22.8643	22.9529	F5GYT8;E9PG35;E9PHF7;Q96RQ3;G5E9X5	MCCC1
0	0	0	22.3028	22.7568	22.6184	22.3986	22.2588	22.9781	22.9764	22.5535	22.6872	22.2747	22.2681	21.5625	NA	22.7568	NA	NA	NA	22.9781	NA	22.5535	22.6872	22.2747	NA	NA	E9PG73;Q13427;C9JN15;C9JM79	PPIG
0	0	0	23.1815	23.1333	21.7991	22.8433	22.9533	22.8131	22.9508	23.0087	23.0195	22.9695	23.2427	22.796	23.1815	23.1333	NA	22.8433	22.9533	22.8131	22.9508	23.0087	23.0195	22.9695	23.2427	22.796	E9PGC0;P20936	RASA1
1	0	0	23.2648	23.1041	22.4139	24.0985	24.3469	24.3504	22.59	23.1021	22.7793	23.6067	24.222	23.3896	23.2648	23.1041	NA	24.0985	24.3469	24.3504	NA	23.1021	22.7793	23.6067	24.222	23.3896	Q5TG12;E9PGC5;Q15262	PTPRK
0	0	0	25.4961	25.438	25.7208	25.5261	25.5557	25.6136	25.4718	25.7162	25.681	25.6656	25.6422	25.6242	25.4961	25.438	25.7208	25.5261	25.5557	25.6136	25.4718	25.7162	25.681	25.6656	25.6422	25.6242	E9PGT1;Q15631;H7C1D4	TSN
0	0	0	25.594	25.7019	25.7393	25.4737	25.5551	25.5164	25.3835	25.5049	25.6531	25.4568	25.5143	25.3836	25.594	25.7019	25.7393	25.4737	25.5551	25.5164	25.3835	25.5049	25.6531	25.4568	25.5143	25.3836	Q99627;E9PGT6;H7C3S9	COPS8
0	0	0	26.3538	25.8889	22.0485	26.3081	26.4486	26.5198	26.3344	25.889	26.4117	26.699	26.6429	26.7314	26.3538	25.8889	NA	26.3081	26.4486	26.5198	26.3344	25.889	26.4117	26.699	26.6429	26.7314	E9PGZ1;C9J813	CALD1
0	0	0	22.3646	24.2527	24.2372	24.3775	21.8171	24.2777	24.1799	24.1452	22.361	21.3417	22.7469	23.9885	NA	24.2527	24.2372	24.3775	NA	24.2777	24.1799	24.1452	NA	NA	NA	23.9885	E9PHA2;Q15003;H7C415;C9J470	NCAPH
0	0	0	23.4807	23.4452	23.6943	23.0057	23.2485	23.1633	23.3489	23.6169	23.3608	23.2784	22.5972	23.0117	23.4807	23.4452	23.6943	23.0057	23.2485	23.1633	23.3489	23.6169	23.3608	23.2784	22.5972	23.0117	E9PHI4;H0Y6N5;H0Y742;O94901;H7C2K3	SUN1
0	0	0	25.1385	25.1519	25.4546	24.8607	24.8989	25.2553	25.0619	25.094	25.3593	24.7114	24.8173	24.777	25.1385	25.1519	25.4546	24.8607	24.8989	25.2553	25.0619	25.094	25.3593	24.7114	24.8173	24.777	O43813;E9PHS0	LANCL1
0	0	0	22.0162	24.9283	24.8906	24.8353	22.8421	22.3955	24.7041	24.5685	22.552	24.5554	24.6389	24.5793	NA	24.9283	24.8906	24.8353	NA	NA	24.7041	24.5685	NA	24.5554	24.6389	24.5793	O15514;E9PHV4;E9PB93	POLR2D
0	0	0	21.5941	23.7304	23.7857	23.3711	23.2097	23.1002	23.5869	23.985	23.9656	22.949	23.2748	23.2893	NA	23.7304	23.7857	23.3711	23.2097	23.1002	23.5869	23.985	23.9656	22.949	23.2748	23.2893	E9PHV5;P28290;E7EUL7	SSFA2
0	0	0	22.3543	23.6395	23.5498	21.8815	23.8305	24.1166	23.375	22.9215	23.481	21.7904	22.4576	22.7328	NA	23.6395	23.5498	NA	23.8305	24.1166	NA	22.9215	23.481	NA	NA	NA	E9PN66;E9PKN9;E9PS55;E9PMW4;E9PQ46;E9PIN5;E9PIK4;U3KQ32;E9PKZ4;E9PPM1;O14683;E9PNB3;E9PMY0	TP53I11
0	0	0	23.7612	23.63	23.5326	23.832	23.6797	23.8363	23.4903	22.1967	22.3062	24.0624	23.7065	24.0647	23.7612	23.63	23.5326	23.832	23.6797	23.8363	23.4903	22.1967	NA	24.0624	23.7065	24.0647	E9PJ42;Q5BJD5	TMEM41B
0	0	0	23.1194	22.0125	22.575	21.9594	21.142	21.7205	21.6047	20.8731	22.8021	21.7708	22.0124	22.4191	23.1194	NA	22.575	NA	NA	NA	NA	NA	NA	NA	NA	NA	E9PJE4;Q9GZQ3	COMMD5
0	0	0	24.7131	22.3418	24.9538	25.0865	25.5146	25.0454	25.2351	25.0928	25.1746	25.5129	25.4385	25.7178	24.7131	NA	24.9538	25.0865	25.5146	25.0454	25.2351	25.0928	25.1746	25.5129	25.4385	25.7178	Q9H936;E9PJH7;A0A0D9SFE1;A0A0D9SEI9;E9PQ36;K4DIA8;K4DIB8;K4DIB3;K4DIB6;E9PI74;A0A0D9SG84;K4DIA2;K4DIB0;A0A0D9SFA8;Q9H1K4	SLC25A22;SLC25A18
0	0	0	25.0663	24.6817	22.2398	22.5653	23.3632	22.5842	24.5547	24.5633	24.3268	24.6676	23.7834	24.3523	25.0663	24.6817	NA	NA	23.3632	NA	24.5547	24.5633	24.3268	24.6676	23.7834	24.3523	E9PK85;P62070	RRAS2
0	0	0	22.8978	23.2729	23.663	23.7021	23.5378	21.9922	21.5638	22.3311	22.6486	21.0765	21.5442	23.6129	NA	NA	23.663	23.7021	23.5378	NA	NA	NA	NA	NA	NA	23.6129	H7BXH2;E9PKF6;Q5H9R7	PPP6R3
0	0	0	26.2773	25.7466	25.9788	25.781	25.8463	25.6169	25.6876	26.0039	25.8379	25.8393	25.6736	25.8464	26.2773	25.7466	25.9788	25.781	25.8463	25.6169	25.6876	26.0039	25.8379	25.8393	25.6736	25.8464	E9PKG1;Q99873;E9PQ98;E9PIX6	PRMT1
0	0	0	24.8387	24.8074	24.9839	24.8823	24.7539	25.1089	24.9097	24.5273	24.7193	24.223	24.2293	24.3129	24.8387	24.8074	24.9839	24.8823	24.7539	25.1089	24.9097	24.5273	24.7193	24.223	24.2293	24.3129	E9PKP7;P17480	UBTF
0	0	0	23.5693	22.9898	23.0458	22.6984	21.5527	23.2932	21.5974	22.5899	23.0541	23.0199	21.728	23.6805	23.5693	22.9898	23.0458	NA	NA	NA	NA	NA	23.0541	23.0199	NA	23.6805	E9PKU7	GANAB
0	0	0	22.0065	22.0893	23.9591	22.8188	23.9536	24.2258	22.274	22.0616	22.2404	23.9015	24.3074	24.1299	NA	NA	23.9591	NA	23.9536	24.2258	NA	NA	NA	23.9015	24.3074	24.1299	E9PQD0;E9PS30;E9PLI6;E9PS76;Q8N9N8	EIF1AD
0	0	0	26.5904	26.4794	26.674	26.5622	26.5427	26.422	26.523	26.6883	26.6133	26.521	26.4725	26.5353	26.5904	26.4794	26.674	26.5622	26.5427	26.422	26.523	26.6883	26.6133	26.521	26.4725	26.5353	E9PLK3;P55786	NPEPPS
0	0	0	20.7631	20.8484	21.9332	21.4363	22.3616	21.6901	22.5165	23.4958	23.7181	22.4428	21.0496	23.4551	NA	NA	NA	NA	NA	NA	NA	23.4958	23.7181	NA	NA	23.4551	E9PLY5	MACF1
0	0	0	25.1262	25.3675	25.216	24.9357	25.2458	25.5922	25.2754	25.2958	25.448	24.984	25.204	25.1395	25.1262	25.3675	25.216	24.9357	25.2458	25.5922	25.2754	25.2958	25.448	24.984	25.204	25.1395	E9PM92;O00193;E9PRZ9	C11orf58;SMAP
0	0	0	23.1991	22.651	22.3248	22.4661	22.4221	22.3727	22.8847	21.8811	22.4267	22.2726	22.0891	21.8599	NA	NA	NA	22.4661	22.4221	22.3727	NA	NA	NA	NA	NA	NA	G3V179;E9PMJ2;J3KP39;Q9BPY3;E9PMW3;E9PIM5	FAM118B
0	0	0	26.2638	26.1958	26.4187	25.9455	21.7098	25.8263	26.0017	25.7991	26.1444	21.0214	25.3091	25.252	26.2638	26.1958	26.4187	25.9455	NA	25.8263	26.0017	25.7991	26.1444	NA	25.3091	25.252	K4DIA7;E9PMR4;P48509;E9PRJ3	CD151
0	0	0	24.6662	24.3742	24.5972	24.5537	24.5583	24.5848	24.6018	24.7596	24.6606	24.6715	24.6321	24.7428	24.6662	24.3742	24.5972	24.5537	24.5583	24.5848	24.6018	24.7596	24.6606	24.6715	24.6321	24.7428	E9PN51;F8W9K7;E9PPW7;O00217;E9PKH6	NDUFS8
0	0	0	22.1821	21.7707	21.2959	24.1825	23.6674	21.7797	21.9126	23.5527	23.7572	23.1811	22.101	22.4046	NA	NA	NA	24.1825	23.6674	NA	NA	23.5527	23.7572	23.1811	NA	NA	E9PNW8;Q8WVX9	FAR1
0	0	0	21.2444	25.4691	25.5539	25.3354	25.4831	25.4908	24.9095	25.1357	25.0045	25.4718	25.2777	25.1111	NA	25.4691	25.5539	25.3354	25.4831	25.4908	24.9095	25.1357	25.0045	25.4718	25.2777	25.1111	E9PQY2;Q9NQP4	PFDN4
0	0	0	27.2046	26.8945	27.2144	26.9171	27.275	27.7573	27.7567	27.3265	27.3195	27.2726	27.9067	27.2904	27.2046	26.8945	27.2144	26.9171	27.275	27.7573	27.7567	27.3265	27.3195	27.2726	27.9067	27.2904	E9PR30;P62861	FAU
0	0	0	25.204	25.1797	25.4571	25.6302	25.5088	25.7733	25.4097	25.4409	25.377	25.6376	25.6374	25.6613	25.204	25.1797	25.4571	25.6302	25.5088	25.7733	25.4097	25.4409	25.377	25.6376	25.6374	25.6613	E9PRQ7;Q04323;E9PJ81;A0A087WTZ5	UBXN1
0	0	0	22.5908	22.9085	23.4901	22.8562	22.7062	23.3785	23.4541	21.9501	23.1571	21.9246	22.161	21.6987	NA	NA	23.4901	NA	NA	23.3785	23.4541	NA	23.1571	NA	NA	NA	Q14331;E9PRR7;E9PLY7	FRG1
0	0	0	24.0064	24.0518	24.1053	24.3123	24.3776	23.9527	23.7889	21.4366	24.1578	23.9825	24.1973	24.0945	24.0064	24.0518	24.1053	24.3123	24.3776	23.9527	23.7889	NA	24.1578	23.9825	24.1973	24.0945	E9PS17;Q96KG9;E9PPN3;E9PK59	SCYL1
0	0	0	24.0036	21.6969	23.6693	22.524	23.3628	22.0826	21.3152	21.7125	22.4913	21.7317	21.8331	24.1272	24.0036	NA	23.6693	NA	NA	NA	NA	NA	NA	NA	NA	NA	Q6RFH5;E9PS41;H0YFP2	WDR74
0	0	1	26.4116	26.0087	26.051	26.4577	26.091	26.3414	26.7375	26.6726	26.1349	27.2208	27.3255	27.2837	26.4116	26.0087	26.051	26.4577	26.091	26.3414	26.7375	26.6726	26.1349	27.2208	27.3255	27.2837	E9PS44;Q01628;H7BYV1;E9PQN9;P13164;Q01629	IFITM3;IFITM2;IFITM1
0	0	0	23.2536	22.1522	23.3657	24.0296	23.9837	24.1445	23.7489	23.8873	23.4193	23.599	21.8993	23.6415	23.2536	NA	23.3657	24.0296	23.9837	24.1445	23.7489	23.8873	23.4193	23.599	NA	23.6415	E9PSI1;E9PQI5;E9PQ80	CHMP4A
0	0	0	24.5651	24.347	24.3514	24.5342	24.6619	24.343	24.2418	24.4358	24.2505	24.0495	24.2458	24.1178	24.5651	24.347	24.3514	24.5342	24.6619	24.343	24.2418	24.4358	24.2505	24.0495	24.2458	24.1178	F1T0I1;O15027;A0A3F2YNX0;A0A3F2YNZ0	SEC16A
0	0	0	23.908	24.4487	24.2654	24.1339	24.174	24.3397	24.2912	24.4124	24.333	24.093	24.3259	23.9295	23.908	24.4487	24.2654	24.1339	24.174	24.3397	24.2912	24.4124	24.333	24.093	24.3259	23.9295	F2Z2B9;Q9BSJ2	TUBGCP2
0	0	0	21.9469	22.4633	23.0256	22.1668	22.215	22.7229	22.4628	22.7776	22.2081	21.9104	21.521	22.8608	NA	22.4633	23.0256	22.1668	22.215	NA	22.4628	22.7776	22.2081	NA	21.521	NA	F2Z2E2;Q86VI3	IQGAP3
0	0	0	22.1821	23.1667	23.5923	23.29	23.1223	22.7893	23.2765	22.0214	22.7583	21.7213	22.0965	21.6907	NA	23.1667	23.5923	23.29	23.1223	22.7893	23.2765	NA	NA	NA	NA	NA	F2Z2X4;Q9C0E2	XPO4
0	0	0	25.839	26.0336	26.0287	25.3929	25.8649	25.7394	25.8034	26.2737	26.3462	26.07	25.5152	25.9513	25.839	26.0336	26.0287	25.3929	25.8649	25.7394	25.8034	26.2737	26.3462	26.07	25.5152	25.9513	F2Z2Y6;O95777;C9JNV3	LSM8
0	0	0	26.33	25.6356	26.0252	25.8504	25.8422	25.8612	25.827	26.1574	26.0074	25.834	25.7176	26.0179	26.33	25.6356	26.0252	25.8504	25.8422	25.8612	25.827	26.1574	26.0074	25.834	25.7176	26.0179	F5GWE5;Q00169;I3L459;I3L4H1	PITPNA
0	0	0	22.4356	21.1119	23.8566	21.4173	23.7358	22.2955	23.6816	24.1468	23.8208	23.4414	23.6463	23.2995	NA	NA	23.8566	NA	23.7358	NA	23.6816	24.1468	23.8208	23.4414	23.6463	23.2995	F5GWI9;F5GXZ7;F5GZ97;Q9Y3C0	CCDC53
0	0	0	22.4814	24.0775	23.421	23.5183	23.7709	23.5531	21.5909	23.4139	23.2753	23.022	23.3741	23.2244	NA	24.0775	23.421	23.5183	23.7709	23.5531	NA	23.4139	23.2753	23.022	23.3741	23.2244	F5GWT4;Q9H4A3	WNK1
0	0	0	26.9485	25.9873	26.4853	26.3505	26.453	25.8812	25.9742	26.6588	26.4019	26.5063	26.3063	26.6775	26.9485	25.9873	26.4853	26.3505	26.453	25.8812	25.9742	26.6588	26.4019	26.5063	26.3063	26.6775	F5GX39;Q15363;E7EQ72	TMED2
0	0	0	24.5547	24.8378	25.0975	24.6238	24.5089	24.9693	24.6257	24.7798	24.5301	24.582	24.2497	24.5051	24.5547	24.8378	25.0975	24.6238	24.5089	24.9693	24.6257	24.7798	24.5301	24.582	24.2497	24.5051	Q9UI30;F5GX77	TRMT112
0	0	0	25.4004	25.0815	25.4003	25.1048	25.2824	25.1959	25.3453	25.4335	25.7265	25.466	25.2505	25.3601	25.4004	25.0815	25.4003	25.1048	25.2824	25.1959	25.3453	25.4335	25.7265	25.466	25.2505	25.3601	Q13740;F5GXJ9;H7C543	ALCAM
0	0	0	26.6795	26.6422	26.7411	26.7677	26.8673	26.8938	26.525	26.711	26.7482	26.9802	26.7565	26.8141	26.6795	26.6422	26.7411	26.7677	26.8673	26.8938	26.525	26.711	26.7482	26.9802	26.7565	26.8141	F5GXX5;P61803;F5H895;A0A0B4J239	DAD1
0	0	0	23.3664	24.3167	24.1442	23.6043	24.0261	24.1748	24.1545	24.219	23.3685	24.1089	23.5002	23.9272	23.3664	24.3167	24.1442	23.6043	24.0261	24.1748	24.1545	24.219	23.3685	24.1089	23.5002	23.9272	F5GYK2;Q9NRL3;M0R317	STRN4
0	0	0	25.1063	24.5005	24.5391	24.6398	24.9663	24.7776	24.4701	24.7944	24.4	24.8959	24.9498	24.8521	25.1063	24.5005	24.5391	24.6398	24.9663	24.7776	24.4701	24.7944	24.4	24.8959	24.9498	24.8521	J3QL14;R4GN72;F5GYQ1;P61421	ATP6V0D1
0	0	0	24.3913	24.7196	24.4358	24.5055	24.905	24.8577	23.9729	24.7512	24.344	24.4009	24.2497	24.6677	24.3913	24.7196	24.4358	24.5055	24.905	24.8577	23.9729	24.7512	24.344	24.4009	24.2497	24.6677	F5GYV5;F8WCT1;Q66PJ3;H7BZV4;A0A0C4DG62;A0A0C4DH18	ARL6IP4
0	0	0	22.6596	20.9608	20.9051	20.358	20.4495	22.8683	22.3151	20.8506	21.802	22.7068	21.9141	21.9366	NA	NA	20.9051	20.358	20.4495	NA	NA	20.8506	NA	NA	NA	NA	M0R0Q7;F5GZ28;P18858;M0R1S4;M0QY71;M0R1G7;B4E135	LIG1
0	0	0	26.4456	26.4639	26.349	26.6749	26.7862	26.7946	26.0086	26.1092	26.251	26.4218	26.1904	26.1291	26.4456	26.4639	26.349	26.6749	26.7862	26.7946	26.0086	26.1092	26.251	26.4218	26.1904	26.1291	F5GZS6;J3KPF3;P08195	SLC3A2
0	0	0	22.3176	23.0721	21.6419	22.8013	23.1705	23.1161	23.0403	22.8703	22.2578	22.8841	22.5445	22.9501	NA	23.0721	NA	22.8013	23.1705	23.1161	23.0403	22.8703	NA	22.8841	22.5445	NA	F5H039;Q9NQX3;G3V582	GPHN
0	0	0	22.5414	21.9487	24.4116	24.3031	24.742	24.6539	22.2013	24.5849	22.5484	21.9486	24.6228	24.524	NA	NA	24.4116	24.3031	24.742	24.6539	NA	24.5849	NA	NA	24.6228	24.524	F5H0U5;Q9NZD2;H0YFS9	GLTP
0	0	0	22.3415	22.3286	22.8054	22.4464	22.4688	22.0887	23.0866	21.8935	22.4326	22.2196	21.2017	20.863	NA	NA	NA	22.4464	22.4688	22.0887	NA	NA	22.4326	NA	NA	NA	F5H0Y3;Q15773;F5H7L5;F5H800	MLF2
0	0	0	25.3615	25.0294	25.2182	25.1488	24.943	25.2786	24.9746	24.9961	25.2614	25.0918	25.0187	24.9248	25.3615	25.0294	25.2182	25.1488	24.943	25.2786	24.9746	24.9961	25.2614	25.0918	25.0187	24.9248	F5H157;Q15286	RAB35
0	0	0	23.4297	23.7644	23.1942	23.1759	23.4009	23.2205	23.5188	23.7872	23.9572	23.5386	23.4495	23.4051	23.4297	23.7644	23.1942	23.1759	23.4009	23.2205	23.5188	23.7872	23.9572	23.5386	23.4495	23.4051	F5H1S9;G8JLB3;Q9Y606	PUS1
0	0	0	25.3283	22.2061	25.209	25.2633	25.359	25.3316	23.5357	25.66	25.2819	25.3551	24.9176	25.0021	25.3283	NA	25.209	25.2633	25.359	25.3316	NA	25.66	25.2819	25.3551	24.9176	25.0021	F5H1U9;O75970;H0YGQ3;B7ZB24	MPDZ
0	0	0	21.7389	24.5376	24.5175	24.5962	24.4189	24.6243	21.7381	24.4625	22.1645	24.6329	24.5295	24.2612	NA	24.5376	24.5175	24.5962	24.4189	24.6243	NA	24.4625	NA	24.6329	24.5295	24.2612	F5H225;Q5NDL2	EOGT
0	0	0	26.3409	26.4632	26.4625	26.4607	26.5377	26.5151	26.4424	26.5235	26.4955	26.6167	26.564	26.5952	26.3409	26.4632	26.4625	26.4607	26.5377	26.5151	26.4424	26.5235	26.4955	26.6167	26.564	26.5952	F5H365;Q15436	SEC23A
0	0	0	25.3158	25.2513	25.5404	25.5425	25.3963	25.342	25.3053	25.3809	25.3594	25.4212	25.4617	25.3198	25.3158	25.2513	25.5404	25.5425	25.3963	25.342	25.3053	25.3809	25.3594	25.4212	25.4617	25.3198	F5H442;Q99816	TSG101
0	0	0	22.3351	23.7849	23.7534	23.9031	23.7204	21.3821	23.84	23.3911	23.3781	23.3475	23.5997	23.9929	NA	23.7849	23.7534	23.9031	23.7204	NA	23.84	23.3911	23.3781	23.3475	23.5997	23.9929	Q9H9H4;F5H4M0;F5H1F6	VPS37B
0	0	0	25.9909	26.485	26.5256	26.4535	26.7096	26.5316	26.1706	26.358	26.3868	26.3876	26.3327	26.3689	25.9909	26.485	26.5256	26.4535	26.7096	26.5316	26.1706	26.358	26.3868	26.3876	26.3327	26.3689	F8VY35;F5H4R6;P55209;F8W020;F8W0J6;H0YIV4;F8VXI6;F8VUX1;F8VVB5;H0YH88;H0YHC3	NAP1L1
0	0	0	24.9732	25.546	25.6507	25.3977	25.6267	25.4788	25.1279	25.4202	25.4826	25.3441	25.2262	25.0589	24.9732	25.546	25.6507	25.3977	25.6267	25.4788	25.1279	25.4202	25.4826	25.3441	25.2262	25.0589	F5H5D3;Q9BQE3;A0A1W2PQM2;F8VVB9	TUBA1C;TUBA1B
0	0	0	25.5707	25.0593	25.2779	25.2718	25.3561	25.2433	25.0606	24.7439	25.0608	24.9708	25.1826	25.487	25.5707	25.0593	25.2779	25.2718	25.3561	25.2433	25.0606	24.7439	25.0608	24.9708	25.1826	25.487	H0Y8R1;F5H5I6;H0YAK1;Q12849	GRSF1
0	0	0	22.5147	22.1627	21.8204	22.834	22.9026	21.3053	22.7404	21.2203	23.294	22.0845	21.6311	21.7113	NA	NA	21.8204	NA	NA	NA	NA	NA	NA	22.0845	NA	21.7113	F5H619;Q86XA9;H7C5W6	HEATR5A
0	0	1	23.1516	23.0987	23.3265	23.918	23.6567	23.5003	23.5028	23.6352	23.2491	24.0272	24.2757	24.2925	23.1516	23.0987	23.3265	23.918	23.6567	23.5003	23.5028	23.6352	23.2491	24.0272	24.2757	24.2925	F5H6U7;Q9Y3E0;G3V1U5	GOLT1B
0	0	0	24.1082	24.1276	23.8199	21.4191	20.9833	24.1349	23.0574	23.706	24.0585	23.4835	24.5607	22.5494	24.1082	24.1276	23.8199	NA	NA	24.1349	NA	23.706	24.0585	23.4835	24.5607	NA	F5H702;Q96GC5;F5H8D0	MRPL48
0	0	0	22.6221	23.1173	23.1254	23.0227	22.3981	22.9615	23.342	23.4588	21.6162	21.1387	23.0013	23.0179	22.6221	23.1173	23.1254	23.0227	22.3981	22.9615	23.342	23.4588	NA	NA	23.0013	23.0179	Q9UBL3;F5H8F7;H0YBF6	ASH2L
0	0	0	26.7749	26.6843	26.6672	26.6276	26.8776	26.7584	26.6238	26.6842	26.8502	26.6859	26.6391	26.5425	26.7749	26.6843	26.6672	26.6276	26.8776	26.7584	26.6238	26.6842	26.8502	26.6859	26.6391	26.5425	F6TLX2;Q9HC38;I3L3Q4	GLOD4
0	0	0	21.3974	23.7698	23.3827	21.7137	23.3346	23.5308	21.6028	22.3584	23.2203	23.1624	23.7757	23.5552	NA	23.7698	23.3827	NA	23.3346	23.5308	NA	NA	23.2203	23.1624	23.7757	23.5552	H0YB70;J9JIE9;F6UJY1;Q5T013;H0YB18;F6UJY9;A0A0A0MTR5;E7EWH8	HYI
0	0	0	24.9893	24.7417	25.0779	24.5683	24.7249	24.7126	24.5252	24.6773	24.6686	24.71	24.24	24.5286	24.9893	24.7417	25.0779	24.5683	24.7249	24.7126	24.5252	24.6773	24.6686	24.71	24.24	24.5286	F6VRR5;Q9BY77;F8WCX5	POLDIP3
0	0	0	27.3247	27.0324	27.1594	26.9047	27.0258	26.9331	26.9358	26.8357	26.7192	27.2122	26.705	26.8679	27.3247	27.0324	27.1594	26.9047	27.0258	26.9331	26.9358	26.8357	26.7192	27.2122	26.705	26.8679	F8VNT9;F8VV56;F8W022;F8VWK8;P08962	CD63
0	0	0	25.8868	25.8204	26.0362	25.898	25.9487	25.9026	25.6363	25.7782	25.8356	25.7197	25.5037	25.6492	25.8868	25.8204	26.0362	25.898	25.9487	25.9026	25.6363	25.7782	25.8356	25.7197	25.5037	25.6492	F8VPD4;P27708	CAD
0	0	0	21.9768	23.5939	21.1367	23.7248	24.2687	21.7502	23.5921	22.8836	23.7356	22.2465	23.624	23.7572	NA	23.5939	NA	23.7248	24.2687	NA	23.5921	NA	23.7356	NA	23.624	23.7572	F8VQW0;F8VX73;F8VPI1;F8W201;F8W086;F8VR05;F8VQQ5;F8VSI7;F8VVJ4;P55061;F8W1G3	TMBIM6
0	0	0	24.2593	23.9655	23.9563	23.8376	23.8698	23.9876	24.1669	24.02	23.9732	24.0459	23.7951	24.0217	24.2593	23.9655	23.9563	23.8376	23.8698	23.9876	24.1669	24.02	23.9732	24.0459	23.7951	24.0217	F8VU56;P23467;F8VSD5;Q6ZR19	PTPRB
0	0	0	25.1675	25.4338	25.5701	25.5854	25.6315	25.5942	25.7052	25.7246	25.7702	25.6973	25.7836	25.4817	25.1675	25.4338	25.5701	25.5854	25.6315	25.5942	25.7052	25.7246	25.7702	25.6973	25.7836	25.4817	F8VU90;Q9NYL4	FKBP11
0	0	0	26.7416	26.6867	26.7551	26.6954	26.8219	26.8344	26.5562	26.7996	26.8163	26.7265	26.7758	26.8466	26.7416	26.6867	26.7551	26.6954	26.8219	26.8344	26.5562	26.7996	26.8163	26.7265	26.7758	26.8466	F8VVA7;P61923;F8W651;F8VXB1;F8VUC5;F8W156;F8VYZ4;F8VXR1	COPZ1
0	0	0	24.4043	24.0566	24.0876	23.7526	23.7014	23.8429	23.2558	23.9115	23.943	23.8223	23.5708	23.4501	24.4043	24.0566	24.0876	23.7526	23.7014	23.8429	23.2558	23.9115	23.943	23.8223	23.5708	23.4501	Q8TAQ2;F8VXC8	SMARCC2
0	0	0	21.6771	22.1934	21.1139	21.6127	22.3725	22.4731	22.2902	22.0868	21.9387	22.2945	22.0425	22.1598	NA	22.1934	NA	NA	22.3725	22.4731	22.2902	22.0868	NA	22.2945	NA	22.1598	Q99590;F8VXG7;A0A0A0MTP7	SCAF11
0	0	0	26.1642	26.1168	26.2419	25.8669	26.0501	25.9558	26.1123	25.9239	26.0632	25.9943	25.9155	26.0594	26.1642	26.1168	26.2419	25.8669	26.0501	25.9558	26.1123	25.9239	26.0632	25.9943	25.9155	26.0594	Q9UBQ0;F8VXU5	VPS29
0	0	0	25.4453	25.4805	25.7791	25.7195	25.7192	25.7032	25.613	25.5656	25.8687	25.4531	25.215	25.379	25.4453	25.4805	25.7791	25.7195	25.7192	25.7032	25.613	25.5656	25.8687	25.4531	25.215	25.379	F8VYE8;P36873;F8VR82;F8W0W8;A0A087WYY5	PPP1CC
0	0	0	23.8072	23.2413	23.6503	23.4725	22.6978	23.8389	22.0279	23.8154	24.0288	24.0639	22.1923	24.1749	23.8072	NA	23.6503	23.4725	NA	23.8389	NA	23.8154	24.0288	24.0639	NA	24.1749	F8W038;Q8IXM2;H0YIS7	C17orf49;BAP18;RNASEK-C17orf49
0	0	0	26.2059	26.0727	26.0849	25.7724	26.1428	26.1476	26.2515	26.2383	26.0258	25.9835	26.1864	26.2624	26.2059	26.0727	26.0849	25.7724	26.1428	26.1476	26.2515	26.2383	26.0258	25.9835	26.1864	26.2624	F8W1A4;P54819;F8VZG5;A0A5F9ZHP2;G3V213	AK2
0	0	0	22.5711	23.9148	24.1752	23.9461	23.7443	23.7665	23.7956	20.9922	23.5349	23.7224	21.781	23.5331	NA	23.9148	24.1752	23.9461	23.7443	23.7665	23.7956	NA	23.5349	23.7224	NA	23.5331	F8W1T6;Q15434;F8VQS9	RBMS2
0	0	0	22.8859	21.4868	22.9467	22.5336	23.1711	22.4753	23.0955	22.8504	21.5708	21.9703	22.3886	22.9233	22.8859	NA	22.9467	NA	23.1711	NA	23.0955	22.8504	NA	NA	NA	22.9233	F8W6C0;Q9UHY8;F8WB37;Q7Z674;G3V0F5	FEZ2;DKFZp779C2259
0	0	0	23.1231	22.6476	22.4167	22.5735	22.2995	22.4823	22.1693	22.6636	22.6207	22.1051	21.9955	22.3207	NA	22.6476	22.4167	22.5735	22.2995	22.4823	22.1693	22.6636	22.6207	NA	NA	22.3207	Q9NXR7;F8W733	BRE
0	0	0	23.6051	23.3129	23.4775	23.708	23.0996	22.4506	22.9443	23.4069	23.0112	23.22	23.0119	23.3411	23.6051	23.3129	23.4775	23.708	23.0996	22.4506	22.9443	23.4069	23.0112	23.22	23.0119	23.3411	F8W7C6;A0A087WV22;H7C123;H7C2C5	RPL10
0	0	0	22.3744	25.1959	25.0644	22.1931	24.9567	22.4117	24.8959	24.6687	25.0459	22.4455	22.8192	24.9349	NA	25.1959	25.0644	NA	24.9567	NA	24.8959	24.6687	25.0459	NA	NA	24.9349	Q96A26;F8W7Q4;E9PH05	FAM162A
0	0	0	22.6844	22.6847	22.4967	22.1754	22.6643	22.4238	22.3187	22.5347	22.5864	22.8643	22.4755	22.6842	22.6844	22.6847	22.4967	22.1754	22.6643	22.4238	22.3187	22.5347	22.5864	22.8643	22.4755	22.6842	F8W7U3;Q641Q2;E7ESD2;A0A087WYF6	FAM21A
0	0	0	21.8208	23.3395	21.6007	23.6168	23.9884	23.9258	24.1515	24.7956	22.4819	24.7852	22.265	24.0673	NA	23.3395	NA	23.6168	23.9884	23.9258	24.1515	24.7956	NA	24.7852	NA	24.0673	F8W8I6;P31483;E5RGV5;E5RG67	TIA1
0	0	0	25.8122	25.6829	25.702	25.5853	25.6505	25.8492	25.5565	25.4988	25.5557	25.609	25.6066	25.599	25.8122	25.6829	25.702	25.5853	25.6505	25.8492	25.5565	25.4988	25.5557	25.609	25.6066	25.599	F8W930;Q9Y6M1	IGF2BP2
0	0	0	24.5652	24.3032	24.4293	24.8126	24.6481	24.8104	24.459	24.4484	24.4092	24.404	24.3679	24.3582	24.5652	24.3032	24.4293	24.8126	24.6481	24.8104	24.459	24.4484	24.4092	24.404	24.3679	24.3582	F8W9S7;Q14C86;C9IZ08	GAPVD1
0	0	0	24.1073	24.3077	23.9756	24.0317	24.2234	23.9768	24.0613	23.905	23.8819	24.091	23.9434	23.8422	24.1073	24.3077	23.9756	24.0317	24.2234	23.9768	24.0613	23.905	23.8819	24.091	23.9434	23.8422	Q567U6;F8W9X7	CCDC93
0	0	0	23.4805	23.2153	23.0567	23.6753	23.2075	23.1536	23.0722	23.3811	23.171	23.4522	23.6613	23.5633	23.4805	23.2153	23.0567	23.6753	23.2075	23.1536	23.0722	23.3811	23.171	23.4522	23.6613	23.5633	F8WA11;Q7Z460;H0Y5T1	CLASP1
0	0	0	22.2999	22.3869	21.1945	23.5407	22.2045	23.3504	20.8378	22.4281	22.9882	22.031	24.1476	23.0643	NA	NA	NA	23.5407	NA	23.3504	NA	NA	22.9882	NA	24.1476	23.0643	F8WBJ6;Q9NRX1	PNO1
0	0	0	27.6782	27.4084	27.4837	27.6579	27.6432	27.6628	27.5129	27.6372	27.558	27.6942	27.5989	27.8358	27.6782	27.4084	27.4837	27.6579	27.6432	27.6628	27.5129	27.6372	27.558	27.6942	27.5989	27.8358	F8WCF6;P59998;F8WDD7;A0A0A6YYG9;H7C0A3	ARPC4-TTLL3;ARPC4
0	0	0	28.0007	28.1038	28.1212	28.0496	28.0497	28.0925	28.0429	28.0019	28.0758	27.9915	27.9873	28.1367	28.0007	28.1038	28.1212	28.0496	28.0497	28.0925	28.0429	28.0019	28.0758	27.9915	27.9873	28.1367	P09496;F8WF69;C9J8P9	CLTA
0	0	0	25.7739	25.8719	25.9094	25.6053	25.6118	25.5382	25.6773	25.7765	25.6812	25.8335	25.5935	25.3763	25.7739	25.8719	25.9094	25.6053	25.6118	25.5382	25.6773	25.7765	25.6812	25.8335	25.5935	25.3763	F8WJN3;Q16630	CPSF6
0	0	0	23.2133	23.7012	23.3073	22.975	22.963	23.2119	22.9178	23.2587	23.0892	23.217	23.2572	22.8857	23.2133	23.7012	23.3073	22.975	22.963	23.2119	22.9178	23.2587	23.0892	23.217	23.2572	22.8857	G0XQ39;Q13586;E9PNJ4;H0YDB2	STIM1
0	0	0	25.3733	25.3145	25.4101	25.4057	25.4212	25.5658	25.4246	25.3546	25.5403	25.3697	25.4413	25.4804	25.3733	25.3145	25.4101	25.4057	25.4212	25.5658	25.4246	25.3546	25.5403	25.3697	25.4413	25.4804	G3V0I5;P49821;B4DE93	NDUFV1
0	1	1	23.8143	24.5573	23.9908	24.9597	25.0857	25.1931	25.208	25.2205	25.0279	25.6702	25.8102	25.9745	23.8143	24.5573	23.9908	24.9597	25.0857	25.1931	25.208	25.2205	25.0279	25.6702	25.8102	25.9745	G3V1A6;P57764;E9PIB2	GSDMD
0	0	0	26.4772	26.5417	26.5212	26.5031	26.5373	26.3849	26.5452	26.5001	26.5909	26.6881	26.4376	26.666	26.4772	26.5417	26.5212	26.5031	26.5373	26.3849	26.5452	26.5001	26.5909	26.6881	26.4376	26.666	G3V1C3;Q9BZZ5;H0YER7	API5
0	0	0	23.4078	24.2169	23.7653	24.2296	23.6739	24.5699	23.7864	23.8549	23.9411	23.6891	23.9989	24.2078	23.4078	24.2169	23.7653	24.2296	23.6739	24.5699	23.7864	23.8549	23.9411	23.6891	23.9989	24.2078	G3V1P5;Q96RN5	MED15
0	0	0	22.4351	22.7558	22.9651	22.8032	22.9045	22.7568	21.9331	23.2099	23.2102	21.5132	23.2301	22.0365	NA	NA	22.9651	22.8032	22.9045	22.7568	NA	23.2099	23.2102	NA	NA	NA	Q9ULS5;G3V207	TMCC3
0	0	0	24.0576	23.861	23.8208	24.231	24.5092	24.36	24.1043	24.3342	24.2378	24.581	24.8721	24.5694	24.0576	23.861	23.8208	24.231	24.5092	24.36	24.1043	24.3342	24.2378	24.581	24.8721	24.5694	G3V2S6;Q9Y5K8;H0YJH8;H0YJS0;G3V2V6;G3V559	ATP6V1D
0	0	0	24.1044	22.3791	23.981	23.8354	23.9389	23.8924	21.0783	23.9441	24.4246	23.5451	23.4969	23.7031	24.1044	NA	23.981	23.8354	23.9389	23.8924	NA	23.9441	24.4246	23.5451	23.4969	23.7031	G3V2U7;P07311	ACYP1
-1	0	0	24.4734	23.9927	23.9849	22.9484	23.3939	21.5466	23.7384	23.7616	23.5504	22.9589	23.3343	23.3273	24.4734	23.9927	23.9849	22.9484	23.3939	NA	23.7384	23.7616	23.5504	22.9589	23.3343	23.3273	G3V511;G3V3X5;Q14767	LTBP2
0	0	0	21.9744	23.2054	23.1932	21.3385	23.3155	22.9745	23.1093	22.9946	22.9565	23.1629	22.6635	22.7839	NA	23.2054	23.1932	NA	23.3155	22.9745	23.1093	22.9946	22.9565	23.1629	22.6635	22.7839	Q9H9C1;G3V4K3	VIPAS39
0	0	0	24.431	24.6434	24.6078	24.159	24.0078	24.0892	24.1037	24.4614	24.8436	22.505	24.1536	24.1427	24.431	24.6434	24.6078	24.159	24.0078	24.0892	24.1037	24.4614	24.8436	NA	24.1536	24.1427	P60983;G3V4P8	GMFB
0	0	0	24.2224	23.8545	24.2415	24.1037	23.8331	23.9066	24.0248	23.8049	23.6644	23.5505	23.8159	23.6395	24.2224	23.8545	24.2415	24.1037	23.8331	23.9066	24.0248	23.8049	23.6644	23.5505	23.8159	23.6395	G3V529;Q9GZR7;F5GYL3;A0A087WXU8	DDX24
0	0	0	22.9443	23.1768	23.8395	22.7354	22.6729	23.2104	23.1984	22.7659	23.2019	21.9699	22.1949	22.8902	22.9443	23.1768	23.8395	22.7354	22.6729	23.2104	23.1984	NA	23.2019	NA	22.1949	NA	G3V533;Q6ZMZ3	SYNE3
0	0	0	21.274	23.4847	23.6585	23.7793	23.5469	21.6009	23.9398	23.5862	23.2544	23.7776	23.6024	23.6001	NA	23.4847	23.6585	23.7793	23.5469	NA	23.9398	23.5862	23.2544	23.7776	23.6024	23.6001	G3V599;Q96PC5	MIA2
0	0	0	23.4795	23.4348	23.5012	22.4709	21.8351	20.4927	22.4935	24.0986	21.978	21.9312	22.368	22.2256	23.4795	23.4348	23.5012	NA	NA	NA	NA	24.0986	NA	NA	NA	NA	G3V5L1;P61244;G3V570;Q6V3B1;G3V563;G3V2R5	MAX
0	0	0	21.9658	21.8869	21.4802	21.7641	22.2192	22.143	22.7106	21.6113	22.8073	21.6452	22.0397	22.1165	NA	NA	NA	NA	22.2192	22.143	NA	NA	NA	NA	NA	NA	G3V5P6;O95428;H0YMM2;B5MDP7	PAPLN
0	0	0	27.5163	27.5625	27.5577	27.7297	27.6455	27.6463	27.8823	27.9114	27.758	27.7285	27.9135	27.7365	27.5163	27.5625	27.5577	27.7297	27.6455	27.6463	27.8823	27.9114	27.758	27.7285	27.9135	27.7365	G3V5Z7;P60900;G3V295;G3V3I1;G3V3U4	PSMA6
0	0	0	22.6969	21.5022	21.8714	23.941	22.2893	21.6234	23.6863	23.9737	23.5244	23.8426	21.7482	23.8738	NA	NA	NA	NA	NA	NA	23.6863	23.9737	23.5244	23.8426	NA	23.8738	G3XAG9;Q9BYM8;B4DML5	RBCK1
0	0	0	26.4799	26.3197	26.445	26.0928	26.1427	26.2158	26.4248	26.2664	26.3158	25.9771	25.9467	26.0586	26.4799	26.3197	26.445	26.0928	26.1427	26.2158	26.4248	26.2664	26.3158	25.9771	25.9467	26.0586	P07942;G3XAI2	LAMB1
0	0	0	22.5052	24.6833	20.9405	22.1233	22.2876	22.3808	24.7924	23.2478	22.8474	25.5505	22.7645	25.6244	NA	24.6833	NA	NA	NA	NA	24.7924	NA	NA	25.5505	NA	25.6244	G3XAN4;Q15629	TRAM1
0	0	0	22.4125	22.2958	24.5247	24.3574	22.3897	24.4564	24.633	24.5663	24.2708	24.3207	24.6315	24.0678	NA	NA	24.5247	24.3574	NA	24.4564	24.633	24.5663	24.2708	24.3207	24.6315	24.0678	G5E975;Q12824;C9JTA6;A0A0G2JRV3;A0A0U1RQQ2;A0A0U1RRB8;A0A2R8YEE8;A0A0G2JSE9;A0A2R8Y5N5	SMARCB1
0	0	0	22.96	21.6462	23.1511	23.1261	22.3952	21.7818	22.1494	22.5761	23.2554	23.8286	23.0314	22.2629	NA	NA	NA	NA	NA	NA	NA	NA	23.2554	23.8286	23.0314	NA	G5E9A6;P51784	USP11
0	0	1	22.3386	21.1928	22.5219	22.8644	22.0952	21.596	22.3605	22.4214	22.4321	23.5658	23.0015	23.393	NA	NA	NA	NA	NA	NA	22.3605	NA	22.4321	23.5658	23.0015	23.393	G5E9C0;Q9HB58;E7EM70	SP110
0	0	0	23.5304	23.9576	24.228	24.0112	23.9327	23.7874	24.3733	24.1929	23.9538	22.2165	22.6061	23.8845	23.5304	23.9576	24.228	24.0112	23.9327	23.7874	24.3733	24.1929	23.9538	NA	NA	23.8845	G5E9D5;Q9BQ52;E7ES68	ELAC2
0	0	0	26.8083	26.5983	26.7116	26.6656	26.6162	26.6935	26.7012	26.6112	26.5378	26.4441	26.4833	26.3339	26.8083	26.5983	26.7116	26.6656	26.6162	26.6935	26.7012	26.6112	26.5378	26.4441	26.4833	26.3339	G5E9E7;A0A087X0K9;G3V1L9;Q07157	TJP1
0	0	0	22.501	23.2994	22.586	23.8931	23.0386	23.7727	20.9427	22.5439	22.2983	21.7569	22.1549	23.7231	NA	23.2994	NA	23.8931	NA	23.7727	NA	NA	NA	NA	NA	23.7231	G5E9Q7;E7EQB8;P51553	IDH3G
0	0	0	24.2874	23.795	23.9021	23.8526	24.0497	24.0288	24.0005	24.171	24.0435	23.9335	23.8508	24.0032	24.2874	23.795	23.9021	23.8526	24.0497	24.0288	24.0005	24.171	24.0435	23.9335	23.8508	24.0032	G5E9W7;G5E9V5;P82650;H7C5F2;H7C5H3	MRPS22
0	0	0	21.417	22.2662	22.6634	22.3125	22.4149	22.8005	22.4622	22.2746	22.1206	22.8229	23.2304	22.335	NA	22.2662	22.6634	22.3125	22.4149	22.8005	22.4622	22.2746	22.1206	22.8229	23.2304	22.335	G5E9W2;Q9P2E5	CHPF2
0	0	0	21.3215	23.9219	21.6332	24.5708	24.3152	24.7677	22.1115	24.132	23.8574	23.9946	21.6115	22.2064	NA	23.9219	NA	24.5708	24.3152	24.7677	NA	24.132	23.8574	23.9946	NA	NA	G5EA09	SDCBP
0	0	0	24.4855	24.2591	24.129	24.14	24.3588	23.7555	23.9822	24.3026	24.385	24.1545	24.1127	23.6463	24.4855	24.2591	24.129	24.14	24.3588	23.7555	23.9822	24.3026	24.385	24.1545	24.1127	23.6463	G5EA30;Q92879;E9PQK4;E9PSH0;E9PKU1	CELF1
0	0	0	25.0786	25.1187	25.059	25.2384	25.3701	25.2124	25.2296	25.1678	25.2061	25.2751	25.3121	25.3454	25.0786	25.1187	25.059	25.2384	25.3701	25.2124	25.2296	25.1678	25.2061	25.2751	25.3121	25.3454	P53992;G5EA31	SEC24C
0	0	0	23.4359	23.1125	23.5643	23.4482	23.3067	23.3426	23.6239	23.458	23.1929	22.9808	21.3574	23.1856	23.4359	23.1125	23.5643	23.4482	23.3067	23.3426	23.6239	23.458	23.1929	22.9808	NA	23.1856	G5EA36;P30260	CDC27
0	0	0	28.4532	28.6875	28.5054	28.5	28.571	28.4422	28.2059	28.3782	28.5603	28.2351	28.2999	28.1302	28.4532	28.6875	28.5054	28.5	28.571	28.4422	28.2059	28.3782	28.5603	28.2351	28.2999	28.1302	P31943;G8JLB6;E9PCY7;H0YB39;D6RBM0	HNRNPH1
0	0	0	24.0827	24.0314	24.0199	23.9792	24.1628	24.1873	24.0371	23.8281	24.1059	23.7523	24.0279	23.9271	24.0827	24.0314	24.0199	23.9792	24.1628	24.1873	24.0371	23.8281	24.1059	23.7523	24.0279	23.9271	G8JLD3;X6RLX0;Q8IUD2;X6RM00	ERC1
0	0	0	22.8565	23.0354	22.8876	22.9977	22.7659	22.9369	22.4551	22.853	22.3446	22.7094	22.5388	21.1529	22.8565	23.0354	22.8876	NA	22.7659	22.9369	22.4551	22.853	22.3446	22.7094	22.5388	NA	H0UI80;X6RLT1;Q8IXH7	TH1L;NELFCD
0	0	0	24.6274	24.3951	24.4493	25.2686	25.0257	25.0637	23.7576	24.246	24.1286	24.7317	24.4548	24.7453	24.6274	24.3951	24.4493	25.2686	25.0257	25.0637	23.7576	24.246	24.1286	24.7317	24.4548	24.7453	H0YD13;H0Y2P0;P16070;H0YE40;H0YDX6;H0YDW7;H0YCV9;H0Y5E4	CD44
0	0	0	25.1032	24.785	24.9288	24.9029	24.9121	25.2159	24.852	24.5624	24.2473	25.1615	24.9446	25.0086	25.1032	24.785	24.9288	24.9029	24.9121	25.2159	24.852	24.5624	24.2473	25.1615	24.9446	25.0086	H0Y2X5;P47895	ALDH1A3
0	0	0	24.9582	24.733	24.6129	24.9669	25.2029	24.552	25.0396	25.0526	24.8646	24.91	24.8022	24.9855	24.9582	24.733	24.6129	24.9669	25.2029	24.552	25.0396	25.0526	24.8646	24.91	24.8022	24.9855	Q5QPK2;H0Y368;O60762;Q5QPJ9	DPM1
0	0	0	26.3207	25.9925	22.4282	22.3197	21.6614	22.6315	23.5055	21.8683	26.8546	26.2222	22.4369	26.0272	26.3207	25.9925	NA	NA	NA	NA	NA	NA	26.8546	26.2222	NA	26.0272	H0Y5B4;H7BZ11;J3KQN4;P83881	RPL36A;RPL36A-HNRNPH2
0	0	0	23.2787	23.089	23.1771	23.5229	23.3703	23.5486	23.1706	23.5223	23.2998	23.2425	23.2506	23.0458	23.2787	23.089	23.1771	23.5229	23.3703	23.5486	23.1706	23.5223	23.2998	23.2425	23.2506	23.0458	Q13439;H0Y6I0	GOLGA4
0	0	0	21.8053	23.3871	23.3673	23.1352	23.368	22.1694	22.6075	22.3085	22.8553	21.9872	22.5984	23.6145	NA	23.3871	23.3673	23.1352	23.368	NA	NA	NA	NA	NA	NA	23.6145	H0Y720;Q9UPQ9	TNRC6B
0	0	0	22.5939	25.1376	24.6532	24.7399	21.5337	24.72	24.8823	24.993	24.6478	21.8199	22.2517	21.1325	NA	25.1376	24.6532	24.7399	NA	24.72	24.8823	24.993	24.6478	NA	NA	NA	H0Y8C3;Q9NZJ7	MTCH1
0	0	0	22.9375	22.9625	22.8851	23.0298	23.2344	22.9494	23.2506	21.8858	23.0558	22.4767	22.6792	22.6325	22.9375	22.9625	22.8851	23.0298	23.2344	22.9494	NA	NA	NA	22.4767	22.6792	22.6325	H0Y8P4;Q8TED0	UTP15
0	0	0	21.3133	21.5824	22.8347	21.6152	21.7394	21.7005	22.0018	21.8987	22.2265	22.7822	21.7582	23.285	NA	NA	22.8347	NA	NA	NA	NA	NA	22.2265	22.7822	NA	23.285	H0Y922;J3QTA6;Q9BRQ6;J3QTB2	CHCHD6
0	0	0	21.4232	23.0821	22.9978	22.015	22.7071	22.7264	22.6602	21.3479	22.9308	23.2408	22.177	22.9434	NA	23.0821	22.9978	NA	22.7071	22.7264	22.6602	NA	NA	23.2408	NA	22.9434	Q96J42;H0Y997;H0Y928	TXNDC15
0	0	0	23.4887	23.8011	24.2019	24.0872	24.0369	24.3007	23.8085	24.1844	23.9686	23.8828	24.2458	23.7864	23.4887	23.8011	24.2019	24.0872	24.0369	24.3007	23.8085	24.1844	23.9686	23.8828	24.2458	23.7864	O15013;H0YAN8	ARHGEF10
0	0	0	22.1615	22.62	21.7239	22.5654	22.2914	22.2266	22.3107	22.2086	22.0332	22.3124	21.6725	22.7774	22.1615	22.62	NA	NA	22.2914	22.2266	22.3107	NA	NA	NA	NA	NA	H0YB11;H0YB62;H0YB09;Q7Z3D6	C14orf159
0	1	1	22.4305	22.2608	22.6277	21.5217	22.0251	22.2636	26.6653	27.1284	26.9395	27.9136	27.8227	27.9114	NA	NA	NA	NA	NA	NA	26.6653	27.1284	26.9395	27.9136	27.8227	27.9114	H0YBZ2;P04233;E7EQJ3;H0YBZ8;E7ESL3	CD74
0	0	0	23.5407	23.5662	23.6739	22.8629	23.1983	22.8928	22.8976	23.3072	23.0712	22.9957	22.8447	23.5232	23.5407	23.5662	23.6739	22.8629	23.1983	22.8928	22.8976	23.3072	23.0712	22.9957	22.8447	23.5232	H0YC42;P55327;E5RFR7;H0YC44	TPD52
0	0	0	24.1383	24.6287	24.5487	23.6052	24.1077	24.1681	24.2676	24.1872	24.5006	23.7473	23.9061	20.9919	24.1383	24.6287	24.5487	23.6052	24.1077	24.1681	24.2676	24.1872	24.5006	23.7473	23.9061	NA	H0YDT0;Q96D71;H0YE89;E9PMG1;H0YCR2	REPS1
0	0	0	26.0599	26.1144	26.0995	26.0558	26.0311	26.1546	26.3116	26.1966	26.2077	25.8744	26.0164	26.0596	26.0599	26.1144	26.0995	26.0558	26.0311	26.1546	26.3116	26.1966	26.2077	25.8744	26.0164	26.0596	P53041;H0YDU8	PPP5C
0	0	0	22.2396	24.4173	24.593	24.7211	22.7788	24.4601	24.39	24.0019	23.9932	22.1684	22.5168	22.4466	NA	24.4173	24.593	24.7211	NA	24.4601	24.39	24.0019	23.9932	NA	NA	NA	H0YDV5;Q8N699	MYCT1
0	0	0	25.0355	25.4786	21.1298	25.9721	25.7962	22.6941	21.5944	24.9322	25.0602	25.2879	25.5577	25.4545	25.0355	25.4786	NA	25.9721	25.7962	NA	NA	24.9322	25.0602	25.2879	25.5577	25.4545	H0YEB6;O60232;E9PK41;H0YEK1;G3V1B8	SSSCA1
0	0	0	21.7019	20.828	20.9254	23.341	21.2018	23.0281	22.8059	21.0433	22.625	22.3466	21.7619	21.7346	NA	20.828	20.9254	NA	NA	NA	NA	21.0433	NA	NA	NA	NA	H0YF29;Q6P1X6	C8orf82
0	0	0	27.6996	27.5925	27.7201	27.6844	27.7267	27.7229	27.7574	27.849	27.8457	27.9268	27.7945	27.8776	27.6996	27.5925	27.7201	27.6844	27.7267	27.7229	27.7574	27.849	27.8457	27.9268	27.7945	27.8776	H0YFD6;P40939;A0A2R8Y4F5;A0A2R8YG21	HADHA
0	0	0	27.1403	26.7772	26.8399	26.5	26.3973	26.4256	26.5493	26.6749	26.7065	26.4763	26.3448	26.3885	27.1403	26.7772	26.8399	26.5	26.3973	26.4256	26.5493	26.6749	26.7065	26.4763	26.3448	26.3885	H0YGR4;Q9Y3B8;H0YG54;F5GYG5	REXO2
0	0	-1	24.4944	24.5496	24.3778	21.7025	23.4031	22.4636	24.8894	24.6307	22.5052	20.8867	22.0988	21.7979	24.4944	24.5496	24.3778	NA	23.4031	NA	24.8894	24.6307	NA	NA	NA	NA	Q9H8H3;H0YI09;F8VQX6	METTL7A
0	0	0	21.7319	21.8806	23.1027	22.3445	22.6878	22.8244	22.2255	22.9768	23.287	22.7686	21.3316	22.7367	NA	NA	23.1027	NA	NA	22.8244	NA	22.9768	23.287	22.7686	NA	NA	H0YJ75;Q13362;H0YN84;H0YJ49	PPP2R5C
0	0	0	21.033	21.733	21.9917	22.0922	22.1241	22.2355	22.1318	22.1929	22.4284	21.4208	22.5975	22.3836	NA	NA	21.9917	22.0922	22.1241	NA	22.1318	22.1929	NA	NA	22.5975	22.3836	H0YM13;Q96EP0;H0YMG8	RNF31
0	0	0	23.224	22.3245	22.5141	23.2938	23.1411	22.6311	21.43	22.5029	22.807	22.0949	23.1936	23.1971	NA	NA	22.5141	23.2938	23.1411	22.6311	NA	22.5029	22.807	NA	23.1936	23.1971	H0YM31;Q16822;H0YMA5;H0YML5	PCK2
0	0	0	22.5321	22.3495	21.7962	23.2664	22.6046	23.0407	24.1426	22.982	22.1953	21.836	22.647	22.2969	NA	NA	NA	23.2664	22.6046	23.0407	24.1426	NA	NA	NA	22.647	NA	J3KMZ9;H0YMD1;P01130	LDLR
0	0	0	27.6457	27.2947	27.298	27.1652	27.346	27.3832	27.1551	27.3886	27.0743	27.2819	27.3141	27.0635	27.6457	27.2947	27.298	27.1652	27.346	27.3832	27.1551	27.3886	27.0743	27.2819	27.3141	27.0635	H0YMV8;Q71UM5;C9JLI6	RPS27L
0	0	0	21.8369	23.8904	21.8868	23.8596	23.8715	23.8871	23.9829	23.9537	22.0278	21.5956	20.988	24.0275	NA	23.8904	NA	23.8596	23.8715	23.8871	23.9829	23.9537	NA	NA	NA	24.0275	H0YN65;Q8NCH0	CHST14
0	0	0	24.6078	24.6657	24.5783	24.4796	24.5097	24.6151	24.4449	24.6759	24.7476	24.6476	24.6541	25.0845	24.6078	24.6657	24.5783	24.4796	24.5097	24.6151	24.4449	24.6759	24.7476	24.6476	24.6541	25.0845	H0YN81;Q9GZS3;H0YMF9;H0YL19	WDR61
0	0	0	24.9875	24.7705	24.9719	25.0978	24.9661	25.1035	25.0033	25.1276	25.3755	25.2405	25.1713	25.1056	24.9875	24.7705	24.9719	25.0978	24.9661	25.1035	25.0033	25.1276	25.3755	25.2405	25.1713	25.1056	H0YNG3;P67812;H0YKT4	SEC11A
0	0	0	22.0375	22.5479	22.3499	22.5897	22.5089	22.5825	22.2126	22.7051	22.391	22.5	21.4616	22.2017	NA	22.5479	22.3499	22.5897	22.5089	22.5825	NA	22.7051	22.391	22.5	NA	NA	H0YNP1;O94923	GLCE
0	0	0	26.0388	25.9672	26.0236	25.68	25.6573	25.8402	25.9547	26.1214	26.2695	25.1979	25.1787	25.1875	26.0388	25.9672	26.0236	25.68	25.6573	25.8402	25.9547	26.1214	26.2695	25.1979	25.1787	25.1875	H0YNW5;P33316;A0A0C4DGL3;H0YKC5;H0YMM5;H0YKI0	DUT
0	0	0	22.9193	23.4963	23.6313	24.1881	23.8788	24.5315	22.4936	23.5819	22.5033	22.0211	23.5194	23.5743	NA	23.4963	23.6313	24.1881	23.8788	24.5315	NA	23.5819	22.5033	NA	23.5194	23.5743	H3BLV9;Q96SB4	SRPK1
0	0	1	21.7292	21.4115	23.7333	23.271	23.1286	23.6127	24.473	24.0964	24.1825	24.1302	23.858	24.0423	NA	NA	23.7333	23.271	23.1286	23.6127	24.473	24.0964	24.1825	24.1302	23.858	24.0423	H3BM14;H3BM74;Q9Y5A7	NUB1
0	0	0	21.5375	24.0414	22.6766	21.8801	24.091	24.3683	21.4883	21.4557	23.1404	21.421	23.8867	22.5029	NA	24.0414	NA	NA	24.091	24.3683	NA	NA	NA	NA	23.8867	NA	H3BM91;Q9H0A8;H3BQF2;H3BRX0;A0A0B4J287	COMMD4
0	0	0	25.5983	25.7195	25.8478	25.6149	25.5226	25.8525	25.7986	25.7393	25.5759	25.8538	25.5647	25.8118	25.5983	25.7195	25.8478	25.6149	25.5226	25.8525	25.7986	25.7393	25.5759	25.8538	25.5647	25.8118	H3BV80;H3BMS0;H3BMM9;H3BTC0;Q15287;H3BPG5	RNPS1
0	0	0	27.0871	26.6869	26.7045	26.8532	26.8105	26.7959	26.7851	20.8765	27.0056	23.2782	26.6075	26.6151	27.0871	26.6869	26.7045	26.8532	26.8105	26.7959	26.7851	NA	27.0056	NA	26.6075	26.6151	H3BN98;I3L246	RPS15A
0	0	0	28.8245	29.0624	28.9246	28.9488	29.1361	29.1318	28.8585	28.8157	28.8256	28.8874	28.7984	28.8153	28.8245	29.0624	28.9246	28.9488	29.1361	29.1318	28.8585	28.8157	28.8256	28.8874	28.7984	28.8153	H3BNC9;P08708;H0YN88;A0A075B716	RPS17
0	0	0	22.848	25.686	25.7438	24.9762	24.1968	24.5375	22.3242	25.7433	25.6605	24.035	24.2874	25.0056	NA	25.686	25.7438	24.9762	24.1968	24.5375	NA	25.7433	25.6605	24.035	24.2874	25.0056	H3BNT2;O75208;H3BRC0;H3BSJ5	COQ9
0	0	0	25.467	25.4417	25.4467	24.7321	24.9888	24.9155	25.2666	25.4812	25.3324	24.7777	24.6022	24.7701	25.467	25.4417	25.4467	24.7321	24.9888	24.9155	25.2666	25.4812	25.3324	24.7777	24.6022	24.7701	H3BS10;H3BP20;P06865;H3BU85;H3BTD4	HEXA
0	0	0	23.2617	23.0584	22.9473	23.0527	23.1404	23.0882	21.9177	22.5754	22.672	22.9011	22.0998	22.6959	23.2617	23.0584	22.9473	23.0527	23.1404	23.0882	NA	22.5754	22.672	22.9011	NA	22.6959	P53602;H3BP35	MVD
0	0	0	23.9842	23.8564	23.9174	23.9427	23.909	23.7077	24.0962	23.5407	23.563	24.5574	23.417	22.0277	23.9842	23.8564	23.9174	23.9427	23.909	23.7077	24.0962	23.5407	23.563	24.5574	23.417	NA	H3BP71;O75150	RNF40
0	0	0	23.2196	23.2498	22.9319	22.9609	22.5407	22.8415	22.1745	22.8404	22.6192	23.0991	23.3317	22.7769	23.2196	23.2498	22.9319	22.9609	22.5407	22.8415	22.1745	22.8404	22.6192	23.0991	23.3317	22.7769	Q86UK7;H3BPG6;H3BQQ2	ZNF598
0	0	0	25.051	25.0853	24.9144	24.9314	24.8273	25.0518	25.0623	24.8248	24.8339	24.56	24.6543	24.6482	25.051	25.0853	24.9144	24.9314	24.8273	25.0518	25.0623	24.8248	24.8339	24.56	24.6543	24.6482	H3BPK3;Q16775;H3BPQ4;H3BQW8	HAGH
0	0	0	25.3396	25.0203	25.002	24.8669	25.1378	24.9666	24.9278	24.9908	24.653	24.4546	24.2848	24.6135	25.3396	25.0203	25.002	24.8669	25.1378	24.9666	24.9278	24.9908	24.653	24.4546	24.2848	24.6135	H3BQJ4;Q9ULP0;H3BPQ3;B7Z9X4	NDRG4
0	0	0	25.2156	25.4677	25.7004	25.5998	25.5546	25.5158	25.411	25.4337	25.3214	25.4484	25.3648	25.582	25.2156	25.4677	25.7004	25.5998	25.5546	25.5158	25.411	25.4337	25.3214	25.4484	25.3648	25.582	P15170;H3BR35	GSPT1
0	0	0	21.9368	21.3414	21.2169	22.2467	21.4506	21.2745	21.4964	21.8686	21.7939	21.5166	21.1461	21.182	NA	21.3414	21.2169	NA	21.4506	21.2745	21.4964	21.8686	21.7939	21.5166	NA	21.182	H3BRE8;Q9BWH6	RPAP1
0	0	0	22.8403	23.9386	24.2158	22.6129	24.2963	24.1867	24.069	24.935	21.8324	22.1039	22.5833	24.2634	NA	23.9386	24.2158	NA	24.2963	24.1867	24.069	24.935	NA	NA	NA	24.2634	O14562;H3BRL3	UBFD1
0	0	0	22.1054	24.3626	23.3551	21.7242	24.62	22.042	22.4659	24.9726	25.0311	22.273	22.8049	22.1451	NA	24.3626	NA	NA	24.62	NA	NA	24.9726	25.0311	NA	NA	NA	H3BS05;H3BUD2;H3BR94;Q9BTE1	DCTN5
0	0	0	24.8928	24.6665	24.9324	24.8961	24.794	24.6704	24.8306	25.2611	24.4116	24.6516	24.4923	24.9772	24.8928	24.6665	24.9324	24.8961	24.794	24.6704	24.8306	25.2611	24.4116	24.6516	24.4923	24.9772	H3BS72;Q9P035;H3BPZ1;H3BRL8	HACD3
0	0	0	25.6873	25.7943	26.1407	26.1022	25.677	25.8643	25.817	25.7259	24.5347	25.5148	25.0095	26.0106	25.6873	25.7943	26.1407	26.1022	25.677	25.8643	25.817	25.7259	24.5347	25.5148	25.0095	26.0106	H3BSC1;P62491;H3BMH2;B4DQU5	RAB11A
0	0	1	22.4861	22.4109	21.9873	21.7363	24.6803	22.6842	21.7966	23.2025	21.4162	25.9522	26.5905	26.258	NA	NA	NA	NA	24.6803	NA	NA	NA	NA	25.9522	26.5905	26.258	J3QRA1;H3BSR6;P78423	CX3CL1
0	0	0	22.408	21.5079	21.7193	21.8485	22.622	21.312	21.3015	21.9224	22.4827	22.3987	20.9999	20.7909	NA	21.5079	21.7193	NA	NA	NA	NA	NA	NA	NA	NA	NA	H3BST1;Q9UL45;H3BPR6;H3BN13	BLOC1S6
0	1	1	23.4684	22.9307	21.9517	23.2825	23.4138	22.4158	25.1722	24.9574	24.6938	25.9508	26.052	26.0246	NA	NA	NA	23.2825	23.4138	NA	25.1722	24.9574	24.6938	25.9508	26.052	26.0246	H3BTH8;Q96S86	HAPLN3
0	0	0	25.2208	25.3971	25.9149	25.7856	26.0382	26.1314	25.6484	26.4602	26.1411	26.3189	25.9382	26.3271	25.2208	25.3971	25.9149	25.7856	26.0382	26.1314	25.6484	26.4602	26.1411	26.3189	25.9382	26.3271	H3BUX2;O43169;D6RFH4	CYB5B
0	0	0	24.015	24.0359	24.2928	24.2257	24.2196	23.8466	23.9944	24.0498	24.0216	24.0122	24.0108	23.8416	24.015	24.0359	24.2928	24.2257	24.2196	23.8466	23.9944	24.0498	24.0216	24.0122	24.0108	23.8416	H7BXY3;Q7L2E3	DHX30
0	0	0	22.9432	22.9675	23.1388	23.1161	22.5884	21.4904	22.7147	22.6035	22.8189	22.5349	22.0965	21.993	22.9432	22.9675	23.1388	23.1161	22.5884	NA	NA	NA	22.8189	22.5349	NA	NA	H7BXY5;Q0ZGT2;E7ETM8;E7EUA0	NEXN
0	0	0	28.1927	27.5326	27.2793	27.6464	27.1207	27.2197	28.0419	27.1891	27.1818	27.1523	27.8768	27.8156	28.1927	27.5326	27.2793	27.6464	27.1207	27.2197	28.0419	27.1891	27.1818	27.1523	27.8768	27.8156	H7BXZ6;Q8IXI2	RHOT1
0	0	0	23.5677	22.4318	23.7317	23.4878	23.3962	23.8501	23.5088	23.294	23.7017	23.7008	23.4974	23.4832	23.5677	NA	23.7317	23.4878	23.3962	23.8501	23.5088	23.294	23.7017	23.7008	23.4974	23.4832	Q5JRG1;H7BYF2;Q9BVL2	NUPL1
0	0	0	26.4358	26.4166	26.1463	26.0714	25.7127	25.9077	26.2466	26.0208	26.4049	26.0671	25.6983	26.0442	26.4358	26.4166	26.1463	26.0714	25.7127	25.9077	26.2466	26.0208	26.4049	26.0671	25.6983	26.0442	H7BYY1;F5H7S3;B7Z596;H0YKJ4;H0YK48;A0A494BZZ2;H0YL42	TPM1
0	0	0	23.9901	23.8998	21.8116	23.684	23.3591	22.1731	21.7311	21.097	22.7746	20.9424	21.5501	21.1883	23.9901	23.8998	NA	23.684	NA	NA	NA	NA	NA	NA	NA	NA	H7BZ14;Q9H2H8;B8ZZ77	PPIL3
0	0	0	29.6955	29.4987	29.6636	29.7357	29.7082	29.768	29.636	29.6065	29.5466	29.9446	29.8766	29.9422	29.6955	29.4987	29.6636	29.7357	29.7082	29.768	29.636	29.6065	29.5466	29.9446	29.8766	29.9422	H7BZJ3	PDIA3
0	0	0	25.6804	25.4914	25.9723	25.1634	25.2514	25.2084	25.177	25.6948	25.9202	25.568	25.0462	25.4061	25.6804	25.4914	25.9723	25.1634	25.2514	25.2084	25.177	25.6948	25.9202	25.568	25.0462	25.4061	H7BZW6;O00422	SAP18
0	0	0	24.176	24.021	24.0063	24.0045	24.1964	24.0313	23.7388	23.8607	24.2505	24.2249	24.0144	24.1065	24.176	24.021	24.0063	24.0045	24.1964	24.0313	23.7388	23.8607	24.2505	24.2249	24.0144	24.1065	H7C0E5;O75312;H7BZM7	ZPR1
0	0	0	21.2319	22.3752	20.777	21.5093	22.8561	21.6203	22.6107	20.4764	21.6262	21.852	22.1913	22.0828	NA	NA	NA	NA	NA	NA	NA	NA	NA	21.852	22.1913	NA	H7C124;Q5TEJ8	THEMIS2
0	0	0	23.0666	23.4964	23.5672	23.2915	23.6061	23.0866	23.1973	23.0096	23.0565	23.2277	22.9572	23.0386	23.0666	23.4964	23.5672	23.2915	23.6061	23.0866	23.1973	23.0096	23.0565	23.2277	22.9572	23.0386	H7C1Q6;Q9NXE4;H7C0W5;H7C235	SMPD4
0	0	0	23.8448	22.7385	24.2125	24.0523	24.3035	23.9432	22.125	23.9046	24.3792	23.7223	23.0062	24.0385	23.8448	NA	24.2125	24.0523	24.3035	23.9432	NA	23.9046	24.3792	23.7223	NA	24.0385	H7C1U8;Q9BUR5;G3V1B6	APOO
0	0	0	25.5442	25.5219	25.8024	25.1215	24.898	25.3136	25.4321	25.3736	25.2837	24.8071	24.8533	25.2751	25.5442	25.5219	25.8024	25.1215	24.898	25.3136	25.4321	25.3736	25.2837	24.8071	24.8533	25.2751	H7C2Q8;Q99848	EBNA1BP2
0	0	0	23.0385	23.2714	22.126	22.4193	21.6844	21.8902	22.9941	21.8842	23.2109	23.3546	22.3277	22.9802	23.0385	23.2714	NA	NA	NA	NA	NA	NA	23.2109	23.3546	NA	22.9802	H7C417;B3KRD8;O76054	SEC14L2
0	1	1	22.648	22.9718	23.0982	23.4568	22.7491	23.1061	24.1471	24.1049	23.734	24.1315	23.8155	24.1717	22.648	22.9718	23.0982	23.4568	22.7491	23.1061	24.1471	24.1049	23.734	24.1315	23.8155	24.1717	Q8IZH2;H7C5E4	XRN1
0	0	0	24.2129	24.4669	24.4162	24.1171	22.2306	24.2845	24.1226	24.5129	24.3745	24.5406	23.7455	24.3594	24.2129	24.4669	24.4162	24.1171	NA	24.2845	24.1226	24.5129	24.3745	24.5406	23.7455	24.3594	Q9Y2R5;I3L0E3;E9PE17	MRPS17;hCG_1984214
0	0	0	25.8141	25.5167	25.7242	25.3681	25.5162	25.5462	25.6522	25.6926	25.6095	25.6845	25.4695	25.4611	25.8141	25.5167	25.7242	25.3681	25.5162	25.5462	25.6522	25.6926	25.6095	25.6845	25.4695	25.4611	I3L0N3;P46459	NSF
0	0	0	25.5344	24.9286	25.5267	25.2189	25.3048	24.8541	25.3233	25.6458	25.5162	25.3807	25.2835	25.3056	25.5344	24.9286	25.5267	25.2189	25.3048	24.8541	25.3233	25.6458	25.5162	25.3807	25.2835	25.3056	I3L1P8;Q02978	SLC25A11
0	0	0	22.55	22.2661	22.2135	22.1743	21.8699	22.3908	23.0692	22.4918	21.5469	22.2256	21.999	21.4975	22.55	NA	22.2135	22.1743	21.8699	22.3908	NA	22.4918	NA	NA	21.999	NA	I3L1R7;Q99447;I3L1L9;I3L3V9;I3L2Q1	PCYT2
0	0	0	23.928	22.0994	23.9085	21.4	23.7426	23.9147	23.5923	23.565	22.0992	21.6464	22.9361	22.2518	23.928	NA	23.9085	NA	23.7426	23.9147	23.5923	23.565	NA	NA	NA	NA	I3L2C7;P57678	GEMIN4
0	0	0	30.4255	30.3905	30.5303	30.6228	30.7388	30.6595	30.338	30.4654	30.6291	30.6796	30.7	30.6103	30.4255	30.3905	30.5303	30.6228	30.7388	30.6595	30.338	30.4654	30.6291	30.6796	30.7	30.6103	I3L397;I3L504;P63241;Q6IS14;F8WCJ1;C9J7B5;C9J4W5;Q9GZV4	EIF5A;EIF5AL1;EIF5A2
0	0	0	23.9657	24.2402	22.0411	24.283	24.0586	24.6873	22.3022	23.9892	24.0944	24.1257	24.0255	24.2209	23.9657	24.2402	NA	24.283	24.0586	24.6873	NA	23.9892	24.0944	24.1257	24.0255	24.2209	I3L4G8;I3L4A1;Q96FZ7;I3L3E4	CHMP6
0	0	0	23.8065	23.4228	23.5593	23.2605	23.4112	23.3668	23.5017	23.5277	23.6486	23.4839	22.9	23.2323	23.8065	23.4228	23.5593	23.2605	23.4112	23.3668	23.5017	23.5277	23.6486	23.4839	22.9	23.2323	P33527;I3L4X2;A0A0A0MS99	ABCC1
0	0	0	23.9152	23.6805	23.7612	23.7286	23.8455	23.7741	23.7786	23.7716	23.8321	23.9942	23.7815	23.8692	23.9152	23.6805	23.7612	23.7286	23.8455	23.7741	23.7786	23.7716	23.8321	23.9942	23.7815	23.8692	J3KN01;P55196;A8MQ02;Q5TIG5	MLLT4
0	0	0	25.1391	25.1977	25.2084	25.3487	25.3788	25.3959	25.178	25.3384	25.2965	25.4725	25.561	25.5915	25.1391	25.1977	25.2084	25.3487	25.3788	25.3959	25.178	25.3384	25.2965	25.4725	25.561	25.5915	J3KN16;Q5VYK3	KIAA0368;ECM29
0	0	0	25.8226	25.8467	25.8419	25.7308	25.7168	25.79	25.4387	25.5079	25.7247	25.4655	25.6549	25.578	25.8226	25.8467	25.8419	25.7308	25.7168	25.79	25.4387	25.5079	25.7247	25.4655	25.6549	25.578	J3KN29;O00233;F5H5V4;F5GX23;F5H169	PSMD9
0	0	0	28.8152	29.0734	28.7111	28.5317	28.7417	28.7663	28.5395	28.6943	28.9343	28.5546	28.4782	28.5647	28.8152	29.0734	28.7111	28.5317	28.7417	28.7663	28.5395	28.6943	28.9343	28.5546	28.4782	28.5647	J3KP15;Q01130;J3QL05	SRSF2
0	0	0	27.8043	27.9181	27.962	27.9888	28.0186	27.8946	27.9319	28.0501	27.9206	28.0251	27.9305	27.8978	27.8043	27.9181	27.962	27.9888	28.0186	27.8946	27.9319	28.0501	27.9206	28.0251	27.9305	27.8978	J3KPX7;Q99623;F5GY37;F5GWA7;F5H3X6	PHB2
0	0	0	27.0036	26.9392	27.1503	27.0357	27.0661	27.1615	26.967	27.0483	26.9912	27.077	27.0204	27.048	27.0036	26.9392	27.1503	27.0357	27.0661	27.1615	26.967	27.0483	26.9912	27.077	27.0204	27.048	J3KQ32;Q9NTK5	OLA1
0	0	0	25.2488	25.2869	25.2403	25.2463	25.2595	25.1943	24.9078	25.0204	24.9619	25.2074	25.3148	25.3755	25.2488	25.2869	25.2403	25.2463	25.2595	25.1943	24.9078	25.0204	24.9619	25.2074	25.3148	25.3755	J3KQ48;Q9Y3E5	PTRH2
0	0	0	25.2264	25.1125	25.1198	25.0779	25.2899	25.3802	25.1588	25.0677	25.2456	25.0186	24.9914	25.2379	25.2264	25.1125	25.1198	25.0779	25.2899	25.3802	25.1588	25.0677	25.2456	25.0186	24.9914	25.2379	J3KQJ1;Q8NBJ7;C9JL30;C9J660;A8MXB9;H7C3B2;A0A494C1B1;F8WA42;E9PBT8;E9PG02;J3QT17	SUMF2
0	0	0	23.2393	21.9303	22.5194	21.7002	22.3181	23.0002	21.8423	22.0988	21.2707	25.9596	25.987	22.1403	NA	NA	NA	NA	NA	NA	NA	NA	NA	25.9596	25.987	NA	J3KQL8	APOL2
0	0	0	27.7568	27.6254	27.628	27.6903	27.8064	27.7567	27.6301	27.6948	27.7073	27.9269	27.7943	27.8661	27.7568	27.6254	27.628	27.6903	27.8064	27.7567	27.6301	27.6948	27.7073	27.9269	27.7943	27.8661	J3KR44;Q96FW1;F5H6Q1;F5GYN4;F5GYJ8;F5H3F0	OTUB1
0	0	0	25.1776	25.7144	25.6654	25.335	25.5124	25.3607	25.5602	25.5238	25.4919	25.5341	25.2417	25.244	25.1776	25.7144	25.6654	25.335	25.5124	25.3607	25.5602	25.5238	25.4919	25.5341	25.2417	25.244	Q9BTW9;J3KR97	TBCD
0	0	0	24.1364	24.0824	24.3047	23.9646	24.4692	24.5455	22.142	24.0105	24.3598	24.3211	24.3387	21.1751	24.1364	24.0824	24.3047	23.9646	24.4692	24.5455	NA	24.0105	24.3598	24.3211	24.3387	NA	J3KS15;Q14197	ICT1
0	0	0	23.5907	23.3355	23.6084	23.4937	23.4419	23.1763	23.6999	23.3047	22.8262	23.109	23.5071	23.458	23.5907	23.3355	23.6084	23.4937	23.4419	23.1763	23.6999	23.3047	22.8262	23.109	23.5071	23.458	J3KS22;Q7Z4W1;J3KRZ4;J3QS36;J3QS45;J3KSZ5;J3QL34	DCXR
0	0	0	24.646	21.9313	24.689	22.0538	24.9112	24.7595	24.3621	24.8137	22.7944	24.7077	24.0505	24.7989	24.646	NA	24.689	NA	24.9112	24.7595	24.3621	24.8137	NA	24.7077	24.0505	24.7989	J3KS23;Q13951;A0A494C0A9	CBFB
0	0	0	27.8025	27.8574	28.0459	28.0577	28.0965	28.0798	27.7095	27.7653	27.6169	27.6118	27.6299	27.6158	27.8025	27.8574	28.0459	28.0577	28.0965	28.0798	27.7095	27.7653	27.6169	27.6118	27.6299	27.6158	J3KTA4;P17844	DDX5
0	0	0	28.8831	28.9658	29.1211	29.2332	29.2858	29.133	29.0945	28.8007	28.775	28.9246	28.9295	29.0373	28.8831	28.9658	29.1211	29.2332	29.2858	29.133	29.0945	28.8007	28.775	28.9246	28.9295	29.0373	J3QR09;J3KTE4;P84098	RPL19
0	0	0	27.7881	27.8883	27.8353	27.7504	27.8844	27.8342	27.7169	27.7363	27.8244	27.6884	27.6463	27.7096	27.7881	27.8883	27.8353	27.7504	27.8844	27.8342	27.7169	27.7363	27.8244	27.6884	27.6463	27.7096	J3KTL2;Q07955	SRSF1
0	0	0	24.5881	24.5272	24.7082	24.5581	24.9953	24.8007	24.57	24.8576	24.7406	24.8186	24.5798	24.4624	24.5881	24.5272	24.7082	24.5581	24.9953	24.8007	24.57	24.8576	24.7406	24.8186	24.5798	24.4624	J3QK89;Q8IWX8	CHERP
0	0	0	24.1444	23.8896	23.8292	24.1926	23.9608	23.5223	24.2879	23.7899	23.2281	23.3101	23.0382	23.2197	24.1444	23.8896	23.8292	24.1926	23.9608	23.5223	24.2879	23.7899	23.2281	23.3101	23.0382	23.2197	J3QL54;Q9BW27;J3KT10;F5H0W7;J3QLD4	NUP85
0	0	0	24.7489	24.7896	24.8461	24.7959	25.0152	24.81	24.9451	24.7989	24.9636	25.0833	25.0113	25.069	24.7489	24.7896	24.8461	24.7959	25.0152	24.81	24.9451	24.7989	24.9636	25.0833	25.0113	25.069	J3QL56;O75880	SCO1
0	0	0	22.8523	21.4418	23.3231	21.8345	21.8294	21.4787	22.668	23.0791	21.2918	21.9727	22.2326	22.5742	NA	NA	23.3231	NA	NA	NA	22.668	23.0791	NA	NA	NA	NA	J3QL71;Q96FV2;J3QR84;J3QRJ1	SCRN2
0	0	0	22.2835	25.8205	26.2781	26.4211	26.1835	25.758	25.8798	26.1218	25.5272	26.0477	25.9716	25.9851	NA	25.8205	26.2781	26.4211	26.1835	25.758	25.8798	26.1218	25.5272	26.0477	25.9716	25.9851	J3QLE5;P63162;P14678	SNRPN;SNRPB
0	0	0	24.3752	24.7469	24.4511	24.5451	24.5414	24.681	24.5422	24.4652	24.3093	24.0673	24.2319	24.2357	24.3752	24.7469	24.4511	24.5451	24.5414	24.681	24.5422	24.4652	24.3093	24.0673	24.2319	24.2357	J3QLS3;Q9Y2R9;J3QQS1;J3KSI8;J3QKW2	MRPS7
0	0	0	29.9832	30.1127	30.089	29.8847	29.8791	29.9997	29.8448	29.6456	29.7244	29.9124	29.6823	29.7695	29.9832	30.1127	30.089	29.8847	29.8791	29.9997	29.8448	29.6456	29.7244	29.9124	29.6823	29.7695	J3QQ67;Q07020;G3V203;H0YHA7;F8VYV2;A0A075B7A0;F8VUA6	RPL18
0	0	0	24.0364	23.8237	23.9382	24.322	24.0127	24.1106	23.8249	23.667	23.645	23.6589	23.7682	23.8307	24.0364	23.8237	23.9382	24.322	24.0127	24.1106	23.8249	23.667	23.645	23.6589	23.7682	23.8307	J3QQJ0;Q9UHR5;X6R3T8;J3QLH3	SAP30BP
0	0	-1	27.6174	26.2676	26.3207	25.7244	25.6852	25.5374	26.2028	26.3302	26.0906	25.5515	25.6742	25.6286	27.6174	26.2676	26.3207	25.7244	25.6852	25.5374	26.2028	26.3302	26.0906	25.5515	25.6742	25.6286	J3QQR8;J3QQX6;J3QRQ1;P13598;J3QRT5;J3QKR4	ICAM2
0	0	0	25.6281	25.3682	25.306	24.9276	25.25	25.1058	25.391	25.5377	25.2476	25.1159	25.1554	25.1386	25.6281	25.3682	25.306	24.9276	25.25	25.1058	25.391	25.5377	25.2476	25.1159	25.1554	25.1386	J3QQZ9;Q9NVS9;J3QQV6	PNPO
0	0	0	22.3929	21.2372	21.6435	22.8928	21.5489	22.4128	22.2095	23.1034	22.5763	22.4423	21.5956	22.4471	NA	NA	NA	NA	NA	NA	NA	NA	NA	22.4423	NA	22.4471	J3QR07;Q96MU7	YTHDC1
0	0	0	29.6471	30.2336	29.8885	30.0762	30.2856	30.1979	29.6288	29.8506	29.9885	29.9207	30.0404	29.7845	29.6471	30.2336	29.8885	30.0762	30.2856	30.1979	29.6288	29.8506	29.9885	29.9207	30.0404	29.7845	J3QRS3;P19105;O14950	MYL12A;MYL12B
0	0	0	25.9183	25.9395	25.9535	25.953	26.0315	25.77	25.8334	25.9679	26.0104	25.5679	26.2537	25.4783	25.9183	25.9395	25.9535	25.953	26.0315	25.77	25.8334	25.9679	26.0104	25.5679	26.2537	25.4783	J3QRS9;X6R4W8;O43670;J3KS31	ZNF207
0	0	0	25.1277	24.9717	25.3592	25.1224	25.143	25.2403	25.1444	25.1796	25.3509	24.6959	24.78	24.8363	25.1277	24.9717	25.3592	25.1224	25.143	25.2403	25.1444	25.1796	25.3509	24.6959	24.78	24.8363	J3QRU1;P07947	YES1
0	0	0	26.5382	26.401	26.6471	26.5224	26.3462	26.4945	26.3872	26.2706	26.4192	26.0573	26.0313	26.2918	26.5382	26.401	26.6471	26.5224	26.3462	26.4945	26.3872	26.2706	26.4192	26.0573	26.0313	26.2918	O43684;J3QT28;J3QSX4	BUB3
0	0	0	21.8804	21.5442	21.5617	22.1318	21.4363	21.2834	22.3283	21.4871	22.424	21.7138	21.5479	22.1637	NA	21.5442	NA	NA	21.4363	21.2834	NA	21.4871	NA	21.7138	21.5479	NA	J3QTA2;Q99933;A0A0U1RR89;C9JYK5	BAG1
0	0	0	27.4292	27.1127	27.4376	27.374	27.3294	27.1649	27.0473	27.2315	27.2358	27.1766	27.0041	27.3471	27.4292	27.1127	27.4376	27.374	27.3294	27.1649	27.0473	27.2315	27.2358	27.1766	27.0041	27.3471	J3QW43;J3QS48;I3L295;J3KT75;J3QRD5;O75352;J3KSI4;I3L1D2;I3L4E0;J3KTK8;J3QQZ4	MPDU1
0	0	0	22.504	23.5268	23.0013	23.0415	23.3247	23.0472	22.9354	22.6995	23.0351	22.5427	22.8769	22.8257	NA	23.5268	23.0013	23.0415	23.3247	23.0472	22.9354	NA	23.0351	22.5427	22.8769	22.8257	K7EIE8;A0A087WT34;A0A087X1H1;A0A0A0MTS6;O95983	MBD3
0	0	0	21.8623	23.2604	23.902	23.8144	23.1229	23.669	24.3939	23.5344	23.5243	23.7488	21.5806	23.6383	NA	23.2604	23.902	23.8144	23.1229	23.669	24.3939	NA	23.5243	23.7488	NA	23.6383	K7EIU8;Q13485;K7EL15;K7EL18;K7EIJ2;K7ES96;K7ENG1	SMAD4
0	0	0	22.4078	22.3335	22.2155	22.2964	22.4543	22.4298	21.91	22.3159	22.6303	22.5084	22.5653	22.8458	22.4078	NA	NA	22.2964	NA	22.4298	NA	NA	22.6303	22.5084	22.5653	22.8458	K7EJ08;Q92503	SEC14L1
0	0	0	26.1451	26.1854	26.2253	26.4755	26.3996	26.5076	26.2411	26.1966	26.2258	26.3788	26.3637	26.1195	26.1451	26.1854	26.2253	26.4755	26.3996	26.5076	26.2411	26.1966	26.2258	26.3788	26.3637	26.1195	K7EJL1;Q9BXS5;E7ENJ6;K7EQX3	AP1M1
0	0	0	25.4843	25.8675	25.9351	25.6686	25.793	25.7055	25.8276	25.6567	25.8603	25.7189	25.6604	25.3773	25.4843	25.8675	25.9351	25.6686	25.793	25.7055	25.8276	25.6567	25.8603	25.7189	25.6604	25.3773	K7EQ55;K7EK33;Q96EP5;K7EQ02	DAZAP1
0	0	1	22.0799	22.1758	22.4677	22.8373	23.3495	22.9587	22.2309	22.9207	22.9411	23.4198	23.4125	23.4946	NA	NA	NA	22.8373	23.3495	22.9587	NA	22.9207	22.9411	23.4198	23.4125	23.4946	K7EK35;P42229	STAT5A
0	0	0	25.7324	25.7907	25.9475	25.7553	25.8291	25.8299	25.7301	26.0439	25.8471	26.0553	25.9374	25.9008	25.7324	25.7907	25.9475	25.7553	25.8291	25.8299	25.7301	26.0439	25.8471	26.0553	25.9374	25.9008	K7EKE6;K7EJE8;P36776	LONP1
0	0	0	22.7284	22.2009	22.4033	22.058	22.5861	22.0815	21.9497	21.5286	21.9599	21.9514	22.1866	23.507	NA	22.2009	22.4033	NA	NA	22.0815	NA	NA	21.9599	NA	NA	NA	P36954;K7EKS1;K7EK49	POLR2I
0	0	0	24.1096	23.514	23.4591	23.3554	23.2441	23.4094	23.3006	23.7957	23.2901	23.318	23.0111	23.3835	24.1096	23.514	23.4591	23.3554	23.2441	23.4094	23.3006	23.7957	23.2901	23.318	23.0111	23.3835	Q9BZL4;K7EL81	PPP1R12C
0	0	0	27.7093	27.5282	27.5772	27.7891	27.8723	27.8371	27.6424	27.6195	27.7826	27.8957	27.8155	27.9708	27.7093	27.5282	27.5772	27.7891	27.8723	27.8371	27.6424	27.6195	27.7826	27.8957	27.8155	27.9708	K7ELL7;P14314	PRKCSH
0	0	0	25.8252	25.7502	25.5415	26.0159	26.0955	25.7392	25.7714	25.6077	25.7801	21.4224	25.8387	25.9178	25.8252	25.7502	25.5415	26.0159	26.0955	25.7392	25.7714	25.6077	25.7801	NA	25.8387	25.9178	K7ELQ9;Q6UW68;K7EM09;K7EPR0	TMEM205
0	0	0	22.924	20.862	22.8007	21.387	23.0475	23.2177	23.0483	23.1861	22.8353	21.811	21.9385	21.1292	22.924	NA	22.8007	NA	23.0475	23.2177	NA	23.1861	22.8353	NA	NA	NA	K7ELV2;Q96EE3;K7ENI5;K7EP88	SEH1L
0	0	0	24.2096	23.7767	24.236	24.6454	24.6108	24.2614	24.3141	24.5028	24.4807	24.8389	24.911	25.3192	24.2096	23.7767	24.236	24.6454	24.6108	24.2614	24.3141	24.5028	24.4807	24.8389	24.911	25.3192	P41567;K7EM18	EIF1
0	0	0	22.7906	22.6442	23.0248	22.9135	23.0825	22.742	22.909	22.8853	22.7662	22.7066	21.7085	21.4338	22.7906	22.6442	23.0248	22.9135	23.0825	22.742	22.909	22.8853	22.7662	22.7066	NA	NA	K7EMM8;Q49A26	GLYR1
0	0	0	23.7166	22.1114	23.9475	21.9299	23.318	21.8869	23.6744	23.6205	23.8303	21.8418	22.5169	23.4081	23.7166	NA	23.9475	NA	23.318	NA	23.6744	23.6205	23.8303	NA	NA	23.4081	K7ENE5;O00115	DNASE2
0	0	0	22.4897	22.3711	22.3384	22.6805	21.3569	23.0998	21.8702	23.4612	22.2171	23.0412	22.6409	22.7759	22.4897	22.3711	NA	NA	NA	23.0998	NA	NA	NA	23.0412	22.6409	22.7759	K7EQ03;K7EP90;Q9BTD8;K7ER08	RBM42
0	0	0	24.1678	21.7783	24.0129	22.2087	24.1899	21.9253	23.6624	22.1787	24.2229	24.2855	22.4547	22.7855	24.1678	NA	24.0129	NA	24.1899	NA	23.6624	NA	24.2229	24.2855	NA	NA	K7EQX8;Q6ZR64	MXRA7
0	0	0	23.2414	21.4422	23.1566	23.1867	23.1329	23.5976	23.3689	23.2052	23.5965	23.583	23.3095	23.0444	23.2414	NA	23.1566	NA	23.1329	23.5976	23.3689	23.2052	23.5965	23.583	23.3095	23.0444	Q9H0R4;K7ER15;K7EMY7	HDHD2
0	-1	0	24.7862	24.1096	24.3916	24.3427	24.3987	24.6135	22.8695	23.0441	21.8247	24.3105	24.008	24.1174	24.7862	24.1096	24.3916	24.3427	24.3987	24.6135	NA	NA	NA	24.3105	24.008	24.1174	K7ERA3;Q92791	P3H4;LEPREL4
0	0	0	22.3195	23.7396	23.6681	23.64	23.7564	23.8662	24.0653	23.6366	23.5875	23.7073	22.5084	23.5	NA	23.7396	23.6681	23.64	23.7564	23.8662	24.0653	23.6366	23.5875	23.7073	NA	23.5	K7ES61;Q9BYD3;X6RAY8;K7ELQ0;K7EKI4;K7ELF1	MRPL4
0	0	0	24.6889	25.0846	25.145	24.8908	25.3581	25.109	24.8644	24.6975	25.2334	25.0768	24.7041	24.9307	24.6889	25.0846	25.145	24.8908	25.3581	25.109	24.8644	24.6975	25.2334	25.0768	24.7041	24.9307	L0R6Q1	SLC35A4
0	0	0	23.5824	21.9836	23.071	21.637	21.4765	22.0251	21.6269	22.266	22.3131	23.1966	22.3368	22.3659	23.5824	NA	23.071	NA	NA	NA	NA	NA	NA	NA	NA	NA	L0R819;U3KQP1	ASNSD1
0	0	0	21.943	23.957	23.4433	22.8043	23.3199	23.3871	23.2689	23.405	23.3359	21.8262	22.9095	22.9009	NA	23.957	23.4433	NA	23.3199	23.3871	23.2689	23.405	23.3359	NA	22.9095	22.9009	M0QWZ7;M0R2C6;Q9NP81;B4DJM9;M0R259	SARS2
0	0	0	23.6967	24.3928	24.5813	24.4928	24.7781	24.4019	24.5492	24.6861	24.4198	24.4326	24.4319	24.5118	23.6967	24.3928	24.5813	24.4928	24.7781	24.4019	24.5492	24.6861	24.4198	24.4326	24.4319	24.5118	M0QX71;Q9BQ67	GRWD1
0	0	0	25.4359	25.3474	25.3904	25.3357	25.4764	25.6364	25.3038	25.3433	25.6246	25.5396	25.6666	25.559	25.4359	25.3474	25.3904	25.3357	25.4764	25.6364	25.3038	25.3433	25.6246	25.5396	25.6666	25.559	O14579;M0QXB4;M0R061	COPE
0	0	0	24.9644	24.5873	24.5169	24.4958	24.6078	24.6578	24.8988	24.651	24.6862	24.7041	24.5991	24.5353	24.9644	24.5873	24.5169	24.4958	24.6078	24.6578	24.8988	24.651	24.6862	24.7041	24.5991	24.5353	M0QXB5;O95571	ETHE1
0	0	0	25.2897	25.0749	25.1717	25.1804	25.2143	25.1774	25.0441	25.3237	25.0473	24.9832	25.1626	25.0568	25.2897	25.0749	25.1717	25.1804	25.2143	25.1774	25.0441	25.3237	25.0473	24.9832	25.1626	25.0568	M0QZ10;M0QXF9;O15382;B3KSI3;M0QZP4	BCAT2
0	0	0	23.4026	23.6013	23.7838	23.8502	23.4812	23.3635	23.7453	23.8974	23.583	23.278	23.5808	21.3249	23.4026	23.6013	23.7838	23.8502	23.4812	23.3635	23.7453	23.8974	23.583	23.278	23.5808	NA	M0QY97;Q9UPT8	ZC3H4
0	0	0	23.7081	24.1217	23.4889	21.6784	24.173	23.7805	23.7432	23.7429	22.9986	23.6682	23.7911	22.5526	23.7081	24.1217	23.4889	NA	24.173	23.7805	23.7432	23.7429	NA	23.6682	23.7911	NA	M0R0N4;X6R390;M0QYZ2;P53680;M0R1S0;M0QZ21	AP2S1
0	0	0	24.4662	24.576	24.6243	24.6283	24.7979	24.7008	24.5128	24.5733	24.5831	24.5886	24.4796	24.4626	24.4662	24.576	24.6243	24.6283	24.7979	24.7008	24.5128	24.5733	24.5831	24.5886	24.4796	24.4626	M0QZR4;Q92888;M0QYC1	ARHGEF1
0	0	0	22.6847	22.1323	21.9534	21.7546	21.8333	21.8335	22.0858	22.0194	22.3398	21.7022	22.8632	21.3985	NA	22.1323	21.9534	21.7546	NA	21.8335	NA	22.0194	NA	NA	NA	NA	Q9NQT4;M0R050;M0R102	EXOSC5
0	0	0	28.8683	29.0357	29.0556	28.9671	29.0963	29.1921	28.6889	28.6808	28.746	28.8397	28.6927	28.9675	28.8683	29.0357	29.0556	28.9671	29.0963	29.1921	28.6889	28.6808	28.746	28.8397	28.6927	28.9675	M0R0F0;P46782;M0R0R2;M0QZN2	RPS5
0	0	0	23.5784	23.7777	23.6206	23.809	23.8337	23.9546	23.3318	23.7068	23.6024	23.9086	23.4325	23.6	23.5784	23.7777	23.6206	23.809	23.8337	23.9546	23.3318	23.7068	23.6024	23.9086	23.4325	23.6	M0R0P8;Q13459;M0R300	MYO9B
0	0	0	28.0618	28.3932	28.3469	28.4787	28.4763	28.3614	28.1191	28.1196	28.2611	28.3259	28.1385	28.1721	28.0618	28.3932	28.3469	28.4787	28.4763	28.3614	28.1191	28.1196	28.2611	28.3259	28.1385	28.1721	M0R117;Q02543;M0R3D6;M0R1A7;M0R0P7	RPL18A
0	0	0	24.507	24.2375	24.4303	24.1887	24.2446	24.1384	24.1875	24.0728	24.147	24.076	23.9105	23.9885	24.507	24.2375	24.4303	24.1887	24.2446	24.1384	24.1875	24.0728	24.147	24.076	23.9105	23.9885	M0R165;Q9UBC2;M0R2S2	EPS15L1
0	0	0	21.819	21.4478	22.8187	21.563	21.6262	22.1572	22.387	23.432	21.6494	22.2485	23.837	23.6906	NA	NA	NA	NA	NA	NA	NA	23.432	NA	NA	23.837	23.6906	M0R1I2;Q03405;M0R0H5;M0R0Y4;M0QYR6	PLAUR
0	0	0	24.3278	24.5513	24.2508	24.3803	24.3979	24.4254	22.1489	23.9705	24.0296	24.1246	23.8052	23.9345	24.3278	24.5513	24.2508	24.3803	24.3979	24.4254	NA	23.9705	24.0296	24.1246	23.8052	23.9345	Q16740;M0R208	CLPP
0	0	0	23.0862	22.2458	25.0921	25.4095	25.1521	25.0962	24.8291	24.7478	25.5191	21.6452	25.0785	25.2078	NA	NA	25.0921	25.4095	25.1521	25.0962	24.8291	24.7478	25.5191	NA	25.0785	25.2078	M0R2A0;Q5UCC4	EMC10
0	0	0	25.1175	25.21	25.053	24.9345	24.9942	25.2242	24.8877	25.089	25.3172	25.1372	24.9058	24.8842	25.1175	25.21	25.053	24.9345	24.9942	25.2242	24.8877	25.089	25.3172	25.1372	24.9058	24.8842	O00116;A0A1B0GWA2;A0A2R8YEL0	AGPS
0	0	0	24.5301	24.5888	24.9942	24.8963	24.9827	24.5794	24.7019	24.9927	24.9277	24.4949	24.5407	24.9229	24.5301	24.5888	24.9942	24.8963	24.9827	24.5794	24.7019	24.9927	24.9277	24.4949	24.5407	24.9229	O00148	DDX39A
0	0	0	28.9957	28.9914	29.009	28.9007	29.0913	29.0711	28.8926	28.9809	28.9919	28.9306	28.7903	28.8567	28.9957	28.9914	29.009	28.9007	29.0913	29.0711	28.8926	28.9809	28.9919	28.9306	28.7903	28.8567	O00151	PDLIM1
0	0	0	25.2675	25.1221	25.4354	25.1143	25.2314	25.0395	25.2809	25.3791	25.3176	24.9583	24.6903	24.7403	25.2675	25.1221	25.4354	25.1143	25.2314	25.0395	25.2809	25.3791	25.3176	24.9583	24.6903	24.7403	O00154;K7EKP8	ACOT7
0	0	0	27.8935	28.0195	28.1493	27.9925	28.002	27.9977	28.0307	28.1102	27.9418	27.958	27.9088	27.9238	27.8935	28.0195	28.1493	27.9925	28.002	27.9977	28.0307	28.1102	27.9418	27.958	27.9088	27.9238	O00159;F5H6E2	MYO1C
0	0	0	26.8089	26.5816	26.6889	26.7357	26.7086	26.6327	26.5233	26.5072	26.5078	26.8103	26.5581	26.7388	26.8089	26.5816	26.6889	26.7357	26.7086	26.6327	26.5233	26.5072	26.5078	26.8103	26.5581	26.7388	O00161;H3BM38;H3BNE1;H3BR18;H3BPJ0;H3BV99;H3BP15;H3BQY9	SNAP23
0	0	0	25.5095	25.9674	25.7612	25.5618	25.5851	25.6298	25.5149	25.6472	25.8472	25.5042	25.6275	25.5357	25.5095	25.9674	25.7612	25.5618	25.5851	25.6298	25.5149	25.6472	25.8472	25.5042	25.6275	25.5357	O00170;E9PMH2	AIP
0	0	0	23.3685	22.9585	23.4969	23.391	23.207	23.2394	23.7736	24.0427	23.905	23.8754	23.901	24.0252	23.3685	NA	23.4969	23.391	23.207	23.2394	23.7736	24.0427	23.905	23.8754	23.901	24.0252	O00178	GTPBP1
1	1	1	23.1926	23.2744	22.7592	25.4504	25.242	25.4267	27.6169	27.4684	27.346	28.2387	28.4467	28.5632	23.1926	23.2744	22.7592	25.4504	25.242	25.4267	27.6169	27.4684	27.346	28.2387	28.4467	28.5632	O00182	LGALS9
0	0	0	23.9929	23.9981	24.2961	24.2542	24.3282	24.2315	24.162	24.0568	24.035	24.1365	24.0049	24.1486	23.9929	23.9981	24.2961	24.2542	24.3282	24.2315	24.162	24.0568	24.035	24.1365	24.0049	24.1486	O00186	STXBP3
0	0	0	25.7532	25.8588	25.912	25.9228	26.0401	26.1586	25.9186	25.8954	25.8084	26.0359	25.8786	26.0339	25.7532	25.8588	25.912	25.9228	26.0401	26.1586	25.9186	25.8954	25.8084	26.0359	25.8786	26.0339	O00203	AP3B1
0	0	0	26.5443	27.5679	27.7142	27.8758	27.9869	21.9909	27.7878	27.8333	27.5297	28.2528	27.9417	28.1884	26.5443	27.5679	27.7142	27.8758	27.9869	NA	27.7878	27.8333	27.5297	28.2528	27.9417	28.1884	Q7LC14;O00221;H0Y4W4	NFKBIE
0	0	0	29.6261	29.5447	29.7656	29.6034	29.6367	29.7012	29.5329	29.6281	29.6562	29.6466	29.6366	29.5903	29.6261	29.5447	29.7656	29.6034	29.6367	29.7012	29.5329	29.6281	29.6562	29.6466	29.6366	29.5903	O00231	PSMD11
0	0	0	26.0788	26.0353	26.2015	26.022	26.0079	26.0941	25.9003	26.0826	26.1256	26.1827	25.9547	26.1291	26.0788	26.0353	26.2015	26.022	26.0079	26.0941	25.9003	26.0826	26.1256	26.1827	25.9547	26.1291	O00232	PSMD12
0	0	0	25.1585	25.0833	24.9345	25.1967	25.3253	24.9883	25.0534	24.9222	25.1793	25.2089	25.4096	25.3078	25.1585	25.0833	24.9345	25.1967	25.3253	24.9883	25.0534	24.9222	25.1793	25.2089	25.4096	25.3078	O00264	PGRMC1
0	0	0	24.1806	23.8678	24.2224	23.9309	23.9058	24.4268	23.8786	23.9594	24.3566	24.1204	23.951	24.3039	24.1806	23.8678	24.2224	23.9309	23.9058	24.4268	23.8786	23.9594	24.3566	24.1204	23.951	24.3039	O00267	SUPT5H
0	0	0	25.6253	25.912	25.8166	25.84	25.9475	25.9466	25.9058	25.8945	26.0164	25.7178	25.5313	25.6513	25.6253	25.912	25.8166	25.84	25.9475	25.9466	25.9058	25.8945	26.0164	25.7178	25.5313	25.6513	O00273	DFFA
0	0	0	21.887	22.1443	20.7557	24.4543	24.4447	22.3544	23.4957	21.5135	21.5047	22.1698	21.7197	23.2071	NA	NA	NA	24.4543	24.4447	NA	NA	NA	NA	NA	NA	NA	O00291	HIP1
0	0	0	29.2391	29.1945	29.2059	29.2261	29.3289	29.3057	29.0247	29.1272	29.3142	29.3189	29.3041	29.3071	29.2391	29.1945	29.2059	29.2261	29.3289	29.3057	29.0247	29.1272	29.3142	29.3189	29.3041	29.3071	O00299	CLIC1
0	0	0	26.5365	26.5965	26.6317	26.6734	26.8138	26.5059	26.6164	26.6745	26.6306	26.6557	26.552	26.6043	26.5365	26.5965	26.6317	26.6734	26.8138	26.5059	26.6164	26.6745	26.6306	26.6557	26.552	26.6043	O00303	EIF3F
0	0	0	23.5272	23.4983	23.5997	23.4941	23.2222	23.5187	23.4072	23.618	23.4482	23.3822	23.4641	23.0293	23.5272	23.4983	23.5997	23.4941	23.2222	23.5187	23.4072	23.618	23.4482	23.3822	23.4641	23.0293	O00330;H0YD97	PDHX
0	0	0	24.9534	22.1087	23.8126	23.8841	23.861	21.8603	22.1845	24.3515	22.5233	24.5043	24.9451	24.4452	24.9534	NA	23.8126	23.8841	23.861	NA	NA	24.3515	NA	24.5043	24.9451	24.4452	O00391	QSOX1
0	0	0	23.7564	23.8678	23.8481	24.0894	24.3659	24.2442	24.1451	23.7427	23.7377	24.3803	24.2108	24.1832	23.7564	23.8678	23.8481	24.0894	24.3659	24.2442	24.1451	23.7427	23.7377	24.3803	24.2108	24.1832	O00399;E5RK00	DCTN6
0	0	0	24.8402	24.7289	24.7087	23.9698	24.3981	23.9643	24.5817	24.9596	24.6689	24.0362	23.7052	24.6746	24.8402	24.7289	24.7087	23.9698	24.3981	23.9643	24.5817	24.9596	24.6689	24.0362	23.7052	24.6746	O00408;E9PEF1	PDE2A
0	0	0	27.3582	27.4212	27.5249	27.6918	27.7354	27.6451	27.24	27.4481	27.4192	27.305	27.3198	27.3629	27.3582	27.4212	27.5249	27.6918	27.7354	27.6451	27.24	27.4481	27.4192	27.305	27.3198	27.3629	O00410;H0Y8C6	IPO5
0	0	0	23.6271	23.7604	23.7111	23.7146	23.4968	23.6056	23.5713	23.8255	24.2337	23.1963	23.1784	22.6475	23.6271	23.7604	23.7111	23.7146	23.4968	23.6056	23.5713	23.8255	24.2337	23.1963	23.1784	NA	O00418	EEF2K
0	0	0	26.4129	26.5882	26.6688	26.6359	26.6804	26.7091	26.291	26.4162	26.5403	26.5215	26.3715	26.3858	26.4129	26.5882	26.6688	26.6359	26.6804	26.7091	26.291	26.4162	26.5403	26.5215	26.3715	26.3858	O00425	IGF2BP3
0	0	0	25.7419	25.8613	25.9536	25.8403	25.9012	25.8268	25.8105	25.9814	25.8848	25.9174	25.9116	25.8782	25.7419	25.8613	25.9536	25.8403	25.9012	25.8268	25.8105	25.9814	25.8848	25.9174	25.9116	25.8782	O00429	DNM1L
0	0	0	23.8065	24.7442	24.9737	24.6488	24.8015	24.849	24.7657	25.0242	24.675	24.7761	24.4977	24.8652	23.8065	24.7442	24.9737	24.6488	24.8015	24.849	24.7657	25.0242	24.675	24.7761	24.4977	24.8652	O00442	RTCA
0	0	0	24.5485	24.5365	25.0847	24.7519	24.7166	24.5862	25.0365	24.8859	24.9376	24.6527	24.5806	24.7017	24.5485	24.5365	25.0847	24.7519	24.7166	24.5862	25.0365	24.8859	24.9376	24.6527	24.5806	24.7017	O00443	PIK3C2A
0	0	0	24.6651	24.2099	24.2907	24.4559	24.4459	24.1542	24.2169	24.556	23.9754	24.3559	23.8886	24.493	24.6651	24.2099	24.2907	24.4559	24.4459	24.1542	24.2169	24.556	23.9754	24.3559	23.8886	24.493	O00461;F8W785	GOLIM4
0	0	0	26.8009	26.7771	26.9204	26.8741	26.9039	26.9233	27.0341	26.8671	26.7819	26.6999	26.881	26.9827	26.8009	26.7771	26.9204	26.8741	26.9039	26.9233	27.0341	26.8671	26.7819	26.6999	26.881	26.9827	O00483	NDUFA4
0	0	0	26.0344	25.8541	25.8841	26.1623	26.0925	25.9812	26.0536	26.1593	25.8524	25.9525	26.1906	26.108	26.0344	25.8541	25.8841	26.1623	26.0925	25.9812	26.0536	26.1593	25.8524	25.9525	26.1906	26.108	O00487	PSMD14
0	0	0	23.6805	24.1297	23.9019	23.5902	23.876	23.7046	23.6618	23.8416	24.0014	23.9586	23.8988	23.9727	23.6805	24.1297	23.9019	23.5902	23.876	23.7046	23.6618	23.8416	24.0014	23.9586	23.8988	23.9727	O00499	BIN1
0	0	0	26.6647	26.5042	26.4532	26.2443	26.2754	26.1768	26.371	26.3946	26.5785	26.1763	26.7243	26.4556	26.6647	26.5042	26.4532	26.2443	26.2754	26.1768	26.371	26.3946	26.5785	26.1763	26.7243	26.4556	O00505	KPNA3
0	0	0	25.4193	25.4164	25.4307	26.0375	25.8379	26.03	25.3046	25.1787	25.6006	25.4564	22.2583	25.3542	25.4193	25.4164	25.4307	26.0375	25.8379	26.03	25.3046	25.1787	25.6006	25.4564	NA	25.3542	O00560;B4DHN5;E9PBU7	SDCBP
0	0	0	21.5479	24.0343	24.4981	24.1712	24.2927	24.2164	23.6924	24.1796	24.0892	24.2912	23.9724	24.2761	NA	24.0343	24.4981	24.1712	24.2927	24.2164	23.6924	24.1796	24.0892	24.2912	23.9724	24.2761	O00566	MPHOSPH10
0	0	0	27.1369	27.1954	27.1271	26.9659	26.8772	26.9555	26.9519	26.9212	26.798	26.5473	26.6231	26.6608	27.1369	27.1954	27.1271	26.9659	26.8772	26.9555	26.9519	26.9212	26.798	26.5473	26.6231	26.6608	O00567;A0A494C128	NOP56
0	0	0	26.36	26.0456	26.1587	25.9844	25.8894	26.0466	25.7737	25.5097	25.8164	25.651	25.7376	25.6425	26.36	26.0456	26.1587	25.9844	25.8894	26.0466	25.7737	25.5097	25.8164	25.651	25.7376	25.6425	O00592	PODXL
0	0	0	25.6632	24.7592	24.9987	25.5372	25.3999	25.2478	25.3318	25.4051	25.2324	25.5939	25.7236	25.4937	25.6632	24.7592	24.9987	25.5372	25.3999	25.2478	25.3318	25.4051	25.2324	25.5939	25.7236	25.4937	O00622	CYR61
0	0	0	25.9185	26.0072	26.016	25.5796	25.7952	25.7967	25.9164	26.0082	26.1159	25.6927	25.5265	25.4283	25.9185	26.0072	26.016	25.5796	25.7952	25.7967	25.9164	26.0082	26.1159	25.6927	25.5265	25.4283	O00625	PIR
0	0	0	26.966	27.3009	27.2032	27.1043	27.1993	27.2528	26.8829	26.827	27.0552	26.9412	27.0107	26.7093	26.966	27.3009	27.2032	27.1043	27.1993	27.2528	26.8829	26.827	27.0552	26.9412	27.0107	26.7093	O00629	KPNA4
0	0	0	24.2176	24.1475	24.2104	23.9321	24.1874	24.1615	22.9314	24.3594	22.3437	24.1796	24.2607	24.0006	24.2176	24.1475	24.2104	23.9321	24.1874	24.1615	NA	24.3594	NA	24.1796	24.2607	24.0006	O00743	PPP6C
0	0	0	24.4625	24.4708	24.5151	24.9232	25.053	25.0996	24.3132	24.6508	24.5409	24.9699	24.7097	24.8932	24.4625	24.4708	24.5151	24.9232	25.053	25.0996	24.3132	24.6508	24.5409	24.9699	24.7097	24.8932	O00754	MAN2B1
0	0	-1	23.3834	23.4044	23.4531	23.7919	23.2805	23.619	23.4986	23.7346	22.7596	22.1759	22.6479	22.2333	23.3834	23.4044	23.4531	23.7919	23.2805	23.619	23.4986	23.7346	22.7596	NA	NA	NA	O00762;A0A0A0MSE8	UBE2C
0	0	0	24.09	23.8401	24.0074	24.3255	24.4096	24.3639	24.0103	24.0039	23.8456	24.6131	24.5156	24.299	24.09	23.8401	24.0074	24.3255	24.4096	24.3639	24.0103	24.0039	23.8456	24.6131	24.5156	24.299	O00764;F2Z2Y4	PDXK
0	0	0	23.3275	20.6331	21.635	22.9911	22.9608	22.9508	22.782	23.0365	22.3135	21.1367	23.3756	22.597	23.3275	NA	NA	22.9911	22.9608	22.9508	22.782	23.0365	NA	NA	23.3756	NA	O14495	PPAP2B
0	0	0	22.2816	22.313	24.8415	24.8978	24.77	22.529	21.5672	24.8252	22.6054	24.7058	21.7954	24.9219	NA	NA	24.8415	24.8978	24.77	NA	NA	24.8252	NA	24.7058	NA	24.9219	O14497;H0Y488;A0A1B0GTU5	ARID1A
0	0	0	25.9819	26.3708	26.0754	26.1462	26.3632	26.3636	25.8567	25.6122	26.0048	26.187	26.0972	26.3133	25.9819	26.3708	26.0754	26.1462	26.3632	26.3636	25.8567	25.6122	26.0048	26.187	26.0972	26.3133	O14530;F8WBV5;G3XAJ4;F8WCJ3;B8ZZX4	TXNDC9
0	1	1	22.5447	22.5055	23.0014	23.276	23.5735	23.8557	24.7295	24.7511	24.8126	26.1608	26.6211	26.1314	NA	22.5055	23.0014	23.276	23.5735	23.8557	24.7295	24.7511	24.8126	26.1608	26.6211	26.1314	O14545;F8VNX8;F8VVF3	TRAFD1
0	0	0	22.1652	21.936	22.2833	22.5756	24.4934	24.5204	23.2982	22.2255	22.3163	23.1997	22.2626	21.84	NA	NA	NA	NA	24.4934	24.5204	NA	NA	NA	NA	NA	NA	O14548;E5RJZ1;H0YBD2	COX7A2L
0	0	0	25.3536	25.1336	25.1086	24.7622	24.8714	24.895	24.9548	25.0827	25.1272	24.7097	24.4624	24.6875	25.3536	25.1336	25.1086	24.7622	24.8714	24.895	24.9548	25.0827	25.1272	24.7097	24.4624	24.6875	O14561;I3L505	NDUFAB1
0	0	0	21.6066	20.4373	21.2083	22.3953	22.6032	22.1042	21.4538	21.6099	22.6317	22.5455	21.9272	21.7232	NA	NA	NA	NA	22.6032	22.1042	NA	NA	NA	22.5455	NA	NA	O14613	CDC42EP2
0	0	0	25.1186	24.8216	24.836	25.0143	25.0136	24.9643	24.8893	25.0891	25.0555	25.2158	25.1496	25.2324	25.1186	24.8216	24.836	25.0143	25.0136	24.9643	24.8893	25.0891	25.0555	25.2158	25.1496	25.2324	O14617;A0A2R8Y611	AP3D1
0	1	1	22.1277	22.3232	21.8898	21.9333	21.5116	22.8972	25.8457	25.7755	26.1417	26.7585	26.7253	26.7414	NA	NA	NA	NA	NA	NA	25.8457	25.7755	26.1417	26.7585	26.7253	26.7414	O14625	CXCL11
0	0	0	24.0529	24.0806	24.2283	24.3226	24.4072	24.5933	24.277	24.2657	24.151	24.4911	24.4909	24.4485	24.0529	24.0806	24.2283	24.3226	24.4072	24.5933	24.277	24.2657	24.151	24.4911	24.4909	24.4485	O14656;A0A494BZT7	TOR1A
0	0	0	21.9749	23.2607	23.2743	23.3355	23.4569	23.6906	23.015	23.2299	23.237	23.3458	23.2802	23.309	NA	23.2607	23.2743	23.3355	23.4569	23.6906	23.015	23.2299	23.237	23.3458	23.2802	23.309	O14657;H0Y7C8	TOR1B
0	0	0	24.7491	25.0603	24.9621	25.1259	25.0051	24.9333	25.0156	24.4826	24.4543	24.6359	24.5961	24.6547	24.7491	25.0603	24.9621	25.1259	25.0051	24.9333	25.0156	24.4826	24.4543	24.6359	24.5961	24.6547	O14672	ADAM10
0	0	0	27.0735	27.1919	27.216	27.2888	27.4073	27.4882	26.818	27.0312	27.0155	27.229	27.1372	27.0386	27.0735	27.1919	27.216	27.2888	27.4073	27.4882	26.818	27.0312	27.0155	27.229	27.1372	27.0386	O14737;K7EQA1	PDCD5
0	0	0	25.7707	25.5243	25.6748	25.6471	25.4403	25.5817	25.5846	25.6674	25.6972	25.5213	25.6748	25.3694	25.7707	25.5243	25.6748	25.6471	25.4403	25.5817	25.5846	25.6674	25.6972	25.5213	25.6748	25.3694	O14744;G3V580	PRMT5
0	0	0	22.0531	22.6342	22.6643	22.9228	23.6904	23.5485	21.7759	22.6869	21.8672	22.3886	21.1328	22.2267	22.0531	22.6342	22.6643	22.9228	23.6904	23.5485	NA	NA	NA	NA	NA	22.2267	O14763	TNFRSF10B
0	0	0	24.9481	24.8998	24.8913	24.8947	24.9391	25.0528	24.7437	24.9788	24.7213	24.5855	24.4273	24.5778	24.9481	24.8998	24.8913	24.8947	24.9391	25.0528	24.7437	24.9788	24.7213	24.5855	24.4273	24.5778	O14776;G3V220	TCERG1
0	0	0	20.707	22.7102	23.2468	22.5258	22.0983	22.2165	22.8727	23.0076	23.2128	22.5627	21.3623	22.2089	NA	22.7102	23.2468	22.5258	22.0983	22.2165	22.8727	23.0076	23.2128	NA	NA	NA	O14777	NDC80
0	1	0	22.6422	21.1444	21.5112	21.8024	22.3474	22.43	24.0052	23.838	24.5304	22.2305	22.0676	22.3345	NA	NA	NA	NA	NA	NA	24.0052	23.838	24.5304	NA	NA	NA	O14791	APOL1
0	0	0	27.2401	27.4518	27.5755	27.6701	27.5408	27.518	27.7604	27.6026	27.5615	27.6693	27.8096	27.6012	27.2401	27.4518	27.5755	27.6701	27.5408	27.518	27.7604	27.6026	27.5615	27.6693	27.8096	27.6012	O14818;H0Y586	PSMA7
0	0	0	25.1837	25.0997	25.0116	25.7128	25.6474	25.693	25.0356	25.0441	24.9653	25.5881	25.7663	25.5799	25.1837	25.0997	25.0116	25.7128	25.6474	25.693	25.0356	25.0441	24.9653	25.5881	25.7663	25.5799	O14828	SCAMP3
0	0	0	23.2982	23.5778	23.7729	23.6231	23.7176	23.5649	23.4321	23.5813	24.0026	23.4735	23.9317	24.1188	23.2982	23.5778	23.7729	23.6231	23.7176	23.5649	23.4321	23.5813	24.0026	23.4735	23.9317	24.1188	O14874;H3BTL2;H3BS02	BCKDK
0	1	1	21.7077	21.0732	21.8349	22.005	22.4712	22.0261	25.302	25.5421	25.5671	26.8848	26.8021	26.8453	NA	NA	NA	NA	NA	NA	25.302	25.5421	25.5671	26.8848	26.8021	26.8453	O14879	IFIT3
0	0	0	24.2154	24.1279	24.3633	24.7237	24.6247	24.3803	24.6582	24.8804	24.1741	24.5561	24.7044	24.4915	24.2154	24.1279	24.3633	24.7237	24.6247	24.3803	24.6582	24.8804	24.1741	24.5561	24.7044	24.4915	O14880;Q5VV89;Q5VV87	MGST3
0	0	0	25.7841	25.5949	25.5769	25.629	25.6298	25.7565	25.4505	25.3924	25.8323	25.6976	25.6937	25.3357	25.7841	25.5949	25.5769	25.629	25.6298	25.7565	25.4505	25.3924	25.8323	25.6976	25.6937	25.3357	O14907	TAX1BP3
0	0	0	25.0913	24.8978	24.9642	25.2061	25.0461	25.1566	24.99	25.1994	24.9876	25.2354	25.2907	25.03	25.0913	24.8978	24.9642	25.2061	25.0461	25.1566	24.99	25.1994	24.9876	25.2354	25.2907	25.03	O14908;K7EM11	GIPC1
0	0	0	23.9883	23.7682	23.6378	23.5593	23.1848	22.5491	23.523	23.4237	23.2009	23.3195	23.2309	23.32	23.9883	23.7682	23.6378	23.5593	23.1848	NA	23.523	23.4237	23.2009	23.3195	23.2309	23.32	O14920;A0A499FJS7;E5RGW5;G3V105	IKBKB
0	0	0	23.5221	23.4952	23.5855	23.4963	23.5736	23.3391	23.3818	23.3551	23.44	22.5102	23.3116	22.3978	23.5221	23.4952	23.5855	23.4963	23.5736	23.3391	23.3818	23.3551	23.44	NA	23.3116	NA	O14925	TIMM23
0	0	0	25.1938	25.3552	25.4436	25.111	25.2403	25.2364	25.2668	25.369	25.3897	25.4248	25.0587	25.2131	25.1938	25.3552	25.4436	25.111	25.2403	25.2364	25.2668	25.369	25.3897	25.4248	25.0587	25.2131	O14929	HAT1
1	1	1	22.1097	21.8115	22.8146	23.8525	23.6434	23.1599	26.9218	26.9174	26.4855	26.6741	26.6506	26.8488	NA	NA	22.8146	23.8525	23.6434	23.1599	26.9218	26.9174	26.4855	26.6741	26.6506	26.8488	O14933	UBE2L6
0	0	0	26.3995	26.6598	26.606	26.7305	26.888	26.9066	26.6357	26.5318	26.75	26.8195	22.4132	22.5661	26.3995	26.6598	26.606	26.7305	26.888	26.9066	26.6357	26.5318	26.75	26.8195	NA	NA	O14949	UQCRQ
0	0	0	25.3042	25.3997	25.5859	25.2757	25.3632	25.348	25.0415	24.879	25.03	25.146	25.1805	25.3092	25.3042	25.3997	25.5859	25.2757	25.3632	25.348	25.0415	24.879	25.03	25.146	25.1805	25.3092	O14964;I3L1P5	HGS
0	0	0	25.8571	25.9294	25.7042	25.5857	25.7362	25.6817	25.817	25.8495	25.8998	25.7866	25.7257	25.7966	25.8571	25.9294	25.7042	25.5857	25.7362	25.6817	25.817	25.8495	25.8998	25.7866	25.7257	25.7966	O14974;F8VZN8	PPP1R12A
0	0	0	23.6658	23.5348	23.69	23.9145	23.9124	23.9557	23.4613	23.5467	23.4488	23.6908	23.8041	23.7948	23.6658	23.5348	23.69	23.9145	23.9124	23.9557	23.4613	23.5467	23.4488	23.6908	23.8041	23.7948	O14976	GAK
0	0	0	26.461	26.3934	26.6584	26.5195	26.5922	26.3898	26.679	26.6831	26.6245	26.4607	26.3795	26.6123	26.461	26.3934	26.6584	26.5195	26.5922	26.3898	26.679	26.6831	26.6245	26.4607	26.3795	26.6123	O14980	XPO1
0	0	0	22.2564	22.8802	21.6046	21.981	24.0863	22.2461	23.5058	22.7521	23.1005	23.4713	22.4312	22.6392	NA	NA	NA	NA	24.0863	NA	NA	22.7521	23.1005	23.4713	NA	NA	O15031;E2PU09	PLXNB2
0	0	0	24.8269	24.874	24.9971	24.6704	24.6247	25.0696	24.5981	24.8196	24.7927	24.5891	24.0709	24.6134	24.8269	24.874	24.9971	24.6704	24.6247	25.0696	24.5981	24.8196	24.7927	24.5891	24.0709	24.6134	O15042;E7ET15	U2SURP
0	0	0	23.4082	23.5308	23.673	23.7626	24.2763	24.3315	21.5687	23.4175	22.3401	23.9815	23.9181	23.6021	23.4082	23.5308	23.673	23.7626	24.2763	24.3315	NA	23.4175	NA	23.9815	23.9181	23.6021	O15056;A0A1W2PR85;E7ER60	SYNJ2
0	0	0	25.7807	25.7221	25.9285	25.8057	25.8773	25.9565	25.6843	25.8124	25.7535	25.5108	25.5917	25.6399	25.7807	25.7221	25.9285	25.8057	25.8773	25.9565	25.6843	25.8124	25.7535	25.5108	25.5917	25.6399	O15067	PFAS
0	0	0	22.4854	22.4223	22.6176	22.6262	22.8072	22.6682	22.3297	22.75	23.1078	22.4162	21.8924	22.4558	22.4854	22.4223	22.6176	22.6262	22.8072	22.6682	22.3297	22.75	23.1078	22.4162	21.8924	22.4558	O15091	KIAA0391
0	0	0	21.6724	23.3679	22.1998	21.641	20.887	21.6784	21.9156	22.0595	21.7763	23.3429	21.6734	23.1093	NA	23.3679	NA	NA	NA	NA	NA	NA	NA	23.3429	NA	23.1093	O15118;K7EQ23	NPC1
0	0	0	24.2055	24.3621	24.132	24.4378	24.5789	24.65	24.1351	24.3828	24.0668	24.4482	24.3483	24.3592	24.2055	24.3621	24.132	24.4378	24.5789	24.65	24.1351	24.3828	24.0668	24.4482	24.3483	24.3592	O15121	DEGS1
0	0	0	27.5483	26.9572	27.3695	28.0037	28.105	28.4526	27.4089	27.6171	27.5213	27.7732	27.6033	27.3768	27.5483	26.9572	27.3695	28.0037	28.105	28.4526	27.4089	27.6171	27.5213	27.7732	27.6033	27.3768	O15126;A0A087WXB0;A0A087WZA6	SCAMP1
0	0	0	26.2672	26.1151	25.9586	26.3632	26.4363	26.2723	26.2883	25.5299	26.121	26.2202	26.3741	26.3124	26.2672	26.1151	25.9586	26.3632	26.4363	26.2723	26.2883	25.5299	26.121	26.2202	26.3741	26.3124	O15127;H3BV04;H3BN93;H3BUB6;H3BPL9	SCAMP2
0	0	0	27.6478	27.7891	27.9884	27.9413	28.1597	28.2454	28.0072	27.4561	27.3305	28.09	28.0312	28.1459	27.6478	27.7891	27.9884	27.9413	28.1597	28.2454	28.0072	27.4561	27.3305	28.09	28.0312	28.1459	O15143;C9JEY1;C9K057;F8VXW2	ARPC1B
0	0	0	27.3552	26.964	27.1798	27.2406	27.2035	26.8272	27.2076	27.2595	26.9679	27.259	27.1279	27.4443	27.3552	26.964	27.1798	27.2406	27.2035	26.8272	27.2076	27.2595	26.9679	27.259	27.1279	27.4443	O15144	ARPC2
0	0	0	27.7218	27.8703	27.7406	27.9241	27.9522	27.7988	27.8076	27.8435	27.6326	28.0372	28.0205	27.7937	27.7218	27.8703	27.7406	27.9241	27.9522	27.7988	27.8076	27.8435	27.6326	28.0372	28.0205	27.7937	O15145;C9JZD1	ARPC3
0	0	0	26.4815	26.318	26.5333	26.2397	26.1923	26.3137	26.1571	26.1797	26.1945	26.2393	26.0921	26.2393	26.4815	26.318	26.5333	26.2397	26.1923	26.3137	26.1571	26.1797	26.1945	26.2393	26.0921	26.2393	O15173	PGRMC2
0	0	1	21.6244	22.3907	22.6502	22.9633	22.3187	22.3222	23.0698	20.798	22.4079	26.5357	26.4533	26.3215	NA	NA	NA	NA	22.3187	22.3222	NA	NA	NA	26.5357	26.4533	26.3215	O15205	UBD
0	0	0	25.4372	26.0895	26.0809	26.34	26.1314	26.3446	26.307	25.7885	25.8889	25.9732	25.6546	26.0035	25.4372	26.0895	26.0809	26.34	26.1314	26.3446	26.307	25.7885	25.8889	25.9732	25.6546	26.0035	O15212;A2AB88	PFDN6
0	0	0	21.6562	22.1659	21.7425	22.0916	21.9158	22.1603	22.6397	21.4896	22.2841	22.1399	21.7683	22.4731	21.6562	NA	21.7425	22.0916	NA	22.1603	NA	NA	22.2841	22.1399	21.7683	22.4731	Q5TBH8;O15228;A0A2R8YH69;Q5TBH6	GNPAT
0	0	0	22.7171	23.8905	22.3936	23.6514	23.7698	22.2424	23.4599	21.6198	22.2372	22.6351	22.688	22.2638	22.7171	23.8905	NA	23.6514	23.7698	NA	23.4599	NA	NA	NA	22.688	NA	O15231;H7BZT5	ZNF185
0	1	1	22.2823	21.8362	22.4827	22.1586	22.4982	22.3626	24.2821	25.1775	25.0788	26.137	25.7902	26.2195	NA	NA	NA	22.1586	22.4982	22.3626	24.2821	25.1775	25.0788	26.137	25.7902	26.2195	O15247;A6PVS0	CLIC2
0	0	0	24.2201	24.8684	24.6747	24.9935	25.0338	25.0381	24.9838	25.0085	24.8264	25.1566	25.3215	25.0626	24.2201	24.8684	24.6747	24.9935	25.0338	25.0381	24.9838	25.0085	24.8264	25.1566	25.3215	25.0626	O15254	ACOX3
0	0	0	26.676	26.98	26.7714	27.0903	27.427	27.2257	26.972	26.9312	27.2307	27.2324	27.1404	27.1261	26.676	26.98	26.7714	27.0903	27.427	27.2257	26.972	26.9312	27.2307	27.2324	27.1404	27.1261	Q5T8U5;O15260;B7Z1G8	SURF4
0	0	0	25.2755	25.6505	25.5733	25.4264	25.6248	25.6843	25.3165	25.3735	25.2815	25.4721	25.2869	25.5887	25.2755	25.6505	25.5733	25.4264	25.6248	25.6843	25.3165	25.3735	25.2815	25.4721	25.2869	25.5887	O15269	SPTLC1
0	0	0	24.8472	24.7664	24.7171	24.6673	24.5821	24.4813	25.1076	25.0996	25.1401	25.1955	24.7996	24.9181	24.8472	24.7664	24.7171	24.6673	24.5821	24.4813	25.1076	25.0996	25.1401	25.1955	24.7996	24.9181	O15270	SPTLC2
0	0	0	24.1794	24.2973	23.8584	24.451	24.3129	24.3562	24.1246	23.9897	23.8545	24.1018	24.2967	23.9149	24.1794	24.2973	23.8584	24.451	24.3129	24.3562	24.1246	23.9897	23.8545	24.1018	24.2967	23.9149	O15294	OGT
0	0	0	25.9708	26.2253	26.181	26.021	25.9252	26.1813	25.9695	25.8298	25.7583	25.939	25.8226	26.1201	25.9708	26.2253	26.181	26.021	25.9252	26.1813	25.9695	25.8298	25.7583	25.939	25.8226	26.1201	O15305;H3BRM0;H3BV55;H3BPH4	PMM2
0	0	0	26.3977	26.2036	26.2235	26.362	26.1259	26.2513	26.1814	26.427	26.2164	25.6429	25.8957	25.7549	26.3977	26.2036	26.2235	26.362	26.1259	26.2513	26.1814	26.427	26.2164	25.6429	25.8957	25.7549	O15347;E7ES08;E7EQU1;E9PES6	HMGB3
0	0	0	26.0721	25.9223	25.9171	25.6339	25.5993	25.8834	25.7069	25.8281	25.8095	25.4576	25.138	25.6838	26.0721	25.9223	25.9171	25.6339	25.5993	25.8834	25.7069	25.8281	25.8095	25.4576	25.138	25.6838	O15355	PPM1G
0	0	0	26.9968	27.0338	27.0746	27.2289	27.2919	27.0493	26.9013	27.0557	27.087	27.0601	27.0891	26.998	26.9968	27.0338	27.0746	27.2289	27.2919	27.0493	26.9013	27.0557	27.087	27.0601	27.0891	26.998	O15371;B0QYA5	EIF3D
0	0	0	22.3551	23.2727	23.7529	21.7582	24.1652	22.2951	24.5778	22.745	24.2179	23.8487	23.0625	24.5214	NA	23.2727	23.7529	NA	24.1652	NA	24.5778	22.745	24.2179	23.8487	NA	24.5214	O15397	IPO8
0	0	0	25.0876	25.1031	25.0362	25.0346	25.1245	25.1869	24.6983	24.9919	24.9495	24.6836	24.8529	24.9243	25.0876	25.1031	25.0362	25.0346	25.1245	25.1869	24.6983	24.9919	24.9495	24.6836	24.8529	24.9243	O15400	STX7
0	0	0	25.257	24.6893	24.76	24.4885	24.4593	24.4246	24.6967	24.5412	24.5889	25.1227	25.1207	24.9787	25.257	24.6893	24.76	24.4885	24.4593	24.4246	24.6967	24.5412	24.5889	25.1227	25.1207	24.9787	O15427	SLC16A3
0	0	0	24.0563	21.5523	23.8167	23.7651	23.7655	23.9099	22.8209	21.9662	23.7159	22.572	21.0259	21.4911	24.0563	NA	23.8167	23.7651	23.7655	23.9099	NA	NA	23.7159	NA	NA	NA	O15446	CD3EAP
0	0	0	24.7934	24.6202	24.7451	25.1771	25.4291	25.176	24.1143	24.2271	24.2916	25.4364	25.354	25.5201	24.7934	24.6202	24.7451	25.1771	25.4291	25.176	24.1143	24.2271	24.2916	25.4364	25.354	25.5201	O15460	P4HA2
0	0	0	26.0164	26.033	26.2177	26.2475	26.0738	25.9291	25.6436	25.8875	26.0754	25.8346	26.2039	26.0507	26.0164	26.033	26.2177	26.2475	26.0738	25.9291	25.6436	25.8875	26.0754	25.8346	26.2039	26.0507	O15498	YKT6
0	0	0	27.4644	27.3357	27.435	27.4693	27.695	27.636	27.3365	27.4474	27.4289	27.5753	27.5691	27.459	27.4644	27.3357	27.435	27.4693	27.695	27.636	27.3365	27.4474	27.4289	27.5753	27.5691	27.459	O15511;B1ALC0	ARPC5
0	0	0	24.8541	25.2054	24.969	24.8381	24.9891	25.1361	24.7788	24.6117	25.051	25.279	25.0486	25.2174	24.8541	25.2054	24.969	24.8381	24.9891	25.1361	24.7788	24.6117	25.051	25.279	25.0486	25.2174	O15523	DDX3Y
0	0	0	26.095	26.1721	26.2762	26.1082	26.1202	26.133	26.2396	26.277	26.1081	26.0996	26.0193	26.0014	26.095	26.1721	26.2762	26.1082	26.1202	26.133	26.2396	26.277	26.1081	26.0996	26.0193	26.0014	O43143	DHX15
0	0	0	23.7229	23.5969	23.6766	23.4221	23.6261	23.7497	21.8507	23.81	23.9432	23.8308	21.5047	23.7137	23.7229	NA	23.6766	23.4221	23.6261	23.7497	NA	23.81	23.9432	23.8308	NA	23.7137	O43149	ZZEF1
0	0	0	23.5523	23.4873	23.612	22.2341	23.3629	22.9721	22.6259	23.4111	23.714	23.1731	21.3677	22.4633	23.5523	23.4873	23.612	NA	23.3629	NA	NA	23.4111	23.714	NA	NA	NA	O43150	ASAP2
1	0	0	22.9801	22.7328	22.5965	24.4675	24.4241	24.2931	23.1564	23.451	23.5958	22.7144	22.8219	22.7436	22.9801	22.7328	22.5965	24.4675	24.4241	24.2931	23.1564	23.451	23.5958	22.7144	22.8219	22.7436	O43155	FLRT2
0	0	0	22.0231	22.3981	20.8826	21.0219	22.726	21.3394	21.0536	21.382	21.0588	21.3718	21.2962	22.5516	22.0231	NA	20.8826	21.0219	NA	21.3394	21.0536	21.382	21.0588	21.3718	21.2962	NA	O43156	TTI1
0	0	0	23.138	21.2037	23.6163	22.802	23.2001	23.2809	23.1765	22.1438	21.9209	21.4582	20.3973	21.4236	23.138	NA	23.6163	NA	23.2001	23.2809	23.1765	NA	NA	NA	NA	NA	O43159;E9PPY3	RRP8
0	0	0	21.9856	21.6865	22.545	22.2698	22.2685	22.6082	23.175	22.1099	21.9985	21.1317	21.9015	23.5011	NA	NA	22.545	NA	22.2685	22.6082	NA	NA	NA	NA	NA	23.5011	O43164	PJA2
0	0	0	24.9082	24.5472	24.9674	24.7951	24.5996	24.7933	24.6643	24.8158	24.7225	24.7709	25.0792	24.8564	24.9082	24.5472	24.9674	24.7951	24.5996	24.7933	24.6643	24.8158	24.7225	24.7709	25.0792	24.8564	O43172	PRPF4
0	0	0	24.9091	24.9521	24.85	24.875	24.8649	24.6588	24.7465	24.9708	25.1289	25.2154	24.879	24.9038	24.9091	24.9521	24.85	24.875	24.8649	24.6588	24.7465	24.9708	25.1289	25.2154	24.879	24.9038	O43181	NDUFS4
0	0	0	26.2729	26.1606	26.269	26.2384	26.2125	26.2057	26.1969	26.0926	26.31	26.4569	26.3665	26.3758	26.2729	26.1606	26.269	26.2384	26.2125	26.2057	26.1969	26.0926	26.31	26.4569	26.3665	26.3758	O43237;J3KRI4	DYNC1LI2
0	0	0	26.7674	26.6741	26.8545	26.8017	26.8373	26.8184	26.6378	26.7895	26.6998	26.9343	26.7486	26.8227	26.7674	26.6741	26.8545	26.8017	26.8373	26.8184	26.6378	26.7895	26.6998	26.9343	26.7486	26.8227	O43242	PSMD3
0	0	0	25.5898	25.6711	25.6863	25.7347	25.814	25.8436	25.958	26.0219	25.9345	26.256	26.2204	26.2149	25.5898	25.6711	25.6863	25.7347	25.814	25.8436	25.958	26.0219	25.9345	26.256	26.2204	26.2149	O43252	PAPSS1
0	0	0	24.1516	24.347	24.5111	24.1091	24.4357	24.5084	24.1541	24.1611	24.2133	23.9675	23.9424	24.1147	24.1516	24.347	24.5111	24.1091	24.4357	24.5084	24.1541	24.1611	24.2133	23.9675	23.9424	24.1147	O43264	ZW10
0	0	0	24.8199	24.7199	24.6354	24.5819	24.7516	24.6462	24.6783	24.4531	24.7128	24.3953	24.4644	24.4874	24.8199	24.7199	24.6354	24.5819	24.7516	24.6462	24.6783	24.4531	24.7128	24.3953	24.4644	24.4874	O43290	SART1
0	0	0	23.1408	24.3657	23.8661	24.4704	24.5053	24.5696	24.1003	23.9236	22.0595	23.7412	23.9235	24.0968	23.1408	24.3657	23.8661	24.4704	24.5053	24.5696	24.1003	23.9236	NA	23.7412	23.9235	24.0968	O43293	DAPK3
0	0	0	26.2265	26.4468	26.3766	26.773	26.6331	27.0946	26.039	26.0463	26.2456	26.7748	26.9638	26.8058	26.2265	26.4468	26.3766	26.773	26.6331	27.0946	26.039	26.0463	26.2456	26.7748	26.9638	26.8058	O43294;H3BQC4	TGFB1I1
0	0	0	25.852	25.5546	22.8494	25.9055	21.854	25.9189	22.0855	26.1093	21.0415	21.4922	21.8443	23.2249	25.852	25.5546	NA	25.9055	NA	25.9189	NA	26.1093	NA	NA	NA	NA	Q9UG54;O43318	DKFZp586F0420;MAP3K7
0	0	0	25.7978	25.7964	25.6436	25.7529	25.6256	25.3779	25.5851	25.7638	25.644	25.4895	25.725	25.5703	25.7978	25.7964	25.6436	25.7529	25.6256	25.3779	25.5851	25.7638	25.644	25.4895	25.725	25.5703	O43324;D6RBD7;C9J1V9;H0YAL7	EEF1E1;EEF1E1-BLOC1S5
0	0	1	22.3115	22.9635	21.6054	22.2834	23.4743	23.5676	22.0195	21.0416	22.4288	26.7223	26.5395	26.5246	NA	NA	NA	22.2834	23.4743	23.5676	22.0195	21.0416	22.4288	26.7223	26.5395	26.5246	O43353	RIPK2
0	0	0	26.5067	26.752	26.7304	26.4684	26.5401	26.6618	26.6644	26.7899	26.8541	26.5652	26.4013	26.3627	26.5067	26.752	26.7304	26.4684	26.5401	26.6618	26.6644	26.7899	26.8541	26.5652	26.4013	26.3627	O43390;B4DT28;A0A6Q8PH31;A0A6Q8PH35;A0A6Q8PEX7	HNRNPR
0	0	0	24.9908	25.0352	24.8391	24.898	24.5456	24.6449	25.0776	24.4347	24.7315	24.6754	25.0384	24.6191	24.9908	25.0352	24.8391	24.898	24.5456	24.6449	25.0776	24.4347	24.7315	24.6754	25.0384	24.6191	O43395	PRPF3
0	0	-1	26.4823	26.6494	26.4801	26.6227	26.6235	26.535	26.598	26.3489	26.4611	24.8744	24.7477	24.7063	26.4823	26.6494	26.4801	26.6227	26.6235	26.535	26.598	26.3489	26.4611	24.8744	24.7477	24.7063	O43396;K7ER96;K7EML9	TXNL1
0	0	0	27.3694	27.2983	27.368	27.4309	27.4455	27.4641	27.145	27.2666	27.353	27.1786	27.267	27.3037	27.3694	27.2983	27.368	27.4309	27.4455	27.4641	27.145	27.2666	27.353	27.1786	27.267	27.3037	O43399;A0A087WYR3;A0A087WZ51	TPD52L2
0	0	0	24.0664	24.2942	23.9516	24.6152	24.2328	24.291	23.8368	22.1083	24.4956	21.9074	24.1346	24.4149	24.0664	24.2942	23.9516	24.6152	24.2328	24.291	23.8368	NA	24.4956	NA	24.1346	24.4149	O43402;M0R1B0	EMC8
0	0	0	25.0086	25.1107	25.1048	24.7482	24.7053	24.9423	25.1212	25.0371	25.2043	24.794	24.7844	22.1605	25.0086	25.1107	25.1048	24.7482	24.7053	24.9423	25.1212	25.0371	25.2043	24.794	24.7844	NA	O43447;H0YEL5;C9JQD4	PPIH
0	0	0	25.5737	25.8492	25.8382	25.6502	25.6323	25.762	25.5197	25.7205	25.7334	25.4428	25.451	25.483	25.5737	25.8492	25.8382	25.6502	25.6323	25.762	25.5197	25.7205	25.7334	25.4428	25.451	25.483	O43488;H3BLU7	AKR7A2
0	0	0	25.9231	25.2628	25.5717	25.433	21.8542	21.405	21.6036	25.5898	25.5877	23.109	21.6656	22.0937	25.9231	25.2628	25.5717	25.433	NA	NA	NA	25.5898	25.5877	NA	NA	NA	O43504;R4GMU8;E9PLX3;A0A0C4DGV4	LAMTOR5
0	0	0	26.458	26.2808	26.3221	26.3727	26.1434	25.8718	26.0726	25.9896	26.0335	25.9785	25.9309	26.0945	26.458	26.2808	26.3221	26.3727	26.1434	25.8718	26.0726	25.9896	26.0335	25.9785	25.9309	26.0945	O43583;F8VVL1	DENR
0	0	0	23.852	24.1311	24.0794	23.6381	23.9647	23.9446	23.9088	24.0742	24.1386	23.5085	23.8852	23.9398	23.852	24.1311	24.0794	23.6381	23.9647	23.9446	23.9088	24.0742	24.1386	23.5085	23.8852	23.9398	O43592	XPOT
0	0	0	24.8717	25.1505	25.2495	25.1199	25.0875	25.1041	24.9931	24.9316	25.1041	24.9033	24.9529	24.8969	24.8717	25.1505	25.2495	25.1199	25.0875	25.1041	24.9931	24.9316	25.1041	24.9033	24.9529	24.8969	O43615;M0QXU7	TIMM44
0	0	-1	24.6017	24.5022	24.5142	24.7498	24.0867	24.4655	24.2725	24.28	23.7014	22.8556	22.3443	22.5013	24.6017	24.5022	24.5142	24.7498	24.0867	24.4655	24.2725	24.28	23.7014	NA	NA	NA	O43633;M0R1L7;M0R1T5	CHMP2A
0	0	0	24.0026	24.528	24.3973	24.265	24.4157	24.4341	24.5237	24.278	24.0674	24.0447	24.2572	24.1818	24.0026	24.528	24.3973	24.265	24.4157	24.4341	24.5237	24.278	24.0674	24.0447	24.2572	24.1818	O43660	PLRG1
0	0	0	23.4959	22.7013	23.4303	23.1529	23.0136	23.1616	22.5726	22.8832	21.9829	22.5571	22.6254	22.8798	23.4959	22.7013	23.4303	23.1529	23.0136	23.1616	NA	22.8832	NA	22.5571	22.6254	22.8798	O43665	RGS10
0	0	0	25.2523	24.7317	24.7733	24.964	24.8929	24.8575	25.1255	24.9878	25.1272	24.6134	24.9157	25.0859	25.2523	24.7317	24.7733	24.964	24.8929	24.8575	25.1255	24.9878	25.1272	24.6134	24.9157	25.0859	O43678	NDUFA2
0	0	0	24.4844	24.6421	24.5136	24.6781	24.8513	24.9508	24.7224	25.0161	24.7908	25.018	24.9021	24.823	24.4844	24.6421	24.5136	24.6781	24.8513	24.9508	24.7224	25.0161	24.7908	25.018	24.9021	24.823	O43681	ASNA1
0	0	0	26.5049	26.5154	26.5311	26.2085	26.3042	25.9947	26.0749	26.202	26.1587	25.7137	25.5367	25.959	26.5049	26.5154	26.5311	26.2085	26.3042	25.9947	26.0749	26.202	26.1587	25.7137	25.5367	25.959	O43704	SULT1B1
0	0	0	28.6137	28.6867	28.7221	28.5728	28.6768	28.3098	28.824	28.7424	28.4158	28.7567	28.8285	28.7518	28.6137	28.6867	28.7221	28.5728	28.6768	28.3098	28.824	28.7424	28.4158	28.7567	28.8285	28.7518	O43707;F5GXS2	ACTN4
0	0	0	22.8309	23.0217	23.3106	22.837	22.7811	23.1366	23.1637	23.0397	23.0926	22.975	23.0004	22.6139	22.8309	23.0217	23.3106	22.837	22.7811	23.1366	23.1637	23.0397	23.0926	NA	23.0004	22.6139	O43719	HTATSF1
0	0	0	25.1606	24.8383	25.1325	25.3308	25.1652	24.9944	25.1135	25.1756	25.0284	25.1925	25.1399	25.3115	25.1606	24.8383	25.1325	25.3308	25.1652	24.9944	25.1135	25.1756	25.0284	25.1925	25.1399	25.3115	O43747	AP1G1
0	0	0	23.6544	22.6171	23.8985	23.4924	24.0605	24.1405	22.8425	21.0603	23.0169	23.6051	22.5356	23.6316	23.6544	NA	23.8985	23.4924	24.0605	24.1405	NA	NA	23.0169	23.6051	NA	23.6316	O43752	STX6
0	0	0	25.8439	25.9837	25.7942	25.7806	26.0375	25.9916	25.6642	25.7131	26.1612	25.6148	25.6364	25.7783	25.8439	25.9837	25.7942	25.7806	26.0375	25.9916	25.6642	25.7131	26.1612	25.6148	25.6364	25.7783	O43765;K7EMD6	SGTA
0	0	0	21.8602	25.0198	24.9513	25.142	24.7156	24.7726	24.5695	24.9469	25.1201	24.838	24.8089	25.003	NA	25.0198	24.9513	25.142	24.7156	24.7726	24.5695	24.9469	25.1201	24.838	24.8089	25.003	O43772;C9JPE1	SLC25A20
0	0	0	26.8599	26.6867	26.7071	26.7589	26.7497	26.7082	26.4983	26.7701	26.6484	26.5657	26.5618	26.6034	26.8599	26.6867	26.7071	26.7589	26.7497	26.7082	26.4983	26.7701	26.6484	26.5657	26.5618	26.6034	O43776	NARS
0	0	0	26.7715	26.7895	26.8831	26.6342	26.8007	26.6356	26.767	26.8829	26.7704	26.7016	26.3997	26.6795	26.7715	26.7895	26.8831	26.6342	26.8007	26.6356	26.767	26.8829	26.7704	26.7016	26.3997	26.6795	O43809;H3BND3;H3BV41	NUDT21
0	0	0	24.1526	24.2195	24.5102	24.0346	23.9688	23.9566	24.4662	24.5572	24.5854	24.3142	24.2989	24.323	24.1526	24.2195	24.5102	24.0346	23.9688	23.9566	24.4662	24.5572	24.5854	24.3142	24.2989	24.323	O43815	STRN
0	0	0	24.6718	20.9706	24.4623	21.8499	21.8057	23.867	23.9908	23.9754	24.1973	23.9605	23.8393	23.8338	24.6718	NA	24.4623	NA	NA	23.867	23.9908	23.9754	24.1973	23.9605	23.8393	23.8338	O43818	RRP9
0	0	0	22.5152	23.1015	23.8275	23.8101	23.3281	23.5816	23.57	23.7309	22.2911	22.5581	22.806	23.7895	NA	23.1015	23.8275	23.8101	23.3281	23.5816	23.57	23.7309	NA	NA	NA	23.7895	O43823	AKAP8
0	0	0	25.2305	25.1107	25.0756	25.1049	25.1326	25.047	25.2498	25.3051	25.1664	25.2364	25.0988	25.1405	25.2305	25.1107	25.0756	25.1049	25.1326	25.047	25.2498	25.3051	25.1664	25.2364	25.0988	25.1405	O43847;G3V1R5;F5H7V1	NRD1
0	0	0	28.2639	28.2546	28.3736	28.2977	28.4143	28.3435	28.0908	28.3081	28.2029	28.4009	28.2933	28.4811	28.2639	28.2546	28.3736	28.2977	28.4143	28.3435	28.0908	28.3081	28.2029	28.4009	28.2933	28.4811	O43852	CALU
0	0	0	21.821	24.5376	24.1029	23.7896	23.9978	24.2654	23.614	24.1176	24.0896	23.6272	23.7955	23.5473	NA	24.5376	24.1029	23.7896	23.9978	24.2654	23.614	24.1176	24.0896	23.6272	23.7955	23.5473	O43865	AHCYL1
0	0	0	22.3431	20.794	24.2337	24.3958	23.9556	24.2402	23.9917	23.8813	22.3613	22.0236	22.505	23.1236	NA	NA	24.2337	24.3958	23.9556	24.2402	23.9917	23.8813	NA	NA	NA	23.1236	O43896	KIF1C
0	0	0	23.5773	23.6247	23.809	23.5957	23.5572	23.5613	23.8415	24.1452	23.8851	23.428	23.5124	23.3744	23.5773	23.6247	23.809	23.5957	23.5572	23.5613	23.8415	24.1452	23.8851	23.428	23.5124	23.3744	O60216;E5RFV8;E5RIN7	RAD21
0	0	0	24.0074	24.0863	24.2536	23.9193	24.217	24.1174	21.7379	24.0366	24.0161	23.6032	23.8427	23.8221	24.0074	24.0863	24.2536	23.9193	24.217	24.1174	NA	24.0366	24.0161	23.6032	23.8427	23.8221	O60220;A0A2R8YDA8	TIMM8A
0	0	0	22.2046	22.2331	22.451	22.1549	22.0532	22.1559	23.1498	22.2945	22.4744	21.7217	22.2235	22.44	NA	22.2331	22.451	22.1549	22.0532	22.1559	NA	22.2945	22.4744	NA	22.2235	22.44	O60231;A0A140T947;Q5SQH5	DHX16
0	0	0	24.4515	24.2216	24.4069	24.5222	24.5308	25.0096	24.351	24.5751	24.4874	24.9218	24.6093	24.9862	24.4515	24.2216	24.4069	24.5222	24.5308	25.0096	24.351	24.5751	24.4874	24.9218	24.6093	24.9862	O60234;M0QYJ8;M0QX47;M0QXC2;M0R0C1	GMFG
0	0	0	22.43	22.9471	22.9803	22.8726	22.6801	21.333	23.6861	23.6491	23.8574	23.6516	23.3237	23.6203	NA	22.9471	22.9803	NA	22.6801	NA	23.6861	23.6491	23.8574	23.6516	23.3237	23.6203	O60245;H0YAH0	PCDH7
0	0	0	23.5657	23.5234	23.6475	23.5607	23.7843	23.3055	23.5586	23.864	23.4278	23.6344	23.7568	23.5366	23.5657	23.5234	23.6475	23.5607	23.7843	23.3055	23.5586	23.864	23.4278	23.6344	23.7568	23.5366	O60256;E7EPA1;C9JJS3;C9K0K7;C9JDU5;I3L0S1	PRPSAP2
0	0	0	24.4335	24.5341	24.704	24.8578	24.7506	24.6498	25.0357	24.8873	24.8781	24.7663	24.7802	24.6235	24.4335	24.5341	24.704	24.8578	24.7506	24.6498	25.0357	24.8873	24.8781	24.7663	24.7802	24.6235	O60264	SMARCA5
0	0	0	21.6078	21.5646	21.373	21.5832	21.2446	21.7908	22.8394	21.9938	21.9769	21.5753	21.1352	22.8057	21.6078	21.5646	21.373	21.5832	NA	NA	NA	NA	NA	NA	NA	NA	O60287	URB1
0	0	0	21.3767	24.0048	22.2416	23.8344	24.2709	23.1732	21.4819	24.232	21.1021	21.8974	21.8784	21.8821	NA	24.0048	NA	23.8344	24.2709	NA	NA	24.232	NA	NA	NA	NA	O60306	AQR
0	0	0	22.9477	21.9052	21.5375	23.0957	21.9952	23.7871	22.0171	22.8439	22.1145	22.8556	23.0489	23.4077	22.9477	NA	NA	23.0957	NA	23.7871	NA	22.8439	NA	22.8556	23.0489	23.4077	O60353	FZD6
0	0	0	23.1505	23.0292	23.0769	23.3615	23.3756	23.1117	22.7596	23.0872	22.1376	23.3537	22.452	23.3539	23.1505	23.0292	23.0769	23.3615	23.3756	23.1117	NA	23.0872	NA	23.3537	NA	23.3539	O60443;H7BZJ0;H7C147;C9JSR4	DFNA5
0	0	0	23.5058	23.6351	23.5634	23.4103	23.3744	21.1883	23.9149	24.3714	24.0582	23.7504	23.5292	23.3973	23.5058	23.6351	23.5634	23.4103	23.3744	NA	23.9149	24.3714	24.0582	23.7504	23.5292	23.3973	O60449	LY75
0	0	0	24.278	24.5815	24.7058	23.9906	24.0711	24.3224	25.0566	24.8731	24.7456	24.4707	24.1558	24.9004	24.278	24.5815	24.7058	23.9906	24.0711	24.3224	25.0566	24.8731	24.7456	24.4707	24.1558	24.9004	O60462	NRP2
0	0	0	24.1129	24.3566	24.4795	24.6005	24.263	24.3966	24.103	24.3783	24.2826	24.4459	24.1049	24.2729	24.1129	24.3566	24.4795	24.6005	24.263	24.3966	24.103	24.3783	24.2826	24.4459	24.1049	24.2729	O60488	ACSL4
0	0	0	26.8292	26.7186	26.8042	26.5936	26.5891	26.5655	26.7462	26.7238	26.8078	26.6509	26.5894	26.6687	26.8292	26.7186	26.8042	26.5936	26.5891	26.5655	26.7462	26.7238	26.8078	26.6509	26.5894	26.6687	O60493	SNX3
0	0	0	23.0265	23.0917	23.0385	23.4193	23.4194	23.2591	23.1168	23.1031	23.422	23.1713	23.2643	23.0852	23.0265	23.0917	23.0385	23.4193	23.4194	23.2591	23.1168	23.1031	23.422	23.1713	23.2643	23.0852	O60502	MGEA5
0	0	0	24.5871	21.7405	24.2575	24.762	24.7027	24.4537	24.4876	24.2862	24.2182	24.2329	23.5189	24.3171	24.5871	NA	24.2575	24.762	24.7027	24.4537	24.4876	24.2862	24.2182	24.2329	23.5189	24.3171	O60504;E5RIA0;E5RJP2;H0YAZ3;H0YB51	SORBS3
0	0	0	26.8868	26.8049	26.8838	26.8151	26.8423	26.6606	26.8163	26.8313	27.0493	26.8317	26.7655	26.9039	26.8868	26.8049	26.8838	26.8151	26.8423	26.6606	26.8163	26.8313	27.0493	26.8317	26.7655	26.9039	O60506	SYNCRIP
0	0	0	22.9982	28.376	27.8796	28.0019	28.6002	27.9971	28.3533	28.5442	28.2544	28.3033	28.8573	28.4282	NA	28.376	27.8796	28.0019	28.6002	27.9971	28.3533	28.5442	28.2544	28.3033	28.8573	28.4282	O60518	RANBP6
0	0	0	23.5798	23.5388	23.7036	23.3693	23.5493	23.4746	23.3382	23.6402	23.5129	22.4741	23.0176	23.186	23.5798	23.5388	23.7036	23.3693	23.5493	23.4746	23.3382	23.6402	23.5129	NA	23.0176	23.186	O60524;G3V5V3	NEMF
0	0	0	23.6502	23.7586	23.6444	23.8227	23.4214	23.6268	23.7209	23.7275	24.0331	23.4935	23.8384	23.6744	23.6502	23.7586	23.6444	23.8227	23.4214	23.6268	23.7209	23.7275	24.0331	23.4935	23.8384	23.6744	O60551;Q5VUC6	NMT2
0	0	0	25.2113	25.4436	25.3406	25.8234	25.7873	25.8578	25.2149	25.2931	25.3439	25.8315	25.7604	25.8113	25.2113	25.4436	25.3406	25.8234	25.7873	25.8578	25.2149	25.2931	25.3439	25.8315	25.7604	25.8113	O60568;H7C2V1	PLOD3
0	0	0	24.2781	23.824	24.169	24.0951	23.8695	22.4884	23.8823	23.9418	23.9674	22.9133	23.5358	23.742	24.2781	23.824	24.169	24.0951	23.8695	NA	23.8823	23.9418	23.9674	NA	23.5358	23.742	O60573;B8ZZL3;B9A044;B8ZZ50	EIF4E2
0	0	0	24.8292	24.5561	24.4883	24.8893	24.7526	24.8365	24.7359	24.7708	24.5142	24.3065	21.8297	24.8163	24.8292	24.5561	24.4883	24.8893	24.7526	24.8365	24.7359	24.7708	24.5142	24.3065	NA	24.8163	O60645;D6RB59	EXOC3
0	0	0	26.621	26.6661	26.7753	26.6776	26.6652	26.8126	26.5825	26.6815	26.7619	25.878	26.1583	26.0191	26.621	26.6661	26.7753	26.6776	26.6652	26.8126	26.5825	26.6815	26.7619	25.878	26.1583	26.0191	O60664;K7ERZ3	PLIN3
0	0	0	26.4451	26.5566	26.6854	26.7984	26.8453	26.84	26.4762	26.6283	26.5096	27.0534	27.0142	27.0232	26.4451	26.5566	26.6854	26.7984	26.8453	26.84	26.4762	26.6283	26.5096	27.0534	27.0142	27.0232	O60701	UGDH
0	0	0	26.0319	26.0724	26.0168	25.808	25.801	25.834	26.0843	25.9813	25.9172	25.7438	25.9351	25.7793	26.0319	26.0724	26.0168	25.808	25.801	25.834	26.0843	25.9813	25.9172	25.7438	25.9351	25.7793	O60749	SNX2
0	0	0	26.4926	26.2225	26.2888	26.3996	26.4793	26.2408	26.3305	26.3291	26.2559	26.5171	26.6207	26.6206	26.4926	26.2225	26.2888	26.3996	26.4793	26.2408	26.3305	26.3291	26.2559	26.5171	26.6207	26.6206	O60763	USO1
0	0	0	24.5217	24.3514	24.4963	23.6204	23.9808	22.0746	24.1661	23.9702	24.2207	24.1395	23.633	24.1234	24.5217	24.3514	24.4963	23.6204	23.9808	NA	24.1661	23.9702	24.2207	24.1395	23.633	24.1234	O60783	MRPS14
0	0	0	24.3938	24.562	24.6118	24.5451	24.4966	24.3033	24.3525	24.5473	24.2031	24.0527	24.2075	24.4681	24.3938	24.562	24.6118	24.5451	24.4966	24.3033	24.3525	24.5473	24.2031	24.0527	24.2075	24.4681	O60784;B0QY01	TOM1
0	0	0	23.9721	23.9476	23.8462	24.0299	24.0642	24.0583	23.8716	23.7443	24.1395	24.051	24.0967	23.7639	23.9721	23.9476	23.8462	24.0299	24.0642	24.0583	23.8716	23.7443	24.1395	24.051	24.0967	23.7639	O60826	CCDC22
0	0	0	25.6182	25.4635	25.3271	25.5722	25.5554	25.3826	25.4633	25.0755	25.3725	25.2894	25.1843	25.0367	25.6182	25.4635	25.3271	25.5722	25.5554	25.3826	25.4633	25.0755	25.3725	25.2894	25.1843	25.0367	O60828;A0A5H1ZRR1	PQBP1
0	0	0	24.2487	24.3158	24.9174	24.4998	24.8751	24.4276	24.1395	24.6924	24.5219	24.9305	24.6603	24.8858	24.2487	24.3158	24.9174	24.4998	24.8751	24.4276	24.1395	24.6924	24.5219	24.9305	24.6603	24.8858	O60831;A6NP52;A6NM71	PRAF2
0	0	0	25.0314	25.1086	25.3038	25.1115	25.0373	25.1832	25.0747	25.2859	24.99	24.9693	24.6742	24.9405	25.0314	25.1086	25.3038	25.1115	25.0373	25.1832	25.0747	25.2859	24.99	24.9693	24.6742	24.9405	O60832;C9IYT0;H7C0M1	DKC1
0	0	0	27.1036	27.0443	27.232	27.2015	27.1001	27.2368	26.7246	27.0057	27.2954	27.5552	27.4511	27.572	27.1036	27.0443	27.232	27.2015	27.1001	27.2368	26.7246	27.0057	27.2954	27.5552	27.4511	27.572	O60869	EDF1
0	0	0	25.8439	25.6985	25.688	25.8407	25.8655	25.8979	26.0699	26.0317	25.9432	26.0925	26.1184	26.0393	25.8439	25.6985	25.688	25.8407	25.8655	25.8979	26.0699	26.0317	25.9432	26.0925	26.1184	26.0393	O60884	DNAJA2
0	0	0	23.431	21.9441	21.6825	22.9662	22.9517	22.1362	21.7691	22.6811	21.9322	22.5813	21.8532	21.6137	NA	NA	NA	22.9662	22.9517	NA	NA	22.6811	NA	NA	NA	NA	O60885	BRD4
0	0	0	24.0845	23.6938	23.5381	23.5432	23.4112	23.8159	23.4282	23.5851	23.5489	23.9387	23.4864	23.7058	24.0845	23.6938	23.5381	23.5432	23.4112	23.8159	23.4282	23.5851	23.5489	23.9387	23.4864	23.7058	O75051	PLXNA2
0	0	0	29.221	29.3819	29.3958	29.5783	29.453	29.4502	29.3826	29.4491	29.3349	29.4909	29.4859	29.4387	29.221	29.3819	29.3958	29.5783	29.453	29.4502	29.3826	29.4491	29.3349	29.4909	29.4859	29.4387	O75083;D6RD66	WDR1
0	0	0	26.0155	25.7618	25.7109	25.7609	25.8445	25.7458	25.8071	25.606	25.5333	25.4516	25.3134	25.435	26.0155	25.7618	25.7109	25.7609	25.8445	25.7458	25.8071	25.606	25.5333	25.4516	25.3134	25.435	O75116;E9PF63;Q14DU5	ROCK2
0	0	0	25.3465	25.231	25.5025	25.3714	25.3813	25.1388	25.3211	25.2194	25.281	25.2743	25.1271	25.1576	25.3465	25.231	25.5025	25.3714	25.3813	25.1388	25.3211	25.2194	25.281	25.2743	25.1271	25.1576	O75131;A0A087WYQ3	CPNE3
0	0	-1	32.2544	32.0637	32.1705	31.8537	31.8251	31.4033	32.0912	32.1684	31.9489	31.1274	31.0966	31.2093	32.2544	32.0637	32.1705	31.8537	31.8251	31.4033	32.0912	32.1684	31.9489	31.1274	31.0966	31.2093	O75146	HIP1R
0	0	0	25.7494	25.7484	25.8072	25.8943	25.9868	25.6972	26.1669	26.1173	26.0052	25.9417	25.9922	26.028	25.7494	25.7484	25.8072	25.8943	25.9868	25.6972	26.1669	26.1173	26.0052	25.9417	25.9922	26.028	O75165	DNAJC13
0	0	0	22.4825	21.5209	22.6427	22.2945	23.2925	22.6886	21.5469	21.8948	22.2008	21.661	21.9177	21.6096	NA	NA	22.6427	NA	23.2925	22.6886	NA	NA	NA	NA	NA	NA	O75170;T1ECW5;A0A0A0MSJ8	PPP6R2
0	0	0	22.0449	22.1325	22.205	22.032	23.2431	22.4057	21.8333	22.0018	22.3363	21.8467	22.758	22.0606	22.0449	22.1325	22.205	22.032	NA	22.4057	21.8333	NA	NA	21.8467	22.758	NA	O75179;H0YM23;H0YLQ3	ANKRD17
0	0	0	25.4877	25.2218	25.1806	20.9622	25.2599	25.2786	25.1773	25.9678	25.52	25.0921	24.8746	25.2066	25.4877	25.2218	25.1806	NA	25.2599	25.2786	25.1773	25.9678	25.52	25.0921	24.8746	25.2066	O75223;M0QZK8;B8ZZK2	GGCT
0	0	0	25.6508	25.4056	25.9285	25.3868	25.4909	25.6016	25.5161	25.9955	25.5018	25.8535	25.5133	25.6987	25.6508	25.4056	25.9285	25.3868	25.4909	25.6016	25.5161	25.9955	25.5018	25.8535	25.5133	25.6987	O75306	NDUFS2
0	0	0	24.7097	21.713	24.8401	22.3108	24.8892	21.7186	22.4508	24.6532	24.9873	22.0854	21.9765	22.105	24.7097	NA	24.8401	NA	24.8892	NA	NA	24.6532	24.9873	NA	NA	NA	O75323;F8WBI5	GBAS
0	0	0	26.5043	26.7382	26.7661	26.8195	26.8033	26.859	26.7157	26.8413	26.8077	26.9102	26.733	26.8255	26.5043	26.7382	26.7661	26.8195	26.8033	26.859	26.7157	26.8413	26.8077	26.9102	26.733	26.8255	O75340;A0A024QZ42	PDCD6
0	0	0	25.4458	25.1207	25.5517	25.5667	25.3327	25.5577	25.6513	25.8239	25.7852	26.0075	25.9242	26.0159	25.4458	25.1207	25.5517	25.5667	25.3327	25.5577	25.6513	25.8239	25.7852	26.0075	25.9242	26.0159	O75348	ATP6V1G1
0	0	0	26.0158	25.9612	26.0083	26.1442	26.2259	26.1111	25.8527	26.1699	26.1973	26.2787	26.191	26.1741	26.0158	25.9612	26.0083	26.1442	26.2259	26.1111	25.8527	26.1699	26.1973	26.2787	26.191	26.1741	O75351	VPS4B
0	0	0	26.1657	26.1008	26.1966	25.6518	25.7152	25.7727	25.7924	25.9841	26.2263	25.6556	25.7422	25.8301	26.1657	26.1008	26.1966	25.6518	25.7152	25.7727	25.7924	25.9841	26.2263	25.6556	25.7422	25.8301	O75367;B4DJC3	H2AFY
0	0	0	26.1287	26.2241	26.2998	25.9978	26.1539	26.0084	26.178	26.3689	26.5708	26.3222	26.2024	26.2155	26.1287	26.2241	26.2998	25.9978	26.1539	26.0084	26.178	26.3689	26.5708	26.3222	26.2024	26.2155	O75368	SH3BGRL
0	0	0	29.3128	29.3981	29.4008	29.3439	29.3847	29.3925	29.3467	29.3301	29.2886	29.3389	29.345	29.3401	29.3128	29.3981	29.4008	29.3439	29.3847	29.3925	29.3467	29.3301	29.2886	29.3389	29.345	29.3401	O75369;E7EN95	FLNB
0	0	0	25.3469	25.6223	25.3575	25.4854	25.4375	25.573	25.4368	25.1388	25.3728	25.4468	22.3254	25.2316	25.3469	25.6223	25.3575	25.4854	25.4375	25.573	25.4368	25.1388	25.3728	25.4468	NA	25.2316	O75380;D6RBT3	NDUFS6
0	0	0	23.9812	24.4563	24.2966	24.1966	24.5298	24.3887	23.5716	24.1679	24.2391	24.3189	24.1107	24.4468	23.9812	24.4563	24.2966	24.1966	24.5298	24.3887	23.5716	24.1679	24.2391	24.3189	24.1107	24.4468	O75381	PEX14
0	0	0	24.2572	21.4574	24.0206	23.9791	23.9707	24.665	24.1462	24.1197	24.2646	24.1521	21.329	24.0318	24.2572	NA	24.0206	23.9791	23.9707	24.665	24.1462	24.1197	24.2646	24.1521	NA	24.0318	O75391;I3L0X5;I3L4C3	SPAG7
0	0	0	27.4031	27.2948	27.2456	27.5161	27.4817	27.4443	27.3701	27.4607	27.4361	27.5646	27.54	27.5469	27.4031	27.2948	27.2456	27.5161	27.4817	27.4443	27.3701	27.4607	27.4361	27.5646	27.54	27.5469	O75396	SEC22B
0	0	0	25.4335	25.5427	25.4731	25.5354	25.454	25.4644	25.3657	25.3624	25.4049	25.5595	25.3247	25.3158	25.4335	25.5427	25.4731	25.5354	25.454	25.4644	25.3657	25.3624	25.4049	25.5595	25.3247	25.3158	O75400	PRPF40A
0	0	0	23.7268	23.9213	23.6237	23.4616	23.6947	23.8281	23.555	23.9165	24.0965	23.5437	23.4913	23.6281	23.7268	23.9213	23.6237	23.4616	23.6947	23.8281	23.555	23.9165	24.0965	23.5437	23.4913	23.6281	O75410;H0YAY0;E7EVI4;E7ET87;H0YBT8;E5RFM9;R4GMT7;B4E3H6	TACC1
0	0	0	24.5203	24.3705	24.7239	24.1211	24.5646	24.5436	24.5005	24.798	24.1356	24.7377	24.6469	24.6752	24.5203	24.3705	24.7239	24.1211	24.5646	24.5436	24.5005	24.798	24.1356	24.7377	24.6469	24.6752	O75431;C9JNK6;C9JAZ1	MTX2
0	0	0	25.5181	25.3624	25.6758	25.5062	25.7427	25.5937	25.2771	25.6577	25.4702	25.4923	25.416	25.5306	25.5181	25.3624	25.6758	25.5062	25.7427	25.5937	25.2771	25.6577	25.4702	25.4923	25.416	25.5306	O75436;S4R3Q6	VPS26A
0	0	0	24.7988	24.8913	25.1902	24.9143	24.9209	24.8256	24.8866	25.2624	24.9414	24.9649	24.6961	22.7162	24.7988	24.8913	25.1902	24.9143	24.9209	24.8256	24.8866	25.2624	24.9414	24.9649	24.6961	NA	O75438	NDUFB1
0	0	0	24.7429	24.6538	24.8547	25.0542	25.0949	24.7143	24.8086	24.8333	24.8589	24.8929	24.8958	24.7495	24.7429	24.6538	24.8547	25.0542	25.0949	24.7143	24.8086	24.8333	24.8589	24.8929	24.8958	24.7495	O75439;G3V0E4	PMPCB
0	0	0	25.8614	25.7199	25.686	25.3504	25.4848	25.5367	25.7001	25.9938	25.9455	25.2675	24.9677	24.9231	25.8614	25.7199	25.686	25.3504	25.4848	25.5367	25.7001	25.9938	25.9455	25.2675	24.9677	24.9231	O75475	PSIP1
0	0	0	25.6282	25.9303	25.6757	25.6256	25.6381	25.555	25.8609	25.7566	25.5981	25.5166	25.6994	25.5808	25.6282	25.9303	25.6757	25.6256	25.6381	25.555	25.8609	25.7566	25.5981	25.5166	25.6994	25.5808	O75477;B0QZ43	ERLIN1
0	0	0	24.6173	24.144	24.3624	24.1264	24.2415	24.059	24.5705	24.5587	24.2905	24.4814	24.4989	24.2349	24.6173	24.144	24.3624	24.1264	24.2415	24.059	24.5705	24.5587	24.2905	24.4814	24.4989	24.2349	O75489	NDUFS3
0	0	0	26.0711	25.7456	25.9151	25.6044	25.8291	25.7346	26.0418	26.0228	25.938	25.9474	25.5901	25.8951	26.0711	25.7456	25.9151	25.6044	25.8291	25.7346	26.0418	26.0228	25.938	25.9474	25.5901	25.8951	Q5JRI1;O75494	SRSF10
0	0	0	24.681	24.0758	24.7605	24.7659	24.9533	24.6565	24.7296	24.9056	22.4426	25.151	24.7201	24.8892	24.681	24.0758	24.7605	24.7659	24.9533	24.6565	24.7296	24.9056	NA	25.151	24.7201	24.8892	O75506	HSBP1
0	0	0	28.1734	27.4551	27.3902	27.8736	27.5964	27.7898	27.1474	27.0443	27.239	26.8838	26.7344	22.9535	28.1734	27.4551	27.3902	27.8736	27.5964	27.7898	27.1474	27.0443	27.239	26.8838	26.7344	NA	O75508;B4DFI2	CLDN11
0	0	0	27.3247	27.7075	27.642	27.4689	27.6248	27.2971	27.5701	27.6225	27.6216	27.547	27.6358	27.4866	27.3247	27.7075	27.642	27.4689	27.6248	27.2971	27.5701	27.6225	27.6216	27.547	27.6358	27.4866	O75531	BANF1
0	0	0	26.3778	26.2463	26.3629	26.3418	26.3447	26.2947	26.2982	26.3521	26.3822	26.3269	26.2231	26.2861	26.3778	26.2463	26.3629	26.3418	26.3447	26.2947	26.2982	26.3521	26.3822	26.3269	26.2231	26.2861	O75533	SF3B1
0	0	0	26.2516	26.3133	26.1161	26.5093	26.5076	26.4917	26.0694	26.0431	26.0519	26.03	26.0597	26.3163	26.2516	26.3133	26.1161	26.5093	26.5076	26.4917	26.0694	26.0431	26.0519	26.03	26.0597	26.3163	O75534;E9PLT0	CSDE1
0	0	0	21.9859	21.8851	24.0547	22.9784	24.0098	23.9465	24.0249	24.1771	24.0318	24.1225	24.2964	24.3255	NA	NA	24.0547	NA	24.0098	23.9465	24.0249	24.1771	24.0318	24.1225	24.2964	24.3255	O75569;F8WEG8;G5E9Q4;C9JMM3	PRKRA
0	0	0	25.8668	26.1921	25.4379	25.582	25.5795	25.8948	25.322	25.7493	25.8016	25.7639	25.7592	25.8555	25.8668	26.1921	25.4379	25.582	25.5795	25.8948	25.322	25.7493	25.8016	25.7639	25.7592	25.8555	O75607	NPM3
0	0	0	26.2997	26.079	26.278	26.1286	26.0923	26.1261	26.1017	26.3243	26.2874	26.1735	26.1233	26.2341	26.2997	26.079	26.278	26.1286	26.0923	26.1261	26.1017	26.3243	26.2874	26.1735	26.1233	26.2341	O75643;A0A494C1A5	SNRNP200
0	0	0	25.1563	25.5128	25.4164	25.5943	25.6946	25.374	25.3471	25.2964	25.403	25.5505	25.7402	25.738	25.1563	25.5128	25.4164	25.5943	25.6946	25.374	25.3471	25.2964	25.403	25.5505	25.7402	25.738	O75663	TIPRL
0	0	0	23.6239	23.3965	23.3203	23.6752	23.2991	23.3073	23.5373	23.3764	23.3689	23.2939	23.1827	23.1935	23.6239	23.3965	23.3203	23.6752	23.2991	23.3073	23.5373	23.3764	23.3689	23.2939	23.1827	23.1935	O75691	UTP20
0	0	0	24.1294	24.4041	24.1593	24.395	24.1052	24.5046	24.5042	24.4005	24.938	24.406	24.5721	24.4732	24.1294	24.4041	24.1593	24.395	24.1052	24.5046	24.5042	24.4005	24.938	24.406	24.5721	24.4732	O75695	RP2
0	0	0	33.8827	33.4801	33.6007	33.55	33.277	33.3209	33.6264	33.5512	33.3957	30.593	33.8228	33.1822	33.8827	33.4801	33.6007	33.55	33.277	33.3209	33.6264	33.5512	33.3957	30.593	33.8228	33.1822	O75717	WDHD1
0	0	0	23.9878	23.5965	23.9311	23.9682	23.9442	23.7346	24.2861	24.3367	24.2216	24.0737	23.9631	23.8692	23.9878	23.5965	23.9311	23.9682	23.9442	23.7346	24.2861	24.3367	24.2216	24.0737	23.9631	23.8692	O75746	SLC25A12
0	0	0	26.8897	26.8967	26.9116	26.9654	27.0095	26.9195	26.7967	26.742	26.7604	26.7858	27.015	26.9136	26.8897	26.8967	26.9116	26.9654	27.0095	26.9195	26.7967	26.742	26.7604	26.7858	27.015	26.9136	O75821;K7EL20;K7ER90;K7ENA8	EIF3G
0	0	0	27.6413	27.607	27.7012	27.4383	27.5615	27.4482	27.3738	27.2357	27.417	27.3879	27.5818	27.45	27.6413	27.607	27.7012	27.4383	27.5615	27.4482	27.3738	27.2357	27.417	27.3879	27.5818	27.45	O75822	EIF3J
0	0	1	25.6555	25.6375	25.6497	26.2287	26.3964	26.3589	26.2298	26.0682	26.2187	26.7904	26.8592	26.7114	25.6555	25.6375	25.6497	26.2287	26.3964	26.3589	26.2298	26.0682	26.2187	26.7904	26.8592	26.7114	O75828	CBR3
0	0	0	25.4985	25.0268	25.2868	25.0712	25.193	24.9509	25.1105	25.1782	24.8938	25.3972	25.1762	25.3542	25.4985	25.0268	25.2868	25.0712	25.193	24.9509	25.1105	25.1782	24.8938	25.3972	25.1762	25.3542	O75844	ZMPSTE24
0	0	0	25.9941	26.1135	26.0774	25.8469	25.8556	25.8952	26.0571	26.025	26.1204	25.8086	25.7595	25.8294	25.9941	26.1135	26.0774	25.8469	25.8556	25.8952	26.0571	26.025	26.1204	25.8086	25.7595	25.8294	O75874;C9J4N6	IDH1
1	0	1	22.1107	21.8308	24.1097	24.4168	24.5656	24.8424	24.4446	24.2322	24.1539	24.448	24.3814	24.4504	NA	NA	24.1097	24.4168	24.5656	24.8424	24.4446	24.2322	24.1539	24.448	24.3814	24.4504	O75884	RBBP9
0	0	0	24.2643	24.069	24.0172	23.8304	24.4318	24.2543	21.9443	23.8773	23.9358	24.2742	21.6168	24.2055	24.2643	24.069	24.0172	23.8304	24.4318	24.2543	NA	23.8773	23.9358	24.2742	NA	24.2055	O75886	STAM2
0	0	0	27.04	27.282	27.4006	27.4113	27.3624	27.446	27.271	27.2966	27.4139	27.323	27.2278	27.382	27.04	27.282	27.4006	27.4113	27.3624	27.446	27.271	27.2966	27.4139	27.323	27.2278	27.382	O75915	ARL6IP5
0	0	0	27.2395	27.1274	27.2272	26.8971	26.9246	26.8401	27.3397	27.4217	27.1921	27.0137	26.9301	26.9577	27.2395	27.1274	27.2272	26.8971	26.9246	26.8401	27.3397	27.4217	27.1921	27.0137	26.9301	26.9577	O75923	DYSF
0	0	0	24.2437	24.241	24.5225	24.0335	24.6194	24.4306	24.1308	24.7782	24.3213	24.4136	24.2238	24.598	24.2437	24.241	24.5225	24.0335	24.6194	24.4306	24.1308	24.7782	24.3213	24.4136	24.2238	24.598	O75934	BCAS2
0	0	0	25.798	25.7992	25.7021	25.6849	25.9658	25.823	25.6099	25.6222	25.6419	25.9352	25.6945	25.6622	25.798	25.7992	25.7021	25.6849	25.9658	25.823	25.6099	25.6222	25.6419	25.9352	25.6945	25.6622	O75935;X6RCK5;X6RA56;A0A0A0MRV8;X6RLR1	DCTN3
0	0	0	26.7961	26.5757	26.4912	26.4419	26.2833	26.3955	26.6	26.5155	26.5726	26.6113	26.3391	26.3505	26.7961	26.5757	26.4912	26.4419	26.2833	26.3955	26.6	26.5155	26.5726	26.6113	26.3391	26.3505	O75937	DNAJC8
0	0	0	23.988	24.2763	24.5152	24.2852	24.0799	23.9487	23.9308	24.3948	24.2428	24.3533	24.1756	24.3261	23.988	24.2763	24.5152	24.2852	24.0799	23.9487	23.9308	24.3948	24.2428	24.3533	24.1756	24.3261	O75940	SMNDC1
0	0	0	27.0754	26.9101	26.9724	26.9687	26.9976	26.8165	26.8182	27.1149	27.0241	27.062	26.9721	27.0537	27.0754	26.9101	26.9724	26.9687	26.9976	26.8165	26.8182	27.1149	27.0241	27.062	26.9721	27.0537	O75947	ATP5H
0	0	0	25.4921	25.4906	25.4969	25.1928	25.2075	24.9728	25.9399	25.7554	25.5524	25.0614	25.4137	25.2748	25.4921	25.4906	25.4969	25.1928	25.2075	24.9728	25.9399	25.7554	25.5524	25.0614	25.4137	25.2748	O75955;A0A140T9R1;A0A140T9W4;A2AB10;A2AB12	FLOT1
0	0	0	25.4528	25.6799	25.5607	25.3907	25.5916	25.4883	25.4083	25.575	25.5639	25.1987	24.6562	25.0515	25.4528	25.6799	25.5607	25.3907	25.5916	25.4883	25.4083	25.575	25.5639	25.1987	24.6562	25.0515	O75976	CPD
0	0	0	26.5652	26.6516	26.8158	26.7722	26.8381	26.7614	26.7234	26.6895	26.6364	26.5859	26.711	26.7172	26.5652	26.6516	26.8158	26.7722	26.8381	26.7614	26.7234	26.6895	26.6364	26.5859	26.711	26.7172	O76003	GLRX3
0	0	0	25.6612	25.4329	25.6508	25.4272	25.3157	25.2702	25.5603	25.403	25.4144	25.4098	25.4141	25.2997	25.6612	25.4329	25.6508	25.4272	25.3157	25.2702	25.5603	25.403	25.4144	25.4098	25.4141	25.2997	O76021;J3QSV6	RSL1D1
0	0	0	24.0791	24.0429	24.0597	23.9983	24.1025	24.3481	24.0799	24.0026	24.0762	23.9095	24.0705	24.0075	24.0791	24.0429	24.0597	23.9983	24.1025	24.3481	24.0799	24.0026	24.0762	23.9095	24.0705	24.0075	O76031	CLPX
0	0	0	26.8483	26.7044	26.8011	25.9891	26.0599	26.2503	26.2645	26.699	26.5495	26.196	25.9391	26.2192	26.8483	26.7044	26.8011	25.9891	26.0599	26.2503	26.2645	26.699	26.5495	26.196	25.9391	26.2192	O76070	SNCG
0	0	0	25.0624	24.8427	24.8991	25.0741	25.0198	25.0317	25.0203	24.9683	24.877	25.131	25.3227	25.0336	25.0624	24.8427	24.8991	25.0741	25.0198	25.0317	25.0203	24.9683	24.877	25.131	25.3227	25.0336	O76094;D6RDY6	SRP72
0	0	0	26.764	26.8394	26.7888	26.9006	26.7696	27.0486	26.6232	26.6328	26.8466	26.8121	26.8092	26.772	26.764	26.8394	26.7888	26.9006	26.7696	27.0486	26.6232	26.6328	26.8466	26.8121	26.8092	26.772	O94760;B4DYP1	DDAH1
0	0	0	24.6171	24.6759	24.5866	24.5378	24.5663	24.487	24.6635	24.5762	24.3945	24.0474	24.1847	24.3797	24.6171	24.6759	24.5866	24.5378	24.5663	24.487	24.6635	24.5762	24.3945	24.0474	24.1847	24.3797	O94776	MTA2
0	0	0	24.0294	24.2135	24.3252	24.346	24.3222	24.2198	24.3446	24.3727	24.374	24.5424	24.5372	24.5226	24.0294	24.2135	24.3252	24.346	24.3222	24.2198	24.3446	24.3727	24.374	24.5424	24.5372	24.5226	O94788;H0YMG7	ALDH1A2
0	0	0	24.2719	23.7088	24.0158	24.2196	24.5393	24.5264	23.9088	23.9809	23.7443	24.3461	24.4045	24.0634	24.2719	23.7088	24.0158	24.2196	24.5393	24.5264	23.9088	23.9809	23.7443	24.3461	24.4045	24.0634	O94804	STK10
0	0	0	21.1163	22.5339	22.2291	23.2575	23.206	21.6429	23.0164	23.0166	22.2723	23.0617	22.5837	23.5224	NA	NA	NA	23.2575	23.206	NA	23.0164	23.0166	NA	23.0617	NA	23.5224	O94822;H7BYG8	LTN1
0	0	0	25.6726	25.6343	25.8601	25.7673	25.7302	25.8733	25.6928	25.8013	25.7066	25.9649	25.8463	25.8787	25.6726	25.6343	25.8601	25.7673	25.7302	25.8733	25.6928	25.8013	25.7066	25.9649	25.8463	25.8787	O94826	TOMM70A
0	0	0	22.7129	22.9917	23.0511	22.5653	22.4097	21.4472	22.8315	21.8244	22.3599	23.0743	21.7555	22.0533	22.7129	22.9917	23.0511	NA	22.4097	NA	22.8315	NA	NA	NA	NA	22.0533	O94830;H0YF30	DDHD2
0	0	0	23.6144	24.0355	24.1683	24.1011	24.2079	23.8527	24.2022	24.5122	24.207	23.847	24.0142	23.9411	23.6144	24.0355	24.1683	24.1011	24.2079	23.8527	24.2022	24.5122	24.207	23.847	24.0142	23.9411	O94832;J3QRN6;K7EIG7	MYO1D
0	0	0	25.7264	25.7868	25.941	26.0142	26.1675	26.0793	25.8014	25.93	25.9483	26.4793	26.1623	26.3019	25.7264	25.7868	25.941	26.0142	26.1675	26.0793	25.8014	25.93	25.9483	26.4793	26.1623	26.3019	O94855;E9PDM8;E9PC44	SEC24D
0	0	0	24.7462	24.6238	24.8984	24.8031	24.8428	24.6417	24.6155	24.7497	24.7009	24.8367	24.4944	24.8102	24.7462	24.6238	24.8984	24.8031	24.8428	24.6417	24.6155	24.7497	24.7009	24.8367	24.4944	24.8102	O94874	UFL1
0	0	0	23.4868	23.7987	21.8192	21.5323	21.5133	22.9233	23.3791	22.1659	23.3442	22.3945	22.0237	22.7636	23.4868	23.7987	NA	NA	NA	NA	23.3791	NA	23.3442	NA	NA	NA	O94875;H7BXR3	SORBS2
0	0	0	22.6465	23.8422	23.968	23.7526	23.75	23.7137	23.0506	24.0594	22.2272	23.4857	22.5959	23.843	NA	23.8422	23.968	23.7526	23.75	23.7137	NA	24.0594	NA	23.4857	NA	23.843	O94888	UBXN7
0	0	0	24.2463	24.6805	24.9888	25.0078	25.1526	25.1062	24.7047	24.7657	24.8751	24.5999	24.7104	24.432	24.2463	24.6805	24.9888	25.0078	25.1526	25.1062	24.7047	24.7657	24.8751	24.5999	24.7104	24.432	O94903;E5RFX7;E5RG77	PROSC
0	0	0	24.6258	24.6846	24.7313	24.9797	24.5524	24.8294	24.766	25.1477	24.6825	24.5672	24.7935	24.6221	24.6258	24.6846	24.7313	24.9797	24.5524	24.8294	24.766	25.1477	24.6825	24.5672	24.7935	24.6221	O94905;E5RHW4;E5RJ09	ERLIN2
0	0	0	25.3476	25.3867	25.4422	25.311	25.3483	25.3126	25.3908	25.2015	25.3033	25.3217	25.0917	25.2143	25.3476	25.3867	25.4422	25.311	25.3483	25.3126	25.3908	25.2015	25.3033	25.3217	25.0917	25.2143	O94906	PRPF6
0	0	0	24.5394	23.8633	23.8208	23.7778	23.8901	23.5381	24.0304	24.2833	23.8374	23.6953	24.0701	23.7815	24.5394	23.8633	23.8208	23.7778	23.8901	23.5381	24.0304	24.2833	23.8374	23.6953	24.0701	23.7815	O94915;A0A2C9F2R7;A0A286YEZ9;H0Y9X0	FRYL
0	0	0	23.4728	24.1637	23.9603	23.8909	23.9901	23.6199	23.8603	24.3558	24.1692	23.7561	23.8046	21.6955	23.4728	24.1637	23.9603	23.8909	23.9901	23.6199	23.8603	24.3558	24.1692	23.7561	23.8046	NA	O94919	ENDOD1
0	0	0	26.4528	26.5379	26.4313	26.3122	26.3592	26.4075	26.2545	26.2534	26.3365	26.6722	26.5514	26.6779	26.4528	26.5379	26.4313	26.3122	26.3592	26.4075	26.2545	26.2534	26.3365	26.6722	26.5514	26.6779	O94925	GLS
0	0	0	24.6516	24.702	24.5646	24.6478	24.6304	24.5588	24.4708	24.7304	24.5583	24.5486	24.6566	24.3994	24.6516	24.702	24.5646	24.6478	24.6304	24.5588	24.4708	24.7304	24.5583	24.5486	24.6566	24.3994	O94973;A0A0G2JS82;A0A0G2JQM1	AP2A2
0	0	0	21.11	24.2146	22.5131	22.5558	23.9233	24.0429	22.1383	23.6568	21.277	22.3122	23.3937	21.9945	NA	24.2146	NA	NA	23.9233	24.0429	NA	23.6568	NA	NA	NA	NA	O94992	HEXIM1
0	0	0	21.9547	23.7337	24.4067	24.3088	24.3869	24.1842	24.1891	24.1751	23.6297	23.6908	23.9153	23.268	NA	23.7337	24.4067	24.3088	24.3869	24.1842	24.1891	24.1751	23.6297	23.6908	23.9153	23.268	O95084	PRSS23
0	0	0	21.7986	25.9629	26.1471	26.167	25.9428	25.8974	21.3647	22.3518	26.1269	26.1215	26.2575	26.1702	NA	25.9629	26.1471	26.167	25.9428	25.8974	NA	NA	26.1269	26.1215	26.2575	26.1702	O95168;F2Z3P9;C9JXQ9	NDUFB4
0	0	0	25.4456	25.3371	24.7847	25.1084	25.099	24.9885	25.0367	25.3387	25.2667	25.274	24.9297	25.248	25.4456	25.3371	24.7847	25.1084	25.099	24.9885	25.0367	25.3387	25.2667	25.274	24.9297	25.248	O95182	NDUFA7
0	0	0	26.7423	26.5526	26.4506	26.1562	25.6413	25.7683	27.0658	27.3427	27.3612	27.1689	27.245	27.3198	26.7423	26.5526	26.4506	26.1562	25.6413	25.7683	27.0658	27.3427	27.3612	27.1689	27.245	27.3198	O95183	VAMP5
0	0	0	27.7542	27.5733	27.7694	27.4921	27.7261	27.7132	27.4133	27.8134	27.535	22.173	27.495	27.5388	27.7542	27.5733	27.7694	27.4921	27.7261	27.7132	27.4133	27.8134	27.535	NA	27.495	27.5388	O95197;F5H617	RTN3
0	0	0	26.2473	25.8908	26.06	26.0635	26.0756	26.0737	26.1362	26.079	26.1097	26.047	25.9854	25.99	26.2473	25.8908	26.06	26.0635	26.0756	26.0737	26.1362	26.079	26.1097	26.047	25.9854	25.99	O95202	LETM1
0	0	0	25.2935	25.1757	25.4912	22.7121	25.3343	25.7904	25.4925	25.3118	24.9206	24.7968	25.0062	24.9072	25.2935	25.1757	25.4912	NA	25.3343	25.7904	25.4925	25.3118	24.9206	24.7968	25.0062	24.9072	O95218	ZRANB2
0	0	0	23.1057	23.4017	23.37	22.9291	23.4978	23.6367	23.0993	23.6763	23.771	23.4322	23.5075	23.0648	23.1057	23.4017	23.37	22.9291	23.4978	23.6367	23.0993	23.6763	23.771	23.4322	23.5075	23.0648	O95219	SNX4
0	0	0	24.9624	24.7337	24.5909	24.7094	24.648	24.4707	24.2736	24.3316	24.4544	24.1771	24.1997	24.3876	24.9624	24.7337	24.5909	24.7094	24.648	24.4707	24.2736	24.3316	24.4544	24.1771	24.1997	24.3876	O95232;J3KPP4;D6RDI2	LUC7L3
1	1	1	20.5848	23.0636	22.585	25.1793	25.0488	24.9737	26.9152	26.263	27.0406	27.6788	27.0551	27.1661	20.5848	23.0636	NA	25.1793	25.0488	24.9737	26.9152	26.263	27.0406	27.6788	27.0551	27.1661	O95236	APOL3
0	0	0	22.1449	22.9609	22.7891	22.8815	22.5797	22.4132	22.7781	22.5085	22.5597	22.2466	21.8777	21.8008	NA	22.9609	22.7891	22.8815	22.5797	22.4132	22.7781	22.5085	22.5597	NA	NA	NA	O95239;Q2VIQ3	KIF4A;KIF4B
0	0	0	26.2053	26.2786	26.1393	26.1639	26.2496	26.1451	26.2728	26.1091	26.2048	26.247	25.9213	26.1682	26.2053	26.2786	26.1393	26.1639	26.2496	26.1451	26.2728	26.1091	26.2048	26.247	25.9213	26.1682	O95292	VAPB
0	0	0	23.5579	23.6471	23.9792	23.6529	23.7301	23.8201	22.1004	23.4911	23.8578	23.6481	23.5097	23.7198	23.5579	23.6471	23.9792	23.6529	23.7301	23.8201	NA	23.4911	23.8578	23.6481	23.5097	23.7198	O95295	SNAPIN
0	0	0	21.8378	22.3525	24.2427	22.1961	24.3023	24.3175	23.9232	24.0565	23.8503	25.0628	24.4458	22.9291	NA	NA	24.2427	NA	24.3023	24.3175	23.9232	24.0565	23.8503	25.0628	24.4458	NA	O95297	MPZL1
0	0	0	21.2802	25.5359	25.3945	25.5828	24.7473	25.778	25.462	21.9375	25.1368	25.0695	22.9664	25.1758	NA	25.5359	25.3945	25.5828	24.7473	25.778	25.462	NA	25.1368	25.0695	NA	25.1758	O95298	NDUFC2
0	0	0	25.6509	24.9973	25.0446	25.0049	25.0657	25.0578	24.7712	25.0272	25.2286	24.9982	24.8186	25.0836	25.6509	24.9973	25.0446	25.0049	25.0657	25.0578	24.7712	25.0272	25.2286	24.9982	24.8186	25.0836	O95302	FKBP9
0	0	0	26.2201	26.0981	26.1599	26.381	26.3357	26.2736	25.9517	26.2085	26.2059	26.4348	26.19	26.3489	26.2201	26.0981	26.1599	26.381	26.3357	26.2736	25.9517	26.2085	26.2059	26.4348	26.19	26.3489	O95336;M0R261;M0R0U3	PGLS
0	0	0	26.6313	26.6301	26.7392	26.965	26.8816	26.7972	26.7195	26.7834	26.7474	26.897	26.923	26.9833	26.6313	26.6301	26.7392	26.965	26.8816	26.7972	26.7195	26.7834	26.7474	26.897	26.923	26.9833	O95340	PAPSS2
0	0	0	24.8481	24.6655	24.962	24.366	24.4497	24.4415	24.6916	24.583	24.6897	24.0774	23.5763	24.1656	24.8481	24.6655	24.962	24.366	24.4497	24.4415	24.6916	24.583	24.6897	24.0774	23.5763	24.1656	O95347	SMC2
0	0	0	21.8926	23.2183	23.0731	23.3584	23.4458	23.289	23.1557	23.6073	23.4512	23.2395	23.3031	23.5962	NA	23.2183	23.0731	23.3584	23.4458	23.289	23.1557	23.6073	23.4512	23.2395	23.3031	23.5962	O95352	ATG7
0	0	0	26.5651	26.5513	26.5715	26.7064	26.629	26.7878	26.5802	26.3164	26.4129	26.4699	26.4922	26.5302	26.5651	26.5513	26.5715	26.7064	26.629	26.7878	26.5802	26.3164	26.4129	26.4699	26.4922	26.5302	O95372;Q5QPQ0;Q5QPQ1;Q5QPQ3;Q5QPQ2	LYPLA2
0	0	0	27.201	27.0659	27.2691	27.2315	27.1838	27.083	27.2069	27.3226	27.2412	27.2232	27.229	27.2345	27.201	27.0659	27.2691	27.2315	27.1838	27.083	27.2069	27.3226	27.2412	27.2232	27.229	27.2345	O95373	IPO7
0	0	0	26.449	26.355	26.2631	26.4799	26.612	26.6283	26.1217	26.1658	26.2986	26.5749	26.4838	26.4533	26.449	26.355	26.2631	26.4799	26.612	26.6283	26.1217	26.1658	26.2986	26.5749	26.4838	26.4533	O95394;A0A494C0G1;H0Y987;A0A494C1Q4;A0A494C1E2;A0A087WT27;J3KN95;A0A494C099	PGM3
0	0	0	22.6582	24.9541	24.3655	24.5195	24.5871	24.3898	21.6782	21.9182	24.9502	24.5588	22.9275	21.9713	NA	24.9541	24.3655	24.5195	24.5871	24.3898	NA	NA	24.9502	24.5588	NA	NA	O95400	CD2BP2
0	0	0	26.7461	26.5032	26.6565	26.5925	26.7081	26.4565	26.6403	26.6644	26.5336	26.7615	26.5596	26.6946	26.7461	26.5032	26.6565	26.5925	26.7081	26.4565	26.6403	26.6644	26.5336	26.7615	26.5596	26.6946	O95433;G3V438;H0YJG7	AHSA1
0	0	0	24.3898	24.5017	24.2346	24.2831	23.9584	24.2525	24.6388	24.4227	24.1919	24.2772	24.0711	24.4638	24.3898	24.5017	24.2346	24.2831	23.9584	24.2525	24.6388	24.4227	24.1919	24.2772	24.0711	24.4638	O95456	PSMG1
0	0	0	24.2804	24.2138	24.3671	24.3201	24.512	24.5277	24.7493	24.6604	24.6833	24.8645	24.9591	24.9829	24.2804	24.2138	24.3671	24.3201	24.512	24.5277	24.7493	24.6604	24.6833	24.8645	24.9591	24.9829	O95479	H6PD
0	0	0	23.7668	23.9646	24.1391	24.5681	24.4184	24.313	23.89	23.8056	24.0201	24.7384	24.7721	24.7822	23.7668	23.9646	24.1391	24.5681	24.4184	24.313	23.89	23.8056	24.0201	24.7384	24.7721	24.7822	O95486	SEC24A
0	0	0	23.7661	23.7918	24.0555	24.1306	24.2067	23.9902	24.2605	23.7635	24.1765	24.1121	24.469	24.2473	23.7661	23.7918	24.0555	24.1306	24.2067	23.9902	24.2605	23.7635	24.1765	24.1121	24.469	24.2473	O95487	SEC24B
0	0	0	23.5163	23.4386	23.2165	23.556	23.7609	23.7723	23.142	23.3027	23.4744	23.6384	23.4655	23.551	23.5163	23.4386	23.2165	23.556	23.7609	23.7723	23.142	23.3027	23.4744	23.6384	23.4655	23.551	O95573	ACSL3
0	0	0	24.1576	24.2344	24.1436	24.2156	24.3056	24.0696	23.9875	24.361	24.1146	23.9435	24.0695	24.3855	24.1576	24.2344	24.1436	24.2156	24.3056	24.0696	23.9875	24.361	24.1146	23.9435	24.0695	24.3855	O95671	ASMTL
0	0	0	24.0556	23.3488	23.6401	23.4628	23.5653	23.4068	23.5833	23.759	23.8095	23.5502	23.936	23.7106	24.0556	23.3488	23.6401	23.4628	23.5653	23.4068	23.5833	23.759	23.8095	23.5502	23.936	23.7106	O95674	CDS2
0	0	0	24.112	23.9638	23.7914	23.5581	23.5983	22.6923	24.0392	23.6231	23.934	23.9614	23.3056	21.0698	24.112	23.9638	23.7914	23.5581	23.5983	NA	24.0392	23.6231	23.934	23.9614	23.3056	NA	O95716	RAB3D
0	0	0	23.6952	24.1472	23.9888	24.0892	23.8181	23.8461	23.7616	23.7058	23.8382	23.4454	23.7341	23.7145	23.6952	24.1472	23.9888	24.0892	23.8181	23.8461	23.7616	23.7058	23.8382	23.4454	23.7341	23.7145	O95721;C9JAF7	SNAP29
0	0	0	24.9183	24.8044	24.8162	24.8324	24.7371	24.8155	24.7603	25.0835	24.8333	25.053	24.9047	24.9817	24.9183	24.8044	24.8162	24.8324	24.7371	24.8155	24.7603	25.0835	24.8333	25.053	24.9047	24.9817	O95747;C9JIG9	OXSR1
0	0	0	24.8775	24.4362	21.4481	22.4888	24.6176	21.5959	22.1087	24.7235	21.816	22.4708	22.3025	22.0807	24.8775	24.4362	NA	NA	24.6176	NA	NA	24.7235	NA	NA	NA	NA	O95758;X6R242	PTBP3
0	0	0	27.1338	27.1429	27.3672	27.3071	27.3204	27.2885	27.322	27.5433	27.477	27.5222	27.3993	27.4905	27.1338	27.1429	27.3672	27.3071	27.3204	27.2885	27.322	27.5433	27.477	27.5222	27.3993	27.4905	O95782	AP2A1
1	1	1	21.173	22.5012	22.4453	24.1956	24.1877	24.1636	23.8173	24.2038	24.198	26.2304	26.1575	26.3948	21.173	22.5012	22.4453	24.1956	24.1877	24.1636	23.8173	24.2038	24.198	26.2304	26.1575	26.3948	O95786;A2A376	DDX58
0	0	0	25.4672	25.5687	25.5305	25.6174	25.6321	25.6747	25.4377	25.366	25.3546	25.7536	25.6632	25.6887	25.4672	25.5687	25.5305	25.6174	25.6321	25.6747	25.4377	25.366	25.3546	25.7536	25.6632	25.6887	O95793;Q5JW30;A0A087X1A5	STAU1
0	0	0	24.0518	24.8776	25.2475	25.0897	24.7925	25.1304	24.3372	24.5735	24.6863	25.1752	24.7974	25.0181	24.0518	24.8776	25.2475	25.0897	24.7925	25.1304	24.3372	24.5735	24.6863	25.1752	24.7974	25.0181	O95801	TTC4
0	0	0	29.1461	28.7403	28.8208	28.1342	28.2183	27.9025	28.732	28.8859	28.6935	28.0644	27.9306	28.1223	29.1461	28.7403	28.8208	28.1342	28.2183	27.9025	28.732	28.8859	28.6935	28.0644	27.9306	28.1223	O95810	SDPR
0	0	0	24.6852	24.7982	24.8354	24.4047	24.4163	24.2545	24.6623	24.4342	24.5111	24.1733	23.8775	24.1717	24.6852	24.7982	24.8354	24.4047	24.4163	24.2545	24.6623	24.4342	24.5111	24.1733	23.8775	24.1717	O95816	BAG2
0	0	0	25.5707	25.3155	25.4499	25.3102	25.4816	25.4368	25.233	25.5284	25.3072	25.6609	25.2084	25.6198	25.5707	25.3155	25.4499	25.3102	25.4816	25.4368	25.233	25.5284	25.3072	25.6609	25.2084	25.6198	O95817;C9JFK9	BAG3
0	0	0	24.284	24.1333	24.2085	24.2544	24.1234	23.7451	23.9825	24.1232	24.5724	24.1911	24.2258	24.2392	24.284	24.1333	24.2085	24.2544	24.1234	23.7451	23.9825	24.1232	24.5724	24.1911	24.2258	24.2392	O95825;A6NMA8;A6NND8;A6NHJ8;H7C3I5;C9K0F7	CRYZL1
0	0	0	25.6976	25.8455	25.6843	25.7155	25.5668	25.7053	25.8649	25.5314	25.6114	25.5892	25.5318	25.4129	25.6976	25.8455	25.6843	25.7155	25.5668	25.7053	25.8649	25.5314	25.6114	25.5892	25.5318	25.4129	O95861;A6NF51;F8VZG4;F8W1J0	BPNT1
0	0	0	25.9799	25.8958	26.0079	25.7761	25.8603	25.7959	25.8683	25.6631	25.8936	25.8266	25.4624	25.9093	25.9799	25.8958	26.0079	25.7761	25.8603	25.7959	25.8683	25.6631	25.8936	25.8266	25.4624	25.9093	O95865;A0A140T971;Q5SSV3;Q5SRR8	DDAH2
0	0	0	25.838	25.9802	26.1096	25.8984	26.2928	26.1137	26.0796	26.251	26.0292	26.1719	25.9851	25.7607	25.838	25.9802	26.1096	25.8984	26.2928	26.1137	26.0796	26.251	26.0292	26.1719	25.9851	25.7607	O95881	TXNDC12
0	0	0	22.5224	21.9273	22.1497	21.9418	21.9096	22.1713	21.6468	22.8055	22.671	22.089	21.3384	22.4832	NA	21.9273	NA	21.9418	21.9096	22.1713	NA	NA	NA	NA	NA	NA	O95905	ECD
0	0	0	22.9399	21.6562	21.6236	23.122	22.3117	21.7567	22.1958	23.008	23.1266	23.3192	21.9566	21.2187	NA	NA	NA	NA	NA	NA	NA	23.008	23.1266	NA	NA	NA	O95926	SYF2
0	0	0	25.8431	25.9864	25.8076	25.792	25.9525	26.2309	26.0815	25.9955	25.9638	26.0843	25.7859	25.6524	25.8431	25.9864	25.8076	25.792	25.9525	26.2309	26.0815	25.9955	25.9638	26.0843	25.7859	25.6524	O96000;H3BPJ9;H3BV16	NDUFB10
0	0	0	25.5139	25.0573	25.3019	25.4319	25.35	25.1106	24.6815	24.988	25.259	25.3767	25.1989	25.4765	25.5139	25.0573	25.3019	25.4319	25.35	25.1106	24.6815	24.988	25.259	25.3767	25.1989	25.4765	O96005	CLPTM1
0	0	0	26.6313	25.9663	26.1835	25.7002	25.8504	25.7333	25.8822	26.0329	25.5859	25.9252	25.6677	25.8037	26.6313	25.9663	26.1835	25.7002	25.8504	25.7333	25.8822	26.0329	25.5859	25.9252	25.6677	25.8037	O96008	TOMM40
0	0	0	24.7016	23.9977	24.47	24.1156	24.3879	24.3995	24.5292	24.6911	24.6882	24.8588	24.7868	24.7704	24.7016	23.9977	24.47	24.1156	24.3879	24.3995	24.5292	24.6911	24.6882	24.8588	24.7868	24.7704	O96011	PEX11B
0	0	0	26.1932	25.9485	26.1229	26.1914	26.1837	26.0992	26.1335	26.0514	26.1621	26.0844	25.5753	25.7299	26.1932	25.9485	26.1229	26.1914	26.1837	26.0992	26.1335	26.0514	26.1621	26.0844	25.5753	25.7299	O96019	ACTL6A
1	0	1	25.7518	25.8725	25.7784	26.9206	26.854	26.8201	25.6753	25.7654	25.792	26.9394	26.8003	26.9444	25.7518	25.8725	25.7784	26.9206	26.854	26.8201	25.6753	25.7654	25.792	26.9394	26.8003	26.9444	P00167	CYB5A
0	0	0	30.4077	30.2745	30.3256	30.3287	30.2633	30.2301	30.1677	30.4292	30.2309	30.4317	30.3088	30.526	30.4077	30.2745	30.3256	30.3287	30.2633	30.2301	30.1677	30.4292	30.2309	30.4317	30.3088	30.526	P00338;F5GXY2	LDHA
0	0	0	27.6404	27.6657	27.7155	27.1506	27.1452	26.9532	27.8629	27.9812	27.8819	27.211	27.0721	27.1339	27.6404	27.6657	27.7155	27.1506	27.1452	26.9532	27.8629	27.9812	27.8819	27.211	27.0721	27.1339	P00352	ALDH1A1
0	0	0	27.5752	27.5802	27.6635	27.3467	27.4835	27.5543	27.5419	27.6807	27.4416	27.5298	27.4317	27.4818	27.5752	27.5802	27.6635	27.3467	27.4835	27.5543	27.5419	27.6807	27.4416	27.5298	27.4317	27.4818	P00367;P49448	GLUD1;GLUD2
0	0	-1	23.7161	23.5615	23.3467	22.9519	23.109	21.6612	23.1152	23.4912	23.8617	22.535	22.6155	22.0476	23.7161	23.5615	23.3467	22.9519	23.109	NA	23.1152	23.4912	23.8617	NA	NA	NA	P00374;B4DM58	DHFR
0	0	0	28.5688	28.5718	28.4996	28.846	28.9379	28.8533	28.6758	28.7449	28.5879	28.8993	28.8265	28.9781	28.5688	28.5718	28.4996	28.846	28.9379	28.8533	28.6758	28.7449	28.5879	28.8993	28.8265	28.9781	P00387;B1AHF3	CYB5R3
0	0	0	25.0782	25.1233	25.4398	24.9855	25.3282	24.9781	25.1123	25.3421	25.2556	25.0161	25.0236	25.151	25.0782	25.1233	25.4398	24.9855	25.3282	24.9781	25.1123	25.3421	25.2556	25.0161	25.0236	25.151	P00390	GSR
0	0	0	27.3654	27.2848	27.4045	27.3314	27.5655	27.3519	27.4998	27.9919	27.6454	27.5711	27.4466	27.6501	27.3654	27.2848	27.4045	27.3314	27.5655	27.3519	27.4998	27.9919	27.6454	27.5711	27.4466	27.6501	P00403	MT-CO2
0	0	0	22.4261	24.3746	22.6286	24.5172	24.6054	24.4712	22.5924	22.462	22.1001	21.9461	22.5129	22.4022	NA	24.3746	NA	24.5172	24.6054	24.4712	NA	NA	NA	NA	NA	NA	P00414	MT-CO3
0	0	0	27.3213	27.913	27.7814	28.0031	27.87	27.91	27.883	27.7423	27.8731	28.062	27.965	27.9932	27.3213	27.913	27.7814	28.0031	27.87	27.91	27.883	27.7423	27.8731	28.062	27.965	27.9932	P00441;H7BYH4	SOD1
0	0	0	25.7039	24.6772	24.2478	25.7477	23.98	24.1012	24.3565	24.6199	24.2453	25.3741	24.9586	25.0895	25.7039	24.6772	24.2478	25.7477	23.98	24.1012	24.3565	24.6199	24.2453	25.3741	24.9586	25.0895	P00488;Q9NQP5;A6PVK5	F13A1
0	0	0	26.6433	26.4547	26.6349	26.7393	26.7879	26.504	26.5447	26.7447	26.5751	26.6878	26.7235	26.6561	26.6433	26.4547	26.6349	26.7393	26.7879	26.504	26.5447	26.7447	26.5751	26.6878	26.7235	26.6561	P00491;G3V5M2	PNP
0	0	0	26.2346	26.2296	26.4161	26.1107	26.2676	26.2757	26.3043	26.3517	26.2792	26.1965	26.228	26.3134	26.2346	26.2296	26.4161	26.1107	26.2676	26.2757	26.3043	26.3517	26.2792	26.1965	26.228	26.3134	P00492	HPRT1
0	0	0	27.665	27.6907	27.7354	27.7782	27.7147	27.6758	27.7152	27.6388	27.6572	27.855	27.793	27.7772	27.665	27.6907	27.7354	27.7782	27.7147	27.6758	27.7152	27.6388	27.6572	27.855	27.793	27.7772	P00505	GOT2
0	0	0	29.8309	29.7812	29.8808	29.7533	29.7104	29.8553	29.7565	29.8605	29.9114	29.8744	29.9302	29.8724	29.8309	29.7812	29.8808	29.7533	29.7104	29.8553	29.7565	29.8605	29.9114	29.8744	29.9302	29.8724	P00558	PGK1
0	0	0	26.8243	26.8246	26.9347	26.6338	26.8572	26.7719	26.4797	26.695	26.7812	26.5819	26.5112	26.5298	26.8243	26.8246	26.9347	26.6338	26.8572	26.7719	26.4797	26.695	26.7812	26.5819	26.5112	26.5298	P00568;Q5T9B7	AK1
0	0	0	24.0579	24.0659	24.3153	23.9118	23.9955	23.2852	24.2235	24.6064	24.4401	24.17	23.8826	23.9086	24.0579	24.0659	24.3153	23.9118	23.9955	23.2852	24.2235	24.6064	24.4401	24.17	23.8826	23.9086	P00813;F5GWI4	ADA
0	0	0	26.0602	25.9107	26.5005	22.9835	26.3846	26.2187	22.4134	26.4145	22.5151	26.5043	25.9557	26.0312	26.0602	25.9107	26.5005	NA	26.3846	26.2187	NA	26.4145	NA	26.5043	25.9557	26.0312	P00846	MT-ATP6
0	0	1	22.1743	22.0645	21.743	21.5636	22.1613	22.6769	21.1287	22.3435	22.1486	24.0418	24.172	24.2592	NA	NA	NA	NA	NA	NA	NA	NA	NA	24.0418	24.172	24.2592	P00973;H0YI20;A0A6Q8PHR1;F8VUC8	OAS1
0	0	0	21.4815	22.8628	22.1475	21.6417	22.0353	22.1475	22.7795	22.2345	23.0017	24.6651	25.1801	22.3772	NA	NA	NA	NA	NA	NA	NA	NA	NA	24.6651	25.1801	NA	P01024	C3
0	0	0	24.9404	24.9345	24.5034	24.5839	24.4817	24.8254	25.6385	25.6498	25.6052	25.157	25.2362	25.2763	24.9404	24.9345	24.5034	24.5839	24.4817	24.8254	25.6385	25.6498	25.6052	25.157	25.2362	25.2763	P01034	CST3
-1	0	0	24.738	24.6107	25.0307	20.9842	20.3529	22.0625	22.9004	24.7012	24.8768	24.557	24.8347	24.7542	24.738	24.6107	25.0307	NA	NA	NA	NA	24.7012	24.8768	24.557	24.8347	24.7542	P01116	KRAS
0	0	0	25.1812	25.4136	25.1102	25.9049	25.1554	25.4882	25.9278	25.3022	25.7964	25.3162	26.271	25.6052	25.1812	25.4136	25.1102	25.9049	25.1554	25.4882	25.9278	25.3022	25.7964	25.3162	26.271	25.6052	P02452	COL1A1
1	0	1	23.4772	23.2542	23.3782	25.168	24.9178	24.4527	22.7617	23.2961	23.7508	24.0055	24.7868	24.5375	23.4772	23.2542	23.3782	25.168	24.9178	24.4527	NA	23.2961	23.7508	24.0055	24.7868	24.5375	P02462;A0A3B3ISV3	COL4A1
0	0	0	29.6603	29.4844	29.5202	29.7571	29.4704	29.281	29.4333	29.378	29.2741	29.6544	29.4804	29.5396	29.6603	29.4844	29.5202	29.7571	29.4704	29.281	29.4333	29.378	29.2741	29.6544	29.4804	29.5396	P02751	FN1
0	0	0	26.2724	25.9837	21.9966	25.6967	21.0756	21.7432	26.1836	25.7462	25.9674	25.6339	22.4849	25.6222	26.2724	25.9837	NA	25.6967	NA	NA	26.1836	25.7462	25.9674	25.6339	NA	25.6222	Q5VY30;P02753	RBP4
0	0	1	22.358	22.6184	22.35	21.5632	21.713	21.1632	22.8221	21.5351	22.7574	27.1218	26.9165	26.9436	NA	NA	NA	NA	NA	NA	NA	NA	NA	27.1218	26.9165	26.9436	P02778	CXCL10
0	0	0	26.1163	25.9667	26.1132	26.0296	26.0166	26.0848	25.606	25.5321	25.4266	25.6386	25.5472	25.6355	26.1163	25.9667	26.1132	26.0296	26.0166	26.0848	25.606	25.5321	25.4266	25.6386	25.5472	25.6355	P02786;G3V0E5	TFRC
1	0	1	25.0242	25.287	25.2524	26.974	26.913	26.8329	25.9035	25.8178	25.9314	27.2987	27.3819	27.3466	25.0242	25.287	25.2524	26.974	26.913	26.8329	25.9035	25.8178	25.9314	27.2987	27.3819	27.3466	P02794;G3V192;G3V1D1	FTH1
0	0	0	25.0368	25.4178	25.3981	25.6308	25.8768	25.5902	25.5563	25.3048	25.4715	25.8218	25.1482	25.5587	25.0368	25.4178	25.3981	25.6308	25.8768	25.5902	25.5563	25.3048	25.4715	25.8218	25.1482	25.5587	P03928	MT-ATP8
0	-1	-1	26.0299	26.0049	25.9212	26.072	26.3323	26.1816	24.7248	23.9875	24.6514	23.6936	22.6583	23.1031	26.0299	26.0049	25.9212	26.072	26.3323	26.1816	24.7248	23.9875	24.6514	23.6936	22.6583	23.1031	P03956	MMP1
0	0	0	25.8964	25.8986	25.7896	25.6093	25.6496	25.6164	25.8176	25.9332	25.7104	25.4484	25.4905	25.6008	25.8964	25.8986	25.7896	25.6093	25.6496	25.6164	25.8176	25.9332	25.7104	25.4484	25.4905	25.6008	P04040	CAT
0	0	0	30.5739	30.7791	30.8673	30.7325	30.8305	30.864	30.6822	30.5949	30.6499	30.9126	30.9507	30.9333	30.5739	30.7791	30.8673	30.7325	30.8305	30.864	30.6822	30.5949	30.6499	30.9126	30.9507	30.9333	P04075;J3KPS3;H3BQN4;H3BPS8;H3BUH7	ALDOA
0	0	0	28.3699	28.411	28.4035	28.4544	28.5459	28.5693	28.1678	28.1624	28.4157	28.5353	28.3984	28.5541	28.3699	28.411	28.4035	28.4544	28.5459	28.5693	28.1678	28.1624	28.4157	28.5353	28.3984	28.5541	P04080;A0A1W2PS52	CSTB
0	0	0	30.3894	30.4583	30.4699	30.1025	30.1946	30.2034	30.4676	30.5307	30.6174	30.4418	30.361	30.3913	30.3894	30.4583	30.4699	30.1025	30.1946	30.2034	30.4676	30.5307	30.6174	30.4418	30.361	30.3913	P04083	ANXA1
0	0	0	24.9081	24.512	23.2918	24.9918	24.2165	24.5486	25.0876	24.0045	24.088	24.9734	24.5961	24.3656	24.9081	24.512	23.2918	24.9918	24.2165	24.5486	25.0876	24.0045	24.088	24.9734	24.5961	24.3656	P04114	APOB
1	1	1	25.1403	25.625	25.4463	28.6355	28.6923	28.5681	26.3356	26.4203	26.4569	30.6947	30.457	30.6762	25.1403	25.625	25.4463	28.6355	28.6923	28.5681	26.3356	26.4203	26.4569	30.6947	30.457	30.6762	P04179;F5H4R2;F5GYZ5;F5H3C5;G8JLJ2	SOD2
0	0	0	25.5809	25.6493	25.8128	26.1853	25.8893	25.8098	25.4895	25.2499	25.3432	25.788	25.9819	25.7615	25.5809	25.6493	25.8128	26.1853	25.8893	25.8098	25.4895	25.2499	25.3432	25.788	25.9819	25.7615	P04181	OAT
-1	0	-1	29.2946	29.2996	29.497	27.7716	27.7262	27.4996	29.4626	29.3193	28.6611	27.2239	27.1778	27.2552	29.2946	29.2996	29.497	27.7716	27.7262	27.4996	29.4626	29.3193	28.6611	27.2239	27.1778	27.2552	P04275	VWF
0	0	0	31.4423	31.4549	31.4229	31.41	31.5303	31.4733	31.3468	31.4929	31.4314	31.485	31.5085	31.402	31.4423	31.4549	31.4229	31.41	31.5303	31.4733	31.3468	31.4929	31.4314	31.485	31.5085	31.402	P04406;E7EUT5	GAPDH
0	0	0	25.0548	24.689	24.8495	24.9258	25.145	25.1325	24.5759	24.9261	24.6424	24.8189	24.8506	24.9781	25.0548	24.689	24.8495	24.9258	25.145	25.1325	24.5759	24.9261	24.6424	24.8189	24.8506	24.9781	P04424;A0A5F9ZHM8;A0A5F9ZHC6;F8W943	ASL
1	1	1	21.9514	22.439	25.1259	26.6512	26.6773	26.9268	26.6399	26.9133	27.0196	28.5082	28.4555	28.482	NA	NA	25.1259	26.6512	26.6773	26.9268	26.6399	26.9133	27.0196	28.5082	28.4555	28.482	Q5SRN5;P04439;A0A1W2PS24;Q5SRN7	HLA-A
0	0	0	31.2932	31.2646	31.1577	31.1782	31.3018	31.2591	31.0786	31.1445	31.1647	31.1917	30.9937	31.0526	31.2932	31.2646	31.1577	31.1782	31.3018	31.2591	31.0786	31.1445	31.1647	31.1917	30.9937	31.0526	P04792;A0A6Q8PFK8;A0A6Q8PGK1;A0A6Q8PHJ6	HSPB1
0	0	-1	25.6424	25.5485	25.75	25.0171	25.0675	25.4164	25.6025	25.6407	25.8501	23.9678	23.9119	23.507	25.6424	25.5485	25.75	25.0171	25.0675	25.4164	25.6025	25.6407	25.8501	23.9678	23.9119	23.507	P04818	TYMS
0	0	0	27.7371	27.7135	27.731	27.9562	27.9697	27.9288	27.7048	27.7387	27.6983	27.974	27.8732	27.9036	27.7371	27.7135	27.731	27.9562	27.9697	27.9288	27.7048	27.7387	27.6983	27.974	27.8732	27.9036	P04843;B7Z4L4	RPN1
0	0	0	27.167	27.0108	27.2222	27.3807	27.4766	27.2406	27.2353	27.5125	27.2266	27.4881	27.4164	27.736	27.167	27.0108	27.2222	27.3807	27.4766	27.2406	27.2353	27.5125	27.2266	27.4881	27.4164	27.736	P04844	RPN2
0	0	0	26.9801	26.7044	26.962	26.922	27.0409	26.8411	26.6417	26.9895	26.9429	26.9485	26.7116	26.854	26.9801	26.7044	26.962	26.922	27.0409	26.8411	26.6417	26.9895	26.9429	26.9485	26.7116	26.854	P04899	GNAI2
0	0	0	21.6974	26.5819	25.7046	25.0362	22.7817	26.2033	25.2893	24.4529	25.9185	24.9984	25.5469	24.4425	NA	26.5819	25.7046	25.0362	NA	26.2033	25.2893	24.4529	25.9185	24.9984	25.5469	24.4425	Q93077;Q7L7L0;P04908	HIST1H2AC;HIST3H2A;HIST1H2AB
0	0	0	27.0851	27.0061	27.0912	26.7488	26.7657	26.7385	26.9621	26.9111	26.8956	26.7073	26.7461	26.8348	27.0851	27.0061	27.0912	26.7488	26.7657	26.7385	26.9621	26.9111	26.8956	26.7073	26.7461	26.8348	P05023	ATP1A1
0	0	0	24.4124	24.8271	24.4933	24.2511	24.6058	24.811	24.5718	24.2066	24.5059	24.5947	24.8369	24.7984	24.4124	24.8271	24.4933	24.2511	24.6058	24.811	24.5718	24.2066	24.5059	24.5947	24.8369	24.7984	P05026;V9GYR2	ATP1B1
0	0	0	25.3041	25.4154	25.5211	25.3244	25.3314	25.5244	25.5084	25.7227	25.7195	25.9325	25.7374	25.8968	25.3041	25.4154	25.5211	25.3244	25.3314	25.5244	25.5084	25.7227	25.7195	25.9325	25.7374	25.8968	P05067;E9PG40;A0A0A0MRG2;H7C0V9	APP
0	0	0	26.068	26.1785	26.1375	25.9899	25.9891	26.1446	26.086	26.2612	26.2548	26.149	26.0611	26.1126	26.068	26.1785	26.1375	25.9899	25.9891	26.1446	26.086	26.2612	26.2548	26.149	26.0611	26.1126	P05091	ALDH2
0	0	0	26.2274	26.2361	26.3494	26.3365	26.4602	26.4314	25.859	25.702	25.9506	25.6474	25.8656	25.704	26.2274	26.2361	26.3494	26.3365	26.4602	26.4314	25.859	25.702	25.9506	25.6474	25.8656	25.704	P05106;H3BM21;I3L4X8	ITGB3
0	0	0	25.7207	25.1157	25.1917	24.9441	24.9055	24.6077	25.0895	25.3659	25.3262	24.9225	24.9089	25.0138	25.7207	25.1157	25.1917	24.9441	24.9055	24.6077	25.0895	25.3659	25.3262	24.9225	24.9089	25.0138	P05114;A6NL93;A6NEL0	HMGN1
1	0	1	23.7473	23.4192	23.64	26.2103	25.7513	25.8598	23.5422	22.9657	23.625	24.9058	24.7989	24.7589	23.7473	23.4192	23.64	26.2103	25.7513	25.8598	23.5422	22.9657	23.625	24.9058	24.7989	24.7589	P05120	SERPINB2
1	0	1	28.0889	28.1057	28.138	29.414	29.4798	29.3581	27.8383	27.883	28.0011	29.766	29.89	29.8018	28.0889	28.1057	28.138	29.414	29.4798	29.3581	27.8383	27.883	28.0011	29.766	29.89	29.8018	P05121	SERPINE1
0	0	0	27.8594	28.024	28.064	27.7087	27.7272	27.505	27.7728	27.9646	28.021	27.867	27.7484	27.6195	27.8594	28.024	28.064	27.7087	27.7272	27.505	27.7728	27.9646	28.021	27.867	27.7484	27.6195	P05141	SLC25A5
0	0	1	22.9081	22.0367	21.116	22.3576	22.0681	21.902	21.7433	26.1891	21.8959	27.9903	27.9489	28.2121	NA	NA	NA	NA	NA	NA	NA	26.1891	NA	27.9903	27.9489	28.2121	P05161;A0A096LNZ9;A0A096LPJ4	ISG15
0	0	0	27.3957	27.21	27.237	27.3644	27.4772	27.7092	27.1796	27.1673	27.1592	27.2359	27.3826	27.301	27.3957	27.21	27.237	27.3644	27.4772	27.7092	27.1796	27.1673	27.1592	27.2359	27.3826	27.301	P05198;H0YJS4;G3V4T5	EIF2S1
0	0	0	26.9756	27.1991	27.2029	27.0601	26.707	26.7728	27.5064	27.1531	27.3516	27.0406	26.8406	26.6769	26.9756	27.1991	27.2029	27.0601	26.707	26.7728	27.5064	27.1531	27.3516	27.0406	26.8406	26.6769	P05204	HMGN2
1	0	1	22.23	22.0739	21.1095	29.6527	29.7538	29.7456	22.2003	22.1333	23.8962	29.7168	29.6703	29.6415	NA	NA	21.1095	29.6527	29.7538	29.7456	22.2003	22.1333	23.8962	29.7168	29.6703	29.6415	P05362	ICAM1
0	0	0	28.7221	28.7348	28.703	28.7839	28.9819	28.8464	28.618	28.6519	28.6715	28.8161	28.7915	28.8132	28.7221	28.7348	28.703	28.7839	28.9819	28.8464	28.618	28.6519	28.6715	28.8161	28.7915	28.8132	P05386	RPLP1
0	0	0	30.5279	30.5535	30.7052	30.6221	30.6847	30.833	30.6838	30.465	30.4856	30.6033	30.5862	30.649	30.5279	30.5535	30.7052	30.6221	30.6847	30.833	30.6838	30.465	30.4856	30.6033	30.5862	30.649	P05387	RPLP2
0	0	0	28.8629	28.771	28.9177	28.9866	28.983	28.9044	28.7667	28.8283	28.8318	28.9746	28.8803	28.8057	28.8629	28.771	28.9177	28.9866	28.983	28.9044	28.7667	28.8283	28.8318	28.9746	28.8803	28.8057	P05388;F8VWS0;F8VU65;F8VPE8;G3V210;F8VW21;F8VQY6;F8VRK7;Q8NHW5;F8VWV4;F8VZS0	RPLP0;RPLP0P6
0	-1	-1	24.0133	23.3334	23.9272	23.1488	23.1088	22.8586	22.1459	22.1786	22.5935	22.6405	22.3288	22.0306	24.0133	NA	23.9272	23.1488	23.1088	NA	NA	NA	NA	22.6405	NA	NA	P05412	JUN
0	0	0	27.9058	27.9875	27.991	27.9222	27.9632	28.0178	27.9425	28.0825	27.9839	27.8517	27.9385	27.9408	27.9058	27.9875	27.991	27.9222	27.9632	28.0178	27.9425	28.0825	27.9839	27.8517	27.9385	27.9408	P05455;E7ERC4	SSB
0	0	0	28.2506	28.2984	28.3993	28.397	28.4673	28.5294	28.1332	28.3122	28.4616	28.3806	28.3283	28.381	28.2506	28.2984	28.3993	28.397	28.4673	28.5294	28.1332	28.3122	28.4616	28.3806	28.3283	28.381	P05556	ITGB1
0	0	0	28.5633	28.4117	28.5117	27.8783	27.9224	28.0178	28.2173	28.2223	28.2284	27.8781	27.8377	27.7965	28.5633	28.4117	28.5117	27.8783	27.9224	28.0178	28.2173	28.2223	28.2284	27.8781	27.8377	27.7965	P05783;F8VZY9	KRT18
0	0	0	29.2609	29.4204	29.4633	29.6199	29.5139	29.5545	29.331	29.3929	29.2218	29.3035	29.4825	29.4461	29.2609	29.4204	29.4633	29.6199	29.5139	29.5545	29.331	29.3929	29.2218	29.3035	29.4825	29.4461	P05976;P08590	MYL1;MYL3
0	0	0	24.1658	22.6042	21.7654	24.015	23.9272	22.5641	22.3719	24.1081	24.0973	24.037	24.0649	24.0821	24.1658	NA	NA	24.015	23.9272	NA	NA	24.1081	24.0973	24.037	24.0649	24.0821	P05997;A0A087WYX9	COL5A2
0	0	0	22.3253	22.3742	22.4424	22.0625	22.3305	21.9681	21.3106	22.5047	22.3808	22.0049	21.7963	22.1822	NA	22.3742	22.4424	NA	22.3305	21.9681	NA	22.5047	22.3808	NA	NA	NA	P06400;A0A3B3IS71	RB1
0	0	0	29.1379	29.1643	29.2607	29.0815	29.1746	29.0614	29.0752	29.2732	29.2765	29.1688	29.0602	29.0562	29.1379	29.1643	29.2607	29.0815	29.1746	29.0614	29.0752	29.2732	29.2765	29.1688	29.0602	29.0562	P06576;H0YH81;F8W079	ATP5B
0	0	0	32.2001	30.3013	30.9278	29.9894	31.8787	32.7447	31.3597	30.7462	23.4048	31.8794	30.4335	31.0337	32.2001	30.3013	30.9278	29.9894	31.8787	32.7447	31.3597	30.7462	NA	31.8794	30.4335	31.0337	R4GN98;P06703	S100A6
0	0	0	26.0534	25.8797	25.8012	25.7857	25.8379	25.8863	25.6695	25.7735	25.7413	25.907	25.622	25.7732	26.0534	25.8797	25.8012	25.7857	25.8379	25.8863	25.6695	25.7735	25.7413	25.907	25.622	25.7732	P06730;D6RBW1	EIF4E
0	0	0	32.4254	32.545	32.5585	32.4265	32.5608	32.6391	32.5333	32.5283	32.5305	32.7043	32.5715	32.6226	32.4254	32.545	32.5585	32.4265	32.5608	32.6391	32.5333	32.5283	32.5305	32.7043	32.5715	32.6226	P06733;A0A2R8Y6G6	ENO1
0	0	0	23.8832	24.1143	24.3498	24.1566	24.0047	24.1026	24.0142	24.1226	24.1997	23.7882	23.8502	24.3522	23.8832	24.1143	24.3498	24.1566	24.0047	24.1026	24.0142	24.1226	24.1997	23.7882	23.8502	24.3522	P06737;E9PK47	PYGL
0	0	0	31.1166	31.2093	31.2737	31.1057	31.2379	31.2252	30.9684	31.2527	31.1706	31.0089	31.0666	31.1619	31.1166	31.2093	31.2737	31.1057	31.2379	31.2252	30.9684	31.2527	31.1706	31.0089	31.0666	31.1619	P06748	NPM1
0	0	0	26.2034	26.3061	26.402	27.0385	27.0736	27.1803	26.2023	26.3311	26.2608	26.8365	26.6655	26.8014	26.2034	26.3061	26.402	27.0385	27.0736	27.1803	26.2023	26.3311	26.2608	26.8365	26.6655	26.8014	P06756	ITGAV
0	0	0	25.0022	25.5523	25.4854	25.2416	25.2689	25.1505	25.1727	25.3944	25.1111	25.2852	25.1758	25.2015	25.0022	25.5523	25.4854	25.2416	25.2689	25.1505	25.1727	25.3944	25.1111	25.2852	25.1758	25.2015	P07099	EPHX1
0	0	0	29.7799	29.8798	29.8617	30.1293	30.1937	30.2509	29.8819	29.8309	29.9593	30.3294	30.2493	30.3539	29.7799	29.8798	29.8617	30.1293	30.1937	30.2509	29.8819	29.8309	29.9593	30.3294	30.2493	30.3539	P07237;H7BZ94;H0Y3Z3	P4HB
0	0	0	26.2495	26.4026	26.2582	25.9914	25.7716	25.8169	26.5961	26.1712	26.0779	26.0963	26.2781	26.3247	26.2495	26.4026	26.2582	25.9914	25.7716	25.8169	26.5961	26.1712	26.0779	26.0963	26.2781	26.3247	P07305	H1F0
0	0	0	32.2534	32.1354	32.2216	32.0245	32.0927	32.1371	32.0672	32.2598	32.1825	31.9966	32.0358	31.9756	32.2534	32.1354	32.2216	32.0245	32.0927	32.1371	32.0672	32.2598	32.1825	31.9966	32.0358	31.9756	P07355;H0YN42;H0YMU9;H0YMD0;A6NMY6;H0YM50;H0YKS4;H0YNP5	ANXA2;ANXA2P2
0	0	0	26.8826	26.717	26.8007	26.8908	26.8457	26.7246	26.767	26.9291	26.8832	26.8332	26.8972	26.9757	26.8826	26.717	26.8007	26.8908	26.8457	26.7246	26.767	26.9291	26.8832	26.8332	26.8972	26.9757	P07384	CAPN1
0	0	0	30.7664	31.3014	31.1548	31.2749	31.375	31.1296	31.1186	31.3544	31.3418	31.2034	31.3013	31.0234	30.7664	31.3014	31.1548	31.2749	31.375	31.1296	31.1186	31.3544	31.3418	31.2034	31.3013	31.0234	Q5JP53;P07437;Q5ST81	TUBB
0	0	0	26.2788	26.3058	26.2795	25.8817	25.8854	25.9837	26.2823	26.4089	26.3845	25.8904	25.7656	25.9712	26.2788	26.3058	26.2795	25.8817	25.8854	25.9837	26.2823	26.4089	26.3845	25.8904	25.7656	25.9712	P07686;Q5URX0;H0YA83;H0Y9B6	HEXB
0	0	0	31.1456	31.3014	31.3684	31.2225	31.274	31.4164	31.1069	31.1336	31.1825	31.3657	31.2497	31.163	31.1456	31.3014	31.3684	31.2225	31.274	31.4164	31.1069	31.1336	31.1825	31.3657	31.2497	31.163	P07737;K7EJ44	PFN1
0	0	1	22.3925	23.2506	23.477	24.5096	24.1613	24.9795	23.7953	22.5483	24.4689	25.8525	25.5719	25.6855	NA	23.2506	23.477	24.5096	24.1613	24.9795	NA	NA	24.4689	25.8525	25.5719	25.6855	P07738	BPGM
0	0	0	28.628	27.1725	27.2714	27.7538	27.1743	27.6952	21.9805	27.559	27.108	27.6979	27.8294	27.7783	28.628	27.1725	27.2714	27.7538	27.1743	27.6952	NA	27.559	27.108	27.6979	27.8294	27.7783	P07741;H3BQB1;H3BQF1	APRT
0	0	0	26.8954	26.8872	27.0156	27.0112	26.9724	26.956	26.8154	26.7637	26.795	26.8744	26.8336	26.7827	26.8954	26.8872	27.0156	27.0112	26.9724	26.956	26.8154	26.7637	26.795	26.8744	26.8336	26.7827	P07814;V9GYZ6	EPRS
0	0	0	28.5642	28.4996	28.4251	28.3048	28.2914	28.4116	28.5514	28.5783	28.5717	28.2537	28.2394	28.3386	28.5642	28.4996	28.4251	28.3048	28.2914	28.4116	28.5514	28.5783	28.5717	28.2537	28.2394	28.3386	P07858	CTSB
0	0	0	29.9614	29.9441	30.071	30.082	30.0619	30.0707	29.9822	30.065	30.0852	30.2216	30.1648	30.2069	29.9614	29.9441	30.071	30.082	30.0619	30.0707	29.9822	30.065	30.0852	30.2216	30.1648	30.2069	P07900	HSP90AA1
0	0	0	24.9143	25.1651	25.0362	25.4905	25.5455	25.4447	25.4971	25.4545	25.4939	25.5295	25.2437	25.3602	24.9143	25.1651	25.0362	25.4905	25.5455	25.4447	25.4971	25.4545	25.4939	25.5295	25.2437	25.3602	P07919;A0A096LP55	UQCRH;UQCRHL
0	0	0	21.879	22.4397	22.6144	21.8441	22.743	21.0679	21.3151	22.8749	22.3303	23.4099	23.3099	23.2807	NA	NA	NA	NA	NA	NA	NA	22.8749	NA	23.4099	23.3099	23.2807	P07948	LYN
0	0	0	26.4945	26.5656	26.5951	26.5123	26.6718	26.683	26.3325	26.4837	26.474	26.4093	26.312	26.4857	26.4945	26.5656	26.5951	26.5123	26.6718	26.683	26.3325	26.4837	26.474	26.4093	26.312	26.4857	P07954	FH
0	0	0	29.4034	29.3545	29.3813	28.8578	28.7683	28.9372	28.9759	28.9332	28.9514	28.7638	28.6104	28.7417	29.4034	29.3545	29.3813	28.8578	28.7683	28.9372	28.9759	28.9332	28.9514	28.7638	28.6104	28.7417	P07996	THBS1
0	0	0	28.1612	27.7649	27.8856	27.9117	27.9349	27.9307	27.7143	28.0074	27.9717	27.856	27.9228	27.8659	28.1612	27.7649	27.8856	27.9117	27.9349	27.9307	27.7143	28.0074	27.9717	27.856	27.9228	27.8659	P08133;E7EMC6	ANXA6
0	0	0	30.9749	31.1597	31.218	31.3986	31.4185	31.4377	31.0683	31.1869	31.0684	31.2628	31.2143	31.2212	30.9749	31.1597	31.218	31.3986	31.4185	31.4377	31.0683	31.1869	31.0684	31.2628	31.2143	31.2212	P08238	HSP90AB1
0	0	0	25.3414	25.1131	25.2772	25.3668	25.4161	25.3439	24.9554	25.1771	25.1378	25.5282	25.4673	25.5009	25.3414	25.1131	25.2772	25.3668	25.4161	25.3439	24.9554	25.1771	25.1378	25.5282	25.4673	25.5009	P08240	SRPR
1	0	1	23.3974	23.3333	23.5913	24.3644	25.1637	24.9835	23.2753	22.8314	23.4619	25.006	25.1477	25.4248	23.3974	23.3333	23.5913	24.3644	25.1637	24.9835	23.2753	22.8314	23.4619	25.006	25.1477	25.4248	P08243;F8WEJ5	ASNS
0	0	0	26.5926	26.2749	26.3949	25.9184	26.1375	25.2449	26.774	26.5493	26.7543	25.456	25.9521	25.7978	26.5926	26.2749	26.3949	25.9184	26.1375	25.2449	26.774	26.5493	26.7543	25.456	25.9521	25.7978	P08493	MGP
0	0	0	26.8579	26.9157	26.8848	26.761	26.7031	26.8048	26.4351	26.7851	26.8615	26.7806	26.8403	27.1322	26.8579	26.9157	26.8848	26.761	26.7031	26.8048	26.4351	26.7851	26.8615	26.7806	26.8403	27.1322	P08559	PDHA1
0	0	0	25.6452	24.9995	25.2434	26.1817	26.1233	25.9564	25.8719	25.5724	25.2568	26.0899	25.6612	25.9581	25.6452	24.9995	25.2434	26.1817	26.1233	25.9564	25.8719	25.5724	25.2568	26.0899	25.6612	25.9581	P08572	COL4A2
0	0	0	26.8845	26.9602	27.1088	26.9847	27.2824	27.015	27.0652	27.3061	26.8589	26.8622	26.7433	26.8536	26.8845	26.9602	27.1088	26.9847	27.2824	27.015	27.0652	27.3061	26.8589	26.8622	26.7433	26.8536	P08574	CYC1
0	0	0	25.5845	25.4843	25.6192	25.6821	25.6121	25.6977	25.4438	25.4664	25.5116	25.639	25.7335	25.4293	25.5845	25.4843	25.6192	25.6821	25.6121	25.6977	25.4438	25.4664	25.5116	25.639	25.7335	25.4293	P08579	SNRPB2
0	0	0	22.8898	21.8162	22.5701	22.0185	21.9452	22.5824	22.6334	22.6676	23.1408	22.8568	23.0747	22.7449	NA	NA	NA	NA	NA	22.5824	22.6334	22.6676	23.1408	22.8568	23.0747	22.7449	P08581	MET
0	0	0	27.0871	26.9364	26.9801	26.8736	26.9058	26.7249	26.8312	26.9183	26.8032	26.7568	26.6308	26.7169	27.0871	26.9364	26.9801	26.8736	26.9058	26.7249	26.8312	26.9183	26.8032	26.7568	26.6308	26.7169	P08621	SNRNP70
0	0	0	27.3809	27.4615	27.5948	27.6603	27.6678	27.7087	27.1663	27.1781	27.3471	27.4117	27.1807	27.2535	27.3809	27.4615	27.5948	27.6603	27.6678	27.7087	27.1663	27.1781	27.3471	27.4117	27.1807	27.2535	P08648	ITGA5
0	0	0	33.4288	33.5545	33.6068	33.4312	33.5514	33.5121	33.5456	33.504	33.4795	33.4363	33.3292	33.3428	33.4288	33.5545	33.6068	33.4312	33.5514	33.5121	33.5456	33.504	33.4795	33.4363	33.3292	33.3428	P08670;B0YJC4;B0YJC5	VIM
0	-1	-1	23.7912	23.7823	24.0242	23.0706	23.1228	23.353	22.3664	21.8976	22.6101	23.3951	21.9928	22.0103	23.7912	23.7823	24.0242	23.0706	NA	23.353	NA	NA	NA	23.3951	NA	NA	P08754	GNAI3
0	0	0	30.0424	30.0648	30.2126	30.021	30.1706	30.0341	30.0809	30.279	30.3206	30.1853	30.1209	30.1695	30.0424	30.0648	30.2126	30.021	30.1706	30.0341	30.0809	30.279	30.3206	30.1853	30.1209	30.1695	P08758;D6RBL5;D6RBE9	ANXA5
0	0	0	27.7568	27.7848	27.8064	27.6048	27.499	27.5207	27.5905	27.8232	27.6151	27.5608	27.435	27.7021	27.7568	27.7848	27.8064	27.6048	27.499	27.5207	27.5905	27.8232	27.6151	27.5608	27.435	27.7021	P09012;M0R268;M0R221;M0R2B8;M0QZG7;M0QXK2	SNRPA
0	0	0	27.9024	26.8561	26.959	27.1322	26.9203	27.0821	27.1786	26.9752	27.2964	27.63	27.0653	27.3141	27.9024	26.8561	26.959	27.1322	26.9203	27.0821	27.1786	26.9752	27.2964	27.63	27.0653	27.3141	P09104;F5H0C8	ENO2
0	0	0	24.2541	24.1381	24.2669	23.9795	24.2043	24.3018	24.3529	24.2416	24.4434	24.276	24.3209	24.3368	24.2541	24.1381	24.2669	23.9795	24.2043	24.3018	24.3529	24.2416	24.4434	24.276	24.3209	24.3368	P09110;C9JDE9;H7C131	ACAA1
0	0	0	25.2734	25.2696	25.2096	25.2684	25.2119	25.2885	25.1608	24.9317	25	25.2268	25.2419	25.3843	25.2734	25.2696	25.2096	25.2684	25.2119	25.2885	25.1608	24.9317	25	25.2268	25.2419	25.3843	P09132;A0A087WYR0;A0A2U3TZN1;A0A087WWU9	SRP19
0	0	0	29.4822	29.5108	29.5591	29.6704	29.7701	29.7896	29.4274	29.5984	29.5689	29.5853	29.5869	29.5962	29.4822	29.5108	29.5591	29.6704	29.7701	29.7896	29.4274	29.5984	29.5689	29.5853	29.5869	29.5962	P09211;A8MX94	GSTP1
1	0	0	21.7012	21.9401	21.1413	25.6859	26.0347	25.7177	21.4439	21.8077	21.6413	21.8625	22.3791	21.8293	NA	NA	NA	25.6859	26.0347	25.7177	NA	NA	NA	NA	NA	NA	P09238;F5GYX7	MMP10
0	0	0	31.4283	31.3278	31.4022	31.6008	31.7363	31.8076	31.18	31.3178	31.366	31.5669	31.432	31.4837	31.4283	31.3278	31.4022	31.6008	31.7363	31.8076	31.18	31.3178	31.366	31.5669	31.432	31.4837	P09382	LGALS1
0	0	0	24.9527	25.2332	25.485	25.1445	25.4998	25.4899	25.2249	25.3855	25.348	24.8433	24.8695	25.0406	24.9527	25.2332	25.485	25.1445	25.4998	25.4899	25.2249	25.3855	25.348	24.8433	24.8695	25.0406	P09417;H0Y8F7;B7Z415;D6RGG7	QDPR
0	0	0	29.282	29.6105	29.4215	29.1671	29.2415	29.3413	29.3627	29.2488	29.3499	28.9172	28.8369	29.0273	29.282	29.6105	29.4215	29.1671	29.2415	29.3413	29.3627	29.2488	29.3499	28.9172	28.8369	29.0273	P09429;Q5T7C4;B2RPK0	HMGB1;HMGB1P1
0	0	0	26.7955	26.7288	26.7546	26.4423	26.6698	26.508	26.5652	26.6137	26.8675	26.4646	26.5185	26.4428	26.7955	26.7288	26.7546	26.4423	26.6698	26.508	26.5652	26.6137	26.8675	26.4646	26.5185	26.4428	P09486;F5GY03;E5RK62	SPARC
0	0	0	26.6521	26.3743	26.4085	26.5281	26.3808	26.8198	26.5216	25.9196	26.1271	26.5348	26.6417	26.3954	26.6521	26.3743	26.4085	26.5281	26.3808	26.8198	26.5216	25.9196	26.1271	26.5348	26.6417	26.3954	P09497	CLTB
0	0	0	26.5315	26.5531	26.5298	26.474	26.5346	26.4244	26.7717	26.7974	26.7652	26.6839	26.5596	26.6444	26.5315	26.5531	26.5298	26.474	26.5346	26.4244	26.7717	26.7974	26.7652	26.6839	26.5596	26.6444	P09525;Q6P452	ANXA4
0	0	0	26.0216	26.0334	25.9146	26.0148	25.8985	25.9996	26.5113	26.4884	26.2779	26.441	26.4266	26.5741	26.0216	26.0334	25.9146	26.0148	25.8985	25.9996	26.5113	26.4884	26.2779	26.441	26.4266	26.5741	P09543	CNP
0	-1	0	26.3905	26.3012	26.3843	26.5097	26.6291	26.492	25.3242	25.3692	25.2649	25.6059	25.7697	25.6946	26.3905	26.3012	26.3843	26.5097	26.6291	26.492	25.3242	25.3692	25.2649	25.6059	25.7697	25.6946	P09601;B1AHA8	HMOX1
0	0	1	21.4987	21.7629	22.2288	23.5014	21.9779	22.6285	21.9362	22.2905	22.3907	24.1069	23.9314	24.1356	NA	NA	NA	23.5014	NA	NA	NA	NA	NA	24.1069	23.9314	24.1356	P09603;E9PJA2;E9PKP4	CSF1
0	0	0	29.1351	29.4627	29.3127	29.109	29.1714	29.2299	29.1139	29.1779	29.317	29.0077	28.9195	28.9448	29.1351	29.4627	29.3127	29.109	29.1714	29.2299	29.1139	29.1779	29.317	29.0077	28.9195	28.9448	P09651;F8W6I7;F8VZ49;Q32P51;F8VTQ5	HNRNPA1;HNRNPA1L2
0	0	0	26.2878	26.1135	26.2953	26.1191	26.1875	26.2167	26.1311	26.2049	26.3256	26.1979	26.1253	26.2821	26.2878	26.1135	26.2953	26.1191	26.1875	26.2167	26.1311	26.2049	26.3256	26.1979	26.1253	26.2821	P09661;H0YMA0;H0YKK0	SNRPA1
0	0	0	26.8686	27.1319	27.1824	27.3571	27.2887	27.275	27.1523	27.1698	26.8344	26.8582	27.1914	27.1046	26.8686	27.1319	27.1824	27.3571	27.2887	27.275	27.1523	27.1698	26.8344	26.8582	27.1914	27.1046	P09669	COX6C
0	0	0	26.6695	26.6902	26.6878	26.3786	26.4457	26.5694	26.6228	26.6871	26.6237	26.2111	26.2016	26.1772	26.6695	26.6902	26.6878	26.3786	26.4457	26.5694	26.6228	26.6871	26.6237	26.2111	26.2016	26.1772	P09874	PARP1
0	0	1	21.9002	21.2178	21.8003	22.4079	22.3506	21.6976	21.9151	20.8629	22.0009	25.26	24.8532	25.4791	NA	NA	NA	NA	NA	NA	NA	20.8629	NA	25.26	24.8532	25.4791	P09914	IFIT1
0	0	0	29.2558	29.287	29.2843	29.0085	29.1077	29.2362	28.9356	29.0101	29.1139	28.9572	28.9604	28.9463	29.2558	29.287	29.2843	29.0085	29.1077	29.2362	28.9356	29.0101	29.1139	28.9572	28.9604	28.9463	P09936;D6RE83;D6R956;D6R974	UCHL1
0	0	0	28.0145	27.8522	27.8379	27.4849	27.5747	27.4084	27.9959	27.9125	27.9889	27.4727	27.4734	27.4481	28.0145	27.8522	27.8379	27.4849	27.5747	27.4084	27.9959	27.9125	27.9889	27.4727	27.4734	27.4481	P09960	LTA4H
0	0	0	26.075	26.0644	25.929	25.9375	26.1137	25.9001	26.0962	25.9183	26.0972	26.1142	26.3485	26.2578	26.075	26.0644	25.929	25.9375	26.1137	25.9001	26.0962	25.9183	26.0972	26.1142	26.3485	26.2578	P09972;A8MVZ9	ALDOC
0	0	0	29.0839	28.9897	28.9849	28.535	28.3125	28.3312	28.7723	28.7157	28.8068	28.2088	28.3972	28.1365	29.0839	28.9897	28.9849	28.535	28.3125	28.3312	28.7723	28.7157	28.8068	28.2088	28.3972	28.1365	Q71UI9;P0C0S5;C9J0D1;A0A494C189	H2AFV;H2AFZ
0	0	0	27.1907	26.6853	26.6326	26.9472	26.8808	26.921	27.1679	27.0062	26.7774	26.8397	27.0038	26.816	27.1907	26.6853	26.6326	26.9472	26.8808	26.921	27.1679	27.0062	26.7774	26.8397	27.0038	26.816	P0DN76;Q01081	U2AF1
0	0	0	30.8806	30.3877	30.4927	30.3946	30.4757	30.1419	30.3412	30.75	30.4607	30.4417	30.2445	30.4756	30.8806	30.3877	30.4927	30.3946	30.4757	30.1419	30.3412	30.75	30.4607	30.4417	30.2445	30.4756	P0DP25;P0DP24;P0DP23;E7EMB3;Q96HY3;G3V361;A0A590UJI2	CALM2;CALM1
0	0	0	23.6366	23.3542	23.4234	23.4912	23.4889	23.249	23.2814	23.756	23.24	23.1013	23.0821	23.6143	23.6366	23.3542	23.4234	23.4912	23.4889	23.249	23.2814	23.756	23.24	23.1013	23.0821	23.6143	P10109	FDX1
0	0	0	25.3818	25.4941	25.5624	25.3302	25.4491	25.2351	25.3959	25.4429	25.4941	25.4232	25.4103	25.3881	25.3818	25.4941	25.5624	25.3302	25.4491	25.2351	25.3959	25.4429	25.4941	25.4232	25.4103	25.3881	P10155	TROVE2
0	0	0	24.0321	24.1994	24.0968	23.8409	23.4937	23.7295	24.0585	24.3767	24.2575	23.9213	23.9616	23.8667	24.0321	24.1994	24.0968	23.8409	23.4937	23.7295	24.0585	24.3767	24.2575	23.9213	23.9616	23.8667	P10253	GAA
0	0	0	24.6969	24.2838	24.6588	24.8378	24.8713	24.9898	24.6671	24.5659	24.4089	24.8452	24.6691	24.6868	24.6969	24.2838	24.6588	24.8378	24.8713	24.9898	24.6671	24.5659	24.4089	24.8452	24.6691	24.6868	P10301	RRAS
0	0	0	22.3041	22.2816	28.5796	27.7504	27.6125	28.862	28.633	28.3483	28.4487	27.9572	21.8028	28.2711	NA	NA	28.5796	27.7504	27.6125	28.862	28.633	28.3483	28.4487	27.9572	NA	28.2711	P10412	HIST1H1E
0	0	0	25.1481	25.4292	25.45	25.2679	25.3121	25.3309	25.3551	25.3389	25.3599	25.3739	25.247	25.2627	25.1481	25.4292	25.45	25.2679	25.3121	25.3309	25.3551	25.3389	25.3599	25.3739	25.247	25.2627	P10515;H0YDD4;E9PEJ4	DLAT
0	0	0	30.3773	30.1599	30.0775	30.0467	30.0767	30.0296	29.8726	30.0474	30.1565	30.1145	30.1938	30.0603	30.3773	30.1599	30.0775	30.0467	30.0767	30.0296	29.8726	30.0474	30.1565	30.1145	30.1938	30.0603	P10599	TXN
0	0	0	26.7861	26.9122	26.9373	26.831	26.666	26.8083	26.8359	26.7819	26.7969	26.7769	26.6974	26.6923	26.7861	26.9122	26.9373	26.831	26.666	26.8083	26.8359	26.7819	26.7969	26.7769	26.6974	26.6923	P10606	COX5B
0	0	0	26.5914	26.7459	26.8789	26.2312	26.4466	26.2128	26.496	26.8515	26.7303	26.3831	26.0991	26.2887	26.5914	26.7459	26.8789	26.2312	26.4466	26.2128	26.496	26.8515	26.7303	26.3831	26.0991	26.2887	X6R5C5;X6R8A1;P10619	CTSA
0	0	0	22.1683	24.881	25.5316	25.5553	24.8548	24.7322	22.3755	25.1577	21.5765	25.5086	25.3545	25.1561	NA	24.881	25.5316	25.5553	24.8548	24.7322	NA	25.1577	NA	25.5086	25.3545	25.1561	P10620;F5H7F6;F5H6X2	MGST1
0	0	0	25.9059	26.213	26.1717	25.8251	25.8756	25.9316	26.1963	26.4341	26.379	26.0962	26.1314	26.154	25.9059	26.213	26.1717	25.8251	25.8756	25.9316	26.1963	26.4341	26.379	26.0962	26.1314	26.154	P10644;K7EPB2	PRKAR1A
0	0	0	22.3694	23.5559	23.4979	22.8589	21.8422	21.7257	23.4013	24.23	23.4356	22.414	21.227	22.3836	NA	23.5559	23.4979	NA	NA	NA	23.4013	24.23	23.4356	NA	NA	NA	P10646;C9JT76;C9JQ14;C9JKV3	TFPI
0	0	0	26.0087	26.0116	26.0688	26.0881	25.9208	25.8846	26.2706	25.8173	26.0272	25.9947	26.1763	26.0369	26.0087	26.0116	26.0688	26.0881	25.9208	25.8846	26.2706	25.8173	26.0272	25.9947	26.1763	26.0369	P10768;X6RA14;U3KQT1;H7BZT7	ESD
0	0	0	29.9217	29.9756	30.0253	29.8566	29.92	29.9514	29.8522	30.0312	30.0598	29.9005	29.8846	29.874	29.9217	29.9756	30.0253	29.8566	29.92	29.9514	29.8522	30.0312	30.0598	29.9005	29.8846	29.874	P10809	HSPD1
-1	0	0	25.4344	25.4782	25.4929	24.3835	24.4806	24.5107	25.4751	25.6173	25.7714	26.164	25.8922	26.0065	25.4344	25.4782	25.4929	24.3835	24.4806	24.5107	25.4751	25.6173	25.7714	26.164	25.8922	26.0065	P10909;H0YLK8;E7ERK6;H0YC35	CLU
0	0	0	30.5076	30.5841	30.5964	30.8105	30.9443	30.986	30.4875	30.5492	30.6449	31.0574	30.8963	30.9598	30.5076	30.5841	30.5964	30.8105	30.9443	30.986	30.4875	30.5492	30.6449	31.0574	30.8963	30.9598	P11021	HSPA5
0	0	0	26.1321	26.1895	26.1709	26.122	26.1562	26.1188	26.1039	26.0568	25.9767	26.2548	26.0306	26.0859	26.1321	26.1895	26.1709	26.122	26.1562	26.1188	26.1039	26.0568	25.9767	26.2548	26.0306	26.0859	P11047	LAMC1
0	0	0	23.4278	23.7033	23.5133	23.0006	23.2149	21.6151	23.0398	22.3387	21.8357	24.5922	24.0408	21.506	23.4278	23.7033	23.5133	23.0006	23.2149	NA	23.0398	NA	NA	24.5922	24.0408	NA	P11166;A0A6Q8PFI8	SLC2A1
0	0	0	21.8224	23.0026	23.0126	21.6068	23.1416	21.8937	23.2105	23.2643	23.4912	23.6399	23.8583	23.6446	NA	23.0026	23.0126	NA	23.1416	NA	23.2105	23.2643	23.4912	23.6399	23.8583	23.6446	P11169;Q8TDB8	SLC2A3;SLC2A14
0	0	0	25.0844	24.7905	24.8844	25.004	25.0672	24.9406	24.7949	24.9878	24.8432	24.6196	24.7032	24.6232	25.0844	24.7905	24.8844	25.004	25.0672	24.9406	24.7949	24.9878	24.8432	24.6196	24.7032	24.6232	P11172;E9PFD2	UMPS
0	0	0	25.5689	25.8215	26.0812	25.8644	25.9909	25.9334	25.9372	26.2849	25.9528	26.1066	26.0671	25.9623	25.5689	25.8215	26.0812	25.8644	25.9909	25.9334	25.9372	26.2849	25.9528	26.1066	26.0671	25.9623	P11177;C9J634	PDHB
0	0	0	23.3309	23.512	23.5229	22.9634	23.5511	23.4521	23.4322	23.3701	23.7526	23.2608	23.479	22.7781	23.3309	23.512	23.5229	22.9634	23.5511	23.4521	23.4322	23.3701	23.7526	23.2608	23.479	NA	P11182;Q5VVL7	DBT
0	0	0	25.33	25.4819	25.5464	25.4639	25.5713	25.4645	25.4255	25.542	25.5758	25.4838	25.4713	25.4917	25.33	25.4819	25.5464	25.4639	25.5713	25.4645	25.4255	25.542	25.5758	25.4838	25.4713	25.4917	P11216	PYGB
0	0	1	27.5715	27.6125	27.6398	28.4943	28.4176	28.6729	27.9218	27.9929	27.9744	28.7243	28.6854	28.6846	27.5715	27.6125	27.6398	28.4943	28.4176	28.6729	27.9218	27.9929	27.9744	28.7243	28.6854	28.6846	P11233;H7C3P7	RALA
0	0	0	26.8852	26.741	26.8085	26.5186	26.6002	26.5281	26.4518	26.6568	26.4233	26.5469	26.3352	26.3718	26.8852	26.741	26.8085	26.5186	26.6002	26.5281	26.4518	26.6568	26.4233	26.5469	26.3352	26.3718	P11234;C9J6B1;C9JQB3	RALB
0	0	0	24.819	24.5702	24.6543	24.4287	24.4428	24.3346	24.8879	24.9314	24.8821	24.498	24.1458	24.4326	24.819	24.5702	24.6543	24.4287	24.4428	24.3346	24.8879	24.9314	24.8821	24.498	24.1458	24.4326	P11274	BCR
0	0	0	28.0914	27.939	28.3993	28.3591	28.4361	28.3195	28.388	28.5584	28.3382	28.5231	28.4378	28.6554	28.0914	27.939	28.3993	28.3591	28.4361	28.3195	28.388	28.5584	28.3382	28.5231	28.4378	28.6554	P11279	LAMP1
0	0	0	26.1572	26.1993	26.1184	25.8958	25.8319	26.0574	26.1529	26.2366	26.2302	26.3136	26.2366	26.1756	26.1572	26.1993	26.1184	25.8958	25.8319	26.0574	26.1529	26.2366	26.2302	26.3136	26.2366	26.1756	P11387	TOP1
0	0	-1	23.381	23.5097	23.7085	23.393	23.2985	23.3918	23.488	23.6283	23.6756	22.3477	20.6784	22.2504	23.381	23.5097	23.7085	23.393	23.2985	23.3918	23.488	23.6283	23.6756	NA	NA	NA	P11388	TOP2A
0	0	0	28.0596	28.1043	28.0954	28.0599	28.0727	27.9798	28.0446	28.1843	28.1355	28.1463	28.1717	28.0981	28.0596	28.1043	28.0954	28.0599	28.0727	27.9798	28.0446	28.1843	28.1355	28.1463	28.1717	28.0981	P11413;E7EUI8;E7EM57;E9PD92	G6PD
0	0	0	22.0885	24.7955	22.6825	21.1316	24.7245	24.5723	24.1931	23.8674	23.9003	24.0023	23.7107	20.9578	NA	24.7955	NA	NA	24.7245	24.5723	24.1931	23.8674	23.9003	24.0023	23.7107	NA	P11441;Q5HY81	UBL4A
0	0	0	23.8666	23.7397	23.9485	24.0563	23.865	23.8873	24.1128	23.797	24.1599	23.5905	23.5589	23.9931	23.8666	23.7397	23.9485	24.0563	23.865	23.8873	24.1128	23.797	24.1599	23.5905	23.5589	23.9931	P11717	IGF2R
0	0	0	25.3455	25.7794	25.7722	25.683	25.3736	25.4004	25.6696	25.5897	25.5963	25.4192	25.7713	25.4766	25.3455	25.7794	25.7722	25.683	25.3736	25.4004	25.6696	25.5897	25.5963	25.4192	25.7713	25.4766	P11766	ADH5
0	0	0	23.6448	23.8777	23.9546	24.0233	24.033	23.6793	23.7551	23.8798	23.5855	23.4519	23.6047	23.9327	23.6448	23.8777	23.9546	24.0233	24.033	23.6793	23.7551	23.8798	23.5855	23.4519	23.6047	23.9327	P11908;H7C540	PRPS2
0	0	0	27.6187	27.3321	27.579	22.4692	27.9753	28.0789	27.626	27.8644	27.4455	27.8987	27.4352	27.8273	27.6187	27.3321	27.579	NA	27.9753	28.0789	27.626	27.8644	27.4455	27.8987	27.4352	27.8273	P11940;E7EQV3;A0A087WTT1	PABPC1
0	0	0	27.9087	27.9581	28.0775	27.6902	27.7706	27.987	27.8945	27.899	28.1816	27.5699	27.4931	27.4947	27.9087	27.9581	28.0775	27.6902	27.7706	27.987	27.8945	27.899	28.1816	27.5699	27.4931	27.4947	P12004	PCNA
0	0	0	26.9586	26.9596	27.111	26.9299	26.9422	26.9823	27.1495	27.1872	27.3835	27.5987	27.0882	27.3451	26.9586	26.9596	27.111	26.9299	26.9422	26.9823	27.1495	27.1872	27.3835	27.5987	27.0882	27.3451	P12236	SLC25A6
0	0	0	27.3597	27.3512	27.4156	27.3457	27.4048	27.3827	27.167	27.1787	27.1783	27.0029	27.1684	27.1153	27.3597	27.3512	27.4156	27.3457	27.4048	27.3827	27.167	27.1787	27.1783	27.0029	27.1684	27.1153	P12268;H0Y4R1;E7ETK5	IMPDH2
0	0	0	27.8448	27.8156	27.8501	27.6634	27.7601	27.8294	27.7027	27.7802	27.6848	27.6332	27.5613	27.5921	27.8448	27.8156	27.8501	27.6634	27.7601	27.8294	27.7027	27.7802	27.6848	27.6332	27.5613	27.5921	P12270	TPR
0	0	0	25.6525	25.5748	25.7089	25.4867	25.5115	25.629	25.6035	25.5318	25.5873	25.912	25.7545	25.7819	25.6525	25.5748	25.7089	25.4867	25.5115	25.629	25.6035	25.5318	25.5873	25.912	25.7545	25.7819	P12429;D6RA82;D6RFG5	ANXA3
0	0	0	28.9614	29.0091	29.0793	29.1176	29.1145	29.0599	29.1518	29.1561	29.0087	29.357	29.3609	29.3238	28.9614	29.0091	29.0793	29.1176	29.1145	29.0599	29.1518	29.1561	29.0087	29.357	29.3609	29.3238	P12814;H9KV75	ACTN1
0	0	0	26.8083	26.8073	26.8644	26.0653	26.2091	26.2311	26.707	26.6787	26.4144	26.2217	26.39	26.2705	26.8083	26.8073	26.8644	26.0653	26.2091	26.2311	26.707	26.6787	26.4144	26.2217	26.39	26.2705	P12821;A0A0A0MSN4	ACE
0	0	0	25.3311	25.2438	25.403	25.2825	21.3444	25.4342	25.6346	25.7428	25.8435	22.0202	25.3964	25.1921	25.3311	25.2438	25.403	25.2825	NA	25.4342	25.6346	25.7428	25.8435	NA	25.3964	25.1921	P12955;A0A494C165;K7ES25	PEPD
0	0	0	28.3942	28.3758	28.4689	28.33	28.4134	28.3463	28.3424	28.4985	28.4368	28.2763	28.2779	28.322	28.3942	28.3758	28.4689	28.33	28.4134	28.3463	28.3424	28.4985	28.4368	28.2763	28.2779	28.322	P12956;B1AHC9	XRCC6
0	0	0	27.9862	27.8368	28.0465	27.7881	27.9082	27.8859	27.9108	28.1051	28.0141	27.8608	27.6994	27.8032	27.9862	27.8368	28.0465	27.7881	27.9082	27.8859	27.9108	28.1051	28.0141	27.8608	27.6994	27.8032	P13010	XRCC5
0	0	0	26.8605	26.9318	27.0408	27.081	26.9672	27.2476	26.8664	26.8489	26.8603	26.7657	26.8997	26.8072	26.8605	26.9318	27.0408	27.081	26.9672	27.2476	26.8664	26.8489	26.8603	26.7657	26.8997	26.8072	P13073;H3BPG0;H3BN72;H3BNV9	COX4I1
0	0	0	26.9163	26.7474	26.8174	26.6952	26.8711	26.6477	26.74	26.8614	26.9955	26.7589	26.5403	26.8223	26.9163	26.7474	26.8174	26.6952	26.8711	26.6477	26.74	26.8614	26.9955	26.7589	26.5403	26.8223	P13473	LAMP2
0	0	0	27.6828	27.5865	27.8108	27.8424	27.8165	27.8895	27.3855	27.6221	27.7535	27.8167	27.6072	27.7273	27.6828	27.5865	27.8108	27.8424	27.8165	27.8895	27.3855	27.6221	27.7535	27.8167	27.6072	27.7273	P13489	RNH1
0	0	1	20.81	21.2955	21.345	21.0929	22.3379	22.4293	22.3317	22.6372	21.8841	28.5931	28.4166	28.5145	NA	NA	NA	NA	NA	NA	NA	NA	NA	28.5931	28.4166	28.5145	P13501	CCL5
0	0	0	30.0402	29.9414	30.0246	30.1667	30.1784	30.1402	29.9348	29.8954	29.9096	29.9669	29.9491	30.0364	30.0402	29.9414	30.0246	30.1667	30.1784	30.1402	29.9348	29.8954	29.9096	29.9669	29.9491	30.0364	P13639	EEF2
0	0	0	26.3279	27.1882	27.3724	27.0902	27.1861	27.5313	27.0327	27.0207	27.014	27.2046	27.272	27.2916	26.3279	27.1882	27.3724	27.0902	27.1861	27.5313	27.0327	27.0207	27.014	27.2046	27.272	27.2916	P13667	PDIA4
0	0	0	25.5799	25.5329	25.6203	25.7331	25.5469	25.6942	25.5794	25.6882	25.6521	26.2366	26.2957	26.2731	25.5799	25.5329	25.6203	25.7331	25.5469	25.6942	25.5794	25.6882	25.6521	26.2366	26.2957	26.2731	P13674	P4HA1
0	0	0	29.1068	28.7514	28.9259	28.9639	29.1858	28.9539	28.7813	28.8904	28.9586	28.9769	28.8801	29.0143	29.1068	28.7514	28.9259	28.9639	29.1858	28.9539	28.7813	28.8904	28.9586	28.9769	28.8801	29.0143	P13693;J3KPG2;Q5W0H4;A0A0B4J2C3;E9PJF7	TPT1
0	0	0	22.4003	21.6838	22.7705	21.6463	21.2131	24.0277	21.4584	24.2595	24.2721	24.9505	24.757	24.9809	NA	NA	NA	NA	NA	24.0277	NA	24.2595	24.2721	24.9505	24.757	24.9809	P13747	HLA-E
0	0	0	29.055	29.0361	29.0299	28.9935	29.1086	29.0484	28.9895	29.0824	29.0024	29.1801	29.125	29.2378	29.055	29.0361	29.0299	28.9935	29.1086	29.0484	28.9895	29.0824	29.0024	29.1801	29.125	29.2378	P13797;A0A0A0MSQ0	PLS3
0	0	0	26.4619	26.4183	26.4113	26.333	26.3927	26.3682	26.3714	26.6345	26.562	26.4056	26.3047	26.1787	26.4619	26.4183	26.4113	26.333	26.3927	26.3682	26.3714	26.6345	26.562	26.4056	26.3047	26.1787	P13804;H0YLU7;H0YL12;H0YK49;H0YNX6;H0YKF0	ETFA
0	0	0	24.463	24.4186	24.5362	24.9192	24.9704	25.0532	24.5391	24.5725	24.6352	25.133	24.9942	25.2166	24.463	24.4186	24.5362	24.9192	24.9704	25.0532	24.5391	24.5725	24.6352	25.133	24.9942	25.2166	P13807	GYS1
0	0	0	26.1677	26.0874	26.1618	25.9205	26.0403	26.026	26.002	26.0682	25.8986	25.7416	25.8012	25.9132	26.1677	26.0874	26.1618	25.9205	26.0403	26.026	26.002	26.0682	25.8986	25.7416	25.8012	25.9132	P13861	PRKAR2A
0	0	0	25.0967	22.0782	25.5077	25.2507	25.2634	25.6364	25.5423	24.9307	25.6385	24.9725	25.1445	25.0763	25.0967	NA	25.5077	25.2507	25.2634	25.6364	25.5423	24.9307	25.6385	24.9725	25.1445	25.0763	P13984	GTF2F2
0	0	0	25.0903	25.0932	25.0809	24.7892	25.2748	25.0052	24.8624	24.9888	25.1639	25.299	24.8657	25.1256	25.0903	25.0932	25.0809	24.7892	25.2748	25.0052	24.8624	24.9888	25.1639	25.299	24.8657	25.1256	P13995;B9A062;B8ZZU9	MTHFD2
0	0	0	29.1897	29.3973	29.5384	29.2476	29.6328	29.484	29.1895	29.3478	29.4203	29.3486	29.2415	29.3852	29.1897	29.3973	29.5384	29.2476	29.6328	29.484	29.1895	29.3478	29.4203	29.3486	29.2415	29.3852	P14174	MIF
0	0	0	28.2815	27.8733	27.7103	27.5402	27.59	27.4454	28.1266	27.8139	27.8633	27.5986	27.8078	27.8942	28.2815	27.8733	27.7103	27.5402	27.59	27.4454	28.1266	27.8139	27.8633	27.5986	27.8078	27.8942	P14209;A8MQT7	CD99
0	0	0	27.7341	27.5216	27.547	27.6197	27.8027	27.6471	27.6668	27.7028	27.7321	27.6478	27.7123	27.6572	27.7341	27.5216	27.547	27.6197	27.8027	27.6471	27.6668	27.7028	27.7321	27.6478	27.7123	27.6572	P14324;A0A087X1D8;A0A087WVN4	FDPS
-1	0	-1	24.8821	24.8675	25.0902	23.8365	23.0777	23.9311	25.1294	25.1873	24.8528	23.8492	23.78	23.6327	24.8821	24.8675	25.0902	23.8365	23.0777	23.9311	25.1294	25.1873	24.8528	23.8492	23.78	23.6327	P14543	NID1
0	0	0	25.8264	25.8872	25.9036	26.1592	26.1244	26.1137	25.9514	26.008	26.0392	26.2611	26.1726	26.2816	25.8264	25.8872	25.9036	26.1592	26.1244	26.1137	25.9514	26.008	26.0392	26.2611	26.1726	26.2816	P14550	AKR1A1
0	0	0	26.3874	26.4731	26.6678	26.7894	26.6959	26.3433	26.7048	26.7119	26.7572	26.7252	26.6674	26.8787	26.3874	26.4731	26.6678	26.7894	26.6959	26.3433	26.7048	26.7119	26.7572	26.7252	26.6674	26.8787	P14618;B4DNK4	PKM
0	0	0	30.5949	30.7176	30.8354	30.9369	31.0514	31.0745	30.7954	30.8211	30.8046	31.0793	31.0931	31.1017	30.5949	30.7176	30.8354	30.9369	31.0514	31.0745	30.7954	30.8211	30.8046	31.0793	31.0931	31.1017	P14625	HSP90B1
0	0	0	25.4943	25.5414	25.7623	25.6076	25.9124	25.9549	25.7153	25.9013	25.4491	25.6683	25.3716	25.4681	25.4943	25.5414	25.7623	25.6076	25.9124	25.9549	25.7153	25.9013	25.4491	25.6683	25.3716	25.4681	P14854;A0A494C160	COX6B1
0	0	0	28.0571	28.097	28.1271	27.9767	28.0909	27.9195	27.9682	27.8936	28.0291	27.5797	27.7032	27.9456	28.0571	28.097	28.1271	27.9767	28.0909	27.9195	27.9682	27.8936	28.0291	27.5797	27.7032	27.9456	P14866;M0QXS5;A0A3B3ITJ4	HNRNPL
0	0	0	26.8713	26.6013	26.6411	26.7321	26.7112	26.666	26.6845	26.5559	26.5473	26.7693	26.6113	26.8107	26.8713	26.6013	26.6411	26.7321	26.7112	26.666	26.6845	26.5559	26.5473	26.7693	26.6113	26.8107	P14868	DARS
0	1	1	20.5559	22.3845	21.7031	20.8448	22.4224	22.1782	28.1896	28.3989	28.2649	29.2129	29.2635	29.2766	NA	NA	NA	NA	22.4224	NA	28.1896	28.3989	28.2649	29.2129	29.2635	29.2766	P14902	IDO1
0	0	-1	24.7019	24.5373	24.521	24.3226	24.3717	24.2641	23.7872	23.9346	23.8487	23.7687	23.2345	23.048	24.7019	24.5373	24.521	24.3226	24.3717	24.2641	23.7872	23.9346	23.8487	23.7687	23.2345	23.048	P14923	JUP
0	0	0	26.1206	26.0728	26.0343	26.1855	26.1302	26.1949	26.0096	26.1975	26.0651	26.4733	26.2096	26.2009	26.1206	26.0728	26.0343	26.1855	26.1302	26.1949	26.0096	26.1975	26.0651	26.4733	26.2096	26.2009	P14927;B7Z2R2	UQCRB
0	0	0	28.6012	28.2576	28.2447	28.2218	28.411	28.2527	28.1395	27.9628	27.8601	27.6144	27.469	27.8911	28.6012	28.2576	28.2447	28.2218	28.411	28.2527	28.1395	27.9628	27.8601	27.6144	27.469	27.8911	P15090	FABP4
0	0	0	27.7475	27.9544	27.7025	27.498	27.174	27.1247	27.3248	27.5145	27.5686	27.3455	27.7434	27.7176	27.7475	27.9544	27.7025	27.498	27.174	27.1247	27.3248	27.5145	27.5686	27.3455	27.7434	27.7176	P15121;E9PCX2	AKR1B1
0	0	0	27.3763	27.4576	27.4009	27.4893	27.5565	27.6913	27.3953	27.5437	27.4285	27.6761	27.7273	27.6638	27.3763	27.4576	27.4009	27.4893	27.5565	27.6913	27.3953	27.5437	27.4285	27.6761	27.7273	27.6638	P15144	ANPEP
0	0	0	26.5058	26.5596	26.6475	27.0149	27.0242	27.1032	26.6063	26.3747	26.4816	26.321	26.8185	26.6604	26.5058	26.5596	26.6475	27.0149	27.0242	27.1032	26.6063	26.3747	26.4816	26.321	26.8185	26.6604	P15153;B1AH77;B1AH80;B1AH78	RAC2
0	0	0	23.3081	21.385	23.1288	23.7224	24.2696	23.9944	22.6642	22.19	22.848	23.7333	24.0165	24.0189	23.3081	NA	23.1288	23.7224	24.2696	23.9944	NA	NA	22.848	23.7333	24.0165	24.0189	P15291	B4GALT1
0	0	0	25.7907	25.7211	25.9096	25.8506	25.8235	25.7681	25.6161	25.6385	26.0096	25.7128	25.5795	25.8053	25.7907	25.7211	25.9096	25.8506	25.8235	25.7681	25.6161	25.6385	26.0096	25.7128	25.5795	25.8053	P15374;A0A087WTB8;Q5TBK7	UCHL3
0	0	0	22.1408	24.3115	21.9538	21.8785	23.7121	21.9192	21.8204	24.3207	23.9661	22.2633	21.3644	21.5884	NA	24.3115	NA	NA	23.7121	NA	NA	24.3207	23.9661	NA	NA	NA	P15529	CD46
0	0	0	29.2162	28.5984	28.6729	28.64	28.5132	28.1957	28.4535	21.8689	28.636	28.2381	28.4219	28.9131	29.2162	28.5984	28.6729	28.64	28.5132	28.1957	28.4535	NA	28.636	28.2381	28.4219	28.9131	P15531;E7ERL0;E5RHP0	NME1
0	0	0	26.1591	26.1777	26.2678	25.8769	25.9109	25.9372	26.3836	26.698	26.5378	25.8983	25.9812	25.9643	26.1591	26.1777	26.2678	25.8769	25.9109	25.9372	26.3836	26.698	26.5378	25.8983	25.9812	25.9643	P15586;H7C3P4;F6S8M0;F5H4C6;H0YFA9	GNS
0	0	0	22.3065	22.7122	22.9469	21.4129	22.5246	21.4387	22.3119	22.7651	22.1525	21.4317	22.1862	22.3155	NA	NA	NA	NA	22.5246	NA	22.3119	22.7651	NA	NA	NA	NA	P15848;A0A2U3U034	ARSB
0	0	0	28.9916	29.2095	29.0382	29.0991	29.1464	29.2458	28.8268	28.9399	28.868	28.8891	28.9358	28.9524	28.9916	29.2095	29.0382	29.0991	29.1464	29.2458	28.8268	28.9399	28.868	28.8891	28.9358	28.9524	P15880;H0YEN5;E9PQD7;I3L404;E9PMM9;E9PM36	RPS2
1	0	1	21.7724	21.2361	22.2742	25.0882	25.2391	25.0657	22.6591	21.662	24.098	25.5513	25.7934	25.879	NA	NA	NA	25.0882	25.2391	25.0657	NA	NA	24.098	25.5513	25.7934	25.879	P15907	ST6GAL1
0	0	0	25.4162	25.6311	25.4555	25.4281	25.4716	25.3071	25.4543	25.6346	25.5787	24.9294	25.0247	25.0181	25.4162	25.6311	25.4555	25.4281	25.4716	25.3071	25.4543	25.6346	25.5787	24.9294	25.0247	25.0181	P15927;Q5TEJ0	RPA2
0	0	0	25.2496	22.0164	25.0975	22.1695	25.0174	24.9084	21.5835	22.4705	25.726	21.6626	22.2128	22.2465	25.2496	NA	25.0975	NA	25.0174	24.9084	NA	NA	25.726	NA	NA	NA	P16104;Q96QV6;A0A3B3IS11	H2AFX;HIST1H2AA
-1	0	-1	23.6929	23.4732	23.9611	21.8685	22.4899	21.4186	23.6083	23.9842	23.8314	22.7806	21.9139	21.8992	23.6929	23.4732	23.9611	21.8685	NA	NA	23.6083	23.9842	23.8314	22.7806	NA	21.8992	P16144	ITGB4
0	0	0	25.6166	25.7124	25.7414	25.6395	25.792	25.7727	25.7573	25.9025	25.9403	25.7675	25.6701	25.8442	25.6166	25.7124	25.7414	25.6395	25.792	25.7727	25.7573	25.9025	25.9403	25.7675	25.6701	25.8442	P16152	CBR1
0	0	0	25.0594	21.3364	22.4628	24.3555	24.512	24.6192	24.5191	24.6936	25.0353	25.2095	24.3677	24.5703	25.0594	NA	NA	24.3555	24.512	24.6192	24.5191	24.6936	25.0353	25.2095	24.3677	24.5703	P16220;E9PAR2;C9J4L5;C9JBT4;H7C3I0;E7EWP8;C9J896;G5E998;P18846	CREB1;CREM;ATF1
0	0	0	24.8896	25.1134	25.4045	25.239	25.0603	25.2009	25.2253	25.4466	25.0291	25.2214	25.0282	25.1792	24.8896	25.1134	25.4045	25.239	25.0603	25.2009	25.2253	25.4466	25.0291	25.2214	25.0282	25.1792	P16278;E7EQ29	GLB1
0	0	-1	28.2385	28.1603	28.2527	27.5147	27.6077	27.6054	27.9905	28.001	28.1922	27.1855	26.909	27.0672	28.2385	28.1603	28.2527	27.5147	27.6077	27.6054	27.9905	28.001	28.1922	27.1855	26.909	27.0672	P16284	PECAM1
0	0	0	23.7866	24.0451	23.9191	24.1972	24.4445	24.6323	23.6963	23.6371	23.8217	24.2486	24.0434	24.1424	23.7866	24.0451	23.9191	24.1972	24.4445	24.6323	23.6963	23.6371	23.8217	24.2486	24.0434	24.1424	P16333;C9JAB9	NCK1
0	0	0	30.2104	30.0698	30.0794	29.6535	29.7025	29.6018	30.0037	30.0953	30.0436	29.5594	29.5246	29.5874	30.2104	30.0698	30.0794	29.6535	29.7025	29.6018	30.0037	30.0953	30.0436	29.5594	29.5246	29.5874	P16401	HIST1H1B
0	0	0	25.1651	26.388	26.0651	25.5053	25.7254	25.8443	26.378	25.3259	26.2125	25.4317	24.7966	25.47	25.1651	26.388	26.0651	25.5053	25.7254	25.8443	26.378	25.3259	26.2125	25.4317	24.7966	25.47	P16402	HIST1H1D
0	0	-1	27.2592	27.2578	27.2535	26.9544	27.1008	27.2112	27.8207	27.3734	27.4729	23.9516	26.6882	22.3208	27.2592	27.2578	27.2535	26.9544	27.1008	27.2112	27.8207	27.3734	27.4729	23.9516	26.6882	NA	P16403	HIST1H1C
0	0	0	24.9204	25.2214	25.0183	25.5009	25.7469	25.6646	25.1954	24.8448	25.2166	24.9664	25.2994	25.362	24.9204	25.2214	25.0183	25.5009	25.7469	25.6646	25.1954	24.8448	25.2166	24.9664	25.2994	25.362	P16435;H0Y4R2	POR
1	0	1	22.3835	22.1428	21.0629	25.7192	25.6834	25.7447	21.9652	21.921	22.8498	24.7158	24.8109	24.7629	NA	NA	NA	25.7192	25.6834	25.7447	NA	NA	NA	24.7158	24.8109	24.7629	P16581;Q5TI75;Q5TI73;Q5TI74;Q5TI72	SELE
0	0	0	26.6007	26.5259	26.7106	26.8668	26.8627	26.6975	26.6925	26.6987	26.7934	26.8355	26.7439	26.9151	26.6007	26.5259	26.7106	26.8668	26.8627	26.6975	26.6925	26.6987	26.7934	26.8355	26.7439	26.9151	P16615;H7C5W9	ATP2A2
0	0	0	24.088	24.3598	24.2697	24.4248	24.2756	24.6332	24.432	24.6588	24.5216	24.3558	24.1019	24.3013	24.088	24.3598	24.2697	24.4248	24.2756	24.6332	24.432	24.6588	24.5216	24.3558	24.1019	24.3013	P16930;H0YLC7	FAH
0	0	0	27.597	27.6414	27.7106	27.345	27.3568	27.3933	27.3775	27.5944	27.7054	26.9663	27.0341	26.9317	27.597	27.6414	27.7106	27.345	27.3568	27.3933	27.3775	27.5944	27.7054	26.9663	27.0341	26.9317	P16949;A2A2D0	STMN1
0	0	0	26.7511	26.7832	26.7384	26.4367	26.5614	26.4366	26.3455	26.389	26.5764	26.3534	26.1983	26.3561	26.7511	26.7832	26.7384	26.4367	26.5614	26.4366	26.3455	26.389	26.5764	26.3534	26.1983	26.3561	P16989	YBX3
0	0	0	31.7227	31.4183	31.5024	31.7798	31.374	32.008	31.3185	31.4354	31.7546	31.2834	32.0983	31.798	31.7227	31.4183	31.5024	31.7798	31.374	32.008	31.3185	31.4354	31.7546	31.2834	32.0983	31.798	P17066;P48741	HSPA6;HSPA7
0	0	0	30.8568	30.6738	30.6223	30.2441	30.4009	30.408	30.5733	30.6397	30.5304	30.1199	30.3737	30.5601	30.8568	30.6738	30.6223	30.2441	30.4009	30.408	30.5733	30.6397	30.5304	30.1199	30.3737	30.5601	P17096	HMGA1
0	0	0	27.9069	28.1712	28.1463	28.1492	28.0747	28.2637	28.0499	28.2203	28.3129	28.0818	28.0483	27.991	27.9069	28.1712	28.1463	28.1492	28.0747	28.2637	28.0499	28.2203	28.3129	28.0818	28.0483	27.991	P17174	GOT1
1	0	0	22.3784	22.3939	22.8275	23.8058	23.5266	24.0454	21.1814	21.535	21.294	22.5722	23.6489	24.0712	NA	NA	NA	23.8058	23.5266	24.0454	NA	NA	NA	NA	23.6489	24.0712	P17275	JUNB
0	0	0	25.6293	25.6352	25.9577	26.3861	26.3392	26.4094	25.5372	25.8505	25.8368	26.0831	26.1216	26.1385	25.6293	25.6352	25.9577	26.3861	26.3392	26.4094	25.5372	25.8505	25.8368	26.0831	26.1216	26.1385	P17301	ITGA2
0	-1	-1	23.4293	23.3818	23.4866	23.8471	24.1231	24.0759	21.8323	22.1313	22.5273	22.1329	21.6048	22.4065	23.4293	23.3818	23.4866	23.8471	24.1231	24.0759	NA	NA	NA	NA	NA	NA	P17302	GJA1
0	0	0	24.2676	23.8401	24.5265	20.8081	23.6753	23.7995	24.1644	24.6856	24.2482	22.2817	21.9285	23.7484	24.2676	23.8401	24.5265	NA	23.6753	23.7995	24.1644	24.6856	24.2482	NA	NA	23.7484	P17405;G3V1E1;E9PQT3	SMPD1
0	0	0	25.113	25.4652	25.0719	25.1472	25.1267	25.3338	25.1139	24.9588	24.7563	25.0564	25.0077	25.2375	25.113	25.4652	25.0719	25.1472	25.1267	25.3338	25.1139	24.9588	24.7563	25.0564	25.0077	25.2375	P17612;Q15136	PRKACA;KIN27
0	0	0	26.5741	26.468	26.7803	26.4522	26.4491	26.4583	26.3686	26.6203	26.5839	26.2734	26.2462	26.2957	26.5741	26.468	26.7803	26.4522	26.4491	26.4583	26.3686	26.6203	26.5839	26.2734	26.2462	26.2957	P17655	CAPN2
0	0	0	28.7393	28.7378	28.8327	27.6966	27.852	27.9023	28.6255	28.8112	28.8432	28.248	28.1295	28.1078	28.7393	28.7378	28.8327	27.6966	27.852	27.9023	28.6255	28.8112	28.8432	28.248	28.1295	28.1078	P17813;F5GX88	ENG
0	0	0	26.3234	26.575	26.5631	26.8227	26.8134	26.81	26.5095	26.5001	26.559	26.7709	26.7657	26.7667	26.3234	26.575	26.5631	26.8227	26.8134	26.81	26.5095	26.5001	26.559	26.7709	26.7657	26.7667	P17858	PFKL
0	0	-1	24.8562	25.3992	25.0465	24.4796	24.5536	24.6308	24.9072	25.0848	25.0098	22.77	24.4232	22.1701	24.8562	25.3992	25.0465	24.4796	24.5536	24.6308	24.9072	25.0848	25.0098	NA	24.4232	NA	P17900	GM2A
0	0	0	27.5242	27.5961	27.5033	27.5023	27.699	27.4187	27.1837	27.4775	27.357	27.273	27.3131	27.4122	27.5242	27.5961	27.5033	27.5023	27.699	27.4187	27.1837	27.4775	27.357	27.273	27.3131	27.4122	P17931;G3V3R6	LGALS3
0	0	0	28.1242	28.1305	28.2018	28.235	28.2488	28.1923	28.081	28.139	28.1662	27.9787	27.9971	28.0698	28.1242	28.1305	28.2018	28.235	28.2488	28.1923	28.081	28.139	28.1662	27.9787	27.9971	28.0698	P17987;E7ERF2;E7EQR6;F5H282	TCP1
0	0	0	25.0258	25.2298	25.1941	25.1354	25.1344	25.2334	25.2199	25.2307	25.1809	25.6248	25.432	25.5143	25.0258	25.2298	25.1941	25.1354	25.1344	25.2334	25.2199	25.2307	25.1809	25.6248	25.432	25.5143	P18031;B4DSN5	PTPN1
0	0	0	27.0219	28.3561	27.9236	27.7307	27.8738	27.7778	27.9913	27.9383	27.4232	28.1805	27.9224	27.6318	27.0219	28.3561	27.9236	27.7307	27.8738	27.7778	27.9913	27.9383	27.4232	28.1805	27.9224	27.6318	P18077;C9K025;F8WBS5;F8WB72	RPL35A
0	0	0	28.9255	28.4229	28.8395	28.962	28.9644	28.2624	28.5587	28.6652	28.5925	28.4722	28.7947	28.9807	28.9255	28.4229	28.8395	28.962	28.9644	28.2624	28.5587	28.6652	28.5925	28.4722	28.7947	28.9807	P18085;C9JPM4;C9JAK5	ARF4
0	0	0	30.0482	29.8779	30.01	30.0334	30.0164	29.9653	29.8127	29.9359	29.8323	29.8021	29.8829	29.9898	30.0482	29.8779	30.01	30.0334	30.0164	29.9653	29.8127	29.9359	29.8323	29.8021	29.8829	29.9898	P18124;A8MUD9	RPL7
0	0	0	29.0142	28.9226	28.9609	28.815	28.895	28.9293	28.6908	28.7236	28.8127	28.7338	28.7769	28.7752	29.0142	28.9226	28.9609	28.815	28.895	28.9293	28.6908	28.7236	28.8127	28.7338	28.7769	28.7752	P18206	VCL
0	0	0	25.1033	24.9434	25.0823	25.0023	25.0552	25.0968	24.9289	24.9281	24.7343	24.8932	24.8733	24.9	25.1033	24.9434	25.0823	25.0023	25.0552	25.0968	24.9289	24.9281	24.7343	24.8932	24.8733	24.9	P18583;H7C1M2	SON
0	0	0	29.5106	29.4518	29.4969	29.6126	29.7358	29.629	29.3632	29.5986	29.5202	29.8248	29.7616	29.7727	29.5106	29.4518	29.4969	29.6126	29.7358	29.629	29.3632	29.5986	29.5202	29.8248	29.7616	29.7727	P18669	PGAM1
0	0	0	26.1528	26.4084	26.211	25.9989	26.0401	25.8619	26.0573	25.9447	26.1261	25.6759	25.5416	25.4061	26.1528	26.4084	26.211	25.9989	26.0401	25.8619	26.0573	25.9447	26.1261	25.6759	25.5416	25.4061	P18754;C9JW69;C9JRH2;C9J3R0;C9JMJ4;C9JQZ4	RCC1
0	0	0	27.0869	27.2355	27.2546	27.0209	27.2483	27.229	27.2382	27.1116	27.1381	27.154	27.0679	26.9173	27.0869	27.2355	27.2546	27.0209	27.2483	27.229	27.2382	27.1116	27.1381	27.154	27.0679	26.9173	P18859;A8MUH2	ATP5J
0	0	0	24.385	23.9503	24.2434	22.2217	24.351	24.6757	24.8893	24.3117	24.1777	23.6959	23.6553	24.748	24.385	23.9503	24.2434	NA	24.351	24.6757	24.8893	24.3117	24.1777	23.6959	23.6553	24.748	P18887;F5H8D7	XRCC1
0	0	0	24.7409	24.8517	24.6797	24.8089	24.8687	25.0572	24.7205	24.2966	24.7041	24.1327	24.0776	24.1691	24.7409	24.8517	24.6797	24.8089	24.8687	25.0572	24.7205	24.2966	24.7041	24.1327	24.0776	24.1691	P19174	PLCG1
1	-1	1	23.3572	23.1891	23.3336	28.4536	29.4692	28.4991	21.9391	22.2778	21.6806	28.0878	28.2571	28.3724	23.3572	NA	NA	28.4536	29.4692	28.4991	NA	NA	21.6806	28.0878	28.2571	28.3724	P19320;E9PDD2	VCAM1
0	0	0	29.5897	29.6293	29.6768	29.4139	29.5089	29.576	29.5236	29.6185	29.598	29.4252	29.3348	29.3926	29.5897	29.6293	29.6768	29.4139	29.5089	29.576	29.5236	29.6185	29.598	29.4252	29.3348	29.3926	P19338;H7BY16	NCL
0	0	0	26.0242	26.1335	26.3022	26.2303	26.2642	26.0868	26.5147	26.5833	26.2435	26.798	26.7998	26.8744	26.0242	26.1335	26.3022	26.2303	26.2642	26.0868	26.5147	26.5833	26.2435	26.798	26.7998	26.8744	P19367	HK1
0	0	0	23.678	23.5201	23.6122	23.5247	23.679	23.6568	23.7061	23.7746	23.5827	23.538	23.4442	23.8831	23.678	23.5201	23.6122	23.5247	23.679	23.6568	23.7061	23.7746	23.5827	23.538	23.4442	23.8831	P19387	POLR2C
0	1	1	23.5091	22.9244	23.4397	23.6349	24.0334	23.9105	25.0325	25.0151	25.2067	25.2902	25.1839	25.4128	23.5091	22.9244	23.4397	23.6349	24.0334	23.9105	25.0325	25.0151	25.2067	25.2902	25.1839	25.4128	P19474	TRIM21
0	0	1	23.9099	24.2285	24.5697	24.4478	24.3519	24.2209	24.9132	25.0024	24.971	25.3613	25.3658	25.4078	23.9099	24.2285	24.5697	24.4478	24.3519	24.2209	24.9132	25.0024	24.971	25.3613	25.3658	25.4078	P19525	EIF2AK2
0	0	0	26.1152	26.0278	26.1628	25.9733	26.0585	25.9187	25.6437	26.1243	26.0714	25.8924	25.8407	25.7714	26.1152	26.0278	26.1628	25.9733	26.0585	25.9187	25.6437	26.1243	26.0714	25.8924	25.8407	25.7714	P19623	SRM
0	0	0	22.5048	24.9701	24.832	24.491	24.9102	24.9166	24.6009	25.015	24.6885	24.9667	21.9187	24.8909	NA	24.9701	24.832	24.491	24.9102	24.9166	24.6009	25.015	24.6885	24.9667	NA	24.8909	P19634	SLC9A1
0	0	0	24.6527	24.8464	24.8531	24.7664	24.708	24.7441	24.8064	25.0908	24.963	24.7475	24.8225	24.8874	24.6527	24.8464	24.8531	24.7664	24.708	24.7441	24.8064	25.0908	24.963	24.7475	24.8225	24.8874	P19784;H3BSA1;H3BV19	CSNK2A2
0	0	1	24.0771	23.8543	24.0523	24.8459	24.8711	25.0762	24.1262	24.4373	24.528	25.0703	25.0407	25.1114	24.0771	23.8543	24.0523	24.8459	24.8711	25.0762	24.1262	24.4373	24.528	25.0703	25.0407	25.1114	P19838;A0A494C1E9	NFKB1
1	1	1	22.5676	21.8593	22.1978	24.3095	24.4847	24.2823	24.0956	24.1472	23.8876	27.1777	27.0745	27.2309	NA	NA	NA	24.3095	24.4847	24.2823	24.0956	24.1472	23.8876	27.1777	27.0745	27.2309	P19971;C9JGI3;A0A494C0L6	TYMP
0	0	0	22.3383	23.591	23.4517	21.2954	23.2646	23.4644	21.3326	23.4521	22.1677	23.1634	21.6263	21.605	NA	23.591	23.4517	NA	23.2646	23.4644	NA	23.4521	NA	23.1634	NA	NA	P20020;E7ERY9	ATP2B1
0	0	0	26.8604	26.9124	26.9567	26.9383	26.966	26.9672	26.706	26.7608	26.8916	26.9756	26.7995	26.841	26.8604	26.9124	26.9567	26.9383	26.966	26.9672	26.706	26.7608	26.8916	26.9756	26.7995	26.841	P20042	EIF2S2
0	0	0	25.6684	25.5934	25.7555	25.9614	26.0073	26.0604	25.6188	25.7929	25.8447	26.0912	26.0297	26.1066	25.6684	25.5934	25.7555	25.9614	26.0073	26.0604	25.6188	25.7929	25.8447	26.0912	26.0297	26.1066	P20073	ANXA7
0	0	0	25.4127	25.8388	26.1955	26.1949	26.3735	26.2157	25.8491	26.0445	25.7956	26.033	25.8807	26.057	25.4127	25.8388	26.1955	26.1949	26.3735	26.2157	25.8491	26.0445	25.7956	26.033	25.8807	26.057	P20290	BTF3
0	0	0	22.4655	24.0593	21.992	20.7038	21.739	22.4082	23.8777	24.0048	22.1543	21.9054	21.5595	21.8432	NA	24.0593	NA	NA	NA	NA	23.8777	24.0048	NA	NA	NA	NA	P20337	RAB3B
0	0	0	25.3705	25.6319	25.7039	25.9262	25.5157	25.7365	25.5272	25.6432	25.7268	25.6649	25.6331	25.9091	25.3705	25.6319	25.7039	25.9262	25.5157	25.7365	25.5272	25.6432	25.7268	25.6649	25.6331	25.9091	P20339	RAB5A
0	0	0	26.4673	26.5513	26.7225	26.7447	27.1177	27.019	26.8185	26.4491	26.676	26.8642	26.6834	27.0486	26.4673	26.5513	26.7225	26.7447	27.1177	27.019	26.8185	26.4491	26.676	26.8642	26.6834	27.0486	P20340;F5H3K7;Q9NRW1	RAB6A;RAB6B
0	0	1	21.5069	21.3128	21.8431	21.7385	22.0502	19.6989	21.0863	22.8015	22.3233	28.1635	27.958	27.884	NA	NA	NA	21.7385	NA	19.6989	21.0863	22.8015	22.3233	28.1635	27.958	27.884	P20591;F8W8T1	MX1
0	0	0	27.6513	27.6342	27.6101	27.6141	27.7266	27.6824	27.7486	27.9333	27.8007	27.8679	27.78	27.8496	27.6513	27.6342	27.6101	27.6141	27.7266	27.6824	27.7486	27.9333	27.8007	27.8679	27.78	27.8496	P20618	PSMB1
0	0	0	26.5164	26.8104	26.6271	26.4524	26.7752	26.803	26.3983	26.5183	26.6707	26.5789	26.5353	26.4508	26.5164	26.8104	26.6271	26.4524	26.7752	26.803	26.3983	26.5183	26.6707	26.5789	26.5353	26.4508	P20645;F5GX30	M6PR
0	0	0	27.612	27.615	27.5534	27.5866	27.8893	27.8969	27.4445	27.5366	27.5783	27.6769	27.6504	27.5002	27.612	27.615	27.5534	27.5866	27.8893	27.8969	27.4445	27.5366	27.5783	27.6769	27.6504	27.5002	P20674;H3BNX8;H3BRM5;H3BV69	COX5A
0	0	0	28.1207	27.9616	28.0975	27.6713	27.7565	27.8476	27.9192	27.9542	27.8817	27.4852	27.2673	27.5137	28.1207	27.9616	28.0975	27.6713	27.7565	27.8476	27.9192	27.9542	27.8817	27.4852	27.2673	27.5137	P20700;E9PBF6;A0A0D9SFE5	LMNB1
0	0	0	24.4047	24.7074	24.6874	24.6106	24.492	24.6976	24.6948	24.2498	24.351	23.9671	24.0144	23.7726	24.4047	24.7074	24.6874	24.6106	24.492	24.6976	24.6948	24.2498	24.351	23.9671	24.0144	23.7726	P20839;A0A3B3IRL5;C9J381;C9K0R9	IMPDH1
0	0	0	22.3525	23.2401	23.2493	23.5158	23.6005	23.4977	22.9611	23.1312	22.9277	23.6493	23.8605	23.3711	NA	23.2401	23.2493	23.5158	23.6005	23.4977	22.9611	23.1312	22.9277	23.6493	23.8605	23.3711	P20908	COL5A1
0	0	0	26.9339	26.3993	26.961	26.4361	26.4931	26.2823	26.5628	26.7195	26.7903	26.5117	26.3066	26.3375	26.9339	26.3993	26.961	26.4361	26.4931	26.2823	26.5628	26.7195	26.7903	26.5117	26.3066	26.3375	P20962	PTMS
0	0	0	24.4492	24.2534	24.5941	24.6328	24.7327	21.2428	21.6382	24.4761	24.3008	24.4529	24.2655	24.7673	24.4492	24.2534	24.5941	24.6328	24.7327	NA	NA	24.4761	24.3008	24.4529	24.2655	24.7673	P21266;A0A0A0MTN3	GSTM3
0	0	0	26.079	26.0438	25.9812	26.1954	26.3441	26.1629	26.3469	26.4642	26.3392	26.697	26.9623	26.7986	26.079	26.0438	25.9812	26.1954	26.3441	26.1629	26.3469	26.4642	26.3392	26.697	26.9623	26.7986	P21281;H0YC04	ATP6V1B2
0	0	0	24.7342	24.7387	24.7222	24.7234	24.935	24.5174	25.0403	24.9862	25.1407	24.9618	24.7564	25.1042	24.7342	24.7387	24.7222	24.7234	24.935	24.5174	25.0403	24.9862	25.1407	24.9618	24.7564	25.1042	P21283;E7EV59	ATP6V1C1
0	0	0	28.9278	28.9896	29.0085	28.891	28.797	28.9018	28.8896	28.772	28.9522	28.7532	28.8727	28.8562	28.9278	28.9896	29.0085	28.891	28.797	28.9018	28.8896	28.772	28.9522	28.7532	28.8727	28.8562	P21291;E9PND2;E9PP21;E9PS42	CSRP1
0	0	0	26.2371	26.3891	26.3048	26.1588	26.3261	27.1088	26.3784	26.2449	22.046	26.5619	26.3684	22.4608	26.2371	26.3891	26.3048	26.1588	26.3261	27.1088	26.3784	26.2449	NA	26.5619	26.3684	NA	P21333	FLNA
0	0	0	25.0895	25.1326	25.2965	24.7824	24.7418	25.1273	25.2443	25.2595	25.2626	24.6894	24.9997	24.6582	25.0895	25.1326	25.2965	24.7824	24.7418	25.1273	25.2443	25.2595	25.2626	24.6894	24.9997	24.6582	P21397	MAOA
0	0	0	24.5035	24.5309	24.7049	24.8166	24.8263	24.689	24.6551	24.8342	24.8501	24.9202	24.7308	24.8003	24.5035	24.5309	24.7049	24.8166	24.8263	24.689	24.6551	24.8342	24.8501	24.9202	24.7308	24.8003	P21399	ACO1
0	0	0	22.1078	24.1623	24.2626	24.0067	24.3448	23.3673	22.8762	23.965	23.7991	23.861	23.5735	24.3705	NA	24.1623	24.2626	24.0067	24.3448	NA	NA	23.965	23.7991	23.861	23.5735	24.3705	P21453	S1PR1
0	0	0	26.4302	26.3354	26.4691	26.0251	26.1482	25.9988	27.0184	27.1014	26.8443	26.877	26.7019	26.8829	26.4302	26.3354	26.4691	26.0251	26.1482	25.9988	27.0184	27.1014	26.8443	26.877	26.7019	26.8829	P21589	NT5E
0	0	0	29.13	29.2162	29.3568	29.4677	29.4166	29.3211	29.3933	29.1158	28.8231	29.3904	29.5158	29.3856	29.13	29.2162	29.3568	29.4677	29.4166	29.3211	29.3933	29.1158	28.8231	29.3904	29.5158	29.3856	P21796;C9JI87	VDAC1
-1	0	-1	25.2577	25.0874	25.2538	23.94	23.9026	24.0174	25.0426	24.9147	24.9352	23.6305	23.7569	23.8654	25.2577	25.0874	25.2538	23.94	23.9026	24.0174	25.0426	24.9147	24.9352	23.6305	23.7569	23.8654	P21810	BGN
0	0	0	25.5276	25.5599	25.5969	25.4683	25.4869	25.7059	25.6873	25.5269	25.9048	25.6761	25.6589	25.6102	25.5276	25.5599	25.5969	25.4683	25.4869	25.7059	25.6873	25.5269	25.9048	25.6761	25.6589	25.6102	P21912;A0A087WWT1;A0A087WXX8	SDHB
0	0	0	24.7971	25.0759	25.0242	25.3094	25.272	25.1457	24.9544	25.221	25.4255	25.1652	25.0405	25.2496	24.7971	25.0759	25.0242	25.3094	25.272	25.1457	24.9544	25.221	25.4255	25.1652	25.0405	25.2496	P21964;E7EMS6;E7EUU8	COMT
0	0	0	29.5295	29.5575	29.5818	29.2136	29.3277	29.3124	29.8558	30.0443	30.0454	29.6261	29.5376	29.5526	29.5295	29.5575	29.5818	29.2136	29.3277	29.3124	29.8558	30.0443	30.0454	29.6261	29.5376	29.5526	P21980	TGM2
0	0	0	23.1568	21.7433	23.6461	23.0433	23.4991	23.4578	23.0339	21.2707	22.6764	21.883	22.511	23.3479	23.1568	NA	23.6461	23.0433	23.4991	23.4578	23.0339	NA	NA	NA	NA	23.3479	P22033	MUT
0	0	0	24.5999	24.6389	24.675	24.6867	24.7378	24.603	24.5645	24.471	24.4729	24.8773	24.6311	24.8041	24.5999	24.6389	24.675	24.6867	24.7378	24.603	24.5645	24.471	24.4729	24.8773	24.6311	24.8041	P22059	OSBP
0	0	0	27.2736	27.3145	27.442	27.165	27.0544	27.1986	27.3488	27.2999	27.1332	27.1147	26.9416	26.9727	27.2736	27.3145	27.442	27.165	27.0544	27.1986	27.3488	27.2999	27.1332	27.1147	26.9416	26.9727	P22087;M0QXL5;M0R0P1;M0R299;M0R2Q4;M0R2U2;M0R1H0;M0R2B0	FBL
0	0	0	26.4361	26.4686	26.5868	26.5329	26.6031	26.5104	26.4424	26.5178	26.467	26.5042	26.4719	26.5437	26.4361	26.4686	26.5868	26.5329	26.6031	26.5104	26.4424	26.5178	26.467	26.5042	26.4719	26.5437	P22102	GART
0	0	0	27.185	27.3365	27.3086	27.1553	27.1578	27.2875	27.0762	27.1574	27.1591	27.0138	26.949	27.058	27.185	27.3365	27.3086	27.1553	27.1578	27.2875	27.0762	27.1574	27.1591	27.0138	26.949	27.058	P22234;E9PBS1;D6RF62	PAICS
0	0	0	27.0845	27.2274	27.216	26.8261	26.918	27.0437	27.1269	27.181	27.1742	27.0453	26.9004	27.0299	27.0845	27.2274	27.216	26.8261	26.918	27.0437	27.1269	27.181	27.1742	27.0453	26.9004	27.0299	P22307;H0YF61	SCP2
0	0	0	27.5137	27.6272	27.6542	27.7025	27.7598	27.8001	27.555	27.6317	27.6962	27.8234	27.6836	27.7627	27.5137	27.6272	27.6542	27.7025	27.7598	27.8001	27.555	27.6317	27.6962	27.8234	27.6836	27.7627	P22314	UBA1
0	0	0	24.9808	24.8788	25.0826	24.8409	24.8378	24.5736	25.1086	24.9622	25.0876	24.6746	24.4138	24.9784	24.9808	24.8788	25.0826	24.8409	24.8378	24.5736	25.1086	24.9622	25.0876	24.6746	24.4138	24.9784	P22570;A0A0C4DFN8;A0A0A0MSZ4;A0A0A0MTR6;A0A0C4DGN7;A0A0A0MT64;A0A0A0MTN9;J3QQX3	FDXR
0	0	0	30.1914	30.2467	30.2666	30.0461	30.1005	30.1408	30.2634	30.2595	30.2738	30.0496	30.099	30.0985	30.1914	30.2467	30.2666	30.0461	30.1005	30.1408	30.2634	30.2595	30.2738	30.0496	30.099	30.0985	P22626;A0A087WUI2	HNRNPA2B1
-1	0	-1	24.9107	25.4121	25.0405	23.6674	23.5975	23.0907	24.7207	24.2708	24.6636	22.1652	22.6845	23.3445	24.9107	25.4121	25.0405	23.6674	23.5975	23.0907	24.7207	24.2708	24.6636	NA	NA	23.3445	P22692	IGFBP4
0	0	0	26.8614	26.9901	27.0857	26.9861	27.084	26.9994	26.8948	27.0073	26.8627	27.0705	26.8912	26.9237	26.8614	26.9901	27.0857	26.9861	27.084	26.9994	26.8948	27.0073	26.8627	27.0705	26.8912	26.9237	P22695;H3BRG4;H3BSJ9	UQCRC2
0	0	0	26.2775	26.482	26.4154	26.9456	26.7594	26.9265	26.9254	26.7779	26.5932	26.5047	26.6653	26.7753	26.2775	26.482	26.4154	26.9456	26.7594	26.9265	26.9254	26.7779	26.5932	26.5047	26.6653	26.7753	P23219;A0A087X296;A0A2R8YDM0	PTGS1
0	0	0	25.2995	25.3209	25.4426	24.5877	24.4228	24.5394	25.3735	25.3714	25.3221	24.4715	24.5791	24.4885	25.2995	25.3209	25.4426	24.5877	24.4228	24.5394	25.3735	25.3714	25.3221	24.4715	24.5791	24.4885	P23229	ITGA6
0	0	0	28.3119	28.4717	28.4607	28.3159	28.3962	28.4459	28.3917	28.4815	28.4545	28.1952	28.2607	28.2913	28.3119	28.4717	28.4607	28.3159	28.3962	28.4459	28.3917	28.4815	28.4545	28.1952	28.2607	28.2913	P23246	SFPQ
0	0	0	24.5246	24.4275	24.655	24.5729	24.7023	24.6845	24.5566	24.7458	24.6498	24.5858	24.4264	24.3393	24.5246	24.4275	24.655	24.5729	24.7023	24.6845	24.5566	24.7458	24.6498	24.5858	24.4264	24.3393	P23258;Q9NRH3	TUBG1;TUBG2
0	0	0	29.8937	29.8058	29.8674	30.0113	30.1581	30.178	29.8644	29.9477	29.93	30.187	30.0615	30.0924	29.8937	29.8058	29.8674	30.0113	30.1581	30.178	29.8644	29.9477	29.93	30.187	30.0615	30.0924	P23284	PPIB
0	1	1	27.5333	27.4311	27.4693	28.2036	28.2658	28.1783	31.2244	31.3078	31.2735	32.0329	31.9665	31.9587	27.5333	27.4311	27.4693	28.2036	28.2658	28.1783	31.2244	31.3078	31.2735	32.0329	31.9665	31.9587	P23381	WARS
0	0	0	29.2601	29.1116	29.1654	29.3021	29.1435	29.0488	29.052	29.2618	29.147	29.0988	29.1486	29.0692	29.2601	29.1116	29.1654	29.3021	29.1435	29.0488	29.052	29.2618	29.147	29.0988	29.1486	29.0692	P23396;E9PL09;E9PPU1;F2Z2S8;H0YCJ7;H0YEU2;H0YF32	RPS3
0	0	0	24.6617	24.51	24.458	25.0205	25.1417	25.3327	24.8997	24.6394	24.6281	25.1744	25.1584	25.1818	24.6617	24.51	24.458	25.0205	25.1417	25.3327	24.8997	24.6394	24.6281	25.1744	25.1584	25.1818	P23458;A0A5F9ZI39;A0A5F9ZHN8;A0A5F9ZH07;A0A5F9ZHW0	JAK1
0	0	0	22.6216	22.6465	22.4812	23.2408	23.2353	23.3196	22.6902	22.7133	22.5494	22.9866	22.8414	22.6913	22.6216	22.6465	22.4812	23.2408	23.2353	23.3196	22.6902	22.7133	22.5494	22.9866	22.8414	22.6913	P23469	PTPRE
0	0	1	24.8909	25.3402	25.3056	25.4145	25.5059	25.6779	26.2031	25.95	25.8856	26.4905	26.6192	26.4788	24.8909	25.3402	25.3056	25.4145	25.5059	25.6779	26.2031	25.95	25.8856	26.4905	26.6192	26.4788	P23497;E9PHV6;C9JBL0	SP100
0	0	0	27.9635	27.9467	28.1303	28.0471	27.8032	27.9891	27.8323	27.8395	27.7352	27.4368	27.6141	27.6732	27.9635	27.9467	28.1303	28.0471	27.8032	27.9891	27.8323	27.8395	27.7352	27.4368	27.6141	27.6732	P23526	AHCY
0	0	0	30.5251	30.4294	30.4736	30.4636	30.566	30.4459	30.2736	30.4808	30.5105	30.4717	30.5641	30.6175	30.5251	30.4294	30.4736	30.4636	30.566	30.4459	30.2736	30.4808	30.5105	30.4717	30.5641	30.6175	P23528;G3V1A4;E9PP50;E9PK25;E9PQB7;E9PLJ3;E9PS23	CFL1
0	0	0	25.7317	25.6256	25.7084	25.2921	25.499	25.2599	25.4858	25.5829	25.4398	25.1778	24.9921	25.0903	25.7317	25.6256	25.7084	25.2921	25.499	25.2599	25.4858	25.5829	25.4398	25.1778	24.9921	25.0903	P23634	ATP2B4
0	0	0	23.8511	23.6682	23.7272	23.9095	23.7011	23.7303	23.9261	23.8674	23.3649	23.583	23.7984	23.7285	23.8511	23.6682	23.7272	23.9095	23.7011	23.7303	23.9261	23.8674	23.3649	23.583	23.7984	23.7285	P23743;G3V4E1;H0YJH4	DGKA
0	0	0	26.6867	26.5851	26.6952	26.5464	26.4965	26.6161	26.4978	26.5651	26.6748	26.2967	26.203	26.3656	26.6867	26.5851	26.6952	26.5464	26.4965	26.6161	26.4978	26.5651	26.6748	26.2967	26.203	26.3656	P23919;H7BZ20	DTYMK
0	0	0	25.6713	25.4775	25.667	25.3079	25.2917	25.1948	25.614	25.8486	25.5553	24.6914	24.865	24.9395	25.6713	25.4775	25.667	25.3079	25.2917	25.1948	25.614	25.8486	25.5553	24.6914	24.865	24.9395	P23921;E9PL69	RRM1
0	0	0	23.4089	23.5509	21.7375	21.9758	22.9779	23.278	23.2472	23.1467	23.495	22.4779	22.2755	21.9718	23.4089	23.5509	NA	NA	22.9779	NA	23.2472	23.1467	23.495	NA	NA	NA	P24468;F1DAL7;F1DAL9;P10589	NR2F2;NR2F1
0	0	0	28.8364	28.6498	28.8254	28.8244	28.8064	28.6981	28.5391	28.9016	29.0599	28.8627	28.7401	28.918	28.8364	28.6498	28.8254	28.8244	28.8064	28.6981	28.5391	28.9016	29.0599	28.8627	28.7401	28.918	P24534	EEF1B2
0	0	0	27.4677	27.3787	27.3512	27.3033	27.2728	27.3861	27.4233	27.2982	27.2611	27.2434	27.2875	27.2581	27.4677	27.3787	27.3512	27.3033	27.2728	27.3861	27.4233	27.2982	27.2611	27.2434	27.2875	27.2581	P24539;Q5QNZ2	ATP5F1
0	0	0	25.3951	25.6066	25.5526	25.5935	25.8106	25.5229	25.2018	25.5252	25.5033	25.5506	24.9626	25.6054	25.3951	25.6066	25.5526	25.5935	25.8106	25.5229	25.2018	25.5252	25.5033	25.5506	24.9626	25.6054	P24666;G5E9R5	ACP1
0	0	0	22.3625	22.5168	21.9259	21.4747	22.8224	23.8997	21.712	21.9491	22.2944	22.2183	22.0071	22.1661	NA	NA	NA	NA	22.8224	23.8997	NA	NA	NA	NA	NA	NA	P24723;G3V4Q6	PRKCH
0	0	0	26.7585	26.6375	26.7679	26.491	26.5515	26.4737	26.7789	26.6927	26.795	26.4826	26.3645	26.5691	26.7585	26.6375	26.7679	26.491	26.5515	26.4737	26.7789	26.6927	26.795	26.4826	26.3645	26.5691	P24752;A0A5F9ZHL1;A0A5F9ZHJ7;A0A5F9ZHJ0;A0A5F9ZHD4;A0A5F9ZI66	ACAT1
0	0	0	23.8896	23.7925	23.838	23.736	23.7458	23.5568	23.6517	23.9328	23.683	23.6596	23.7069	23.3748	23.8896	23.7925	23.838	23.736	23.7458	23.5568	23.6517	23.9328	23.683	23.6596	23.7069	23.3748	P24928;A0A6Q8PGB0	POLR2A
0	0	0	23.0787	23.1906	23.3601	23.1167	21.8358	23.3091	23.4985	23.4229	21.3903	21.8103	22.8812	23.2557	23.0787	23.1906	23.3601	23.1167	NA	23.3091	23.4985	23.4229	NA	NA	NA	23.2557	P25098	ADRBK1
0	0	0	22.5194	23.0321	22.255	23.5247	23.7289	23.7421	22.2352	21.6484	22.0225	22.3789	21.3055	22.2073	NA	NA	NA	23.5247	23.7289	23.7421	NA	NA	NA	NA	NA	NA	P25106;A0A140T9K6	ACKR3
0	0	-1	25.6203	25.6173	25.6853	25.1751	25.151	25.2497	25.6633	25.7695	25.8198	24.4507	24.4282	24.4174	25.6203	25.6173	25.6853	25.1751	25.151	25.2497	25.6633	25.7695	25.8198	24.4507	24.4282	24.4174	P25205;J3KQ69;A0A499FHX9	MCM3
0	0	0	25.6201	25.7115	25.7126	25.7493	25.8813	25.755	25.6022	25.7925	25.6161	25.5038	25.5191	25.4074	25.6201	25.7115	25.7126	25.7493	25.8813	25.755	25.6022	25.7925	25.6161	25.5038	25.5191	25.4074	P25325;B1AH49	MPST
0	0	0	28.7351	28.9598	28.9836	28.9202	28.8789	29.0752	28.7024	28.7776	28.9864	28.8134	28.7926	28.7953	28.7351	28.9598	28.9836	28.9202	28.8789	29.0752	28.7024	28.7776	28.9864	28.8134	28.7926	28.7953	P25398	RPS12
0	0	0	22.5239	22.0781	21.7201	21.3246	23.4405	22.4117	22.0327	23.3803	23.2967	23.0883	23.495	21.3479	NA	NA	NA	NA	NA	NA	NA	23.3803	23.2967	NA	23.495	NA	P25445	FAS
0	0	0	24.8583	24.1981	24.8217	24.5031	24.5005	24.4855	24.6506	24.7191	25.0348	24.5228	24.4115	24.7193	24.8583	24.1981	24.8217	24.5031	24.5005	24.4855	24.6506	24.7191	25.0348	24.5228	24.4115	24.7193	P25685;M0R080	DNAJB1
0	0	0	29.0293	29.187	29.2414	29.1766	29.2545	29.2028	29.1756	29.2347	29.0732	29.2593	29.1707	29.1677	29.0293	29.187	29.2414	29.1766	29.2545	29.2028	29.1756	29.2347	29.0732	29.2593	29.1707	29.1677	P25705	ATP5A1
1	1	1	23.2695	20.7762	21.7593	24.0637	24.2139	24.475	25.8534	25.9473	25.858	27.5276	27.4717	27.4425	NA	NA	NA	24.0637	24.2139	24.475	25.8534	25.9473	25.858	27.5276	27.4717	27.4425	P25774;U3KPS4;U3KQE7	CTSS
0	0	0	27.9031	27.9421	27.9187	28.0865	27.9228	28.0523	28.1922	28.136	27.8979	28.1591	28.2065	28.3235	27.9031	27.9421	27.9187	28.0865	27.9228	28.0523	28.1922	28.136	27.8979	28.1591	28.2065	28.3235	P25786;F5GX11;B4DEV8	PSMA1
0	0	0	27.4161	27.3619	27.3959	27.3696	27.4237	27.343	27.3719	27.6214	27.471	27.5647	27.3127	27.4129	27.4161	27.3619	27.3959	27.3696	27.4237	27.343	27.3719	27.6214	27.471	27.5647	27.3127	27.4129	P25788	PSMA3
0	0	0	26.8035	26.6067	26.7074	26.7278	26.5146	26.7114	26.9421	26.8589	26.8817	26.818	26.7362	26.9052	26.8035	26.6067	26.7074	26.7278	26.5146	26.7114	26.9421	26.8589	26.8817	26.818	26.7362	26.9052	P25789;H0YMZ1;H0YN18;H0YL69;H0YMA1;H0YKT8;H0YMI6;H0YKS0;H0YLC2	PSMA4
0	0	0	22.9273	22.6883	21.8914	21.8796	22.1508	21.7685	22.6463	23.045	23.0058	23.0821	23.1398	23.3286	22.9273	NA	NA	NA	NA	NA	NA	23.045	23.0058	23.0821	23.1398	23.3286	P25942;A0A087X1D0;H0YE23	CD40
0	0	0	23.9836	24.147	24.2447	23.3217	23.5116	23.0503	24.3112	23.8164	24.1952	24.1811	23.8141	23.871	23.9836	24.147	24.2447	23.3217	23.5116	23.0503	24.3112	23.8164	24.1952	24.1811	23.8141	23.871	P26006	ITGA3
0	0	0	25.5753	25.4139	25.6585	25.6584	25.5202	25.4691	25.1544	25.037	25.1063	25.5016	25.5054	25.2571	25.5753	25.4139	25.6585	25.6584	25.5202	25.4691	25.1544	25.037	25.1063	25.5016	25.5054	25.2571	P26022	PTX3
0	0	0	30.3572	30.3479	30.3012	30.6624	30.7886	30.8486	30.1861	30.2122	30.2475	30.8053	30.7035	30.7023	30.3572	30.3479	30.3012	30.6624	30.7886	30.8486	30.1861	30.2122	30.2475	30.8053	30.7035	30.7023	P26038	MSN
0	0	0	26.0961	26.2137	26.0597	26.1292	26.1408	26.0797	25.8974	25.917	25.9383	25.5374	25.9399	25.9251	26.0961	26.2137	26.0597	26.1292	26.1408	26.0797	25.8974	25.917	25.9383	25.5374	25.9399	25.9251	P26196;Q8IV96	DDX6
0	0	0	24.2265	24.1803	24.3516	24.0144	23.9857	24.1067	24.0469	24.0272	24.2363	23.24	23.2187	23.4232	24.2265	24.1803	24.3516	24.0144	23.9857	24.1067	24.0469	24.0272	24.2363	23.24	23.2187	23.4232	P26358	DNMT1
0	0	0	26.166	25.9866	26.0592	25.9374	25.992	25.8551	26.1629	26.2928	26.1887	26.05	25.9172	26.1472	26.166	25.9866	26.0592	25.9374	25.992	25.8551	26.1629	26.2928	26.1887	26.05	25.9172	26.1472	P26368;K7ENG2	U2AF2
0	0	0	29.8088	29.8358	29.8218	29.8382	29.67	29.8698	29.6709	29.5468	29.6596	29.6342	29.644	29.6424	29.8088	29.8358	29.8218	29.8382	29.67	29.8698	29.6709	29.5468	29.6596	29.6342	29.644	29.6424	P26373	RPL13
0	0	0	23.0108	23.625	23.6004	24.0323	23.896	23.8923	23.6152	23.8026	23.7333	24.2966	24.4053	24.4044	23.0108	23.625	23.6004	24.0323	23.896	23.8923	23.6152	23.8026	23.7333	24.2966	24.4053	24.4044	P26572	MGAT1
0	0	0	27.5669	27.3202	27.5622	27.0769	26.9877	27.2925	27.3831	27.3493	27.4468	26.8972	26.8389	27.0556	27.5669	27.3202	27.5622	27.0769	26.9877	27.2925	27.3831	27.3493	27.4468	26.8972	26.8389	27.0556	P26583;D6R9A6	HMGB2
0	0	0	22.6866	26.0206	26.2343	25.7308	26.078	26.184	25.9709	20.7581	25.6635	25.7994	24.851	22.8272	NA	26.0206	26.2343	25.7308	26.078	26.184	25.9709	NA	25.6635	25.7994	24.851	NA	P26599;A0A0U1RRM4;A0A6Q8PEX4	PTBP1
0	0	0	26.2175	26.1995	26.4009	26.409	26.4016	26.3621	26.2199	26.3851	26.2535	26.3563	26.3581	26.3644	26.2175	26.1995	26.4009	26.409	26.4016	26.3621	26.2199	26.3851	26.2535	26.3563	26.3581	26.3644	P26639	TARS
0	0	0	26.4744	26.5005	26.4359	26.5201	26.4644	26.3879	26.1905	26.4427	26.3816	26.3159	26.3152	26.3252	26.4744	26.5005	26.4359	26.5201	26.4644	26.3879	26.1905	26.4427	26.3816	26.3159	26.3152	26.3252	P26640;A0A140T936	VARS
0	0	0	29.2249	29.4072	29.4331	29.436	29.4734	29.3677	29.2753	29.1992	29.2003	29.2985	29.3911	29.207	29.2249	29.4072	29.4331	29.436	29.4734	29.3677	29.2753	29.1992	29.2003	29.2985	29.3911	29.207	P26641	EEF1G
1	0	1	22.5131	21.5603	21.6824	23.6891	23.7444	23.8395	22.3836	22.0786	22.5884	23.8446	23.4709	23.8828	NA	NA	NA	23.6891	23.7444	23.8395	22.3836	NA	NA	23.8446	23.4709	23.8828	P26951	IL3RA
0	0	0	27.9246	27.8516	27.8041	27.5894	27.758	27.5648	28.1743	28.4267	28.2462	28.0804	27.9813	28.2091	27.9246	27.8516	27.8041	27.5894	27.758	27.5648	28.1743	28.4267	28.2462	28.0804	27.9813	28.2091	P27105	STOM
0	0	1	23.564	23.6524	24.2832	24.5741	24.6186	24.318	24.0788	24.6788	24.3394	25.8901	25.9457	25.8448	23.564	23.6524	24.2832	24.5741	24.6186	24.318	24.0788	24.6788	24.3394	25.8901	25.9457	25.8448	P27144;F8VS11	AK4
0	0	0	29.0879	29.0267	29.0633	29.0005	29.1334	29.0653	28.9311	28.9969	29.0403	28.8628	28.8744	29.045	29.0879	29.0267	29.0633	29.0005	29.1334	29.0653	28.9311	28.9969	29.0403	28.8628	28.8744	29.045	P27348;E9PG15	YWHAQ
0	0	0	26.0476	26.0283	26.2029	25.9435	26.1224	26.1464	26.2148	26.1887	25.9943	26.0778	26.0618	26.0185	26.0476	26.0283	26.2029	25.9435	26.1224	26.1464	26.2148	26.1887	25.9943	26.0778	26.0618	26.0185	P27361;E9PJF0;E9PQW4;E9PBK7;B3KR49	MAPK3
0	0	0	25.4527	25.2023	25.4315	25.47	25.4573	25.4612	25.1685	25.3219	25.2126	25.302	25.2607	25.164	25.4527	25.2023	25.4315	25.47	25.4573	25.4612	25.1685	25.3219	25.2126	25.302	25.2607	25.164	P27449	ATP6V0C
0	0	0	24.7184	25.9639	25.9954	25.9836	25.944	26.0258	25.7644	25.7047	25.7026	26.0687	25.8373	26.0909	24.7184	25.9639	25.9954	25.9836	25.944	26.0258	25.7644	25.7047	25.7026	26.0687	25.8373	26.0909	X1WI28;P27635	RPL10
0	0	0	24.351	20.9465	22.5386	21.723	21.3803	22.4924	24.8604	24.527	24.1544	22.282	22.649	21.9713	24.351	NA	NA	NA	NA	NA	24.8604	24.527	24.1544	NA	NA	NA	P27658	COL8A1
0	0	0	25.3833	24.883	25.2036	24.5796	25.1937	25.1516	25.229	25.3051	25.4786	24.7679	24.535	24.5256	25.3833	24.883	25.2036	24.5796	25.1937	25.1516	25.229	25.3051	25.4786	24.7679	24.535	24.5256	P27694;I3L4R8	RPA1
0	0	0	26.4137	26.3165	26.4253	26.0237	26.1637	26.2369	26.2255	26.218	26.1842	25.9331	25.8624	25.9283	26.4137	26.3165	26.4253	26.0237	26.1637	26.2369	26.2255	26.218	26.1842	25.9331	25.8624	25.9283	P27695;G3V3M6;G3V5Q1;G3V3C7;A0A0C4DGK8;G3V5M0;G3V359;G3V5D9	APEX1
0	0	0	30.3908	30.5271	30.4819	30.8063	30.9672	30.8855	30.4021	30.5407	30.6198	30.8261	30.8979	30.9427	30.3908	30.5271	30.4819	30.8063	30.9672	30.8855	30.4021	30.5407	30.6198	30.8261	30.8979	30.9427	P27797;K7EJB9	CALR
0	0	0	28.653	28.5466	28.7138	28.7089	28.793	28.6709	28.6032	28.6053	28.509	28.8803	28.8363	28.9101	28.653	28.5466	28.7138	28.7089	28.793	28.6709	28.6032	28.6053	28.509	28.8803	28.8363	28.9101	P27824	CANX
0	1	1	23.4638	22.0707	21.9007	23.8412	24.1084	21.8212	26.8441	26.3846	26.657	26.6815	26.6882	26.5803	NA	NA	NA	23.8412	24.1084	NA	26.8441	26.3846	26.657	26.6815	26.6882	26.5803	P28065;A2ACR1;A0A0G2JJA7	PSMB9
0	0	0	28.7117	28.4976	28.5841	28.6225	28.671	28.6368	28.9252	29.0211	29.0384	28.9696	29.0002	29.069	28.7117	28.4976	28.5841	28.6225	28.671	28.6368	28.9252	29.0211	29.0384	28.9696	29.0002	29.069	P28066	PSMA5
0	0	0	26.0671	26.3488	26.3013	26.3312	26.5672	26.5364	26.3653	26.7251	26.3769	26.5533	26.5108	26.5075	26.0671	26.3488	26.3013	26.3312	26.5672	26.5364	26.3653	26.7251	26.3769	26.5533	26.5108	26.5075	P28070	PSMB4
0	0	0	27.1475	27.3645	27.3822	27.2079	27.1905	27.2248	26.851	26.4776	26.6877	26.7562	26.3338	26.7212	27.1475	27.3645	27.3822	27.2079	27.1905	27.2248	26.851	26.4776	26.6877	26.7562	26.3338	26.7212	P28072	PSMB6
0	0	0	27.3678	27.1081	27.168	27.0564	27.0221	26.9313	26.5451	26.5708	26.535	26.6565	26.8108	26.6238	27.3678	27.1081	27.168	27.0564	27.0221	26.9313	26.5451	26.5708	26.535	26.6565	26.8108	26.6238	P28074	PSMB5
0	0	0	25.5395	25.5871	25.6678	25.6201	25.7021	25.601	25.6736	25.8449	25.6463	25.7984	25.7089	25.6375	25.5395	25.5871	25.6678	25.6201	25.7021	25.601	25.6736	25.8449	25.6463	25.7984	25.7089	25.6375	P28331;B4DJ81	NDUFS1
0	0	0	26.1693	26.1917	26.2082	26.3049	26.366	26.2419	26.316	26.322	26.0511	26.3336	26.418	26.2895	26.1693	26.1917	26.2082	26.3049	26.366	26.2419	26.316	26.322	26.0511	26.3336	26.418	26.2895	P28482	MAPK1
0	0	0	25.3511	25.4945	25.6693	25.2402	25.1312	25.3741	24.9767	25.1726	25.6889	25.3309	25.3103	25.3183	25.3511	25.4945	25.6693	25.2402	25.1312	25.3741	24.9767	25.1726	25.6889	25.3309	25.3103	25.3183	P28799;K7EKL3;K7EQ05	GRN
0	1	1	26.7796	26.9902	26.9302	27.1965	27.2896	27.2994	29.2137	29.2812	29.3632	29.9057	29.8358	29.8894	26.7796	26.9902	26.9302	27.1965	27.2896	27.2994	29.2137	29.2812	29.3632	29.9057	29.8358	29.8894	P28838	LAP3
0	0	1	22.4948	21.0208	22.0277	22.4917	21.6463	22.6826	21.3748	21.4671	22.8147	25.3388	25.6208	25.7619	NA	NA	NA	NA	NA	NA	NA	NA	NA	25.3388	25.6208	25.7619	P28907;H0Y950	CD38
0	0	0	23.6174	23.7713	21.8073	22.4886	24.1248	23.8287	23.7976	23.6998	24.3202	24.1635	23.6973	23.8769	23.6174	23.7713	NA	NA	24.1248	23.8287	23.7976	23.6998	24.3202	24.1635	23.6973	23.8769	P29083;C9IYL4	GTF2E1
0	0	0	22.9243	23.0773	23.3246	23.0065	23.1866	22.8872	23.4511	23.0579	23.2554	22.7619	23.0637	23.1856	22.9243	23.0773	23.3246	23.0065	23.1866	22.8872	23.4511	23.0579	23.2554	22.7619	23.0637	23.1856	P29084;E5RH41	GTF2E2
0	0	0	25.3943	25.5728	25.5104	25.4781	25.5564	25.553	25.5808	25.4768	25.4866	25.4899	25.6683	25.5959	25.3943	25.5728	25.5104	25.4781	25.5564	25.553	25.5808	25.4768	25.4866	25.4899	25.6683	25.5959	P29144;Q5VZU9;A0A494C1B8;A0A494C0U1	TPP2
0	0	0	25.1411	25.2305	25.3292	25.1977	25.3433	25.4859	25.215	25.176	25.2461	25.198	25.2414	25.4632	25.1411	25.2305	25.3292	25.1977	25.3433	25.4859	25.215	25.176	25.2461	25.198	25.2414	25.4632	P29218;E5RIP7;H0YBL1;E5RG13;E5RG94;E5RHE9;E5RI82;E5RGY4	IMPA1
-1	0	0	26.4504	26.5281	26.4959	25.4485	25.618	25.3781	26.4048	26.1804	26.3416	25.6044	25.7608	25.4183	26.4504	26.5281	26.4959	25.4485	25.618	25.3781	26.4048	26.1804	26.3416	25.6044	25.7608	25.4183	P29279	CTGF
0	0	0	25.9055	25.9292	26.0394	25.7901	25.6766	25.4988	25.5936	25.546	25.4766	25.4382	25.4183	25.4366	25.9055	25.9292	26.0394	25.7901	25.6766	25.4988	25.5936	25.546	25.4766	25.4382	25.4183	25.4366	P29317	EPHA2
0	0	0	23.6407	24.1041	23.6624	23.8374	24.3202	24.3812	23.9975	24.1145	24.1083	24.171	24.1664	24.3513	23.6407	24.1041	23.6624	23.8374	24.3202	24.3812	23.9975	24.1145	24.1083	24.171	24.1664	24.3513	P29353;X6R6D0	SHC1
0	0	0	29.3964	29.3271	29.3564	29.1493	29.2384	29.2048	29.2555	29.2686	29.2362	29.0108	29.0522	29.0244	29.3964	29.3271	29.3564	29.1493	29.2384	29.2048	29.2555	29.2686	29.2362	29.0108	29.0522	29.0244	P29401;A0A0B4J1R6	TKT
0	1	1	22.9525	21.9552	22.8521	21.8717	23.2235	22.2161	24.1955	24.4295	24.3585	24.8417	24.2879	24.2044	NA	NA	22.8521	NA	23.2235	NA	24.1955	24.4295	24.3585	24.8417	24.2879	24.2044	P29466;G3V169;B4DVD8	CASP1
0	0	0	25.4131	25.6166	25.6873	24.8168	24.534	24.5339	25.6806	25.7355	25.6885	24.5871	24.5908	24.5544	25.4131	25.6166	25.6873	24.8168	24.534	24.5339	25.6806	25.7355	25.6885	24.5871	24.5908	24.5544	P29474;E7ESA7	NOS3
0	1	1	24.6362	24.5901	24.4608	24.9027	24.7868	25.0668	25.4312	25.783	25.5689	26.495	26.5114	26.5049	24.6362	24.5901	24.4608	24.9027	24.7868	25.0668	25.4312	25.783	25.5689	26.495	26.5114	26.5049	P29590	PML
0	0	0	28.8527	28.8826	28.8172	28.836	28.9258	28.7585	28.566	28.7543	28.6291	28.9245	28.664	28.8805	28.8527	28.8826	28.8172	28.836	28.9258	28.7585	28.566	28.7543	28.6291	28.9245	28.664	28.8805	P29692;E9PK01;E9PRY8;A0A087X1X7;E9PPR1;E9PL12;E9PQ49;E9PI39;E9PMW7;E9PQZ1;E9PIZ1;H0YCK7	EEF1D
0	0	0	29.056	28.9297	29.0091	29.4611	29.5073	29.3907	28.79	28.9772	29.0262	29.6464	29.7278	29.8535	29.056	28.9297	29.0091	29.4611	29.5073	29.3907	28.79	28.9772	29.0262	29.6464	29.7278	29.8535	P29966	MARCKS
0	0	0	24.6296	24.5513	24.7054	24.8124	24.7266	24.5268	24.642	25.0641	24.6241	24.9532	24.6298	24.9514	24.6296	24.5513	24.7054	24.8124	24.7266	24.5268	24.642	25.0641	24.6241	24.9532	24.6298	24.9514	P29992;K7EL62	GNA11
0	0	0	23.8962	23.9336	23.8298	23.3732	23.7409	23.6757	23.698	23.6214	23.6677	23.6204	23.3442	23.9316	23.8962	23.9336	23.8298	23.3732	23.7409	23.6757	23.698	23.6214	23.6677	23.6204	23.3442	23.9316	P30038	ALDH4A1
0	0	0	27.6077	27.3271	27.4798	27.4708	27.5368	27.4538	27.4764	27.5909	27.5779	27.6186	27.4925	27.6452	27.6077	27.3271	27.4798	27.4708	27.5368	27.4538	27.4764	27.5909	27.5779	27.6186	27.4925	27.6452	P30040;F8VY02	ERP29
0	0	0	28.6702	28.699	28.715	28.7218	28.6537	28.6569	28.6583	28.8678	28.9199	28.7567	28.7028	28.7272	28.6702	28.699	28.715	28.7218	28.6537	28.6569	28.6583	28.8678	28.9199	28.7567	28.7028	28.7272	P30041	PRDX6
0	0	0	25.5947	26.1404	25.7634	25.9805	25.9095	26.109	25.846	25.8709	25.9036	25.8507	25.8924	25.7171	25.5947	26.1404	25.7634	25.9805	25.9095	26.109	25.846	25.8709	25.9036	25.8507	25.8924	25.7171	P30043;A0A2R8YEP4;M0R192;A0A2R8Y7Y9;M0QZL1	BLVRB
0	0	0	26.6823	26.7326	26.7841	26.8592	27.0526	26.9862	26.8428	26.9334	26.9812	27.097	26.9228	26.9302	26.6823	26.7326	26.7841	26.8592	27.0526	26.9862	26.8428	26.9334	26.9812	27.097	26.9228	26.9302	P30044	PRDX5
0	0	0	27.2526	27.2551	27.1863	27.0517	27.1428	27.2544	27.2355	27.2581	27.2488	27.382	27.2554	27.1947	27.2526	27.2551	27.1863	27.0517	27.1428	27.2544	27.2355	27.2581	27.2488	27.382	27.2554	27.1947	P30046;J3KQ18;B5MC82;A6NHG4	DDT;DDTL
0	0	0	27.9933	28.124	28.0564	27.9508	27.9727	28.1642	28.0327	28.1383	28.2642	28.1657	28.1999	28.0311	27.9933	28.124	28.0564	27.9508	27.9727	28.1642	28.0327	28.1383	28.2642	28.1657	28.1999	28.0311	P30048	PRDX3
0	0	0	28.2325	28.2235	28.1268	28.2471	28.0971	28.2338	28.0645	27.8518	28.1946	27.9936	28.1278	27.9987	28.2325	28.2235	28.1268	28.2471	28.0971	28.2338	28.0645	27.8518	28.1946	27.9936	28.1278	27.9987	P30049	ATP5D
0	0	0	28.5768	28.7037	28.9152	28.8154	28.739	28.8531	28.6802	28.7231	28.6598	28.6893	28.6859	28.6118	28.5768	28.7037	28.9152	28.8154	28.739	28.8531	28.6802	28.7231	28.6598	28.6893	28.6859	28.6118	P30050	RPL12
0	0	0	26.869	27.2048	27.1268	27.1429	27.1578	27.0555	27.3053	27.3203	27.553	27.3584	27.3141	27.2961	26.869	27.2048	27.1268	27.1429	27.1578	27.0555	27.3053	27.3203	27.553	27.3584	27.3141	27.2961	P30084	ECHS1
0	0	0	27.2777	27.2911	27.4362	27.3796	27.5354	27.6233	27.2456	27.3834	27.3461	27.5478	27.3777	27.4687	27.2777	27.2911	27.4362	27.3796	27.5354	27.6233	27.2456	27.3834	27.3461	27.5478	27.3777	27.4687	P30085;Q5T0D2;A0A494BXC7	CMPK1
0	0	0	28.2865	28.4273	28.4611	28.2834	28.2728	28.4659	28.3182	28.4358	28.2581	28.1922	28.1594	28.0743	28.2865	28.4273	28.4611	28.2834	28.2728	28.4659	28.3182	28.4358	28.2581	28.1922	28.1594	28.0743	P30086	PEBP1
0	0	0	29.752	29.9514	29.8946	30.0946	30.2207	30.182	29.8728	29.9448	29.9365	30.3065	30.318	30.3117	29.752	29.9514	29.8946	30.0946	30.2207	30.182	29.8728	29.9448	29.9365	30.3065	30.318	30.3117	P30101	PDIA3
0	0	0	28.125	28.0956	28.2274	28.0885	28.1641	28.1057	28.0158	28.127	28.1498	28.1516	28.0775	28.1367	28.125	28.0956	28.2274	28.0885	28.1641	28.1057	28.0158	28.127	28.1498	28.1516	28.0775	28.1367	P30153;B3KQV6;C9J9C1	PPP2R1A
0	0	0	23.8291	24.0724	24.0089	24.5312	24.7581	24.5025	23.6582	23.4638	23.709	24.0707	24.345	23.9903	23.8291	24.0724	24.0089	24.5312	24.7581	24.5025	23.6582	23.4638	23.709	24.0707	24.345	23.9903	P30154	PPP2R1B
0	0	0	23.3693	23.9552	23.7093	24.2795	24.2414	24.399	23.6455	24.0367	23.7102	23.8341	23.9757	24.0781	23.3693	23.9552	23.7093	24.2795	24.2414	24.399	23.6455	24.0367	23.7102	23.8341	23.9757	24.0781	P30405;R4GN99	PPIF
0	0	0	26.217	26.1906	26.3011	26.1801	26.2007	26.3697	26.3281	26.2996	26.2113	26.4877	26.3984	26.3682	26.217	26.1906	26.3011	26.1801	26.2007	26.3697	26.3281	26.2996	26.2113	26.4877	26.3984	26.3682	P30419	NMT1
0	0	0	25.8369	25.8293	26.0716	26.0422	26.1384	26.118	26.0269	26.1447	26.1181	26.5679	26.4971	26.5693	25.8369	25.8293	26.0716	26.0422	26.1384	26.118	26.0269	26.1447	26.1181	26.5679	26.4971	26.5693	P30519;A0A087WT44;I3L159;I3L1F5	HMOX2
0	0	0	26.5554	26.6179	26.7803	26.4914	26.5014	26.5001	26.394	26.5167	26.5163	26.3674	26.2167	26.2886	26.5554	26.6179	26.7803	26.4914	26.5014	26.5001	26.394	26.5167	26.5163	26.3674	26.2167	26.2886	P30520	ADSS
0	0	0	25.1822	25.0783	24.8802	24.8295	24.9183	24.71	24.9066	24.6657	24.8125	24.6314	24.6262	24.3577	25.1822	25.0783	24.8802	24.8295	24.9183	24.71	24.9066	24.6657	24.8125	24.6314	24.6262	24.3577	P30533;A0A3B3IRQ7	LRPAP1
0	0	0	25.7497	25.8041	25.8011	25.9057	25.8508	25.9043	25.9903	25.8852	25.9656	26.0427	25.8371	26.0355	25.7497	25.8041	25.8011	25.9057	25.8508	25.9043	25.9903	25.8852	25.9656	26.0427	25.8371	26.0355	P30622;J3KP58;F5H0N7;A0A3B3ITA2;F5H6A0	CLIP1
0	0	0	26.7604	26.9277	27.1725	27.0059	27.0616	27.1752	27.2607	27.0349	26.9032	27.2867	27.436	27.21	26.7604	26.9277	27.1725	27.0059	27.0616	27.1752	27.2607	27.0349	26.9032	27.2867	27.436	27.21	P30740	SERPINB1
0	0	1	21.9879	21.7728	21.8272	21.576	21.9242	22.2097	22.3524	22.6329	22.2127	24.6486	24.7391	24.837	NA	NA	NA	NA	NA	NA	NA	NA	NA	24.6486	24.7391	24.837	P30793	GCH1
0	0	0	22.8548	20.5587	22.9336	23.3392	23.8362	23.5635	22.0397	22.684	21.9295	22.9347	21.7913	21.9634	NA	NA	22.9336	23.3392	23.8362	23.5635	22.0397	NA	NA	NA	NA	NA	P30825	SLC7A1
0	0	0	25.5157	25.6549	25.6459	25.6357	25.6147	25.4493	25.4658	25.7134	25.8193	25.5475	25.7106	25.6202	25.5157	25.6549	25.6459	25.6357	25.6147	25.4493	25.4658	25.7134	25.8193	25.5475	25.7106	25.6202	P30837	ALDH1B1
0	0	0	26.7366	26.7456	26.8763	26.5609	26.5114	26.5948	26.8617	26.8178	26.7265	26.4944	26.7161	26.6352	26.7366	26.7456	26.8763	26.5609	26.5114	26.5948	26.8617	26.8178	26.7265	26.4944	26.7161	26.6352	P31040;D6RFM5;A0A087X1I3	SDHA
0	0	0	25.4126	25.5258	25.7286	25.7422	25.7437	25.5449	25.7659	25.7923	25.5853	25.7387	25.7619	25.7028	25.4126	25.5258	25.7286	25.7422	25.7437	25.5449	25.7659	25.7923	25.5853	25.7387	25.7619	25.7028	P31150	GDI1
0	0	0	27.3629	27.3729	27.4404	27.6564	27.7286	27.6501	27.4422	27.2464	27.2152	27.4483	27.3122	27.5225	27.3629	27.3729	27.4404	27.6564	27.7286	27.6501	27.4422	27.2464	27.2152	27.4483	27.3122	27.5225	P31153	MAT2A
0	0	0	24.8898	25.1515	25.3141	25.0287	25.1232	24.9048	25.2044	25.2682	25.2022	24.9658	24.8623	25.203	24.8898	25.1515	25.3141	25.0287	25.1232	24.9048	25.2044	25.2682	25.2022	24.9658	24.8623	25.203	P31323	PRKAR2B
0	0	-1	24.4871	24.3903	24.4334	24.2346	24.0566	24.3037	24.1545	24.008	24.5115	22.1812	22.3659	22.7294	24.4871	24.3903	24.4334	24.2346	24.0566	24.3037	24.1545	24.008	24.5115	NA	NA	NA	P31350;A0A286YFD6	RRM2
0	0	0	26.7282	26.9749	26.8896	27.4895	27.5038	27.5541	27.2451	27.3783	27.5416	28.0063	27.6911	27.7874	26.7282	26.9749	26.8896	27.4895	27.5038	27.5541	27.2451	27.3783	27.5416	28.0063	27.6911	27.7874	P31689	DNAJA1
0	0	0	22.5338	23.9188	23.9038	23.9799	23.5853	23.8334	22.0654	23.9314	23.801	23.8065	22.5228	23.9915	NA	23.9188	23.9038	23.9799	23.5853	23.8334	NA	23.9314	23.801	23.8065	NA	23.9915	P31749	AKT1
0	0	0	26.6583	26.8778	26.9233	26.8755	27.0359	26.8253	27.0069	26.9871	27.0137	26.8765	26.8507	26.8987	26.6583	26.8778	26.9233	26.8755	27.0359	26.8253	27.0069	26.9871	27.0137	26.8765	26.8507	26.8987	P31930	UQCRC1
0	0	0	24.7828	25.0314	24.9939	24.6082	24.8732	24.49	25.3736	25.3222	25.289	25.0016	24.8643	24.9903	24.7828	25.0314	24.9939	24.6082	24.8732	24.49	25.3736	25.3222	25.289	25.0016	24.8643	24.9903	P31937;H7BZL2	HIBADH
0	0	0	26.6211	26.6471	26.7322	26.6488	26.6632	26.5634	26.4314	26.6303	26.6921	26.4394	26.416	26.4561	26.6211	26.6471	26.7322	26.6488	26.6632	26.5634	26.4314	26.6303	26.6921	26.4394	26.416	26.4561	P31939	ATIC
0	0	0	27.6678	27.6163	27.581	27.173	27.412	27.3167	27.5001	27.5825	27.587	27.2837	27.2069	27.2619	27.6678	27.6163	27.581	27.173	27.412	27.3167	27.5001	27.5825	27.587	27.2837	27.2069	27.2619	P31942	HNRNPH3
0	0	0	30.1084	29.9137	29.9839	29.9385	29.9567	29.9238	29.9242	29.969	30.0258	30.1341	30.1015	30.1667	30.1084	29.9137	29.9839	29.9385	29.9567	29.9238	29.9242	29.969	30.0258	30.1341	30.1015	30.1667	P31946	YWHAB
0	0	0	28.0292	28.0442	28.0857	27.9923	28.1117	28.1457	27.8915	27.9041	27.995	27.8542	27.8991	27.8766	28.0292	28.0442	28.0857	27.9923	28.1117	28.1457	27.8915	27.9041	27.995	27.8542	27.8991	27.8766	P31948	STIP1
0	0	0	28.9638	29.2781	29.3366	29.5739	29.5538	29.7166	29.2872	29.3106	29.4707	29.7965	29.569	29.798	28.9638	29.2781	29.3366	29.5739	29.5538	29.7166	29.2872	29.3106	29.4707	29.7965	29.569	29.798	P31949	S100A11
0	0	0	28.3476	28.2058	28.429	28.139	28.4873	28.2742	28.192	28.2856	28.3657	28.2591	28.152	28.0987	28.3476	28.2058	28.429	28.139	28.4873	28.2742	28.192	28.2856	28.3657	28.2591	28.152	28.0987	P32119;A6NIW5	PRDX2
0	0	0	24.3927	24.6527	24.829	24.6282	24.6959	24.8012	24.6797	24.6413	24.7103	24.6023	24.435	24.6171	24.3927	24.6527	24.829	24.6282	24.6959	24.8012	24.6797	24.6413	24.7103	24.6023	24.435	24.6171	P32321;D6RBJ9	DCTD
0	0	0	25.3373	25.0578	25.4292	25.4087	25.5603	25.581	24.9439	24.9329	25.2277	25.2962	25.2974	25.342	25.3373	25.0578	25.4292	25.4087	25.5603	25.581	24.9439	24.9329	25.2277	25.2962	25.2974	25.342	P32322;E2QRB3;J3KQ22	PYCR1
1	1	1	22.7773	23.0734	23.3598	24.5701	24.5571	24.5846	29.467	29.606	29.7492	31.2588	31.132	31.2384	22.7773	23.0734	23.3598	24.5701	24.5571	24.5846	29.467	29.606	29.7492	31.2588	31.132	31.2384	P32455	GBP1
1	1	1	21.5031	21.8948	22.1811	23.2539	23.2334	23.2859	26.8509	26.9983	27.025	27.9152	27.8135	27.7389	21.5031	21.8948	22.1811	23.2539	23.2334	23.2859	26.8509	26.9983	27.025	27.9152	27.8135	27.7389	P32456	GBP2
0	0	0	28.0945	28.2687	28.5357	28.2967	28.4462	28.1725	28.0845	28.3332	28.2792	28.3177	28.2818	28.2375	28.0945	28.2687	28.5357	28.2967	28.4462	28.1725	28.0845	28.3332	28.2792	28.3177	28.2818	28.2375	P32969;D6RAN4;A0A2R8Y5Y7;H0Y9V9	RPL9
0	0	0	26.934	26.9895	26.9714	26.9708	27.1085	27.2185	26.8474	26.9141	26.909	26.2562	26.6251	26.3417	26.934	26.9895	26.9714	26.9708	27.1085	27.2185	26.8474	26.9141	26.909	26.2562	26.6251	26.3417	P33151	CDH5
0	0	0	26.5968	26.5295	26.4979	26.6259	26.5894	26.5664	26.302	26.3741	26.4708	26.5003	26.4385	26.5207	26.5968	26.5295	26.4979	26.6259	26.5894	26.5664	26.302	26.3741	26.4708	26.5003	26.4385	26.5207	P33176	KIF5B
0	0	0	25.3622	24.438	22.6576	23.8887	23.7867	23.9849	23.6467	25.1007	24.8142	21.373	21.8742	23.3348	25.3622	24.438	NA	23.8887	23.7867	23.9849	NA	25.1007	24.8142	NA	NA	23.3348	P33552	CKS2
0	0	-1	26.1819	26.3081	26.2236	25.8762	26.0289	25.7251	26.3232	26.4	26.1837	24.9419	23.3468	24.3042	26.1819	26.3081	26.2236	25.8762	26.0289	25.7251	26.3232	26.4	26.1837	24.9419	23.3468	24.3042	P33991;A0A3B3IU45;A0A3B3IT92;A0A3B3IS57;E5RG31;A0A3B3ITP6	MCM4
0	0	-1	26.6828	26.9141	26.816	26.4328	26.3891	26.691	26.7955	26.8983	26.8869	25.6248	25.9962	25.4896	26.6828	26.9141	26.816	26.4328	26.3891	26.691	26.7955	26.8983	26.8869	25.6248	25.9962	25.4896	P33992;B1AHB1	MCM5
0	0	-1	26.0587	25.858	26.0695	25.6196	25.5673	25.4603	25.9744	26.2881	26.1595	24.6958	24.5123	24.2968	26.0587	25.858	26.0695	25.6196	25.5673	25.4603	25.9744	26.2881	26.1595	24.6958	24.5123	24.2968	P33993	MCM7
0	0	0	23.2249	22.809	22.9733	22.8489	22.9825	22.707	22.954	22.8374	23.3255	22.736	22.1006	21.7823	23.2249	22.809	22.9733	22.8489	22.9825	22.707	22.954	22.8374	23.3255	22.736	NA	NA	P34059;H3BP66	GALNS
0	0	0	26.6972	26.7135	26.8377	26.9148	27.1205	27.1222	26.5384	26.7121	26.7591	27.0641	26.8656	26.8364	26.6972	26.7135	26.8377	26.9148	27.1205	27.1222	26.5384	26.7121	26.7591	27.0641	26.8656	26.8364	P34897;G3V5L0;H0YIZ0	SHMT2
0	0	0	27.5684	27.5278	27.5875	27.4894	27.5946	27.5004	27.3929	27.4703	27.4387	27.397	27.4032	27.4649	27.5684	27.5278	27.5875	27.4894	27.5946	27.5004	27.3929	27.4703	27.4387	27.397	27.4032	27.4649	P34932;A0A087WYC1	HSPA4
0	0	0	23.4105	23.8881	23.9047	24.034	23.8953	24.1424	23.8043	23.4741	24.1402	24.0617	23.7555	23.8602	23.4105	23.8881	23.9047	24.034	23.8953	24.1424	23.8043	23.4741	24.1402	24.0617	23.7555	23.8602	P34949;H3BMZ9;H3BPB8;H3BUZ9;H3BPP3;F5GX71;H3BT48;H3BP57;H3BPU7;H3BT46;H3BNY8;H3BN01;H3BPM5;H3BQX0;B4DYB8	MPI
0	0	0	27.8404	27.6879	27.748	27.5781	27.6744	27.5738	27.4393	27.7307	27.6169	27.4116	27.3401	27.419	27.8404	27.6879	27.748	27.5781	27.6744	27.5738	27.4393	27.7307	27.6169	27.4116	27.3401	27.419	P35221;G3XAM7	CTNNA1
0	0	0	28.245	28.2425	28.3089	28.1906	28.1899	28.2303	28.0492	28.4149	28.3204	28.2839	28.3024	28.2764	28.245	28.2425	28.3089	28.1906	28.1899	28.2303	28.0492	28.4149	28.3204	28.2839	28.3024	28.2764	P35232;C9JW96;C9JZ20;E7ESE2;E9PCW0	PHB
0	0	0	27.246	27.0253	27.123	26.7586	26.8887	26.8342	27.3009	27.5509	27.5231	26.8948	26.8854	26.8977	27.246	27.0253	27.123	26.7586	26.8887	26.8342	27.3009	27.5509	27.5231	26.8948	26.8854	26.8977	P35237;A0A024QZX5;A0A087X1N8;A0A2R8YD12;A0A2R8Y6A7	SERPINB6
0	0	0	22.0055	22.5213	22.7887	22.7106	22.1563	22.5132	22.6007	22.4754	22.9106	22.0524	21.6992	21.5095	NA	22.5213	22.7887	22.7106	22.1563	22.5132	22.6007	22.4754	22.9106	NA	NA	NA	P35240;A0A5K1VW66	NF2
0	0	0	24.8276	25.163	25.0798	24.7623	25.0173	24.425	24.6653	25.034	24.8664	21.516	24.423	24.1348	24.8276	25.163	25.0798	24.7623	25.0173	24.425	24.6653	25.034	24.8664	NA	24.423	24.1348	P35244;B5MC59	RPA3
0	0	0	22.4228	21.6357	23.4934	22.3979	23.556	22.3668	23.378	23.528	21.7582	22.4304	21.5291	23.3414	NA	NA	23.4934	NA	23.556	NA	23.378	23.528	NA	NA	NA	23.3414	P35249;C9JZI1;C9JTT7;C9J8M3;C9JXZ7	RFC4
0	0	0	22.7957	23.3597	23.5762	22.018	23.6567	23.7324	22.0671	23.7652	23.9167	23.3516	23.5152	23.4487	NA	23.3597	23.5762	NA	23.6567	23.7324	NA	23.7652	23.9167	23.3516	23.5152	23.4487	P35250;A0A087WVY3	RFC2
0	0	0	21.9667	21.9844	22.0434	21.861	21.6325	22.2411	22.1408	22.5677	22.794	21.6614	22.4244	21.7284	21.9667	21.9844	22.0434	21.861	21.6325	22.2411	22.1408	22.5677	22.794	21.6614	NA	NA	P35251	RFC1
0	0	0	29.7412	29.531	29.4998	29.7686	29.8504	29.6231	29.744	29.6261	29.3311	29.733	29.7583	29.8508	29.7412	29.531	29.4998	29.7686	29.8504	29.6231	29.744	29.6261	29.3311	29.733	29.7583	29.8508	P35268;K7ERI7;K7EP65;K7EKS7;K7ELC4;K7EMH1	RPL22
0	0	0	24.7213	24.4114	21.588	24.0932	22.8131	24.0619	24.2554	24.593	24.5502	24.4546	22.8164	21.52	24.7213	24.4114	NA	24.0932	NA	24.0619	24.2554	24.593	24.5502	24.4546	NA	NA	P35269;M0QXD6;M0R0R9	GTF2F1
0	0	0	24.9291	24.9581	25.1563	25.1653	25.307	25.0947	24.9936	25.0975	24.9214	25.0567	25.0106	25.0038	24.9291	24.9581	25.1563	25.1653	25.307	25.0947	24.9936	25.0975	24.9214	25.0567	25.0106	25.0038	P35270	SPR
1	0	1	22.6985	20.7639	22.1667	23.9543	23.9765	23.9521	22.2542	22.9148	22.6474	25.6186	25.7795	25.7829	NA	NA	NA	23.9543	23.9765	23.9521	NA	NA	NA	25.6186	25.7795	25.7829	P35354	PTGS2
0	0	0	22.9114	21.7355	22.4376	23.6553	21.9154	22.2682	22.1123	22.8422	23.1703	22.5984	21.162	22.4851	22.9114	NA	NA	NA	NA	NA	NA	22.8422	23.1703	NA	NA	NA	P35475;D6R9D5	IDUA
0	0	0	23.191	22.861	22.9438	23.8886	23.2902	23.1359	23.0022	22.9204	21.9455	23.2917	22.2317	23.3569	23.191	22.861	22.9438	23.8886	23.2902	23.1359	23.0022	22.9204	NA	23.2917	NA	23.3569	P35555	FBN1
0	0	0	25.52	25.9383	25.9259	25.886	25.6707	25.7996	25.6518	25.1753	25.7229	25.6111	25.5464	25.5135	25.52	25.9383	25.9259	25.886	25.6707	25.7996	25.6518	25.1753	25.7229	25.6111	25.5464	25.5135	P35573	AGL
0	0	0	30.4444	30.4886	30.517	30.6021	30.6294	30.6222	30.4429	30.4556	30.427	30.5094	30.5743	30.526	30.4444	30.4886	30.517	30.6021	30.6294	30.6222	30.4429	30.4556	30.427	30.5094	30.5743	30.526	P35579	MYH9
0	0	0	26.7858	26.7698	26.8682	26.5341	26.6026	26.5026	26.6921	26.6823	26.6206	26.2592	26.1381	26.2351	26.7858	26.7698	26.8682	26.5341	26.6026	26.5026	26.6921	26.6823	26.6206	26.2592	26.1381	26.2351	P35580	MYH10
0	0	0	22.9712	22.854	22.8879	22.6145	22.482	22.7072	23.1343	23.2552	23.2517	21.9709	22.1744	22.4553	22.9712	22.854	22.8879	22.6145	22.482	22.7072	23.1343	23.2552	23.2517	NA	22.1744	22.4553	P35590	TIE1
0	0	0	26.632	26.7314	26.8479	26.8997	26.8437	26.9348	26.6944	26.7278	26.7434	26.8445	26.8688	26.8882	26.632	26.7314	26.8479	26.8997	26.8437	26.9348	26.6944	26.7278	26.7434	26.8445	26.8688	26.8882	P35606	COPB2
0	0	1	24.1659	24.5535	24.577	25.1377	25.0723	24.4899	25.2332	24.7988	24.9986	25.5656	25.4011	25.691	24.1659	24.5535	24.577	25.1377	25.0723	24.4899	25.2332	24.7988	24.9986	25.5656	25.4011	25.691	P35610;B1APM4	SOAT1
0	0	0	28.1729	28.2646	28.0828	27.7772	27.8829	27.9841	27.7882	27.7262	28.0521	27.9862	28.0323	27.9916	28.1729	28.2646	28.0828	27.7772	27.8829	27.9841	27.7882	27.7262	28.0521	27.9862	28.0323	27.9916	P35613;A0A087WUV8;A0A087X2B5;I3L192	BSG
0	0	0	27.0995	27.3127	27.3167	27.0382	27.1087	27.2044	27.2577	27.3427	27.3962	27.0511	27.0729	27.2948	27.0995	27.3127	27.3167	27.0382	27.1087	27.2044	27.2577	27.3427	27.3962	27.0511	27.0729	27.2948	P35637;H3BPE7	FUS
0	0	0	21.9832	22.3577	21.6047	21.8351	23.5096	21.9525	22.3443	22.8454	22.3292	21.7735	22.5448	22.4242	NA	22.3577	NA	NA	NA	NA	22.3443	22.8454	22.3292	NA	NA	NA	P35713	SOX18
0	0	0	25.0758	25.0531	25.0024	24.5831	24.7637	24.2706	25.3153	25.5488	25.3637	25.0914	25.0613	25.2076	25.0758	25.0531	25.0024	24.5831	24.7637	24.2706	25.3153	25.5488	25.3637	25.0914	25.0613	25.2076	P35754	GLRX
0	0	0	22.8604	21.665	23.212	22.1964	22.0723	21.5008	21.6156	22.3773	21.8798	23.0665	22.5418	22.8259	22.8604	NA	23.212	NA	NA	NA	NA	22.3773	NA	23.0665	NA	22.8259	P35813;E9PKB5;E9PL75;E9PJN3	PPM1A
0	0	0	23.2873	23.3909	23.6068	23.5367	23.4278	23.7793	23.5751	24.0235	23.8719	23.8746	23.7243	23.5947	23.2873	23.3909	23.6068	23.5367	23.4278	23.7793	23.5751	24.0235	23.8719	23.8746	23.7243	23.5947	P35914	HMGCL
0	0	0	27.4785	27.4672	27.5956	27.4921	27.613	27.5222	27.4009	27.5849	27.4283	27.6573	27.535	27.5499	27.4785	27.4672	27.5956	27.4921	27.613	27.5222	27.4009	27.5849	27.4283	27.6573	27.535	27.5499	P35998	PSMC2
0	0	0	24.7787	24.8514	24.9664	24.2633	24.4543	24.3857	25.1774	25.2899	25.3585	24.7381	24.9135	24.887	24.7787	24.8514	24.9664	24.2633	24.4543	24.3857	25.1774	25.2899	25.3585	24.7381	24.9135	24.887	P36269	GGT5
0	0	0	24.6938	24.3035	24.457	24.1743	24.4695	22.0534	24.6367	24.5106	24.3195	24.2608	24.463	24.4519	24.6938	24.3035	24.457	24.1743	24.4695	NA	24.6367	24.5106	24.3195	24.2608	24.463	24.4519	P36404;V9GYD0	ARL2;ARL2-SNX15
0	0	0	25.4809	25.3295	25.4809	25.1826	25.2758	25.2197	25.1553	25.498	25.3663	25.3049	25.0245	25.0114	25.4809	25.3295	25.4809	25.1826	25.2758	25.2197	25.1553	25.498	25.3663	25.3049	25.0245	25.0114	P36405	ARL3
0	0	0	25.6633	25.6617	25.7854	25.6992	25.734	25.6865	25.7455	25.9402	25.8432	25.7215	25.5518	25.7204	25.6633	25.6617	25.7854	25.6992	25.734	25.6865	25.7455	25.9402	25.8432	25.7215	25.5518	25.7204	P36507;A0A1B0GUL7	MAP2K2
0	0	0	26.7645	26.6543	26.5945	26.5576	26.577	26.4136	26.5371	26.6133	26.4843	26.5591	26.3778	26.5239	26.7645	26.6543	26.5945	26.5576	26.577	26.4136	26.5371	26.6133	26.4843	26.5591	26.3778	26.5239	P36542	ATP5C1
0	0	0	25.5753	25.5324	25.5747	25.7809	25.8179	25.8752	25.9027	25.8354	26.2078	26.2457	26.2644	26.065	25.5753	25.5324	25.5747	25.7809	25.8179	25.8752	25.9027	25.8354	26.2078	26.2457	26.2644	26.065	P36543	ATP6V1E1
0	0	0	24.2656	24.5055	24.505	24.2346	24.3779	24.3018	24.2933	24.6243	24.6087	24.1918	24.2963	24.241	24.2656	24.5055	24.505	24.2346	24.3779	24.3018	24.2933	24.6243	24.6087	24.1918	24.2963	24.241	P36551	CPOX
0	0	0	29.3676	29.4434	29.463	29.4675	29.463	29.4842	29.3456	29.2757	29.2582	29.3784	29.3607	29.3491	29.3676	29.4434	29.463	29.4675	29.463	29.4842	29.3456	29.2757	29.2582	29.3784	29.3607	29.3491	P36578;H3BM89	RPL4
0	0	0	23.4832	21.8962	23.5134	22.1043	21.9477	23.3187	22.2888	23.6573	23.4534	23.1806	23.2262	23.0368	23.4832	NA	23.5134	NA	NA	23.3187	NA	23.6573	23.4534	23.1806	23.2262	23.0368	P36639	NUDT1
0	0	0	25.122	25.2055	25.0576	25.2113	25.1652	25.2976	25.118	24.979	25.127	25.3033	25.2815	25.4	25.122	25.2055	25.0576	25.2113	25.1652	25.2976	25.118	24.979	25.127	25.3033	25.2815	25.4	P36871;A0A3B3ITK7	PGM1
0	0	0	24.3072	24.0769	24.0683	24.196	24.0276	23.7952	24.1051	24.3343	24.3393	24.4401	23.9142	24.3256	24.3072	24.0769	24.0683	24.196	24.0276	23.7952	24.1051	24.3343	24.3393	24.4401	23.9142	24.3256	P36915;A0A140T8Y2	GNL1
0	0	0	26.3653	26.269	26.3803	26.3844	26.4881	26.3203	26.2897	26.4614	26.3453	26.3374	26.336	26.4435	26.3653	26.269	26.3803	26.3844	26.4881	26.3203	26.2897	26.4614	26.3453	26.3374	26.336	26.4435	P36957	DLST
0	0	0	21.6233	22.3461	22.9505	22.9789	22.764	21.5484	23.4205	23.3163	21.9824	23.1296	23.1725	22.0417	NA	NA	22.9505	NA	22.764	NA	23.4205	23.3163	NA	23.1296	23.1725	NA	P36959	GMPR
0	0	0	27.7322	27.8194	27.9523	27.5389	27.8086	27.9246	27.8198	27.6046	27.9935	27.7565	27.8935	27.9384	27.7322	27.8194	27.9523	27.5389	27.8086	27.9246	27.8198	27.6046	27.9935	27.7565	27.8935	27.9384	P37108;H0YLA2	SRP14
0	0	0	24.5141	24.4204	24.5572	24.8326	24.8125	24.7405	24.6349	24.6834	25.0161	24.7632	24.7974	24.8423	24.5141	24.4204	24.5572	24.8326	24.8125	24.7405	24.6349	24.6834	25.0161	24.7632	24.7974	24.8423	P37173	TGFBR2
0	0	0	24.6934	24.7363	24.8054	25.0519	25.0249	24.7692	24.5911	24.855	25.0516	24.8441	24.7927	25.0072	24.6934	24.7363	24.8054	25.0519	25.0249	24.7692	24.5911	24.855	25.0516	24.8441	24.7927	25.0072	P37198;M0QXN5	NUP62
0	0	0	25.8974	25.4661	25.6281	25.4981	25.0825	24.7543	25.6662	26.0261	25.9291	25.5075	25.6627	25.5438	25.8974	25.4661	25.6281	25.4981	25.0825	24.7543	25.6662	26.0261	25.9291	25.5075	25.6627	25.5438	P37235;E9PC71	HPCAL1
0	0	0	30.1789	30.1985	30.2958	30.619	30.6484	30.6406	30.0947	30.1576	30.1641	30.5506	30.5484	30.7642	30.1789	30.1985	30.2958	30.619	30.6484	30.6406	30.0947	30.1576	30.1641	30.5506	30.5484	30.7642	P37802;X6RJP6	TAGLN2
0	0	0	28.4134	28.4082	28.4197	28.4492	28.4321	28.5923	28.4408	28.3916	28.4373	28.249	28.402	28.328	28.4134	28.4082	28.4197	28.4492	28.4321	28.5923	28.4408	28.3916	28.4373	28.249	28.402	28.328	P37837;F2Z393	TALDO1
0	0	0	27.3948	27.2504	27.3393	26.7859	26.7809	26.9536	26.9985	27.0821	27.5068	26.8021	26.7917	26.5181	27.3948	27.2504	27.3393	26.7859	26.7809	26.9536	26.9985	27.0821	27.5068	26.8021	26.7917	26.5181	P37840;E7EPV7;A0A669KB41;A0A669KBH5;D6RA31;H6UYS7	SNCA
0	0	0	26.1985	26.2278	26.1409	25.9779	26.1257	26.1408	26.1614	26.1738	26.2244	26.0654	25.996	25.8169	26.1985	26.2278	26.1409	25.9779	26.1257	26.1408	26.1614	26.1738	26.2244	26.0654	25.996	25.8169	P38117;M0QY67	ETFB
0	0	0	27.7218	27.7104	27.7717	27.5428	27.5886	27.7228	27.6584	27.7599	27.7751	27.3122	27.4566	27.3485	27.7218	27.7104	27.7717	27.5428	27.5886	27.7228	27.6584	27.7599	27.7751	27.3122	27.4566	27.3485	P38159;H0Y6E7;H3BT71;H3BUY5	RBMX
0	0	0	23.3171	23.3731	23.0763	23.1804	23.2286	23.3979	23.5273	23.5197	23.2486	23.548	23.9687	23.9006	23.3171	23.3731	23.0763	23.1804	23.2286	23.3979	23.5273	23.5197	23.2486	23.548	23.9687	23.9006	P38435	GGCX
0	0	0	25.5641	26.0361	26.1563	26.2826	26.3135	26.1889	26.3138	26.5306	26.2859	26.8428	26.8123	26.9068	25.5641	26.0361	26.1563	26.2826	26.3135	26.1889	26.3138	26.5306	26.2859	26.8428	26.8123	26.9068	P38606	ATP6V1A
0	0	0	28.7217	28.7002	28.7295	28.672	28.6408	28.7234	28.6167	28.6055	28.6764	28.6713	28.6172	28.6177	28.7217	28.7002	28.7295	28.672	28.6408	28.7234	28.6167	28.6055	28.6764	28.6713	28.6172	28.6177	P38646	HSPA9
0	0	0	26.1874	26.0556	26.0438	25.9037	26.0329	25.9252	25.9859	26.067	26.1011	25.851	25.8625	25.9931	26.1874	26.0556	26.0438	25.9037	26.0329	25.9252	25.9859	26.067	26.1011	25.851	25.8625	25.9931	P38919;I3L3H2	EIF4A3
0	0	0	29.5859	29.5271	29.5447	29.532	29.4114	29.5685	29.3513	29.5022	29.3987	29.4435	29.317	29.45	29.5859	29.5271	29.5447	29.532	29.4114	29.5685	29.3513	29.5022	29.3987	29.4435	29.317	29.45	P39019	RPS19
0	0	0	28.7168	28.9597	28.9778	29.104	28.9518	28.9522	28.7969	28.9054	28.7601	28.8329	28.7716	28.8685	28.7168	28.9597	28.9778	29.104	28.9518	28.9522	28.7969	28.9054	28.7601	28.8329	28.7716	28.8685	P39023;G5E9G0;H7C422;B5MCW2;H7C3M2	RPL3
0	0	0	27.1908	27.3699	27.3782	27.3483	27.2945	27.2854	27.4904	27.2466	27.1845	27.3428	27.2702	27.3967	27.1908	27.3699	27.3782	27.3483	27.2945	27.2854	27.4904	27.2466	27.1845	27.3428	27.2702	27.3967	P39060;H7BXV5;H7C457	COL18A1
0	0	0	28.2449	28.1801	28.1313	27.8726	27.9389	27.8744	28.092	28.0226	28.2203	27.3778	27.6383	27.4188	28.2449	28.1801	28.1313	27.8726	27.9389	27.8744	28.092	28.0226	28.2203	27.3778	27.6383	27.4188	P39687;H0YN26	ANP32A
0	0	0	25.1321	25.1049	25.1892	24.8167	24.9594	25.0745	24.8458	25.0556	25.0215	24.6459	24.0518	24.2153	25.1321	25.1049	25.1892	24.8167	24.9594	25.0745	24.8458	25.0556	25.0215	24.6459	24.0518	24.2153	P39748;F5H1Y3	FEN1
0	0	0	26.04	26.2866	26.1742	26.0134	25.9872	26.1166	26.2113	26.013	26.1227	25.8548	26.0946	26.0162	26.04	26.2866	26.1742	26.0134	25.9872	26.1166	26.2113	26.013	26.1227	25.8548	26.0946	26.0162	P40121;E7ENU9	CAPG
0	0	0	24.1494	24.3416	24.5822	24.9176	25.0025	24.7974	24.6946	25.0044	25.0518	24.9608	24.8073	24.8194	24.1494	24.3416	24.5822	24.9176	25.0025	24.7974	24.6946	25.0044	25.0518	24.9608	24.8073	24.8194	P40189;A0A494BZU0	IL6ST
0	0	0	25.6943	25.7085	25.5637	25.8486	25.888	26.0405	25.6249	25.587	25.637	25.765	25.909	25.788	25.6943	25.7085	25.5637	25.8486	25.888	26.0405	25.6249	25.587	25.637	25.765	25.909	25.788	P40222	TXLNA
0	0	0	28.1575	28.1571	28.1756	28.0428	28.2568	28.1611	27.9766	28.0298	28.1044	27.9932	27.9877	28.0782	28.1575	28.1571	28.1756	28.0428	28.2568	28.1611	27.9766	28.0298	28.1044	27.9932	27.9877	28.0782	P40227	CCT6A
0	1	1	26.1732	25.5435	25.9141	26.5266	26.6952	26.4392	27.1756	27.2549	27.34	27.976	27.9814	28.1972	26.1732	25.5435	25.9141	26.5266	26.6952	26.4392	27.1756	27.2549	27.34	27.976	27.9814	28.1972	P40261	NNMT
1	1	1	22.5521	21.8041	22.3048	23.8208	23.7596	23.7373	25.5146	25.9924	25.8847	26.1052	26.0287	26.2304	NA	21.8041	22.3048	23.8208	23.7596	23.7373	25.5146	25.9924	25.8847	26.1052	26.0287	26.2304	P40306	PSMB10
0	0	0	28.6978	28.8688	28.9993	28.7382	28.858	28.946	28.7372	28.6148	28.6047	28.8026	28.7482	28.6328	28.6978	28.8688	28.9993	28.7382	28.858	28.946	28.7372	28.6148	28.6047	28.8026	28.7482	28.6328	P40429;M0QYS1;Q8J015	RPL13A;RPL13a
0	0	0	24.4109	24.0874	24.4269	24.6647	24.808	24.7204	24.6959	24.5581	24.5248	24.4907	24.7737	24.9117	24.4109	24.0874	24.4269	24.6647	24.808	24.7204	24.6959	24.5581	24.5248	24.4907	24.7737	24.9117	P40616;B4DZG7;F8VYN9	ARL1
0	0	0	26.5946	26.489	26.4625	26.6954	26.6986	26.7552	26.9464	27.2689	27.2563	27.2774	27.2475	27.2091	26.5946	26.489	26.4625	26.6954	26.6986	26.7552	26.9464	27.2689	27.2563	27.2774	27.2475	27.2091	P40763;G8JLH9	STAT3
0	0	0	22.0678	22.6646	22.8977	22.3661	22.2699	22.3803	22.5949	22.549	22.6679	21.9613	22.0987	22.1267	22.0678	22.6646	22.8977	22.3661	22.2699	22.3803	22.5949	22.549	22.6679	21.9613	22.0987	22.1267	P40818	USP8
0	0	0	23.4904	23.3577	22.1341	22.9948	23.1129	22.1386	22.8772	22.9524	22.5954	23.1097	22.7494	23.0238	23.4904	23.3577	NA	22.9948	23.1129	NA	22.8772	22.9524	NA	23.1097	NA	23.0238	Q5QNY5;P40855;E9PS71;B7Z8B3;H0YJ60	PEX19
0	0	0	27.622	27.4984	27.5616	27.461	27.5151	27.4517	27.4656	27.5529	27.5755	27.522	27.4207	27.4303	27.622	27.4984	27.5616	27.461	27.5151	27.4517	27.4656	27.5529	27.5755	27.522	27.4207	27.4303	P40925;A0A5K1VW95;B9A041;B8ZZ51;C9JF79	MDH1
0	0	0	28.427	28.6352	28.6163	28.5242	28.5688	28.5043	28.5157	28.6473	28.6455	28.5453	28.4315	28.4763	28.427	28.6352	28.6163	28.5242	28.5688	28.5043	28.5157	28.6473	28.6455	28.5453	28.4315	28.4763	P40926;G3XAL0	MDH2
0	0	0	22.5944	21.8517	23.9864	23.8206	21.614	21.1024	22.3346	24.0669	23.6311	21.0806	22.652	22.7327	NA	NA	23.9864	23.8206	NA	NA	NA	24.0669	23.6311	NA	NA	NA	P40937;F5H304;C9JH72;F5H0U6	RFC5
0	0	0	21.939	22.4754	22.928	22.8999	22.683	22.595	22.9171	22.9206	22.6479	20.9212	22.2226	22.7494	NA	22.4754	22.928	NA	22.683	22.595	22.9171	22.9206	22.6479	NA	22.2226	NA	P40938	RFC3
0	0	0	27.3815	27.5707	27.5373	27.5841	27.6266	27.6339	27.379	27.2761	27.2384	27.4462	27.5482	27.4159	27.3815	27.5707	27.5373	27.5841	27.6266	27.6339	27.379	27.2761	27.2384	27.4462	27.5482	27.4159	P41091;Q2VIR3	EIF2S3;EIF2S3L
0	0	0	24.0385	24.1972	24.3671	24.2618	24.6798	24.5092	24.1765	24.004	23.9579	24.1196	24.1024	24.2104	24.0385	24.1972	24.3671	24.2618	24.6798	24.5092	24.1765	24.004	23.9579	24.1196	24.1024	24.2104	P41208	CETN2
0	0	0	23.6713	23.2637	23.727	23.0172	23.4741	23.6834	23.0547	23.3283	23.3073	23.3248	23.1521	22.9255	23.6713	23.2637	23.727	23.0172	23.4741	23.6834	23.0547	23.3283	23.3073	23.3248	23.1521	22.9255	P41214;Q5SY38	EIF2D
0	0	0	23.1684	23.2971	23.4025	23.1833	23.4973	23.3562	22.8873	23.5412	21.7336	23.1637	23.1135	23.2228	23.1684	23.2971	23.4025	23.1833	23.4973	23.3562	22.8873	23.5412	NA	23.1637	23.1135	23.2228	P41223;C9JCD9	BUD31
0	0	0	21.8853	22.2804	22.0558	22.2108	22.3561	22.3533	22.9373	23.3983	22.8493	22.2068	22.1856	22.5076	NA	NA	22.0558	22.2108	22.3561	22.3533	22.9373	23.3983	22.8493	NA	22.1856	22.5076	P41226	UBA7
0	0	0	26.6917	26.6424	26.5721	26.5132	26.5344	26.4566	26.471	26.3137	26.4047	26.3353	26.3721	26.36	26.6917	26.6424	26.5721	26.5132	26.5344	26.4566	26.471	26.3137	26.4047	26.3353	26.3721	26.36	P41227	NAA10
0	0	0	24.8217	24.7156	24.773	24.7091	25.1846	24.9585	24.9319	24.8506	24.6408	24.68	24.5187	24.9494	24.8217	24.7156	24.773	24.7091	25.1846	24.9585	24.9319	24.8506	24.6408	24.68	24.5187	24.9494	P41240;H3BUM9	CSK
0	0	0	27.2797	27.15	27.2643	27.5551	27.5861	27.3137	27.12	27.2331	27.134	27.4393	27.3632	27.4818	27.2797	27.15	27.2643	27.5551	27.5861	27.3137	27.12	27.2331	27.134	27.4393	27.3632	27.4818	P41250;A0A6Q8PGZ8;A0A6Q8PGA8;A0A6Q8PGI6;A0A6Q8PHH9;A0A6Q8PGW4;A0A6Q8PHI7;H7C443;A0A6Q8PFZ6	GARS
0	0	0	26.3932	26.4556	26.5886	26.5028	26.4797	26.4726	26.3365	26.5294	26.4288	26.3675	26.3911	26.424	26.3932	26.4556	26.5886	26.5028	26.4797	26.4726	26.3365	26.5294	26.4288	26.3675	26.3911	26.424	P41252;A0A0A0MSX9;J3KR24	IARS
0	0	0	24.0535	23.6232	23.8308	24.3311	23.983	23.7627	23.7928	23.9642	23.539	24.3406	24.0856	23.8386	24.0535	23.6232	23.8308	24.3311	23.983	23.7627	23.7928	23.9642	23.539	24.3406	24.0856	23.8386	P42025	ACTR1B
0	0	0	25.0974	24.7978	25.0343	24.9711	24.6003	24.7903	24.6797	24.7552	24.752	24.8136	24.7506	24.7999	25.0974	24.7978	25.0343	24.9711	24.6003	24.7903	24.6797	24.7552	24.752	24.8136	24.7506	24.7999	P42126;H3BS70;Q96DC0	ECI1;DCI
0	0	0	23.9429	23.8243	24.3735	23.5757	23.5456	24.1427	23.9406	23.8958	24.1011	23.1278	23.3725	23.0738	23.9429	23.8243	24.3735	23.5757	23.5456	24.1427	23.9406	23.8958	24.1011	23.1278	23.3725	23.0738	P42166	TMPO
0	0	0	26.3016	26.4573	26.4631	26.1696	26.3739	26.6745	26.3271	26.7265	26.5444	26.1986	26.0089	26.2312	26.3016	26.4573	26.4631	26.1696	26.3739	26.6745	26.3271	26.7265	26.5444	26.1986	26.0089	26.2312	P42167;G5E972	TMPO
0	1	1	26.352	26.4478	26.3847	25.8059	26.0232	25.9828	28.5477	28.5165	28.7053	28.3916	28.3408	28.3226	26.352	26.4478	26.3847	25.8059	26.0232	25.9828	28.5477	28.5165	28.7053	28.3916	28.3408	28.3226	P42224;A0A669KB68;A0A669KB56;A0A669KBA4;A0A669KB53;A0A669KBI6;A0A669KB52;A0A669KB75;E7EPD2	STAT1
0	0	0	24.8427	24.7327	24.9992	24.6994	24.8467	24.7215	24.6366	24.8306	24.7343	24.55	24.4668	24.5426	24.8427	24.7327	24.9992	24.6994	24.8467	24.7215	24.6366	24.8306	24.7343	24.55	24.4668	24.5426	P42285	SKIV2L2
0	0	0	23.6659	23.882	24.0664	23.8451	24.0537	24.0123	23.6547	23.609	23.5179	23.5791	23.7295	23.5392	23.6659	23.882	24.0664	23.8451	24.0537	24.0123	23.6547	23.609	23.5179	23.5791	23.7295	23.5392	P42345	MTOR
0	0	0	24.6464	24.118	24.4203	24.473	24.4165	24.4682	24.5061	24.5595	24.7812	24.7714	24.5211	24.7117	24.6464	24.118	24.4203	24.473	24.4165	24.4682	24.5061	24.5595	24.7812	24.7714	24.5211	24.7117	P42566;B1AUU8	EPS15
0	0	0	25.967	25.8217	25.8662	26.1397	26.1274	26.1845	25.5856	25.9492	25.9946	26.1257	25.7685	26.179	25.967	25.8217	25.8662	26.1397	26.1274	26.1845	25.5856	25.9492	25.9946	26.1257	25.7685	26.179	P42574;C9JXR7;A8MVM1	CASP3
0	0	0	26.2569	26.9195	26.5885	26.982	26.9683	27.1819	26.5952	26.3182	26.2981	26.3184	26.6296	26.3637	26.2569	26.9195	26.5885	26.982	26.9683	27.1819	26.5952	26.3182	26.2981	26.3184	26.6296	26.3637	P42677	RPS27
0	0	0	26.5516	26.5317	26.66	26.5407	26.6084	26.5393	26.376	26.5213	26.4952	26.373	26.3109	26.3248	26.5516	26.5317	26.66	26.5407	26.6084	26.5393	26.376	26.5213	26.4952	26.373	26.3109	26.3248	P42704	LRPPRC
0	0	0	26.025	25.9193	25.9021	25.9444	25.9889	25.9575	26.1332	26.1635	26.2058	26.3034	26.3812	26.3419	26.025	25.9193	25.9021	25.9444	25.9889	25.9575	26.1332	26.1635	26.2058	26.3034	26.3812	26.3419	P42765;A0A0B4J2A4;K7EME0	ACAA2
0	0	0	28.292	28.7678	28.7298	28.616	28.7377	28.6309	28.4872	28.4156	28.2281	28.6157	28.6557	28.4877	28.292	28.7678	28.7298	28.616	28.7377	28.6309	28.4872	28.4156	28.2281	28.6157	28.6557	28.4877	P42766;F2Z388	RPL35
0	0	0	27.4514	27.4187	27.4246	27.4657	27.6682	27.4072	27.3589	27.6627	27.5129	27.4244	27.2976	27.411	27.4514	27.4187	27.4246	27.4657	27.6682	27.4072	27.3589	27.6627	27.5129	27.4244	27.2976	27.411	P42785	PRCP
0	0	0	21.7094	23.0753	21.2319	21.6377	23.528	22.2644	21.4546	21.3893	21.4956	22.2316	21.765	22.0423	21.7094	NA	NA	NA	NA	NA	21.4546	21.3893	21.4956	NA	NA	NA	P43005	SLC1A1
0	0	0	27.8576	27.8824	27.935	27.9498	28.018	28.1933	27.4601	27.5187	27.5252	27.4532	27.4247	27.5212	27.8576	27.8824	27.935	27.9498	28.018	28.1933	27.4601	27.5187	27.5252	27.4532	27.4247	27.5212	P43121	MCAM
0	0	0	23.1301	23.0472	23.0126	22.9185	22.4285	22.7725	22.8854	23.2842	22.0168	22.862	22.8078	21.6863	23.1301	23.0472	23.0126	22.9185	22.4285	22.7725	22.8854	23.2842	NA	22.862	22.8078	NA	P43155	CRAT
0	0	0	24.2273	23.9939	24.4524	23.5095	24.2083	24.2558	24.1654	24.2301	24.3115	23.2029	23.5231	23.7535	24.2273	23.9939	24.4524	23.5095	24.2083	24.2558	24.1654	24.2301	24.3115	23.2029	23.5231	23.7535	P43246;A0A2R8YFH0;E9PHA6;A0A2R8Y6P0;A0A2R8YG02;A0A2R8Y7S8	MSH2
0	0	0	24.1507	24.1917	24.2359	24.2299	24.3182	24.0881	24.2797	24.7235	24.5635	24.6176	24.5333	24.5436	24.1507	24.1917	24.2359	24.2299	24.3182	24.0881	24.2797	24.7235	24.5635	24.6176	24.5333	24.5436	P43304	GPD2
0	0	0	27.6893	28.0421	28.0549	27.6943	27.9504	27.9305	27.9517	27.9237	28.0344	27.9312	27.6285	27.573	27.6893	28.0421	28.0549	27.6943	27.9504	27.9305	27.9517	27.9237	28.0344	27.9312	27.6285	27.573	P43487;F6WQW2;C9JJ34	RANBP1
0	0	0	27.6889	27.5225	27.5325	27.8226	27.9708	27.8503	27.594	27.8196	27.8385	28.0479	27.9542	28.1661	27.6889	27.5225	27.5325	27.8226	27.9708	27.8503	27.594	27.8196	27.8385	28.0479	27.9542	28.1661	P43490;A0A0C4DFS8	NAMPT
0	0	0	26.9027	27.0222	27.0364	27.0669	27.1044	27.0472	26.9887	27.0497	26.9402	27.1573	26.9846	27.2283	26.9027	27.0222	27.0364	27.0669	27.1044	27.0472	26.9887	27.0497	26.9402	27.1573	26.9846	27.2283	P43686	PSMC4
0	0	0	25.8143	25.1852	25.3066	25.2361	25.1475	25.2175	25.4262	25.1571	25.243	25.5237	25.2438	25.8112	25.8143	25.1852	25.3066	25.2361	25.1475	25.2175	25.4262	25.1571	25.243	25.5237	25.2438	25.8112	P43897;C9JT21;C9JG32;F8VPA7;F8VS27	TSFM
0	0	0	24.657	24.6459	24.5948	24.4569	24.9147	24.5762	24.4071	24.7866	21.6768	24.6344	24.5982	21.8536	24.657	24.6459	24.5948	24.4569	24.9147	24.5762	24.4071	24.7866	NA	24.6344	24.5982	NA	P45877	PPIC
0	0	0	28.6756	28.8507	29.1489	28.8959	29.0172	28.6001	29.0089	29.0384	28.6149	29.0398	28.8697	28.9838	28.6756	28.8507	29.1489	28.8959	29.0172	28.6001	29.0089	29.0384	28.6149	29.0398	28.8697	28.9838	P45880;A0A0A0MR02;Q5JSD2;Q5JSD1	VDAC2
0	0	0	23.3384	22.4828	23.7223	23.8062	23.5132	22.277	23.8145	23.5345	23.4656	22.4733	22.1787	23.0564	23.3384	NA	23.7223	23.8062	23.5132	NA	23.8145	23.5345	23.4656	NA	NA	23.0564	P45954	ACADSB
0	0	0	25.883	26.0894	26.0524	25.7393	25.995	25.8252	25.989	25.7052	26.0988	25.1943	25.3772	25.5078	25.883	26.0894	26.0524	25.7393	25.995	25.8252	25.989	25.7052	26.0988	25.1943	25.3772	25.5078	P45973	CBX5
0	0	0	25.9251	25.9997	26.0771	26.0368	26.0983	26.0438	25.8845	26.082	26.102	26.0626	25.9962	25.9897	25.9251	25.9997	26.0771	26.0368	26.0983	26.0438	25.8845	26.082	26.102	26.0626	25.9962	25.9897	P45974	USP5
0	0	0	21.8138	23.0882	21.8952	21.3084	22.895	21.8191	22.0494	23.0118	22.96	22.3676	23.2084	23.0857	NA	23.0882	NA	NA	22.895	NA	NA	23.0118	22.96	NA	23.2084	NA	P45985	MAP2K4
0	0	-1	23.7799	24.1262	24.0534	23.9828	23.9214	23.8034	23.6177	23.9955	23.7443	21.8567	21.721	22.5073	23.7799	24.1262	24.0534	23.9828	23.9214	23.8034	23.6177	23.9955	23.7443	21.8567	NA	NA	P46013	MKI67
0	0	0	26.9546	26.7831	26.9739	27.3803	27.3201	27.3423	26.8782	26.8393	26.8598	27.2849	27.3198	27.3768	26.9546	26.7831	26.9739	27.3803	27.3201	27.3423	26.8782	26.8393	26.8598	27.2849	27.3198	27.3768	P46060	RANGAP1
0	0	0	26.2904	26.0765	26.0521	26.1168	26.0695	25.9778	26.21	26.1299	25.9921	26.0278	26.1576	26.1054	26.2904	26.0765	26.0521	26.1168	26.0695	25.9778	26.21	26.1299	25.9921	26.0278	26.1576	26.1054	P46063	RECQL
0	0	0	25.0302	25.0631	25.1971	24.7069	24.8306	24.8911	24.9359	25.0411	24.7045	24.6735	24.6101	24.4536	25.0302	25.0631	25.1971	24.7069	24.8306	24.8911	24.9359	25.0411	24.7045	24.6735	24.6101	24.4536	P46087	NOP2
0	0	0	25.3211	25.5271	25.3941	25.4341	25.5285	25.5264	25.3836	25.6536	25.6982	25.7836	25.4199	25.5569	25.3211	25.5271	25.3941	25.4341	25.5285	25.5264	25.3836	25.6536	25.6982	25.7836	25.4199	25.5569	P46108	CRK
0	0	0	24.9915	25.1704	25.178	25.3556	25.1609	25.0367	25.2561	25.3671	25.0726	25.0357	25.0485	25.2441	24.9915	25.1704	25.178	25.3556	25.1609	25.0367	25.2561	25.3671	25.0726	25.0357	25.0485	25.2441	P46109	CRKL
0	0	0	26.2463	26.4787	26.1458	26.0456	26.4044	26.1631	26.402	25.8975	25.8459	26.1484	26.1339	25.9795	26.2463	26.4787	26.1458	26.0456	26.4044	26.1631	26.402	25.8975	25.8459	26.1484	26.1339	25.9795	P46531	NOTCH1
0	0	0	22.2914	21.5836	22.4112	22.0214	22.2605	21.9394	21.9128	21.3628	21.3606	22.4242	22.3735	22.6274	NA	NA	22.4112	22.0214	22.2605	21.9394	21.9128	NA	NA	22.4242	22.3735	22.6274	P46734	MAP2K3
0	0	0	30.2165	30.2255	30.2037	30.1317	30.0396	29.8499	30.2284	29.9071	29.9051	30.2777	30.1273	30.2722	30.2165	30.2255	30.2037	30.1317	30.0396	29.8499	30.2284	29.9071	29.9051	30.2777	30.1273	30.2722	P46776;E9PLL6;E9PJD9	RPL27A
0	0	0	28.5924	28.6854	28.8677	28.636	28.8082	28.7462	28.5093	28.7811	28.7927	28.9156	28.682	28.6872	28.5924	28.6854	28.8677	28.636	28.8082	28.7462	28.5093	28.7811	28.7927	28.9156	28.682	28.6872	P46778;G3V1B3;M0R181	RPL21
0	0	0	28.1651	28.3323	28.4525	28.2826	28.3406	28.4475	28.1288	27.9513	27.9618	28.2856	28.1805	28.3274	28.1651	28.3323	28.4525	28.2826	28.3406	28.4475	28.1288	27.9513	27.9618	28.2856	28.1805	28.3274	P46779;H0YLP6;H0YMF4;H0YKD8	RPL28
0	0	0	29.7674	29.9784	29.9738	30.2849	29.9845	30.2195	30.1458	30.0226	29.6925	29.9754	29.9354	29.7992	29.7674	29.9784	29.9738	30.2849	29.9845	30.2195	30.1458	30.0226	29.6925	29.9754	29.9354	29.7992	P46781;B5MCT8;C9JM19	RPS9
0	0	0	27.4089	27.6855	27.3634	27.6052	27.2612	27.2084	27.5119	26.903	27.4023	27.4149	27.3571	27.2807	27.4089	27.6855	27.3634	27.6052	27.2612	27.2084	27.5119	26.903	27.4023	27.4149	27.3571	27.2807	P46783;F6U211;A0A2R8Y7H1;A0A2R8YFH6;A0A2R8Y6L3;Q9NQ39	RPS10;RPS10P5
0	0	0	26.6819	26.7358	26.8492	26.9951	26.915	26.9733	26.5354	26.671	26.7066	26.7643	26.6665	26.773	26.6819	26.7358	26.8492	26.9951	26.915	26.9733	26.5354	26.671	26.7066	26.7643	26.6665	26.773	P46821	MAP1B
0	0	0	23.6235	24.0455	24.1088	24.2823	24.2633	24.4194	24.2153	24.3477	24.2731	24.4031	24.511	24.269	23.6235	24.0455	24.1088	24.2823	24.2633	24.4194	24.2153	24.3477	24.2731	24.4031	24.511	24.269	P46934;H0Y8X6	NEDD4
0	0	0	24.6232	24.1988	24.4699	24.3881	24.4728	24.4868	24.8078	24.248	23.9528	24.2652	22.1893	23.9133	24.6232	24.1988	24.4699	24.3881	24.4728	24.4868	24.8078	24.248	23.9528	24.2652	NA	23.9133	P46937;H0YCI3	YAP1
0	0	0	25.4205	25.4126	25.5257	25.0639	25.147	25.0158	25.7821	25.8659	25.772	25.4161	25.3632	25.428	25.4205	25.4126	25.5257	25.0639	25.147	25.0158	25.7821	25.8659	25.772	25.4161	25.3632	25.428	P46939	UTRN
0	0	0	27.4343	27.531	27.5613	27.5455	27.6054	27.5466	27.4805	27.626	27.5143	27.6691	27.5756	27.5923	27.4343	27.531	27.5613	27.5455	27.6054	27.5466	27.4805	27.626	27.5143	27.6691	27.5756	27.5923	P46940;A0A0J9YXZ5;H0YLE8	IQGAP1
0	0	0	25.088	25.4533	25.358	25.4572	25.323	25.402	25.4408	25.0615	25.1372	25.2249	25.4663	25.2889	25.088	25.4533	25.358	25.4572	25.323	25.402	25.4408	25.0615	25.1372	25.2249	25.4663	25.2889	P46976;G5E9W8;C9JQ42	GYG1
0	0	0	26.3759	26.4454	26.4508	26.4454	26.6577	26.6122	26.4326	26.5285	26.3471	26.6983	26.6298	26.5308	26.3759	26.4454	26.4508	26.4454	26.6577	26.6122	26.4326	26.5285	26.3471	26.6983	26.6298	26.5308	P46977	STT3A
0	0	0	22.8084	24.9536	24.8984	22.3299	24.9559	25.3612	21.5685	20.8243	22.2803	21.2316	22.1377	24.6332	NA	24.9536	24.8984	NA	24.9559	25.3612	NA	NA	NA	NA	NA	24.6332	P47224	RABIF
0	0	0	23.8179	24.3112	24.1893	24.7747	24.5266	24.6301	22.0976	24.2948	24.237	24.0302	22.4447	24.4248	23.8179	24.3112	24.1893	24.7747	24.5266	24.6301	NA	24.2948	24.237	24.0302	NA	24.4248	P47712	PLA2G4A
0	0	0	26.8178	26.5952	26.6779	26.3605	26.6428	26.5288	26.7471	26.9514	26.7873	26.6779	26.7515	26.6298	26.8178	26.5952	26.6779	26.3605	26.6428	26.5288	26.7471	26.9514	26.7873	26.6779	26.7515	26.6298	P47755;F8W9N7;C9JUG7;A0A0D9SET8	CAPZA2
0	0	0	22.164	24.7739	21.9201	24.9401	21.9139	25.0434	20.7499	22.0523	21.6826	22.6847	22.8134	24.7833	NA	24.7739	NA	24.9401	NA	25.0434	NA	NA	NA	NA	NA	24.7833	P47813;X6RAC9	EIF1AX
0	0	0	26.281	26.2805	26.4491	26.4816	26.5572	26.5246	26.4771	26.3626	26.3032	26.3973	26.5526	26.2899	26.281	26.2805	26.4491	26.4816	26.5572	26.5246	26.4771	26.3626	26.3032	26.3973	26.5526	26.2899	P47897;A0A1B0GVU9	QARS
0	0	0	26.1606	26.1143	26.1223	26.2887	26.3318	26.3667	26.1443	26.319	26.3244	26.1989	26.174	26.1262	26.1606	26.1143	26.1223	26.2887	26.3318	26.3667	26.1443	26.319	26.3244	26.1989	26.174	26.1262	P47985;P0C7P4	UQCRFS1;UQCRFS1P1
0	0	0	27.4229	27.4489	27.6422	27.5178	27.5943	27.4391	27.4892	27.6513	27.5841	27.5248	27.597	27.4989	27.4229	27.4489	27.6422	27.5178	27.5943	27.4391	27.4892	27.6513	27.5841	27.5248	27.597	27.4989	P48047;A0A494C0K9;H7C0C1	ATP5O
0	0	0	25.0166	25.1071	25.2599	25.0726	25.0831	25.3887	25.1379	25.3835	25.3305	25.2278	25.0855	24.987	25.0166	25.1071	25.2599	25.0726	25.0831	25.3887	25.1379	25.3835	25.3305	25.2278	25.0855	24.987	P48147;A0A499FJL1	PREP
0	0	0	23.3667	23.926	23.7538	24.0321	24.2356	24.0048	23.7553	23.8029	23.722	23.8299	23.8728	23.8264	23.3667	23.926	23.7538	24.0321	24.2356	24.0048	23.7553	23.8029	23.722	23.8299	23.8728	23.8264	P48163	ME1
1	0	0	23.7331	22.5835	23.0827	26.3403	26.1687	25.8796	23.2034	23.5635	22.3938	23.979	24.2877	23.4831	23.7331	22.5835	23.0827	26.3403	26.1687	25.8796	23.2034	23.5635	22.3938	23.979	24.2877	23.4831	P48307;A0A3B3IS67;A0A3B3ISY1;A0A3B3IRW1;H7C4A3	TFPI2
0	0	0	22.9656	23.6086	23.5382	23.3185	23.4434	23.5925	23.8731	23.8439	21.7574	23.9888	23.9788	23.9277	22.9656	23.6086	23.5382	23.3185	23.4434	23.5925	23.8731	23.8439	NA	23.9888	23.9788	23.9277	P48426;H7BXS3	PIP4K2A
0	0	0	27.2008	27.274	27.3342	27.5376	27.5319	27.4293	27.3557	27.0174	27.1783	27.201	27.2614	27.2097	27.2008	27.274	27.3342	27.5376	27.5319	27.4293	27.3557	27.0174	27.1783	27.201	27.2614	27.2097	P48444;B0YIW6	ARCN1
0	0	0	23.4772	23.6359	23.222	23.7969	23.794	24.0805	21.4595	23.4955	23.4485	23.4151	23.0779	23.1253	23.4772	NA	23.222	23.7969	23.794	24.0805	NA	23.4955	23.4485	23.4151	23.0779	23.1253	P48449;A0A0G2JQD0;C9J315	LSS
0	0	0	25.25	25.4482	25.4087	25.3862	25.2874	25.4907	25.8271	25.599	25.5768	26.0924	25.949	25.9539	25.25	25.4482	25.4087	25.3862	25.2874	25.4907	25.8271	25.599	25.5768	26.0924	25.949	25.9539	P48507	GCLM
0	0	0	26.7416	26.5542	26.8326	26.9739	27.0097	26.9356	26.841	26.9418	26.7596	27.089	26.9563	26.9989	26.7416	26.5542	26.8326	26.9739	27.0097	26.9356	26.841	26.9418	26.7596	27.089	26.9563	26.9989	R4GMR5;P48556;K7EJR3;K7EJC1	PSMD8
0	0	0	23.5453	23.4158	23.5034	23.6012	23.4448	23.3255	23.1267	23.0995	23.0418	23.1248	22.5957	21.9991	23.5453	23.4158	23.5034	23.6012	23.4448	23.3255	23.1267	23.0995	23.0418	23.1248	NA	NA	P48634	PRRC2A
0	0	0	28.0556	28.2654	28.2214	28.1949	28.2744	28.1625	28.0641	28.2459	28.1538	28.072	28.1208	28.1782	28.0556	28.2654	28.2214	28.1949	28.2744	28.1625	28.0641	28.2459	28.1538	28.072	28.1208	28.1782	P48643;B7ZAR1;E9PCA1;E7ENZ3	CCT5
0	0	0	23.8146	23.8302	23.9397	22.4782	23.8991	23.8204	23.8443	23.7927	23.7594	24.159	23.5455	24.0103	23.8146	23.8302	23.9397	NA	23.8991	23.8204	23.8443	23.7927	23.7594	24.159	23.5455	24.0103	P48651	PTDSS1
0	0	0	28.2107	28.3042	28.3582	28.0856	28.155	28.1401	27.9685	28.0123	28.0348	27.9922	27.947	27.9826	28.2107	28.3042	28.3582	28.0856	28.155	28.1401	27.9685	28.0123	28.0348	27.9922	27.947	27.9826	P48681	NES
0	0	0	23.7126	23.2898	23.5877	23.5905	24.0073	23.9807	23.4087	23.383	23.6942	23.752	21.9553	23.6259	23.7126	23.2898	23.5877	23.5905	24.0073	23.9807	23.4087	23.383	23.6942	23.752	NA	23.6259	P48723	HSPA13
0	0	0	26.6678	26.7708	26.9033	26.7997	26.8417	26.8265	26.9126	27.043	26.9449	26.7804	26.6604	26.6823	26.6678	26.7708	26.9033	26.7997	26.8417	26.8265	26.9126	27.043	26.9449	26.7804	26.6604	26.6823	P48735	IDH2
0	0	0	27.1772	27.1126	26.9944	26.5238	26.6396	26.6065	26.7763	26.9982	27.136	26.7213	26.6323	26.6741	27.1772	27.1126	26.9944	26.5238	26.6396	26.6065	26.7763	26.9982	27.136	26.7213	26.6323	26.6741	P49006	MARCKSL1
0	0	0	21.5408	21.6768	23.086	22.9121	22.1842	21.5303	21.6739	23.3647	23.5529	22.9738	21.6811	22.3155	NA	NA	23.086	22.9121	NA	NA	NA	23.3647	23.5529	NA	NA	NA	P49137	MAPKAPK2
0	0	0	25.87	26.0624	25.9788	25.822	25.9619	25.9811	25.7997	26.0608	26.0225	25.7404	25.9145	25.6814	25.87	26.0624	25.9788	25.822	25.9619	25.9811	25.7997	26.0608	26.0225	25.7404	25.9145	25.6814	P49189	ALDH9A1
0	0	0	29.256	29.4444	29.4703	29.5007	29.4887	29.5312	29.3716	29.2136	29.2219	29.199	29.2037	29.3261	29.256	29.4444	29.4703	29.5007	29.4887	29.5312	29.3716	29.2136	29.2219	29.199	29.2037	29.3261	P49207	RPL34
0	0	0	21.6561	21.4968	24.0147	23.4471	23.4529	23.5	21.9127	21.7786	21.4436	21.4055	23.3218	21.8137	NA	NA	24.0147	23.4471	23.4529	23.5	NA	NA	NA	NA	NA	NA	P49247	RPIA
[truncated: 1,891 more rows]
