# Supplementary material for: Multi-omics delineation of cytokine-induced endothelial inflammatory states
Source: Commun Biol. 2023 May 15;6:525. doi: 10.1038/s42003-023-04897-w (PMC10184633; doi:10.1038/s42003-023-04897-w)
Supplement: Supplementary file 7 — Supplementary Data 4 [file 42003_2023_4897_MOESM7_ESM.xlsx]

## Sheet: Source_data_phosphosites
TNF_2m_p	TNF_5m_p	TNF_10m_p	TNF_30m_p	TNF_4h_p	TNF_8h_p	TNF_12h_p	TNF_24h_p	IFN_2m_p	IFN_5m_p	IFN_10m_p	IFN_30m_p	IFN_4h_p	IFN_8h_p	IFN_12h_p	IFN_24h_p	MIX_2m_p	MIX_5m_p	MIX_10m_p	MIX_30m_p	MIX_4h_p	MIX_8h_p	MIX_12h_p	MIX_24h_p	TNF_2m	TNF_2m	TNF_2m	TNF_5m	TNF_5m	TNF_5m	TNF_10m	TNF_10m	TNF_10m	TNF_30m	TNF_30m	TNF_30m	TNF_4h	TNF_4h	TNF_4h	TNF_8h	TNF_8h	TNF_8h	TNF_12h	TNF_12h	TNF_12h	TNF_24h	TNF_24h	TNF_24h	IFN_2m	IFN_2m
FALSE	FALSE	FALSE	FALSE	FALSE	FALSE	FALSE	FALSE	FALSE	FALSE	FALSE	FALSE	FALSE	FALSE	FALSE	FALSE	FALSE	FALSE	FALSE	FALSE	FALSE	FALSE	FALSE	FALSE	0.28238	0.0936327	0.297837	0.0350608	-0.249991	0.0524159	0.196859	-0.117429	0.224857	0.132116	-0.0246034	0.0364519	0.229342	-0.187388	0.0583858	0.164271	0.481545	0.511873	0.334339	0.103627	0.345839	0.0265876	0.0199893	0.37574	0.235972	-0.270589
FALSE	FALSE	FALSE	FALSE	FALSE	FALSE	FALSE	FALSE	FALSE	FALSE	FALSE	FALSE	FALSE	FALSE	FALSE	FALSE	FALSE	FALSE	FALSE	FALSE	FALSE	FALSE	FALSE	FALSE	0.0408223	-0.14509	NA	-0.0579773	-0.0817487	-0.215044	0.157173	-0.172872	NA	-0.0699061	-0.063779	-0.119954	0.57947	-0.3639	-0.183949	0.279887	-0.162983	-0.342488	0.175429	-0.441696	-0.248535	-0.113239	-0.180275	-0.247441	0.171975	-0.1149
FALSE	FALSE	FALSE	FALSE	FALSE	FALSE	FALSE	FALSE	FALSE	FALSE	FALSE	FALSE	FALSE	FALSE	FALSE	FALSE	FALSE	FALSE	FALSE	FALSE	FALSE	FALSE	FALSE	FALSE	0.301822	0.424649	0.801241	0.318693	-0.102591	-0.0976562	0.107956	0.255098	0.42713	-0.124786	-0.188401	-0.170438	0.173895	0.195219	0.170694	0.557189	0.0647666	0.0866479	0.337768	-0.102053	-0.242816	-0.136268	0.0308108	-0.569783	0.764346	0.441066
FALSE	FALSE	FALSE	FALSE	FALSE	FALSE	FALSE	FALSE	FALSE	FALSE	FALSE	FALSE	FALSE	FALSE	FALSE	FALSE	FALSE	FALSE	FALSE	FALSE	FALSE	FALSE	FALSE	FALSE	-0.18728	-0.0408223	-0.155502	-0.0481735	0.0922479	0.124857	-0.161734	-0.165815	0.0571065	0.0213376	0.03552	0.234448	-0.044226	0.217961	0.231187	-0.0951576	0.113177	0.0492125	-0.118821	0.0487554	0.133321	-0.0488449	-0.0451634	0.263144	-0.197071	0.114535
FALSE	FALSE	FALSE	FALSE	FALSE	FALSE	FALSE	FALSE	FALSE	FALSE	FALSE	FALSE	FALSE	FALSE	FALSE	FALSE	FALSE	FALSE	FALSE	FALSE	FALSE	FALSE	FALSE	FALSE	0.241108	0.286199	0.242328	0.321813	0.511403	0.260869	-0.667195	0.0223757	0.276642	-0.0376213	0.116864	-0.0543623	0.164529	0.629769	0.245496	0.974382	0.616459	0.804301	0.309642	1.02333	0.688776	0.0648829	1.18076	0.199769	0.631617	-0.56003
FALSE	FALSE	FALSE	FALSE	FALSE	FALSE	FALSE	FALSE	FALSE	FALSE	FALSE	FALSE	FALSE	FALSE	FALSE	FALSE	FALSE	FALSE	FALSE	FALSE	FALSE	FALSE	FALSE	FALSE	-0.103379	-0.19333	-0.0596603	0.041243	-0.295488	-0.132815	0.0299829	-0.0746424	-0.0938306	-0.213203	0.0134216	-0.0798389	-0.0644799	-0.0776532	0.187388	0.0219061	0.0422785	-0.120718	-0.0496958	0.0665784	0.181984	0.181166	0.125415	-0.083792	-0.0335991	-0.044604
FALSE	FALSE	FALSE	FALSE	FALSE	FALSE	FALSE	FALSE	FALSE	FALSE	FALSE	FALSE	FALSE	FALSE	FALSE	FALSE	FALSE	FALSE	FALSE	FALSE	FALSE	FALSE	FALSE	FALSE	0.160275	NA	NA	0.0651587	NA	NA	-0.412981	NA	NA	0.0659858	NA	NA	0.658646	NA	-0.857181	NA	NA	-0.221169	0.529571	NA	-1.21847	NA	NA	-1.28404	0.938098	-0.533663
FALSE	FALSE	FALSE	FALSE	FALSE	FALSE	FALSE	FALSE	FALSE	FALSE	FALSE	FALSE	FALSE	FALSE	FALSE	FALSE	FALSE	FALSE	FALSE	FALSE	FALSE	FALSE	FALSE	FALSE	-0.0607584	-0.0385767	-0.44782	0.0702519	-0.190299	-0.0215993	-0.0174171	0.0517131	-0.157561	-0.103689	-0.158983	-0.051024	0.172999	0.0266312	0.0332292	0.0852887	0.143962	-0.0272338	0.134615	0.0944026	0.131297	-0.334771	-0.282025	-0.23352	0.0173518	0.00229571
FALSE	FALSE	FALSE	FALSE	FALSE	FALSE	FALSE	FALSE	FALSE	FALSE	FALSE	FALSE	FALSE	FALSE	FALSE	FALSE	FALSE	FALSE	FALSE	FALSE	FALSE	FALSE	FALSE	FALSE	-0.0513992	0.220597	0.25084	0.0578315	-0.00619029	0.303459	-0.0447616	0.316636	0.0738184	0.0775165	-0.0684645	0.319244	0.206893	0.0413874	-0.234822	-0.0921095	0.0222585	0.0285692	-0.226375	0.259806	-0.0192037	-0.168998	0.198278	-0.229219	0.0972062	0.170979
FALSE	FALSE	FALSE	FALSE	FALSE	FALSE	FALSE	FALSE	FALSE	FALSE	FALSE	FALSE	FALSE	FALSE	FALSE	FALSE	FALSE	FALSE	FALSE	FALSE	FALSE	FALSE	FALSE	FALSE	0.106214	-0.0550568	-0.0287784	0.161952	-0.0582472	0.119688	-0.0555613	-0.0333701	-0.136191	-0.0590139	0.0231085	0.146707	-0.0267047	-0.0322419	0.0615688	0.130536	0.111726	-0.0326395	0.110497	0.0955891	-0.00891709	0.0291348	0.0713454	-0.127765	0.163756	-0.173511
FALSE	FALSE	FALSE	FALSE	FALSE	FALSE	FALSE	FALSE	FALSE	FALSE	FALSE	FALSE	FALSE	FALSE	FALSE	FALSE	FALSE	FALSE	FALSE	FALSE	FALSE	FALSE	FALSE	FALSE	-0.234143	0.929528	-0.250337	0.273337	0.201543	-0.179237	-0.52693	0.364775	0.038673	0.0843364	0.360434	0.157962	0.0821576	0.0331561	-0.196988	0.389126	-0.334454	-0.129797	0.00934717	0.245745	-0.49968	0.645702	0.84744	0.0159576	-0.527803	0.586038
FALSE	FALSE	FALSE	FALSE	FALSE	FALSE	FALSE	FALSE	FALSE	FALSE	FALSE	FALSE	FALSE	FALSE	FALSE	FALSE	FALSE	FALSE	FALSE	FALSE	FALSE	FALSE	FALSE	FALSE	0.115166	-0.541118	0.311038	0.0836559	0.014179	0.111298	0.354903	-0.125387	-0.317304	0.0263043	-0.333538	-0.327457	0.40621	-0.0315364	0.111966	0.27453	-0.40414	0.25689	0.567837	0.502648	-0.156397	0.394185	0.439715	0.115019	0.300065	-0.299362
FALSE	FALSE	FALSE	FALSE	FALSE	FALSE	FALSE	FALSE	FALSE	FALSE	FALSE	FALSE	FALSE	FALSE	FALSE	FALSE	FALSE	FALSE	FALSE	FALSE	FALSE	FALSE	FALSE	FALSE	0.561302	-0.214	0.224658	1.0321	-0.46874	0.867738	1.32631	0.544182	-0.0614306	0.127369	-0.173383	0.454644	-0.0277632	0.086921	0.11836	0.377735	NA	0.408603	0.835682	0.365295	0.0736817	0.247077	NA	-0.549324	0.302992	-0.131721
FALSE	FALSE	FALSE	FALSE	FALSE	FALSE	FALSE	FALSE	FALSE	FALSE	FALSE	FALSE	FALSE	FALSE	FALSE	FALSE	FALSE	FALSE	FALSE	FALSE	FALSE	FALSE	FALSE	TRUE	NA	NA	NA	NA	NA	NA	NA	NA	NA	NA	NA	NA	-0.626892	0.340952	-0.175517	-0.000404011	0.522364	0.261832	0.438399	1.06873	1.11088	-0.0931864	0.359749	0.516759	-0.750251	NA
FALSE	FALSE	FALSE	FALSE	FALSE	FALSE	FALSE	FALSE	FALSE	FALSE	FALSE	FALSE	FALSE	FALSE	FALSE	FALSE	FALSE	FALSE	FALSE	FALSE	FALSE	FALSE	FALSE	FALSE	0.316609	0.107897	0.249142	-0.341665	-0.166587	-0.0134653	0.55562	0.310629	0.357585	-0.332716	0.0346479	0.173319	-0.546456	0.492606	-0.515893	-0.187247	0.36762	-0.17467	-0.38694	-0.0721744	-0.293253	-0.104387	-0.225028	0.126045	-0.353782	0.25546
FALSE	FALSE	FALSE	FALSE	FALSE	FALSE	FALSE	FALSE	FALSE	FALSE	FALSE	FALSE	FALSE	FALSE	FALSE	FALSE	FALSE	FALSE	FALSE	FALSE	FALSE	FALSE	FALSE	FALSE	0.0622599	-0.175045	-0.0278514	-0.0213797	-0.272023	0.0633649	0.198746	-0.134878	-0.15095	-0.0456101	-0.413702	-0.110764	0.121413	-0.118891	0.0356239	-0.50828	-0.55817	-0.0567613	-0.0811101	-0.545277	-0.535456	-0.439011	-0.683113	-0.605874	-0.25758	-0.204141
FALSE	FALSE	FALSE	FALSE	FALSE	FALSE	FALSE	FALSE	FALSE	FALSE	FALSE	FALSE	FALSE	FALSE	FALSE	FALSE	FALSE	FALSE	FALSE	FALSE	FALSE	FALSE	FALSE	FALSE	-0.0744107	-0.245496	-0.107213	-0.520252	-0.881273	-0.388828	-0.0064633	-0.354114	-0.442545	0.179129	-0.755657	-0.232292	0.0240359	-0.317651	0.0984196	-0.000144277	-0.0436245	-0.15109	0.115832	-0.498966	-0.111298	0.0271541	-0.458067	-0.738725	-0.249068	-0.223793
FALSE	FALSE	FALSE	FALSE	FALSE	FALSE	FALSE	FALSE	FALSE	FALSE	FALSE	FALSE	FALSE	FALSE	FALSE	FALSE	FALSE	FALSE	FALSE	FALSE	FALSE	FALSE	FALSE	FALSE	-0.155084	0.218984	-0.333389	-0.271392	0.242226	-0.0100617	-0.0378138	-0.00619029	0.0313268	-0.146547	0.075064	0.411272	-0.717216	-0.0965317	-0.162848	0.224287	0.420183	0.000576963	0.0116388	0.319424	0.648892	0.179001	0.282667	0.516223	-0.659107	0.0270427
FALSE	FALSE	FALSE	FALSE	FALSE	FALSE	FALSE	FALSE	FALSE	FALSE	FALSE	FALSE	FALSE	FALSE	FALSE	FALSE	FALSE	FALSE	FALSE	FALSE	FALSE	FALSE	FALSE	FALSE	NA	0.0966377	0.169284	NA	0.191788	-0.199388	NA	-0.0311128	0.48338	NA	-0.0112094	0.0835692	-0.166438	0.0809727	-0.210797	-0.236469	NA	0.08882	-0.576734	-0.365469	-0.113834	-0.0478305	NA	0.220362	-0.259047	0.156917
FALSE	FALSE	FALSE	FALSE	FALSE	FALSE	FALSE	FALSE	FALSE	FALSE	FALSE	FALSE	FALSE	FALSE	FALSE	FALSE	FALSE	FALSE	FALSE	FALSE	FALSE	FALSE	FALSE	FALSE	0.441165	0.19192	NA	-0.175452	0.454111	0.338795	0.0335111	-0.0425043	NA	-0.132578	0.00398734	0.308394	-0.563113	0.645706	-0.102419	-0.199769	1.30361	1.28978	-0.472369	0.400682	-0.0154976	0.109829	0.236249	0.816164	0.783163	NA
FALSE	FALSE	FALSE	FALSE	FALSE	FALSE	FALSE	FALSE	FALSE	FALSE	FALSE	FALSE	FALSE	FALSE	FALSE	FALSE	FALSE	FALSE	FALSE	FALSE	FALSE	FALSE	FALSE	FALSE	-0.751465	0.634867	-0.34161	NA	1.1111	NA	-0.274076	0.155871	0.735884	NA	-0.0129262	NA	-0.79006	0.228402	NA	NA	NA	-0.0808354	-0.529718	-0.33308	NA	NA	NA	0.668914	-1.0485	0.888995
FALSE	FALSE	FALSE	FALSE	FALSE	FALSE	FALSE	FALSE	FALSE	FALSE	FALSE	FALSE	FALSE	FALSE	FALSE	FALSE	FALSE	FALSE	FALSE	FALSE	FALSE	FALSE	FALSE	FALSE	-0.195533	0.233142	-0.10583	-0.271235	0.164027	-0.00927744	-0.56749	0.00203564	0.16835	0.0992279	0.280352	0.496529	-0.452728	0.64749	0.0485152	-0.334062	0.213788	-0.329268	-0.250028	0.0146745	0.218951	-0.616171	-0.244522	0.0216872	-0.351535	-0.218347
FALSE	FALSE	FALSE	FALSE	FALSE	FALSE	FALSE	FALSE	FALSE	FALSE	FALSE	FALSE	FALSE	FALSE	FALSE	FALSE	FALSE	FALSE	FALSE	FALSE	FALSE	FALSE	FALSE	FALSE	0.369941	0.114941	0.512985	0.249506	0.454901	0.207393	0.447738	0.194559	0.453419	-0.0584429	-0.1145	-0.114767	0.29443	0.297201	0.57289	-0.0582927	0.142099	0.334797	-0.239873	-0.0816123	0.148641	0.0647449	0.129671	-0.109294	0.383939	0.843992
FALSE	FALSE	FALSE	FALSE	FALSE	FALSE	FALSE	FALSE	FALSE	FALSE	FALSE	FALSE	FALSE	FALSE	FALSE	FALSE	FALSE	FALSE	FALSE	FALSE	FALSE	FALSE	FALSE	FALSE	-0.203568	-0.239765	-0.20151	-0.181509	-0.0401209	-0.43952	-0.0822857	0.0612701	-0.1396	-0.255977	-0.0211954	-0.218099	0.0932897	0.0183957	-0.120184	-0.0354313	0.395018	0.22132	0.0731347	-0.00518438	0.0908337	-0.4935	-0.127897	0.345986	-0.456009	-0.142348
FALSE	FALSE	FALSE	FALSE	FALSE	FALSE	FALSE	FALSE	TRUE	FALSE	FALSE	FALSE	TRUE	FALSE	TRUE	TRUE	FALSE	FALSE	FALSE	FALSE	FALSE	FALSE	FALSE	FALSE	-0.176903	-0.270589	-0.620512	-0.579081	-0.159629	NA	-0.152773	0.308948	-0.155361	0.590722	0.0460867	NA	-1.21411	-0.678703	-0.692851	-0.614094	-0.703809	-0.449887	-0.502076	-0.445939	-0.46801	-0.416731	-0.679874	-0.795767	-1.22115	-0.932137
FALSE	FALSE	FALSE	FALSE	FALSE	FALSE	FALSE	TRUE	FALSE	FALSE	FALSE	FALSE	FALSE	FALSE	FALSE	FALSE	FALSE	FALSE	FALSE	FALSE	FALSE	FALSE	FALSE	TRUE	0.52296	0.0443599	0.502229	-0.23613	0.062279	0.0821576	0.529371	-0.175173	0.0368958	-0.351479	-0.892352	-0.205518	0.215492	-0.433921	0.0740944	NA	-0.696973	-0.743303	-0.274268	-0.932968	-0.604451	NA	-1.36463	-0.695905	0.224534	0.475074
FALSE	FALSE	FALSE	FALSE	FALSE	FALSE	FALSE	FALSE	FALSE	FALSE	FALSE	FALSE	FALSE	FALSE	FALSE	FALSE	FALSE	FALSE	FALSE	FALSE	FALSE	FALSE	FALSE	FALSE	0.0684645	NA	0.602077	-0.284845	-0.031254	0.315102	0.755657	NA	0.0458782	-0.145238	-0.0754642	0.356292	-0.223997	0.439676	-0.230398	-0.0200625	0.128566	NA	0.435202	0.0834011	0.0424568	-0.31088	0.309699	NA	0.225152	0.217457
FALSE	FALSE	FALSE	FALSE	FALSE	FALSE	FALSE	FALSE	FALSE	FALSE	FALSE	FALSE	FALSE	FALSE	FALSE	FALSE	FALSE	FALSE	FALSE	FALSE	FALSE	FALSE	FALSE	FALSE	-0.0700727	-0.0798389	0.168129	-0.0178698	-0.0295589	0.428786	0.0170667	0.0279103	0.192662	0.0497702	0.104527	0.179106	-0.363754	-0.156655	-0.202605	-0.304149	-0.193835	0.310456	-0.280895	-0.280838	-0.107152	-0.403809	-0.22404	0.00223791	-0.258356	0.239975
FALSE	FALSE	FALSE	FALSE	FALSE	FALSE	FALSE	FALSE	FALSE	FALSE	FALSE	FALSE	FALSE	FALSE	FALSE	FALSE	FALSE	FALSE	FALSE	FALSE	FALSE	FALSE	FALSE	FALSE	0.0210533	0.0692248	0.0762854	-0.104124	0.0959283	-0.0580223	-0.12433	0.186475	-0.063641	-0.21729	-0.111165	0.0483824	-0.0248541	-0.00877371	0.000865357	0.143002	0.0756416	0.0139267	-0.28891	0.239294	-0.227125	0.00604663	-0.0490731	0.0234897	0.0747794	0.148225
FALSE	FALSE	FALSE	FALSE	FALSE	FALSE	FALSE	FALSE	FALSE	FALSE	FALSE	FALSE	FALSE	FALSE	FALSE	FALSE	FALSE	FALSE	FALSE	FALSE	FALSE	FALSE	FALSE	FALSE	-0.12202	0.257287	0.0984196	-0.156402	0.141001	-0.0772084	-0.00714458	-0.0129262	0.105861	-0.19636	-0.109294	0.0849457	0.0444641	0.375048	0.142217	-0.293147	0.160863	0.0666748	-0.189499	-0.100843	0.169453	-0.197368	-0.193078	0.190273	-0.0931094	0.292723
FALSE	FALSE	FALSE	FALSE	FALSE	FALSE	FALSE	FALSE	FALSE	FALSE	FALSE	FALSE	FALSE	FALSE	FALSE	FALSE	FALSE	FALSE	FALSE	FALSE	FALSE	FALSE	FALSE	FALSE	0.119954	0.0628364	-0.149777	-0.0765846	0.28023	0.130008	0.141956	0.0848998	0.0983665	-0.300146	-0.0216219	0.256407	-0.181019	0.0312973	-0.121063	-0.105473	0.442418	-0.0605176	-0.0777412	0.0423677	-0.0657102	0.337083	0.614138	0.144712	-0.0393252	0.22238
FALSE	FALSE	FALSE	FALSE	FALSE	FALSE	FALSE	FALSE	FALSE	FALSE	FALSE	FALSE	FALSE	FALSE	FALSE	FALSE	FALSE	FALSE	FALSE	FALSE	FALSE	FALSE	FALSE	FALSE	0.14978	NA	0.4246	0.105678	-0.0325241	-0.620202	0.0346383	NA	-0.0619835	0.178237	0.346775	0.300235	-0.437584	0.107586	-0.17705	0.117828	0.450636	0.397803	-0.505513	0.534161	-0.0618453	-0.0696184	0.206462	-1.36821	0.138552	0.0933864
FALSE	FALSE	FALSE	FALSE	FALSE	FALSE	FALSE	FALSE	FALSE	FALSE	FALSE	FALSE	FALSE	FALSE	FALSE	FALSE	FALSE	FALSE	FALSE	FALSE	FALSE	FALSE	FALSE	FALSE	0.139208	-0.228357	-0.217927	0.436695	-0.0957219	-0.241305	0.117562	0.296279	-0.555325	0.0936954	0.0924325	-0.550901	0.406754	0.0236804	-1.92901	0.365357	0.147026	0.217603	0.263275	0.306216	-2.028	-0.123528	0.456583	-0.406101	0.251083	-0.08882
FALSE	FALSE	FALSE	FALSE	FALSE	FALSE	FALSE	FALSE	FALSE	FALSE	FALSE	FALSE	FALSE	FALSE	FALSE	FALSE	FALSE	FALSE	FALSE	FALSE	FALSE	FALSE	FALSE	FALSE	0.098689	-0.669117	-0.0995408	-0.184949	-0.191057	NA	0.267476	-0.424815	-0.0366088	-0.0142227	-0.184725	NA	0.389016	-0.528671	NA	NA	NA	-0.380841	-0.120059	-0.1121	NA	NA	NA	-0.504875	-0.256321	NA
FALSE	FALSE	FALSE	FALSE	FALSE	FALSE	FALSE	FALSE	FALSE	FALSE	FALSE	FALSE	FALSE	FALSE	FALSE	FALSE	FALSE	FALSE	FALSE	FALSE	FALSE	FALSE	FALSE	FALSE	0.128029	-0.0791562	0.0812033	-0.182442	0.0271162	0.1995	0.148088	0.0423974	-0.168	-0.149041	-0.154194	0.292581	-0.0754288	-0.0140696	-0.0835234	0.0415234	-0.240253	-0.150017	-0.0363039	-0.19862	-0.248778	-0.194641	-0.399554	-0.293606	-0.0403485	-0.00662118
FALSE	FALSE	FALSE	FALSE	FALSE	FALSE	FALSE	FALSE	FALSE	FALSE	FALSE	FALSE	FALSE	FALSE	FALSE	FALSE	FALSE	FALSE	FALSE	FALSE	FALSE	FALSE	FALSE	FALSE	0.0619835	0.118946	-0.069573	0.000144262	-0.0517201	-0.0212479	-0.0699212	0.0588937	-0.0506062	0.0366088	-0.131063	-0.0915306	-0.0033654	-0.127237	0.0164963	0.0102069	-0.161307	0.100978	-0.165451	0.000577193	-0.00906047	0.0848807	-0.181293	-0.064469	0.124328	-0.0304067
FALSE	FALSE	FALSE	FALSE	FALSE	FALSE	FALSE	FALSE	FALSE	FALSE	FALSE	FALSE	FALSE	FALSE	FALSE	FALSE	FALSE	FALSE	FALSE	FALSE	FALSE	FALSE	FALSE	FALSE	0.0163537	-0.0119249	0.16543	-0.0745018	-0.175557	0.0142124	-0.0117916	0.0959591	0.124707	-0.00818885	-0.0535284	0.134081	0.00417776	-0.375846	0.00934717	0.0869196	-0.12499	-0.0461909	-0.0727255	0.00820336	0.245301	0.137635	-0.0657102	-0.552574	0.619178	0.0689827
FALSE	FALSE	FALSE	FALSE	FALSE	FALSE	FALSE	FALSE	FALSE	FALSE	FALSE	FALSE	FALSE	FALSE	FALSE	FALSE	FALSE	FALSE	FALSE	FALSE	FALSE	FALSE	FALSE	FALSE	0.0451634	-0.177726	0.0378742	-0.0360525	-0.221073	-0.186672	0.0263043	-0.00158609	0.0124172	-0.0909412	0.0718761	0.174556	-0.122507	-0.225768	-0.158494	0.0976108	-0.0233263	-0.129466	-0.0820413	-0.0322419	-0.0443242	0.151989	0.0490688	-0.26123	0.0119249	-0.218967
FALSE	FALSE	FALSE	FALSE	FALSE	FALSE	FALSE	FALSE	FALSE	FALSE	FALSE	FALSE	FALSE	FALSE	FALSE	FALSE	FALSE	FALSE	FALSE	FALSE	FALSE	FALSE	FALSE	FALSE	0.300885	0.0434675	0.0352016	0.032383	0.0363927	-0.17397	0.428571	-0.140648	0.213638	0.0367495	0.0109627	0.0489643	-0.362492	0.489686	-0.201808	-0.326914	-0.0102069	0.0581086	-0.676434	0.0303982	0.0192142	-0.457078	-0.116365	0.131693	-0.331518	0.185638
FALSE	FALSE	FALSE	FALSE	FALSE	FALSE	FALSE	FALSE	FALSE	FALSE	FALSE	FALSE	FALSE	FALSE	FALSE	FALSE	FALSE	FALSE	FALSE	FALSE	FALSE	FALSE	FALSE	FALSE	0.256286	-0.0292762	0.340049	0.29337	0.0388953	0.0298416	-0.0110936	-0.09815	-0.224287	0.268434	0.174833	-0.0662614	0.179384	-0.165815	-0.050607	0.236829	-0.243791	NA	0.126048	-0.127369	-0.253505	0.155361	-0.0387171	NA	0.228357	-0.119688
FALSE	FALSE	FALSE	FALSE	FALSE	FALSE	FALSE	FALSE	FALSE	FALSE	FALSE	FALSE	FALSE	FALSE	FALSE	FALSE	FALSE	FALSE	FALSE	FALSE	FALSE	FALSE	FALSE	FALSE	0.114367	-0.0211954	0.0663992	0.00906047	-0.0265876	-0.0781372	-0.26356	-0.0373119	-0.119954	0.0360461	0.00531891	-0.0321008	0.21661	-0.0943712	0.0272956	0.375178	-0.290896	-0.145717	-0.0055651	-0.208892	-0.159629	0.269632	-0.0405418	-0.0179219	0.292075	-0.0321008
FALSE	FALSE	FALSE	FALSE	FALSE	FALSE	FALSE	FALSE	FALSE	FALSE	FALSE	FALSE	FALSE	FALSE	FALSE	FALSE	FALSE	FALSE	FALSE	FALSE	FALSE	FALSE	FALSE	FALSE	0.054779	0.113052	-0.251316	0.176067	-0.073409	-0.053913	-0.0883007	-0.0122111	-0.0625362	0.320311	0.040126	-0.195096	0.0866479	0.0483824	-0.00959692	0.295018	0.153671	0.0462815	0.212258	0.570936	0.260843	-0.0202527	0.243762	-0.873498	0.279531	-0.0321008
TRUE	TRUE	TRUE	FALSE	FALSE	FALSE	FALSE	FALSE	TRUE	TRUE	TRUE	FALSE	TRUE	FALSE	FALSE	TRUE	TRUE	FALSE	TRUE	FALSE	FALSE	FALSE	FALSE	TRUE	-2.52193	-1.10232	NA	-0.832411	-1.94793	-2.25284	-2.11447	-1.50233	NA	-1.35964	-0.859095	0.0793561	-1.25584	-0.436162	-0.986045	0.634314	1.19096	0.481092	-0.185638	-0.179384	-0.0828388	-1.14022	-0.551295	-0.018919	NA	-1.08502
FALSE	FALSE	FALSE	FALSE	FALSE	FALSE	FALSE	FALSE	FALSE	FALSE	FALSE	FALSE	FALSE	FALSE	FALSE	FALSE	FALSE	FALSE	FALSE	FALSE	FALSE	FALSE	FALSE	FALSE	-0.0302803	-0.00129784	0.0040339	-0.05954	0.065642	-0.00228126	0.10286	-0.0309716	0.111368	-0.00375589	-0.134089	-0.0378742	0.0549179	0.0554714	0.0918014	-0.0429918	-0.0549179	-0.108892	0.196733	-0.0450235	0.180185	0.0977456	-0.0471195	0.0241351	0.0318186	0.079097
FALSE	FALSE	FALSE	FALSE	FALSE	FALSE	FALSE	FALSE	FALSE	FALSE	FALSE	FALSE	FALSE	FALSE	FALSE	FALSE	FALSE	FALSE	FALSE	FALSE	FALSE	FALSE	FALSE	FALSE	0.125651	-0.353775	0.158983	-0.105737	0.115957	0.16954	0.61504	0.315343	-0.122341	0.00934717	0.289563	0.159299	0.0947766	0.225025	0.10286	0.241108	0.0239444	0.0258793	-0.408167	-0.0903115	-0.567545	0.169797	0.0112826	-0.525167	0.681944	0.471469
FALSE	FALSE	FALSE	FALSE	FALSE	FALSE	FALSE	FALSE	FALSE	FALSE	FALSE	FALSE	FALSE	FALSE	FALSE	FALSE	FALSE	FALSE	FALSE	FALSE	TRUE	FALSE	FALSE	FALSE	0.0360461	-0.024887	-0.297094	0.56511	0.399426	0.306029	0.418999	0.508157	0.256597	0.248049	0.522364	0.239992	-0.660406	-0.778461	-0.265865	0.00129784	0.468671	0.0677764	0.114767	0.37992	0.363364	-0.301106	-0.144177	-1.03055	0.62499	0.115472
FALSE	FALSE	FALSE	FALSE	FALSE	FALSE	FALSE	FALSE	FALSE	FALSE	FALSE	FALSE	FALSE	FALSE	FALSE	FALSE	FALSE	FALSE	FALSE	FALSE	FALSE	FALSE	FALSE	FALSE	-0.0407195	0.468671	0.0813396	0.128689	0.235722	-0.197732	0.00129784	0.153254	0.0229619	-0.302671	0.0527453	-0.0199154	0.451013	0.877155	0.130931	-0.0150534	0.484792	-0.174328	0.0531113	0.15404	-0.159887	-0.0747905	0.502239	-0.184852	-0.323353	0.0671376
FALSE	FALSE	FALSE	FALSE	FALSE	FALSE	FALSE	FALSE	FALSE	FALSE	FALSE	FALSE	FALSE	FALSE	FALSE	FALSE	FALSE	FALSE	FALSE	FALSE	FALSE	FALSE	FALSE	FALSE	NA	-0.440314	NA	0.0333701	-0.260869	0.417704	NA	0.13435	NA	-0.335299	-0.300299	0.135634	NA	0.879515	-0.588205	NA	NA	0.273098	NA	0.263317	-0.938399	NA	NA	0.0347218	0.0666748	0.376339
FALSE	FALSE	FALSE	FALSE	FALSE	FALSE	FALSE	FALSE	FALSE	FALSE	FALSE	FALSE	FALSE	FALSE	FALSE	FALSE	FALSE	FALSE	FALSE	FALSE	FALSE	FALSE	FALSE	FALSE	0.709114	-0.0336521	0.305912	0.776441	0.101567	0.540821	-0.13405	-0.341986	-0.374845	0.489851	0.732069	0.461323	0.645425	0.798994	0.706906	NA	NA	NA	0.703101	1.12136	0.0257497	NA	NA	NA	NA	-0.294194
FALSE	FALSE	FALSE	FALSE	FALSE	FALSE	FALSE	FALSE	FALSE	FALSE	FALSE	FALSE	FALSE	FALSE	FALSE	FALSE	FALSE	FALSE	FALSE	FALSE	FALSE	FALSE	FALSE	FALSE	-0.187806	0.0510254	0.112233	-0.116129	0.0887763	0.077243	0.0582472	0.059044	0.183245	0.0413832	-0.0350608	-0.14978	-0.23703	0.11249	0.0190614	-0.178927	-0.129349	-0.129955	-0.0775586	0.0123299	0.092494	-0.213119	-0.254594	-0.184217	-0.326606	0.0839973
FALSE	FALSE	FALSE	FALSE	FALSE	FALSE	FALSE	FALSE	FALSE	FALSE	FALSE	FALSE	FALSE	FALSE	FALSE	FALSE	FALSE	FALSE	FALSE	FALSE	FALSE	FALSE	FALSE	FALSE	-0.0315184	0.197716	0.325386	0.255924	0.188743	-0.10939	-0.237473	0.227489	0.0550666	0.12499	0.202854	-0.562279	0.0568609	-0.0982848	-0.0293819	0.145743	-0.281906	-0.218229	-0.241577	-0.146134	0.0241204	-0.0513095	-0.251689	-0.341872	0.291839	0.215278
FALSE	FALSE	FALSE	FALSE	FALSE	FALSE	FALSE	FALSE	FALSE	FALSE	FALSE	FALSE	FALSE	FALSE	FALSE	FALSE	FALSE	FALSE	FALSE	FALSE	FALSE	FALSE	FALSE	FALSE	0.0336521	-0.0130692	-0.173531	-0.0695881	-0.0392788	0.0366088	0.268075	-0.0911243	0.0398442	-0.0570614	-0.073409	-0.0326651	-0.174898	-0.142348	0.156008	0.111966	-0.0434845	-0.36939	-0.197004	0.162557	-0.132248	-0.429712	-0.243547	-0.147307	-0.753555	0.0996027
FALSE	FALSE	FALSE	FALSE	FALSE	FALSE	FALSE	FALSE	FALSE	FALSE	FALSE	FALSE	FALSE	FALSE	FALSE	FALSE	FALSE	FALSE	FALSE	FALSE	FALSE	FALSE	FALSE	FALSE	-0.116223	-0.0912598	-0.0839667	-0.061526	0.185638	-0.0238857	-0.0168769	0.00663721	0.127542	-0.262434	-0.028852	-0.00532812	-0.0875647	-0.0169241	0.0871912	0.0569996	-0.0473988	0.179129	-0.0501439	-0.132906	0.266368	0.170822	-0.0455828	0.259288	-0.177702	0.0850528
FALSE	FALSE	FALSE	FALSE	FALSE	FALSE	FALSE	FALSE	FALSE	FALSE	FALSE	FALSE	FALSE	FALSE	FALSE	FALSE	FALSE	FALSE	FALSE	FALSE	FALSE	FALSE	FALSE	FALSE	-0.118179	0.113848	0.131985	-0.135253	-0.168642	0.0662614	-0.456484	-0.56511	0.120639	-0.028381	-0.262914	-0.173895	-0.950843	-0.375401	-0.171693	-0.513708	0.243779	0.856548	-0.390585	-0.360533	-0.691177	0.227002	0.160298	-0.123401	-0.542038	-0.539432
FALSE	FALSE	FALSE	FALSE	FALSE	FALSE	FALSE	FALSE	FALSE	FALSE	FALSE	FALSE	FALSE	FALSE	FALSE	FALSE	FALSE	FALSE	FALSE	FALSE	FALSE	FALSE	FALSE	FALSE	-0.259996	0.305557	0.12618	-0.296828	0.142959	0.0597706	-0.0394586	-0.0124972	0.0537932	-0.322704	0.141271	-0.253626	0.181166	-0.14274	-0.205929	-0.30843	-0.190425	-0.0383174	0.0870554	-0.14978	-0.0554733	0.180403	-0.134221	-0.359071	0.174151	0.143755
FALSE	FALSE	FALSE	FALSE	FALSE	FALSE	FALSE	FALSE	FALSE	FALSE	FALSE	FALSE	FALSE	FALSE	FALSE	FALSE	FALSE	FALSE	FALSE	FALSE	FALSE	FALSE	FALSE	FALSE	-0.173287	0.19588	0.0992279	-0.105815	0.0881934	0.0899049	-0.045491	-0.0690147	0.053883	-0.13076	-0.133169	0.181378	-0.254135	0.0810795	-0.0819497	-0.27113	-0.241108	-0.253859	-0.279581	-0.359634	0.20151	-0.117787	-0.341417	-0.0223323	-0.219556	0.213103
FALSE	FALSE	FALSE	FALSE	FALSE	FALSE	FALSE	FALSE	FALSE	FALSE	FALSE	FALSE	FALSE	FALSE	FALSE	FALSE	FALSE	FALSE	FALSE	FALSE	FALSE	FALSE	FALSE	FALSE	-0.118367	-0.192068	-0.310522	0.00532812	0.16104	0.144307	0.57056	0.294827	0.308913	0.122209	0.183884	0.247371	0.0229004	0.0250596	0.0143553	-0.253945	-0.451224	-0.376133	0.0529723	-0.299479	-0.136191	-0.625734	-0.804962	-0.819423	-0.212317	0.248742
FALSE	FALSE	FALSE	FALSE	FALSE	FALSE	FALSE	FALSE	FALSE	FALSE	FALSE	FALSE	FALSE	FALSE	FALSE	FALSE	FALSE	FALSE	FALSE	FALSE	FALSE	FALSE	FALSE	FALSE	NA	NA	0.0905825	-0.0816901	-0.25084	-0.171791	NA	NA	-0.56774	-0.290939	-0.249506	-0.63951	0.160017	-0.214871	0.0127832	-0.333934	NA	NA	-0.00346663	0.103937	-0.1995	-0.295234	NA	NA	0.187768	-0.343919
FALSE	FALSE	FALSE	FALSE	FALSE	FALSE	FALSE	FALSE	FALSE	FALSE	FALSE	FALSE	FALSE	FALSE	FALSE	FALSE	FALSE	FALSE	FALSE	FALSE	FALSE	FALSE	FALSE	FALSE	0.903732	NA	0.189287	1.09855	-0.353775	0.0750534	1.01336	NA	-0.77543	0.254836	-0.0439044	0.072149	NA	NA	NA	NA	NA	NA	NA	NA	NA	NA	NA	NA	0.248535	NA
FALSE	FALSE	FALSE	FALSE	FALSE	FALSE	FALSE	FALSE	FALSE	FALSE	FALSE	FALSE	FALSE	FALSE	FALSE	FALSE	FALSE	FALSE	FALSE	FALSE	FALSE	FALSE	FALSE	FALSE	NA	0.0592394	0.376068	-0.0431702	-0.0251706	-0.00948074	NA	-0.0977456	0.0293083	0.159629	-0.0461418	0.0369402	0.0366088	-0.331934	0.220701	-0.0591943	-0.387252	-0.0593145	-0.147346	0.635405	-0.258941	0.205142	0.00210787	-0.0908534	0.367707	-0.244887
FALSE	FALSE	FALSE	FALSE	FALSE	FALSE	FALSE	FALSE	FALSE	FALSE	FALSE	FALSE	FALSE	FALSE	FALSE	FALSE	FALSE	FALSE	FALSE	FALSE	FALSE	FALSE	FALSE	FALSE	0.0408223	0.277219	0.0968016	-0.0437054	0.477281	0.161823	-0.115566	0.0287342	-0.168	0.0999011	0.203369	0.320252	0.294782	0.255959	0.535257	-0.245283	1.17124	0.368601	-0.221018	-0.100978	0.0771323	0.00360224	-0.228111	0.606101	0.2444	0.595947
FALSE	FALSE	FALSE	FALSE	FALSE	FALSE	FALSE	FALSE	FALSE	FALSE	FALSE	FALSE	FALSE	FALSE	FALSE	FALSE	FALSE	FALSE	FALSE	FALSE	FALSE	FALSE	FALSE	FALSE	NA	NA	0.363451	0.0399806	-0.0966667	0.264476	NA	NA	0.0871049	0.296193	-0.323658	0.154345	0.268913	-0.0950467	0.00475306	NA	-0.582845	NA	-0.0515038	-0.490878	-0.121679	NA	-0.423309	NA	-0.0473086	-0.170438
FALSE	FALSE	FALSE	FALSE	FALSE	FALSE	FALSE	FALSE	FALSE	FALSE	FALSE	FALSE	FALSE	FALSE	FALSE	FALSE	FALSE	FALSE	FALSE	FALSE	FALSE	FALSE	FALSE	FALSE	0.587365	NA	0.587653	-0.0902039	-0.491391	0.283211	0.370834	NA	0.0581425	0.0164963	-0.532965	-0.582171	0.326882	0.886993	0.288536	NA	0.251573	NA	-0.56175	0.18577	-0.865998	NA	-0.0439044	NA	0.526069	NA
FALSE	FALSE	FALSE	FALSE	FALSE	FALSE	FALSE	FALSE	FALSE	FALSE	FALSE	FALSE	FALSE	FALSE	FALSE	FALSE	FALSE	FALSE	FALSE	FALSE	FALSE	FALSE	FALSE	FALSE	0.627327	-0.0360461	-0.133242	0.557189	0.133084	-0.220883	0.482125	0.216552	-0.0899049	0.175684	0.280983	-0.174023	-0.212919	-0.101919	-0.702351	-0.00675317	-0.00934717	-0.254823	-0.00675317	-0.0799754	-0.427499	0.143655	0.122554	-0.063779	0.450485	-0.210638
FALSE	FALSE	FALSE	FALSE	FALSE	FALSE	FALSE	FALSE	FALSE	FALSE	FALSE	FALSE	FALSE	FALSE	FALSE	FALSE	FALSE	FALSE	FALSE	FALSE	FALSE	FALSE	FALSE	FALSE	-0.0306782	-0.0339339	0.00776959	0.124063	-0.049352	0.18612	0.0810669	0.028278	-0.0129262	0.00863031	-0.134615	-0.00690837	0.052555	0.171953	0.256165	0.0550568	0.0187318	0.0377336	0.0549179	0.100995	0.0364667	0.0529723	-0.123136	-0.0973411	-0.0698001	0.146372
FALSE	FALSE	FALSE	FALSE	FALSE	FALSE	FALSE	FALSE	FALSE	FALSE	FALSE	FALSE	FALSE	FALSE	FALSE	FALSE	FALSE	FALSE	FALSE	FALSE	FALSE	FALSE	FALSE	FALSE	NA	0.132546	NA	NA	0.0808964	0.179893	NA	-0.156785	NA	NA	-0.242084	0.0946645	0.064469	-0.330444	-0.00258474	0.199751	0.0311498	-0.0363335	0.0847446	-0.0149265	-0.0549179	0.410667	0.196541	0.00830493	-0.10583	-0.130799
FALSE	FALSE	FALSE	FALSE	FALSE	FALSE	FALSE	FALSE	FALSE	FALSE	FALSE	FALSE	FALSE	FALSE	FALSE	FALSE	FALSE	FALSE	FALSE	FALSE	FALSE	FALSE	FALSE	FALSE	-0.174263	0.0286606	0.00547185	0.067501	-0.0939658	-0.0287784	-0.157818	0.108503	0.0950343	0.021764	-0.0628125	0.0433337	-0.165402	0.00727507	0.118626	0.127105	-0.171719	-0.0198577	0.0430645	-0.0143553	0.149489	-0.00750709	-0.0930192	-0.0472592	-0.0104976	0.0915713
FALSE	FALSE	FALSE	FALSE	FALSE	FALSE	FALSE	FALSE	FALSE	FALSE	FALSE	FALSE	FALSE	FALSE	FALSE	FALSE	FALSE	FALSE	FALSE	FALSE	FALSE	FALSE	FALSE	FALSE	-0.0116025	-0.00662118	-0.133939	-0.106855	-0.0406821	-0.0384211	-0.0157825	-0.0455828	-0.0371713	0.00676478	-0.103397	0.018425	-0.00643432	0.0122571	0.0569996	0.0871912	-0.187388	-0.171905	0.0357647	-0.0840643	-0.010923	0.173895	-0.059909	0.0636504	0.1129	-0.114367
FALSE	FALSE	FALSE	FALSE	FALSE	FALSE	FALSE	FALSE	FALSE	FALSE	FALSE	FALSE	FALSE	FALSE	FALSE	FALSE	FALSE	FALSE	FALSE	FALSE	FALSE	FALSE	FALSE	FALSE	0.0406821	-0.277033	0.151339	0.337882	0.203967	-0.142019	-0.0807743	-0.0462815	-0.224287	-0.0121698	0.0196237	-0.0766959	0.41792	0.0026281	0.258338	0.093425	-0.264596	-0.154538	0.239154	-0.114234	0.163494	0.389787	0.0824995	-0.280006	0.211261	-0.336169
FALSE	FALSE	FALSE	FALSE	FALSE	FALSE	FALSE	FALSE	FALSE	FALSE	FALSE	FALSE	FALSE	FALSE	FALSE	FALSE	FALSE	FALSE	FALSE	FALSE	FALSE	FALSE	FALSE	FALSE	0.202762	-0.296546	0.365804	-0.0579923	-0.422448	0.51924	-0.0666389	-0.078883	0.15917	-0.181984	0.407478	0.260169	0.0893626	0.271217	0.0901759	0.158337	0.110635	1.03316	-0.258926	0.18182	-0.312433	-0.314069	0.595816	0.762192	0.5144	0.00192006
FALSE	FALSE	FALSE	FALSE	FALSE	FALSE	FALSE	FALSE	FALSE	FALSE	FALSE	FALSE	FALSE	FALSE	FALSE	FALSE	FALSE	FALSE	FALSE	FALSE	FALSE	FALSE	FALSE	FALSE	0.223052	0.113942	-0.715557	0.127237	-0.136716	-0.28648	-0.419141	0.311721	-0.249627	0.226878	0.154072	-0.385155	0.203138	0.0105267	-0.330647	-0.128961	0.129687	-0.477583	0.174023	0.193849	-0.695459	-0.33308	-0.0900404	-1.17018	-0.263265	0.221943
FALSE	FALSE	FALSE	FALSE	FALSE	FALSE	FALSE	FALSE	FALSE	FALSE	FALSE	FALSE	FALSE	FALSE	FALSE	FALSE	FALSE	FALSE	FALSE	FALSE	FALSE	FALSE	FALSE	FALSE	-0.0169937	0.307626	-0.31581	0.229465	-0.0136409	-0.155775	-0.00348109	0.694858	-0.0935602	0.118227	0.369278	-0.0241778	0.625645	0.775392	0.614851	0.989357	0.453162	0.488412	-0.196674	0.58316	0.446168	-0.129087	-0.0147838	0.123607	0.475189	-0.0479571
FALSE	FALSE	FALSE	FALSE	FALSE	FALSE	FALSE	FALSE	FALSE	FALSE	FALSE	FALSE	FALSE	FALSE	FALSE	FALSE	FALSE	FALSE	FALSE	FALSE	FALSE	FALSE	FALSE	FALSE	0.169155	0.0429175	0.292075	0.00417776	0.132768	0.414027	-0.390113	-0.140779	-0.0881416	-0.12323	0.155823	0.200134	0.0233263	0.284036	0.108357	0.443394	-0.0720372	0.185359	0.163499	0.247662	0.205563	0.5757	-0.0285692	0.163623	0.0941009	-0.200128
FALSE	FALSE	FALSE	FALSE	FALSE	FALSE	FALSE	FALSE	FALSE	FALSE	FALSE	FALSE	FALSE	FALSE	FALSE	FALSE	FALSE	FALSE	TRUE	FALSE	FALSE	FALSE	FALSE	FALSE	-0.0042333	0.518742	0.776441	0.515006	0.0642838	0.182565	0.43776	0.678788	0.445893	0.292193	-0.533763	0.10002	0.128425	-0.513086	-0.0824384	NA	-0.237686	-0.271914	0.03492	-0.594644	-0.269632	NA	-0.744764	-0.423955	0.706022	0.306413
FALSE	FALSE	FALSE	FALSE	FALSE	FALSE	FALSE	FALSE	FALSE	FALSE	FALSE	FALSE	FALSE	FALSE	FALSE	FALSE	FALSE	TRUE	FALSE	FALSE	FALSE	FALSE	FALSE	TRUE	0.0567222	-1.2728	-0.20073	-1.06368	-0.847917	-0.445441	-0.000577193	-0.857742	-0.496309	-0.0427688	0.334989	-0.597603	-0.390567	-0.977976	-0.0794475	-0.168107	-0.83058	-0.102976	0.19131	-0.368489	-0.417056	-0.391872	-0.548733	-0.894216	-0.500973	-1.10313
FALSE	FALSE	FALSE	FALSE	FALSE	FALSE	FALSE	FALSE	FALSE	FALSE	FALSE	FALSE	FALSE	FALSE	FALSE	FALSE	FALSE	FALSE	FALSE	FALSE	FALSE	FALSE	FALSE	FALSE	NA	NA	-0.592332	-1.10411	NA	0.390227	NA	NA	-1.37295	0.892119	NA	-0.406972	0.181039	-0.14978	NA	NA	-0.360982	NA	0.310805	0.146978	NA	NA	-0.99899	NA	NA	NA
TRUE	FALSE	FALSE	FALSE	FALSE	FALSE	FALSE	FALSE	FALSE	FALSE	FALSE	FALSE	FALSE	FALSE	FALSE	FALSE	FALSE	FALSE	FALSE	FALSE	FALSE	FALSE	FALSE	FALSE	1.1109	1.22209	1.22595	0.744247	NA	1.18916	0.698485	1.33253	0.470149	0.216238	NA	0.605574	NA	0.248759	1.18123	-0.20073	-0.941858	0.523261	NA	-0.500088	0.347784	0.842215	-0.793771	0.839751	NA	1.24687
FALSE	FALSE	FALSE	FALSE	TRUE	FALSE	FALSE	FALSE	FALSE	FALSE	FALSE	FALSE	FALSE	FALSE	FALSE	FALSE	FALSE	FALSE	FALSE	FALSE	FALSE	FALSE	FALSE	FALSE	NA	-0.301119	-0.0979187	0.493032	0.0479796	0.766044	NA	-0.0433445	-0.256648	0.217603	-0.301236	0.186919	0.745969	0.308287	1.96447	NA	-0.772308	NA	-0.150737	-0.288181	1.41908	NA	-0.323889	NA	NA	-0.152119
FALSE	FALSE	FALSE	FALSE	FALSE	FALSE	FALSE	FALSE	FALSE	FALSE	FALSE	FALSE	FALSE	FALSE	FALSE	FALSE	FALSE	FALSE	FALSE	FALSE	FALSE	FALSE	FALSE	FALSE	NA	-0.495388	-0.273779	-0.026352	NA	-0.195831	NA	-0.301236	-0.0777899	0.266876	NA	0.0645855	NA	0.180185	NA	NA	NA	0.692784	NA	-0.262674	NA	NA	NA	0.097965	-0.687312	-0.858458
FALSE	FALSE	FALSE	FALSE	FALSE	FALSE	FALSE	FALSE	FALSE	FALSE	FALSE	FALSE	FALSE	FALSE	FALSE	FALSE	FALSE	FALSE	FALSE	FALSE	FALSE	FALSE	FALSE	FALSE	-1.0389	NA	NA	NA	0.0522366	-0.822427	-1.13749	NA	NA	NA	-0.170694	0.087994	0.301002	NA	-0.554358	0.334339	0.398988	-0.274023	-0.433857	NA	-0.647176	0.375512	-0.587845	-0.731009	-0.188151	0.576648
FALSE	FALSE	FALSE	FALSE	FALSE	FALSE	FALSE	FALSE	FALSE	FALSE	FALSE	FALSE	FALSE	FALSE	FALSE	FALSE	FALSE	FALSE	FALSE	FALSE	FALSE	FALSE	FALSE	FALSE	-0.237303	-0.178874	0.18612	-0.275193	0.0295439	-0.00640534	-0.158912	-0.218099	0.2633	0.0179219	0.141414	0.0343819	0.0396999	-0.167101	0.0104934	-0.0975482	-0.0565835	-0.0331266	-0.0870743	-0.164014	-0.00547185	0.124196	-0.306612	0.020399	-0.177849	0.144329
FALSE	FALSE	FALSE	FALSE	FALSE	FALSE	FALSE	FALSE	FALSE	FALSE	FALSE	FALSE	FALSE	FALSE	FALSE	FALSE	FALSE	FALSE	FALSE	FALSE	FALSE	FALSE	FALSE	FALSE	-0.045491	-0.254715	-0.226088	0.0112094	0.161637	0.0209111	0.426318	0.24566	-0.0441843	0.527971	0.441909	0.188743	0.0545012	-0.305912	-0.252398	0.277033	-0.00834346	0.244887	0.288299	0.172327	0.0613755	-0.0201649	-0.23131	-0.0773797	-0.113286	-0.349479
FALSE	FALSE	FALSE	FALSE	FALSE	FALSE	FALSE	FALSE	FALSE	FALSE	FALSE	FALSE	FALSE	FALSE	FALSE	FALSE	FALSE	FALSE	FALSE	FALSE	FALSE	FALSE	FALSE	FALSE	0.62742	0.304719	0.219835	0.444879	0.188628	0.158983	0.219711	0.304523	0.0246926	0.111833	0.213136	-0.300534	0.46069	-0.170438	0.332164	0.329066	-0.260628	-0.159944	0.109427	-0.139731	-0.173895	-0.199603	-0.445621	-0.846233	0.911577	0.255908
FALSE	FALSE	FALSE	FALSE	TRUE	TRUE	TRUE	TRUE	TRUE	TRUE	TRUE	TRUE	FALSE	TRUE	FALSE	TRUE	TRUE	TRUE	TRUE	TRUE	FALSE	FALSE	FALSE	FALSE	NA	NA	NA	NA	NA	NA	NA	NA	NA	NA	NA	NA	-2.22965	-2.66143	-1.90061	-2.20889	-2.19298	-2.45079	-1.7726	-1.2549	-1.42046	-2.09493	-2.81137	-2.6937	-2.42508	-2.70922
FALSE	FALSE	FALSE	FALSE	FALSE	FALSE	FALSE	FALSE	FALSE	FALSE	FALSE	FALSE	FALSE	FALSE	FALSE	FALSE	FALSE	FALSE	FALSE	FALSE	FALSE	FALSE	FALSE	FALSE	-0.146324	-0.148348	-0.015695	0.262553	-0.00417776	-0.0865686	-0.0948186	0.254926	-0.167358	0.372729	0.277604	-0.142479	0.385597	0.168933	-0.017052	0.465295	-0.0352016	-0.0379619	0.393526	0.0405562	-0.389787	0.055751	0.0479498	-0.349026	0.261832	0.0100617
FALSE	TRUE	TRUE	FALSE	TRUE	FALSE	FALSE	TRUE	TRUE	TRUE	TRUE	FALSE	TRUE	FALSE	FALSE	TRUE	FALSE	TRUE	FALSE	FALSE	TRUE	FALSE	TRUE	TRUE	NA	-1.8356	NA	-0.850402	-1.37323	NA	NA	-1.95728	-1.56633	-0.985759	-0.229465	0.107477	-2.25863	-1.26249	-2.03872	0.576377	0.884354	0.459327	-0.749281	-0.567253	-0.497331	-1.567	-1.22225	-0.959028	NA	-2.3427
FALSE	FALSE	FALSE	FALSE	FALSE	FALSE	FALSE	FALSE	FALSE	FALSE	FALSE	FALSE	FALSE	FALSE	FALSE	FALSE	FALSE	FALSE	FALSE	FALSE	FALSE	FALSE	FALSE	FALSE	0.210763	0.324744	0.606537	0.158725	0.204283	0.411969	-0.155984	0.0640726	0.284722	-0.12926	-0.324235	0.0281456	-0.121047	0.187855	0.708143	NA	0.0824995	0.82432	-0.106995	-0.0560285	0.324365	NA	0.104697	-0.0994972	0.321928	-0.330214
FALSE	FALSE	FALSE	FALSE	FALSE	FALSE	FALSE	FALSE	FALSE	FALSE	FALSE	FALSE	FALSE	FALSE	FALSE	FALSE	FALSE	FALSE	FALSE	FALSE	FALSE	FALSE	FALSE	FALSE	0.00590296	0.148145	-0.143676	-0.138664	0.0203258	0.00216242	-0.182933	0.106156	0.018235	-0.323859	0.102744	0.348978	-0.24168	0.373514	-0.288628	0.00776959	-0.277985	-0.465899	-0.392345	0.0991853	-0.00504062	0.0487942	0.0812779	0.0395179	0.203013	-0.00676478
FALSE	FALSE	FALSE	FALSE	FALSE	FALSE	FALSE	FALSE	FALSE	FALSE	FALSE	FALSE	FALSE	FALSE	FALSE	FALSE	FALSE	FALSE	FALSE	FALSE	FALSE	FALSE	FALSE	FALSE	NA	NA	0.0515809	0.0780633	-0.274649	-0.0790513	NA	NA	-0.120883	0.174662	0.0551416	-0.305445	NA	-0.354339	0.0969365	0.224781	-0.570754	NA	NA	-0.197362	0.126927	0.0603241	-0.393526	NA	0.357158	NA
FALSE	FALSE	FALSE	FALSE	FALSE	FALSE	FALSE	TRUE	FALSE	FALSE	FALSE	FALSE	FALSE	FALSE	TRUE	TRUE	FALSE	FALSE	FALSE	FALSE	FALSE	FALSE	FALSE	TRUE	NA	0.224806	0.271904	NA	0.0872122	NA	NA	-0.180403	0.771397	NA	0.377519	NA	NA	NA	0.0309716	1.20163	0.61416	0.00374614	NA	NA	-0.479541	1.74045	1.87424	0.801933	0.498149	0.370079
FALSE	FALSE	FALSE	FALSE	FALSE	FALSE	FALSE	FALSE	FALSE	FALSE	FALSE	FALSE	FALSE	FALSE	FALSE	FALSE	FALSE	FALSE	FALSE	FALSE	FALSE	FALSE	FALSE	TRUE	NA	NA	0.154583	0.524264	0.151298	0.226385	NA	NA	-0.409038	0.232047	0.191129	-0.27453	NA	-0.767909	0.078883	0.572599	-0.432104	0.16954	NA	-0.0335111	0.128756	0.418244	-0.28759	-0.452595	0.153935	0.0254854
FALSE	FALSE	FALSE	FALSE	FALSE	FALSE	FALSE	FALSE	FALSE	FALSE	FALSE	FALSE	FALSE	FALSE	FALSE	FALSE	FALSE	FALSE	FALSE	FALSE	FALSE	FALSE	FALSE	FALSE	-0.0220827	-0.130536	0.0732718	-0.0168185	-0.0773797	0.0133551	0.211261	-0.0489336	-0.0413832	-0.00552165	-0.00460925	-0.0918014	0.1121	-0.109695	-0.073788	0.0585243	-0.167743	-0.110075	0.0863762	-0.102457	-0.210888	-0.0302951	-0.154583	-0.0340748	-0.0191411	-0.0132121
FALSE	FALSE	FALSE	FALSE	FALSE	FALSE	FALSE	FALSE	FALSE	FALSE	FALSE	FALSE	FALSE	FALSE	FALSE	FALSE	FALSE	FALSE	FALSE	FALSE	FALSE	FALSE	FALSE	FALSE	-0.0559662	0.119025	0.0714881	-0.0354905	-0.112633	0.373732	0.124328	0.0760674	-0.0517201	0.057277	-0.0464212	0.0164099	-0.0201064	0.0617519	-0.0642989	-0.0995717	0.16715	-0.167831	0.0160684	-0.114767	-0.00662118	0.168257	-0.362891	-0.622462	-0.219455	0.0954196
FALSE	FALSE	FALSE	FALSE	FALSE	FALSE	FALSE	FALSE	FALSE	FALSE	FALSE	FALSE	FALSE	FALSE	FALSE	FALSE	FALSE	FALSE	FALSE	FALSE	FALSE	FALSE	FALSE	FALSE	0.0742314	0.0335991	-0.298974	0.156655	0.168544	0.172488	-0.31883	0.465341	-0.350045	0.291604	0.143293	-0.210888	0.11836	0.253017	-0.16238	0.380729	-0.18916	0.259182	0.0240359	0.119213	-0.15782	-0.00476877	0.0287931	0.36803	-0.499218	-0.0482362
FALSE	FALSE	FALSE	FALSE	FALSE	FALSE	FALSE	FALSE	FALSE	FALSE	FALSE	FALSE	FALSE	FALSE	FALSE	FALSE	FALSE	FALSE	FALSE	FALSE	FALSE	FALSE	FALSE	FALSE	0.0423642	0.151362	0.0254541	0.010923	NA	NA	-0.229332	0.0222438	0.0798897	0.0441843	NA	NA	-0.175485	-0.0978804	-0.0357714	NA	NA	-0.196773	-0.0986291	-0.184344	0.213855	NA	NA	-0.413269	NA	NA
FALSE	FALSE	FALSE	FALSE	FALSE	FALSE	FALSE	FALSE	FALSE	FALSE	FALSE	FALSE	FALSE	FALSE	FALSE	FALSE	FALSE	FALSE	FALSE	FALSE	FALSE	FALSE	FALSE	FALSE	-0.198626	0.339254	0.294547	0.203264	0.228757	-0.156209	-0.349989	0.191821	0.362176	0.199123	0.0130285	-0.123799	0.608052	0.450597	-0.0501439	0.0367495	0.190207	0.14104	0.232906	-0.334683	-0.110631	-0.195368	-0.289952	-0.153157	0.328147	0.221186
FALSE	FALSE	FALSE	FALSE	FALSE	FALSE	FALSE	FALSE	FALSE	FALSE	FALSE	FALSE	FALSE	FALSE	FALSE	FALSE	FALSE	FALSE	FALSE	FALSE	FALSE	FALSE	FALSE	FALSE	-0.112771	-0.261832	-0.196955	0.0610158	-0.305679	-0.198841	-0.360564	-0.220454	-0.35095	0.0482362	-0.0427844	-0.0180644	0.198746	0.239788	-0.0716638	0.24817	0.213186	0.198746	0.168	0.118915	-0.0760117	0.00791308	0.07514	-0.0285692	-0.269443	-0.298893
FALSE	FALSE	FALSE	FALSE	FALSE	FALSE	FALSE	FALSE	FALSE	FALSE	FALSE	FALSE	FALSE	FALSE	FALSE	FALSE	FALSE	FALSE	FALSE	FALSE	FALSE	FALSE	FALSE	FALSE	-0.604915	-0.387363	-0.233261	-0.210012	0.0971006	0.0318186	-0.305164	-0.207268	-0.0301242	-0.266455	0.0887609	-0.117695	-0.0105122	0.927798	-0.337448	0.305212	0.253704	-0.0185711	0.0717627	0.0428729	-0.126048	-0.125054	-0.362554	0.0882701	-0.423197	-0.390448
FALSE	FALSE	FALSE	FALSE	FALSE	FALSE	FALSE	FALSE	FALSE	FALSE	FALSE	FALSE	FALSE	FALSE	FALSE	FALSE	FALSE	FALSE	FALSE	FALSE	FALSE	FALSE	FALSE	FALSE	NA	NA	0.1038	-0.386054	NA	-0.374374	NA	NA	-0.247441	-0.112444	NA	-0.15782	NA	-0.23131	-0.0667144	0.033793	NA	NA	NA	0.177963	-0.181039	-0.132562	NA	NA	0.223793	-0.114234
FALSE	FALSE	FALSE	FALSE	FALSE	FALSE	FALSE	FALSE	FALSE	FALSE	FALSE	FALSE	FALSE	FALSE	FALSE	FALSE	FALSE	FALSE	FALSE	FALSE	FALSE	FALSE	FALSE	FALSE	0.1503	0.0875647	-0.481666	-0.089866	-0.201885	-0.133543	0.0311128	-0.222434	-0.285935	-0.0526106	0.0287489	-0.225398	NA	-0.792522	-0.485721	-0.33052	0.0242524	NA	NA	0.011777	-0.351854	0.168642	0.246601	NA	-0.0253239	-0.331705
FALSE	FALSE	FALSE	FALSE	FALSE	FALSE	FALSE	FALSE	FALSE	FALSE	FALSE	FALSE	FALSE	FALSE	FALSE	FALSE	FALSE	FALSE	FALSE	FALSE	FALSE	FALSE	FALSE	FALSE	-0.0659289	-0.0107798	0.00504062	-0.0468614	0.0840126	-0.038836	-0.224199	-0.380619	-0.167743	-0.0764629	-0.460795	-0.161049	-0.399883	0.120592	-0.205963	-0.0214236	0.304594	-0.0246193	-0.281877	-0.285935	0.271583	-0.0563262	0.235365	0.36277	-0.663945	-0.172616
FALSE	FALSE	FALSE	FALSE	FALSE	FALSE	FALSE	FALSE	FALSE	FALSE	FALSE	FALSE	FALSE	FALSE	FALSE	FALSE	FALSE	FALSE	FALSE	FALSE	FALSE	FALSE	FALSE	FALSE	NA	-0.163756	0.209765	0.163756	0.726377	NA	NA	0.102744	0.367546	0.0531113	0.181689	NA	0.0936954	NA	NA	-0.19909	NA	-0.130871	0.0896337	NA	NA	-0.529635	NA	-0.202637	-0.298158	NA
FALSE	FALSE	FALSE	FALSE	FALSE	FALSE	FALSE	FALSE	FALSE	FALSE	FALSE	FALSE	FALSE	FALSE	FALSE	FALSE	FALSE	FALSE	FALSE	FALSE	FALSE	FALSE	FALSE	FALSE	0.358846	0.49074	0.560226	-0.356938	0.145956	0.133827	0.270947	-0.171719	0.571772	-0.119103	-0.428786	0.212049	NA	0.17705	NA	NA	0.0548418	0.310689	NA	-0.384602	NA	NA	-0.162339	0.388374	NA	-0.516721
FALSE	FALSE	FALSE	FALSE	FALSE	FALSE	FALSE	FALSE	FALSE	FALSE	FALSE	FALSE	FALSE	FALSE	FALSE	FALSE	FALSE	FALSE	FALSE	FALSE	FALSE	FALSE	FALSE	FALSE	0.0988238	-0.0405418	-0.0803624	0.513996	NA	0.341758	-0.121016	0.150417	-0.319849	0.120617	NA	-0.0192037	0.252658	-0.270469	0.594835	0.55817	0.0844562	0.430499	0.220082	0.449789	-0.380619	0.459956	0.193503	-0.152248	0.558953	-0.00460925
FALSE	FALSE	FALSE	FALSE	FALSE	FALSE	FALSE	FALSE	FALSE	FALSE	FALSE	FALSE	FALSE	FALSE	FALSE	FALSE	FALSE	FALSE	FALSE	FALSE	FALSE	FALSE	FALSE	FALSE	0.121546	-0.236952	0.0514417	0.0720372	-0.0593553	0.0211954	0.164658	-0.0220482	-0.0809305	0.00575927	0.0262051	-0.148218	0.285816	0.0105267	0.0325241	0.0589399	-0.151469	0.0433445	0.324811	0.0752008	0.0498302	0.0496308	-0.161952	-0.308943	0.413594	0.205946
FALSE	FALSE	FALSE	FALSE	FALSE	FALSE	FALSE	FALSE	FALSE	FALSE	FALSE	FALSE	FALSE	FALSE	FALSE	FALSE	FALSE	FALSE	FALSE	FALSE	FALSE	FALSE	FALSE	FALSE	-0.0581575	-0.185359	0.164786	-0.140142	-0.126576	-0.014179	0.498455	0.102465	0.117913	0.448267	0.25472	0.0837527	0.259785	-0.181421	-0.0221266	0.0858325	-0.256286	0.157432	0.297485	-0.100843	-0.21661	-0.0456548	-0.143524	-0.215492	0.108223	-0.00302648
FALSE	FALSE	FALSE	FALSE	FALSE	FALSE	FALSE	FALSE	FALSE	FALSE	FALSE	FALSE	FALSE	FALSE	FALSE	FALSE	FALSE	FALSE	FALSE	FALSE	FALSE	FALSE	FALSE	FALSE	-0.0377249	-0.104068	-0.0411351	-0.0949264	-0.364909	-0.297626	0.129745	-0.297485	-0.312665	-0.0551715	-0.0766959	-0.275126	0.067914	-0.214	-0.190158	-0.313119	-0.420725	-0.409681	-0.0877334	-0.532965	-0.537445	-0.312581	-0.421695	-0.318693	-0.0638313	-0.0908534
FALSE	FALSE	FALSE	FALSE	FALSE	FALSE	FALSE	FALSE	FALSE	FALSE	FALSE	FALSE	FALSE	FALSE	FALSE	FALSE	FALSE	FALSE	FALSE	FALSE	FALSE	FALSE	FALSE	FALSE	0.0794293	0.0896204	-0.283123	NA	0.727093	NA	-0.109281	0.231092	0.212986	NA	0.953383	NA	0.497944	NA	NA	NA	0.466915	-1.05394	-0.535018	NA	NA	NA	0.88694	-0.381394	NA	NA
FALSE	FALSE	FALSE	FALSE	FALSE	FALSE	FALSE	FALSE	FALSE	FALSE	FALSE	FALSE	FALSE	FALSE	FALSE	FALSE	FALSE	FALSE	FALSE	FALSE	FALSE	FALSE	FALSE	FALSE	NA	NA	1.19327	NA	NA	NA	NA	NA	0.235739	NA	NA	NA	0.628447	0.327475	-0.249376	0.123799	NA	NA	0.596744	0.337503	-0.289598	0.0371713	NA	NA	-0.146435	NA
FALSE	FALSE	FALSE	FALSE	FALSE	FALSE	FALSE	FALSE	FALSE	FALSE	FALSE	FALSE	FALSE	FALSE	FALSE	FALSE	FALSE	FALSE	FALSE	FALSE	FALSE	FALSE	FALSE	FALSE	0.638676	NA	0.239398	0.206518	-0.884012	-0.521225	-0.0351209	NA	0.736268	0.361656	0.0820871	0.534726	0.311387	-0.473319	-0.559239	0.356257	NA	NA	0.356482	0.300395	-0.03492	-0.600862	NA	NA	0.324695	-0.126709
FALSE	FALSE	FALSE	FALSE	FALSE	FALSE	FALSE	FALSE	FALSE	FALSE	FALSE	FALSE	FALSE	FALSE	FALSE	FALSE	FALSE	FALSE	FALSE	FALSE	FALSE	FALSE	FALSE	FALSE	0.467905	-0.159112	0.264116	-0.213487	-0.229342	-0.00469639	0.292193	-0.023894	-0.110764	-0.00121237	-0.179001	0.0415805	0.1644	0.291698	0.341303	-0.109219	0.326715	-0.106172	-0.290268	-0.715718	-0.0843364	0.365693	0.0307961	-0.354339	0.174662	0.0485763
FALSE	FALSE	FALSE	FALSE	FALSE	FALSE	FALSE	FALSE	FALSE	FALSE	FALSE	FALSE	FALSE	FALSE	FALSE	FALSE	FALSE	FALSE	FALSE	FALSE	FALSE	FALSE	FALSE	FALSE	0.663481	0.776256	-0.223458	0.0926134	-0.14978	-0.0316954	-0.124267	0.0598708	0.0140625	0.0233263	-0.0805212	0.72016	-0.209245	-0.548239	-0.170199	-0.410409	0.130934	0.415867	0.117163	-0.32112	0.0219508	0.0790196	0.248245	-0.0487942	-0.819088	1.01101
FALSE	FALSE	FALSE	FALSE	FALSE	FALSE	FALSE	FALSE	FALSE	FALSE	FALSE	FALSE	FALSE	FALSE	FALSE	FALSE	FALSE	FALSE	FALSE	FALSE	FALSE	FALSE	FALSE	FALSE	0.128425	0.0775738	-0.459259	0.169027	0.175892	0.665484	-0.484732	-0.0740944	-0.350158	0.0271541	0.0167017	0.211765	NA	NA	0.0746424	0.624522	-0.345056	NA	NA	NA	0.172165	0.459432	0.29736	NA	0.116897	-0.1644
FALSE	FALSE	FALSE	FALSE	FALSE	FALSE	FALSE	FALSE	FALSE	FALSE	FALSE	FALSE	FALSE	FALSE	FALSE	FALSE	FALSE	FALSE	FALSE	FALSE	FALSE	FALSE	FALSE	FALSE	-0.255736	0.0355792	0.102994	0.175684	0.145621	0.121679	0.416299	-0.392207	0.0512646	0.345056	-0.14978	-0.00288251	-0.231142	-0.222186	-0.035313	0.108625	-0.155102	0.138552	-0.261448	0.111851	-0.24987	-0.263871	-0.372506	-0.257011	-0.109561	-0.0640551
FALSE	FALSE	FALSE	FALSE	FALSE	FALSE	FALSE	FALSE	TRUE	TRUE	TRUE	FALSE	FALSE	FALSE	FALSE	FALSE	TRUE	FALSE	TRUE	FALSE	FALSE	FALSE	FALSE	FALSE	0.910426	0.642212	1.19975	NA	-0.010923	1.06247	0.811307	0.168852	0.989564	NA	-0.738811	0.323245	1.0077	NA	NA	NA	NA	NA	0.720541	NA	NA	NA	NA	NA	0.756169	1.72185
FALSE	FALSE	FALSE	FALSE	FALSE	FALSE	FALSE	FALSE	FALSE	FALSE	FALSE	FALSE	FALSE	FALSE	FALSE	FALSE	FALSE	FALSE	FALSE	FALSE	FALSE	FALSE	FALSE	FALSE	0.2949	0.408435	0.804632	0.259785	NA	NA	0.241108	0.237626	0.8043	0.0791562	NA	NA	0.032383	0.000793701	0.897937	NA	0.455851	0.286526	0.275365	0.278181	0.677333	NA	-0.249142	-0.253505	NA	0.797513
FALSE	FALSE	FALSE	FALSE	FALSE	FALSE	FALSE	FALSE	FALSE	FALSE	FALSE	FALSE	FALSE	FALSE	FALSE	FALSE	FALSE	FALSE	FALSE	FALSE	FALSE	FALSE	FALSE	FALSE	-0.171823	NA	-0.46925	-0.306752	-0.213752	-0.252243	0.497638	NA	0.024678	-0.144728	0.178616	-0.24184	0.898634	0.345235	0.565305	-0.430062	-0.29537	-0.0589989	0.0241778	-0.326652	-0.298424	-0.268973	-0.483468	-0.509442	-0.145685	0.0427391
FALSE	FALSE	FALSE	FALSE	FALSE	FALSE	FALSE	FALSE	FALSE	TRUE	FALSE	FALSE	FALSE	FALSE	FALSE	FALSE	FALSE	TRUE	FALSE	FALSE	FALSE	FALSE	FALSE	TRUE	NA	NA	-0.00375589	NA	-1.72111	NA	NA	NA	0.192167	NA	-1.64653	NA	-0.726257	-1.28735	-0.746664	-0.888061	NA	NA	0.430606	-0.204767	0.318164	-0.3876	NA	NA	-0.99876	-0.967021
FALSE	FALSE	FALSE	FALSE	FALSE	FALSE	FALSE	FALSE	FALSE	FALSE	FALSE	FALSE	FALSE	FALSE	FALSE	FALSE	FALSE	FALSE	FALSE	FALSE	FALSE	FALSE	FALSE	FALSE	NA	0.0129411	-0.291839	NA	NA	-0.670589	NA	-0.0701145	-0.190172	NA	NA	-0.1141	0.352194	0.263941	-0.146308	0.1396	-0.556209	NA	0.00389003	0.144345	-0.0590783	0.125916	-0.309642	NA	-0.0359785	0.192942
FALSE	FALSE	FALSE	FALSE	FALSE	FALSE	FALSE	FALSE	FALSE	FALSE	FALSE	FALSE	FALSE	FALSE	FALSE	FALSE	FALSE	FALSE	FALSE	FALSE	FALSE	FALSE	FALSE	FALSE	NA	0.385997	NA	0.182565	NA	-0.0330971	NA	-0.0886844	NA	0.164271	NA	0.446777	0.166073	-0.273695	NA	-0.370172	0.0681657	-0.299596	0.160017	-0.409364	NA	-0.318956	0.389829	0.0928324	0.407407	0.500524
FALSE	FALSE	FALSE	FALSE	FALSE	FALSE	FALSE	FALSE	FALSE	FALSE	FALSE	FALSE	FALSE	FALSE	FALSE	FALSE	FALSE	FALSE	FALSE	FALSE	FALSE	FALSE	FALSE	FALSE	-0.112366	-0.352081	0.00129784	0.0833836	-0.0812033	0.303342	0.110497	-0.128293	-0.30871	0.133432	-0.187514	-0.111031	-0.0960517	-0.468427	-0.134414	-0.110526	-0.172488	-0.268295	-0.213521	-0.716508	-0.416083	-0.319136	-0.341872	-0.337654	-0.227574	-0.0654344
FALSE	FALSE	FALSE	FALSE	FALSE	FALSE	FALSE	FALSE	FALSE	FALSE	FALSE	FALSE	FALSE	FALSE	FALSE	FALSE	FALSE	FALSE	FALSE	FALSE	FALSE	FALSE	FALSE	FALSE	0.245009	-0.117828	NA	NA	-0.0200577	NA	-0.0535087	0.116379	NA	NA	0.240179	NA	NA	-1	0.0214797	NA	-0.235482	NA	NA	-0.318577	-0.737514	NA	-0.432532	NA	NA	-0.636265
FALSE	FALSE	FALSE	FALSE	FALSE	FALSE	FALSE	FALSE	FALSE	FALSE	FALSE	FALSE	FALSE	FALSE	FALSE	FALSE	FALSE	FALSE	FALSE	FALSE	FALSE	FALSE	FALSE	FALSE	-0.0326543	0.0460122	0.0731347	0.0738202	0.369166	0.239887	-0.271426	-0.168129	-0.0712135	0.0629506	-0.178874	0.0250743	-0.150145	0.835162	0.222805	0.20201	0.306359	0.331017	-0.0479349	0.0504576	0.0537632	-0.251728	-0.158337	0.00798574	-0.593267	-0.14496
FALSE	FALSE	FALSE	FALSE	FALSE	FALSE	FALSE	FALSE	FALSE	FALSE	FALSE	FALSE	FALSE	FALSE	FALSE	FALSE	FALSE	FALSE	FALSE	FALSE	FALSE	FALSE	FALSE	FALSE	-0.0567613	0.183785	0.112233	-0.0262932	-0.0769695	-0.0968692	-0.271949	-0.255561	0.193437	-0.163284	0.108223	0.402016	0.0360461	0.311309	0.113567	0.0635029	0.286867	0.0129262	-0.139856	0.190273	-0.272143	0.0462815	0.31362	0.524998	0.0380147	0.355313
FALSE	FALSE	FALSE	FALSE	FALSE	FALSE	FALSE	FALSE	FALSE	FALSE	FALSE	FALSE	FALSE	FALSE	FALSE	TRUE	FALSE	FALSE	FALSE	FALSE	FALSE	FALSE	FALSE	FALSE	-0.0264695	0.162896	0.292546	0.362217	0.127699	0.112233	0.215244	0.0573767	0.282316	0.231187	0.076615	-0.384602	0.00547185	-0.354678	-0.333971	0.292664	NA	NA	0.648373	0.199421	-0.454913	0.652142	NA	NA	0.720979	0.5148
FALSE	FALSE	FALSE	FALSE	FALSE	FALSE	FALSE	FALSE	FALSE	FALSE	FALSE	FALSE	FALSE	FALSE	FALSE	FALSE	FALSE	FALSE	FALSE	FALSE	FALSE	FALSE	FALSE	FALSE	-0.0915713	-0.0747794	0.0240359	0.120617	-0.129876	-0.0678935	-0.0104686	-0.18612	-0.0199154	0.827331	0.738433	0.393292	NA	0.0727558	0.416191	0.16092	0.290268	0.00345832	NA	0.161508	0.103767	-0.101087	0.167199	-0.183201	-0.226021	-0.13711
FALSE	FALSE	TRUE	FALSE	FALSE	FALSE	FALSE	FALSE	FALSE	FALSE	FALSE	FALSE	FALSE	FALSE	FALSE	FALSE	FALSE	FALSE	FALSE	FALSE	TRUE	FALSE	FALSE	FALSE	-2.18495	NA	0.0617071	0.143916	-0.0688771	-0.00926292	-2.68205	NA	-0.283922	0.465295	0.266333	-0.00805655	0.0275787	0.464664	0.0699771	0.331705	-0.324004	-0.0429621	-0.383793	0.162218	-0.294782	0.246955	0.179466	-0.960956	0.584578	-0.392427
FALSE	FALSE	FALSE	FALSE	FALSE	FALSE	FALSE	FALSE	FALSE	FALSE	FALSE	FALSE	FALSE	FALSE	FALSE	FALSE	FALSE	FALSE	FALSE	FALSE	FALSE	FALSE	FALSE	FALSE	0.0361868	0.13106	0.223052	0.0385767	-0.0299829	-0.0387619	-0.134889	-0.0471195	0.278916	-0.128093	0.105101	0.0243845	-0.00021642	0.0242818	-0.261224	0.0574156	0.204881	-0.150161	0.187641	0.135174	0.046772	0.168	0.0625652	-0.0651587	0.0842004	-0.173127
FALSE	FALSE	FALSE	FALSE	FALSE	FALSE	FALSE	FALSE	FALSE	FALSE	FALSE	FALSE	FALSE	FALSE	FALSE	FALSE	FALSE	FALSE	FALSE	FALSE	FALSE	FALSE	FALSE	FALSE	0.494774	-0.116764	-0.253017	0.353097	-0.354226	-0.090296	0.932893	0.488572	-0.549324	0.293606	0.0515935	-0.12499	-0.109141	0.0267781	-0.204	-0.326046	-0.79776	-0.208728	0.0672257	-0.19232	0.118257	-0.389413	-0.69073	-0.529571	0.275603	-0.200504
FALSE	FALSE	FALSE	FALSE	FALSE	FALSE	FALSE	FALSE	FALSE	FALSE	FALSE	FALSE	FALSE	FALSE	FALSE	FALSE	FALSE	FALSE	FALSE	FALSE	FALSE	FALSE	FALSE	FALSE	0.303225	0.0914176	0.0508847	0.0973411	0.103472	0.0703893	0.545079	0.198709	0.356642	-0.152308	0.0223611	-0.0501882	NA	-0.269512	-0.0626857	-0.0713454	-0.067501	-0.232023	NA	0.0771171	-0.216238	0.206018	-0.0167816	-0.514602	0.581689	0.277499
FALSE	FALSE	FALSE	FALSE	FALSE	FALSE	FALSE	FALSE	FALSE	FALSE	FALSE	FALSE	FALSE	FALSE	FALSE	FALSE	FALSE	FALSE	FALSE	FALSE	FALSE	FALSE	FALSE	FALSE	NA	-0.105678	-0.298744	-1.16333	NA	NA	NA	-0.130667	-0.399226	-0.645841	NA	NA	0.246226	NA	-0.347619	0.643672	-0.251204	-0.0883314	0.218595	NA	-0.643856	0.383165	0.283387	-0.609093	NA	-0.176578
FALSE	FALSE	FALSE	FALSE	FALSE	FALSE	FALSE	FALSE	FALSE	FALSE	FALSE	FALSE	FALSE	FALSE	FALSE	FALSE	FALSE	FALSE	FALSE	FALSE	FALSE	FALSE	FALSE	FALSE	0.203013	-0.042084	-0.142019	0.20201	-0.232047	-0.186213	-0.0299857	0.098521	-0.38405	0.1333	0.0107302	-0.364124	0.0977456	0.0836609	0.0104934	-0.0982739	-0.0915306	0.0828388	0.267716	-0.153287	-0.0378742	-0.173287	0.169842	-0.15004	0.152248	0.184966
FALSE	FALSE	FALSE	FALSE	FALSE	FALSE	FALSE	FALSE	FALSE	FALSE	FALSE	FALSE	FALSE	FALSE	FALSE	FALSE	FALSE	FALSE	FALSE	FALSE	FALSE	FALSE	FALSE	FALSE	0.425996	0.0344706	-0.494495	-0.00785518	-0.15017	0.104202	0.405557	0.170232	0.0164828	0.240498	0.116786	-0.00992041	0.132379	0.0101344	0.265557	0.591105	-0.251568	0.0684645	0.0694272	-0.287118	0.197054	0.218843	-0.258097	-0.23842	0.27274	-0.151469
FALSE	FALSE	FALSE	FALSE	FALSE	FALSE	FALSE	FALSE	FALSE	FALSE	FALSE	FALSE	FALSE	FALSE	FALSE	FALSE	FALSE	FALSE	FALSE	FALSE	FALSE	FALSE	FALSE	FALSE	0.116365	-0.147307	0.207393	0.0654344	-0.0846086	0.0213376	0.477263	0.171238	0.0527603	0.541911	-0.162726	-0.10165	0.0648829	-0.0836559	-0.511485	-0.125526	0.259945	-0.128204	-0.0839973	0.109981	-0.191057	-0.402989	-0.118094	-0.56267	0.171207	0.131803
FALSE	FALSE	FALSE	FALSE	FALSE	FALSE	FALSE	FALSE	FALSE	FALSE	FALSE	FALSE	FALSE	FALSE	FALSE	FALSE	FALSE	FALSE	FALSE	FALSE	FALSE	FALSE	FALSE	FALSE	0.0761486	0.0613002	0.298776	0.242328	-0.181293	0.214	0.0394192	-0.207893	0.0683169	-0.196938	-0.0630887	0.00682564	0.173895	0.144489	-0.0972858	-0.361472	-0.0406821	-0.356421	-0.110433	-0.187641	-0.107018	-0.0989536	-0.142348	-0.142087	0.189413	0.0177822
FALSE	FALSE	FALSE	FALSE	FALSE	FALSE	FALSE	FALSE	FALSE	FALSE	FALSE	FALSE	FALSE	FALSE	FALSE	FALSE	FALSE	FALSE	FALSE	FALSE	FALSE	FALSE	FALSE	FALSE	0.17594	-0.0411028	-0.0196529	-0.467015	-0.470407	0.22231	0.0359054	0.124487	0.130681	0.380064	0.0406008	0.512802	0.214	0.240026	-0.273657	0.00389003	-0.0641931	-0.0387916	-0.06124	0.0932787	-0.0640551	-0.480136	-0.242938	-0.0579701	-0.635674	-0.1129
FALSE	FALSE	FALSE	FALSE	FALSE	FALSE	FALSE	FALSE	FALSE	FALSE	FALSE	FALSE	FALSE	FALSE	FALSE	FALSE	FALSE	FALSE	FALSE	FALSE	FALSE	FALSE	FALSE	FALSE	-0.450163	-0.135666	-0.0462654	-0.103705	0.049024	-0.137791	-0.197583	-0.722379	-0.463099	0.0795658	-0.266157	-0.254473	0.299948	0.520852	0.229342	0.266157	0.317031	0.696617	0.27262	0.349107	0.158542	0.29772	0.478085	0.142162	-0.154394	-0.166587
FALSE	FALSE	FALSE	FALSE	FALSE	FALSE	FALSE	FALSE	FALSE	FALSE	FALSE	FALSE	FALSE	FALSE	FALSE	FALSE	FALSE	FALSE	FALSE	FALSE	FALSE	FALSE	FALSE	FALSE	-0.467952	-0.180784	0.306846	0.0236102	-0.012068	0.770449	0.420833	-0.319618	-0.0563061	-0.267878	-1.01228	-0.337426	-0.388865	-0.4959	-0.0293819	-0.592158	-0.666666	-0.441752	-0.096792	-0.418999	-0.152768	0.226878	-0.0380147	-0.448795	-0.279844	-0.293135
FALSE	FALSE	FALSE	FALSE	FALSE	FALSE	FALSE	FALSE	FALSE	FALSE	FALSE	FALSE	FALSE	FALSE	FALSE	FALSE	FALSE	FALSE	FALSE	FALSE	FALSE	FALSE	FALSE	FALSE	0.122871	-0.0912598	0.100305	-0.0515337	-0.194844	0.0271541	0.129217	0.0537183	0.0439433	-0.136775	-0.0210533	0.128204	0.375512	-0.0226164	0.0473988	-0.228064	NA	NA	-0.0458633	-0.336283	-0.0487942	-0.027822	NA	NA	NA	0.0602769
FALSE	FALSE	FALSE	FALSE	FALSE	FALSE	FALSE	FALSE	FALSE	FALSE	FALSE	FALSE	FALSE	FALSE	FALSE	FALSE	FALSE	FALSE	FALSE	FALSE	FALSE	FALSE	FALSE	FALSE	0.00547185	-0.105276	0.118626	-0.197219	-0.00590296	-0.104868	0.0071955	0.0908029	0.0751856	-0.219808	0.0183519	-0.0268709	-0.0553814	0.243079	-0.13348	-0.188677	-0.156655	-0.202804	-0.143803	0.212166	-0.196481	-0.0191119	-0.107688	0.0328757	-0.126785	-0.108357
FALSE	FALSE	FALSE	FALSE	FALSE	FALSE	FALSE	FALSE	FALSE	FALSE	FALSE	FALSE	FALSE	FALSE	FALSE	FALSE	FALSE	FALSE	FALSE	FALSE	FALSE	FALSE	FALSE	FALSE	0.127105	-0.412944	0.346078	-0.11962	-0.119954	0.138028	0.341417	-0.377957	0.267219	0.251446	-0.1145	0.0116025	0.324004	0.157367	0.480782	0.117828	0.232955	0.235972	0.580724	0.131234	0.364032	0.24987	0.292705	0.246635	0.0203422	-0.265557
FALSE	FALSE	FALSE	FALSE	FALSE	FALSE	FALSE	FALSE	FALSE	FALSE	FALSE	FALSE	FALSE	FALSE	FALSE	FALSE	FALSE	FALSE	FALSE	FALSE	FALSE	FALSE	FALSE	FALSE	0.953153	-0.117296	-0.882039	NA	NA	-0.269234	NA	-0.142871	-0.861082	NA	NA	-1.02751	-0.263923	-0.145612	0.166972	NA	0.16613	NA	0.0798389	-0.182819	-0.50924	NA	0.396384	NA	-0.228621	-0.431035
FALSE	FALSE	FALSE	FALSE	FALSE	FALSE	FALSE	FALSE	FALSE	FALSE	FALSE	FALSE	FALSE	FALSE	FALSE	FALSE	FALSE	FALSE	FALSE	FALSE	FALSE	FALSE	FALSE	TRUE	0.0787464	-0.153027	0.0380147	0.210139	-0.166844	-0.0620079	-0.216971	0.0505472	-0.32008	0.0969365	-0.0692897	-0.328607	0.205518	-0.158208	0.0893626	0.303225	0.15149	0.0999011	0.285106	0.14417	0.0248394	-0.855536	-0.778797	-1.15918	0.304394	-0.161952
FALSE	FALSE	FALSE	FALSE	FALSE	FALSE	FALSE	FALSE	FALSE	FALSE	FALSE	FALSE	FALSE	FALSE	FALSE	FALSE	FALSE	FALSE	FALSE	FALSE	FALSE	FALSE	FALSE	FALSE	0.00331439	0.291928	-0.0745626	-0.0947878	-0.135798	-0.0689827	0.52296	-0.401849	0.118523	0.345851	0.315217	0.688683	NA	NA	0.414893	-0.298957	0.137219	NA	NA	NA	0.356328	0.388465	-0.267356	NA	NA	0.10149
FALSE	FALSE	FALSE	FALSE	FALSE	FALSE	FALSE	FALSE	FALSE	FALSE	FALSE	FALSE	FALSE	FALSE	FALSE	FALSE	FALSE	FALSE	FALSE	FALSE	FALSE	FALSE	FALSE	FALSE	0.589763	NA	0.571046	NA	NA	0.247685	-0.0231818	NA	0.107321	NA	NA	-0.259664	-0.0718154	NA	NA	1.01935	NA	0.670206	0.276199	NA	NA	-0.0241204	NA	-0.188528	0.252052	-0.654802
FALSE	FALSE	FALSE	FALSE	FALSE	FALSE	FALSE	FALSE	FALSE	FALSE	FALSE	FALSE	FALSE	FALSE	FALSE	FALSE	FALSE	FALSE	FALSE	FALSE	FALSE	FALSE	FALSE	FALSE	0.0447438	-0.106616	0.0153548	-0.027322	-0.0750534	0.0553345	0.353775	0.0263373	0.0356827	0.121679	-0.128821	0.0727255	-0.455475	-0.164271	-0.208028	-0.257821	-0.533962	-0.193602	-0.361305	-0.303109	-0.545573	-0.304469	-0.509848	-0.46801	0.0261627	-0.0163537
FALSE	FALSE	FALSE	FALSE	FALSE	FALSE	FALSE	FALSE	FALSE	FALSE	FALSE	FALSE	FALSE	FALSE	FALSE	FALSE	FALSE	FALSE	FALSE	FALSE	FALSE	FALSE	FALSE	FALSE	0.18053	-0.103128	-0.193107	0.154324	0.138473	-0.237269	0.220206	-0.0839282	-0.0295589	-0.280194	0.268573	-0.117562	0.180657	-0.0663992	0.0258793	0.340163	0.377238	0.32262	0.441696	0.434247	-0.339708	-0.0204721	0.123324	0.0674701	-0.0291905	0.225329
FALSE	FALSE	FALSE	FALSE	FALSE	FALSE	FALSE	FALSE	FALSE	FALSE	FALSE	FALSE	FALSE	FALSE	FALSE	FALSE	FALSE	FALSE	FALSE	FALSE	FALSE	FALSE	FALSE	FALSE	-0.0567913	-0.0582472	-0.150289	-0.0410015	-0.321928	-0.129655	-0.093171	0.334498	-0.22033	-0.285284	-0.216238	-0.377068	-0.19484	0.0738487	-0.251899	-0.403466	-0.0966667	0.0807941	-0.0415359	0.0243405	-0.398131	-0.210162	0.0203551	-0.229957	-0.090511	-0.028852
FALSE	FALSE	FALSE	FALSE	FALSE	FALSE	FALSE	FALSE	FALSE	FALSE	FALSE	FALSE	FALSE	FALSE	FALSE	FALSE	FALSE	FALSE	FALSE	FALSE	FALSE	TRUE	FALSE	FALSE	0.163241	0.167345	0.314407	0.389236	-0.115433	-0.127983	-0.232752	0.0318134	-0.193709	0.339251	0.111259	-0.00633393	0.065848	-0.0257376	0.0581086	0.489029	1.00248	1.10111	0.168129	0.600424	0.321027	-0.275315	0.456069	0.0090161	0.0912598	-0.190046
FALSE	FALSE	FALSE	FALSE	FALSE	TRUE	FALSE	FALSE	FALSE	FALSE	FALSE	FALSE	FALSE	FALSE	FALSE	FALSE	FALSE	FALSE	FALSE	FALSE	FALSE	FALSE	TRUE	FALSE	-0.0992317	0.90158	0.292193	-0.338506	NA	0.398569	-0.863467	0.117302	0.56593	-0.0945875	NA	0.432902	NA	0.932967	0.96798	0.198871	1.73039	1.42514	NA	0.92418	1.30024	-0.812638	0.847726	1.13692	NA	0.407134
FALSE	FALSE	FALSE	FALSE	FALSE	FALSE	FALSE	FALSE	FALSE	FALSE	FALSE	FALSE	FALSE	FALSE	FALSE	FALSE	FALSE	FALSE	FALSE	FALSE	FALSE	FALSE	FALSE	FALSE	-0.0989227	-0.243547	0.0224743	-0.310128	-0.344033	-0.347803	0.0496308	0.147058	0.207611	-0.140492	0.06924	-0.146395	-0.248931	-0.31742	-0.268573	-0.243233	-0.226139	-0.061255	-0.633412	0.0245165	-0.183836	-0.377444	-0.126841	-0.743644	-0.196541	-0.220454
FALSE	FALSE	FALSE	FALSE	FALSE	FALSE	FALSE	FALSE	FALSE	FALSE	FALSE	FALSE	FALSE	FALSE	FALSE	FALSE	FALSE	FALSE	FALSE	FALSE	FALSE	FALSE	TRUE	FALSE	0.0893626	NA	0.0479571	-0.334462	-0.822526	0.285461	0.214995	NA	-0.352646	0.0251706	-0.514501	0.00216567	0.44615	0.249376	0.683921	0.157432	1.0454	0.49057	0.78266	0.491794	0.431715	-0.175305	1.00381	-0.400757	-0.870176	-0.160017
TRUE	TRUE	FALSE	FALSE	TRUE	TRUE	FALSE	TRUE	TRUE	TRUE	FALSE	FALSE	TRUE	TRUE	FALSE	TRUE	TRUE	TRUE	FALSE	FALSE	FALSE	FALSE	FALSE	FALSE	-0.952908	-1.09187	NA	-1.09065	-0.505383	-1.68789	-0.0755352	-1.71356	-0.885418	0.196733	0.395739	-0.121413	-1.63841	-1.10057	-1.8997	-1.01441	-1.64962	-0.915419	-0.533911	0.138076	-0.510354	-1.71596	-0.773068	-1.47379	NA	-1.37323
FALSE	FALSE	FALSE	FALSE	FALSE	FALSE	FALSE	FALSE	FALSE	FALSE	FALSE	FALSE	FALSE	FALSE	FALSE	FALSE	FALSE	FALSE	FALSE	FALSE	FALSE	FALSE	FALSE	FALSE	0.0357647	-0.202762	NA	0.0640551	-0.281312	-0.540086	0.0961269	-0.187008	NA	0.0607392	-0.120352	-0.15549	NA	NA	-0.704959	NA	NA	NA	NA	NA	0.449021	NA	NA	NA	-0.160976	0.87382
FALSE	FALSE	FALSE	FALSE	FALSE	FALSE	FALSE	FALSE	FALSE	FALSE	FALSE	FALSE	FALSE	FALSE	FALSE	FALSE	FALSE	FALSE	FALSE	FALSE	FALSE	FALSE	FALSE	FALSE	NA	0.113583	-0.156225	-0.0307961	NA	-0.248485	NA	0.0858948	-0.13606	0.111699	NA	-0.250477	NA	-0.0698396	-0.0510553	NA	-0.064331	-0.259236	NA	-0.0130692	-0.145351	NA	0.00663721	-0.153935	0.233888	0.0731808
FALSE	FALSE	FALSE	FALSE	FALSE	FALSE	FALSE	FALSE	FALSE	FALSE	FALSE	FALSE	FALSE	FALSE	FALSE	FALSE	FALSE	FALSE	FALSE	FALSE	FALSE	FALSE	FALSE	FALSE	-0.0416992	-0.364572	-0.342378	0.013498	0.451386	-0.0880707	-0.166778	-0.370388	0.264201	-0.693411	-0.349818	-0.389897	0.252537	-0.307079	0.0170667	-0.0284546	NA	-0.149905	0.0955869	0.587251	-0.168899	0.224658	NA	-0.156785	NA	-0.0980152
FALSE	FALSE	FALSE	FALSE	FALSE	FALSE	FALSE	FALSE	FALSE	FALSE	FALSE	FALSE	FALSE	FALSE	FALSE	FALSE	FALSE	FALSE	FALSE	FALSE	FALSE	FALSE	FALSE	FALSE	-0.486004	0.147506	NA	0.321466	0.148513	-0.03354	-0.123827	-0.111699	NA	-0.0832024	0.0340126	-0.155749	0.158078	0.00420436	0.00230647	-0.170686	-0.240253	-0.250852	-0.0457739	-0.0531113	-0.390007	-0.415672	-0.344147	0.317085	0.270947	-0.214498
FALSE	FALSE	FALSE	FALSE	FALSE	FALSE	FALSE	FALSE	FALSE	FALSE	FALSE	FALSE	FALSE	FALSE	FALSE	FALSE	FALSE	FALSE	FALSE	FALSE	FALSE	FALSE	FALSE	FALSE	0.0201999	0.276136	0.13014	-0.263057	-0.00302648	-0.324798	-0.240964	0.764199	-0.0335111	0.000432744	-0.198997	-0.0545012	-0.00429118	-0.151079	0.131985	0.289716	-0.000432744	0.081476	0.00317044	0.306555	-0.0787464	0.396927	0.405471	0.292087	0.208642	-0.149389
FALSE	FALSE	FALSE	FALSE	FALSE	FALSE	FALSE	FALSE	FALSE	FALSE	FALSE	FALSE	FALSE	FALSE	FALSE	FALSE	FALSE	FALSE	FALSE	FALSE	FALSE	FALSE	FALSE	FALSE	-0.677772	0.234228	0.0216219	0.119157	0.314876	-0.492099	-0.209612	0.236724	0.677426	-0.339144	0.620091	0.0997572	0.177599	0.534726	0.127501	0.537942	0.441928	-0.0426648	-0.271531	0.129008	0.109857	0.100439	0.338469	0.00876933	-0.0320789	0.0660497
FALSE	FALSE	FALSE	FALSE	FALSE	FALSE	FALSE	FALSE	FALSE	FALSE	FALSE	FALSE	FALSE	FALSE	FALSE	FALSE	FALSE	FALSE	FALSE	FALSE	FALSE	FALSE	FALSE	FALSE	-0.392194	-0.353097	-0.42554	-0.188595	0.00631839	-0.322018	-0.344337	-0.32987	0.00641983	0.0579701	0.132926	0.318254	-0.129355	0.0742436	-0.230939	0.0292762	0.105908	-0.037414	0.0500489	0.0460718	0.227354	0.122474	0.272053	0.238545	-0.755356	-0.452912
FALSE	FALSE	FALSE	FALSE	FALSE	FALSE	FALSE	FALSE	FALSE	FALSE	FALSE	FALSE	FALSE	FALSE	FALSE	FALSE	FALSE	FALSE	FALSE	FALSE	FALSE	FALSE	FALSE	FALSE	-0.107508	-0.441483	-0.39034	NA	-0.152768	0.127633	-0.294615	-0.0271541	-0.165815	NA	0.124613	-0.0385767	NA	-0.32435	-0.139617	0.172359	NA	NA	NA	0.147666	-0.135009	0.348572	NA	NA	NA	NA
FALSE	FALSE	FALSE	FALSE	FALSE	FALSE	FALSE	FALSE	FALSE	FALSE	FALSE	FALSE	FALSE	FALSE	FALSE	FALSE	FALSE	FALSE	FALSE	FALSE	FALSE	FALSE	FALSE	FALSE	-0.0261022	-0.215492	0.220082	-0.126077	0.695606	0.0398403	-0.224621	-0.310224	0.126707	-0.0932941	0.19413	0.226577	0.182819	0.569629	-0.0584279	-0.10939	-0.230818	-0.0486509	0.219835	0.115097	0.369073	0.0564448	-0.157044	0.447407	0.346305	-0.146134
FALSE	FALSE	FALSE	FALSE	FALSE	FALSE	FALSE	FALSE	FALSE	FALSE	FALSE	FALSE	FALSE	FALSE	FALSE	FALSE	FALSE	FALSE	FALSE	FALSE	FALSE	FALSE	FALSE	FALSE	0.0542233	0.230177	0.0243197	0.0444641	-0.207143	0.0371713	0.200504	0.131645	-0.068602	-0.191623	-0.100843	-0.0119249	-0.240452	0.120514	0.121811	0.0237521	-0.486766	0.170951	-0.136426	-0.293488	-0.546462	-0.139395	-1.2117	-0.368712	-0.308859	-0.51662
TRUE	FALSE	FALSE	FALSE	FALSE	FALSE	FALSE	FALSE	TRUE	FALSE	FALSE	FALSE	FALSE	FALSE	FALSE	FALSE	TRUE	TRUE	TRUE	FALSE	FALSE	FALSE	FALSE	FALSE	-1.78409	-0.958806	-1.10759	-1.02538	-0.138421	-0.798441	-0.634935	-1.23272	-0.560519	-0.599899	0.319676	-0.0396999	-0.614138	0.0437203	-0.18825	0.51662	0.69108	1.02956	-0.0806523	0.653469	1.07844	0.119688	0.0890371	0.763195	-2.18069	-0.934705
FALSE	FALSE	FALSE	FALSE	FALSE	FALSE	FALSE	FALSE	FALSE	FALSE	FALSE	FALSE	FALSE	FALSE	FALSE	FALSE	FALSE	FALSE	FALSE	FALSE	FALSE	FALSE	FALSE	FALSE	-0.437877	0.362418	-0.216904	-0.466018	-0.0170667	0.14091	-0.288276	0.457811	-0.138028	-0.236333	0.0531644	0.120216	-0.567896	0.359897	-0.175925	0.372729	0.285302	0.197236	-0.0181181	0.506476	-0.162983	0.380729	0.470829	0.399369	-0.19669	0.678557
FALSE	FALSE	FALSE	FALSE	FALSE	FALSE	FALSE	FALSE	FALSE	FALSE	FALSE	FALSE	FALSE	FALSE	FALSE	FALSE	FALSE	FALSE	FALSE	FALSE	FALSE	FALSE	FALSE	FALSE	0.0663992	-0.119821	0.0418037	-0.110963	0.132167	0.140255	-0.209812	-0.0777899	0.341885	0.32112	0.285056	0.328544	0.203765	0.554909	-0.0553514	0.0723116	0.0650986	-0.0673189	-0.229568	0.633949	0.619758	0.626019	0.34408	0.536566	0.285343	0.322289
FALSE	FALSE	FALSE	FALSE	FALSE	FALSE	FALSE	FALSE	TRUE	FALSE	FALSE	FALSE	FALSE	FALSE	FALSE	FALSE	FALSE	FALSE	FALSE	FALSE	FALSE	FALSE	FALSE	FALSE	-0.740288	0.162186	-1.15814	-0.608166	-0.11703	-0.46542	-0.924153	-0.240742	0.070815	-0.442144	0.231464	0.677656	-0.264045	0.422288	0.273695	0.731183	1.42674	0.519743	-0.00244022	0.476498	0.794908	0.389787	1.04579	0.831974	-1.63505	-1.06481
FALSE	FALSE	FALSE	FALSE	FALSE	FALSE	FALSE	FALSE	FALSE	FALSE	FALSE	FALSE	FALSE	FALSE	FALSE	FALSE	FALSE	FALSE	FALSE	FALSE	FALSE	TRUE	TRUE	TRUE	NA	NA	-0.515975	-0.324365	0.219808	NA	NA	NA	0.249977	-0.479693	0.561622	NA	-0.971714	0.104046	-0.118931	0.952259	0.398342	-0.63093	-1.82634	0.0563712	0.868806	0.624522	0.288805	0.408148	-0.534412	NA
FALSE	FALSE	FALSE	FALSE	FALSE	FALSE	FALSE	FALSE	FALSE	FALSE	FALSE	FALSE	FALSE	FALSE	FALSE	FALSE	FALSE	FALSE	FALSE	FALSE	FALSE	FALSE	FALSE	FALSE	0.112633	0.135126	0.218471	0.0230424	0.299667	-0.198378	0.225152	0.3443	-0.108892	-0.185425	0.338068	-0.623118	0.0159257	-0.103128	-0.566827	-0.109981	-0.240986	-0.227641	0.206518	-0.347892	-0.429321	-0.00966954	0.0130867	-0.354678	0.212756	-0.169668
FALSE	FALSE	FALSE	FALSE	FALSE	FALSE	FALSE	FALSE	FALSE	FALSE	FALSE	FALSE	FALSE	FALSE	FALSE	FALSE	FALSE	FALSE	FALSE	FALSE	FALSE	FALSE	FALSE	FALSE	-0.410371	0.0420557	0.283685	-0.420549	0.0349287	0.0615688	-0.244446	-0.261711	0.312617	-0.548628	-0.355806	-0.157561	-0.230516	0.0615862	-0.27073	-0.325991	-0.169027	0.00820001	-0.225514	-0.200253	0.0617669	-0.234737	-0.238542	-0.10608	-0.190865	0.217038
FALSE	FALSE	FALSE	FALSE	FALSE	FALSE	FALSE	FALSE	FALSE	FALSE	FALSE	FALSE	FALSE	FALSE	FALSE	FALSE	FALSE	FALSE	FALSE	FALSE	FALSE	FALSE	FALSE	FALSE	-0.0914176	0.18641	-0.163833	-0.187296	0.0972395	-0.119667	-0.243011	-0.206768	0.209728	-0.0895283	0.0387027	0.317481	0.127897	0.587013	0.325502	0.212134	0.323769	0.0444641	-0.167167	0.575551	0.688125	0.459432	0.446639	0.525393	0.185613	0.397676
FALSE	FALSE	FALSE	FALSE	FALSE	FALSE	FALSE	FALSE	FALSE	FALSE	FALSE	FALSE	FALSE	FALSE	FALSE	FALSE	FALSE	FALSE	FALSE	FALSE	FALSE	FALSE	FALSE	FALSE	0.172103	1.35716	-0.155518	0.154324	0.751198	-0.168528	-0.688869	-0.162597	0.604367	-0.0453868	0.169793	0.964348	-0.1721	0.729196	0.135404	-0.045223	0.704159	0.139862	-0.906548	-0.481402	-0.104739	-0.145063	0.253274	0.385884	-1.02976	0.430509
FALSE	FALSE	FALSE	FALSE	FALSE	FALSE	FALSE	FALSE	FALSE	FALSE	FALSE	FALSE	FALSE	FALSE	FALSE	FALSE	FALSE	FALSE	FALSE	FALSE	FALSE	FALSE	FALSE	FALSE	-0.506004	NA	-0.139681	NA	NA	NA	-0.252827	NA	0.0840585	NA	NA	NA	NA	0.453004	0.0419438	NA	0.67542	0.0117819	NA	0.525164	0.42252	NA	0.39665	0.207794	NA	NA
FALSE	FALSE	FALSE	FALSE	FALSE	FALSE	FALSE	FALSE	FALSE	FALSE	FALSE	FALSE	FALSE	FALSE	FALSE	FALSE	FALSE	FALSE	FALSE	FALSE	FALSE	FALSE	FALSE	FALSE	0.0402612	0.279126	-0.334152	0.40806	0.466955	0.141171	-0.513996	0.464883	-0.377068	0.127501	-0.0169241	0.14186	0.367483	0.322289	0.376846	-0.0237977	0.0238417	-0.0814764	-0.171011	0.103891	0.386167	0.337996	-0.207268	0.095805	0.421048	0.545993
FALSE	FALSE	FALSE	FALSE	FALSE	FALSE	FALSE	FALSE	FALSE	FALSE	FALSE	FALSE	FALSE	FALSE	FALSE	FALSE	FALSE	FALSE	FALSE	FALSE	FALSE	FALSE	FALSE	TRUE	-0.312115	-0.263756	-1.21759	-0.604411	0.0396217	-0.982876	-1.2769	-0.600936	-1.0005	-0.508321	-0.046002	-0.281312	0.321235	1.15582	0.0611541	0.405557	1.18649	0.0182069	-0.267739	0.720446	0.168998	-0.796561	0.387732	0.427518	-1.24072	-0.376068
FALSE	FALSE	FALSE	FALSE	FALSE	FALSE	FALSE	FALSE	FALSE	FALSE	FALSE	FALSE	FALSE	FALSE	FALSE	FALSE	FALSE	FALSE	FALSE	FALSE	FALSE	FALSE	FALSE	FALSE	-0.773491	NA	-0.132372	-0.0762499	0.209929	0.109962	-0.421032	NA	0.708609	0.302524	0.398094	1.0173	NA	NA	-0.837867	NA	NA	NA	NA	NA	-0.12499	NA	NA	NA	0.880098	-0.318577
FALSE	FALSE	FALSE	FALSE	FALSE	FALSE	FALSE	FALSE	FALSE	FALSE	FALSE	FALSE	FALSE	FALSE	FALSE	FALSE	FALSE	FALSE	FALSE	FALSE	FALSE	FALSE	FALSE	FALSE	0.212383	0.396878	-0.0933249	0.392537	0.152564	-0.122523	-0.64273	0.329957	0.076615	-0.154105	0.376526	-0.171463	0.0536674	0.615818	0.0214797	0.797428	1.06314	0.228111	-0.203352	0.709646	0.285126	-0.0417438	0.561388	0.0803014	0.379843	-0.124857
FALSE	FALSE	FALSE	FALSE	FALSE	FALSE	FALSE	FALSE	FALSE	FALSE	FALSE	FALSE	FALSE	FALSE	FALSE	FALSE	FALSE	FALSE	FALSE	FALSE	FALSE	FALSE	FALSE	FALSE	-0.256735	0.257839	0.0430645	-0.254324	0.0574217	0.288181	-0.464604	-0.0462815	0.00672418	-0.0918173	-0.0968016	0.428799	-0.0168623	0.450183	0.0206267	-0.0420705	0.453617	-0.0211747	-0.178747	0.065944	0.409067	0.0601858	0.284212	0.42283	-0.31484	0.212467
FALSE	FALSE	FALSE	FALSE	FALSE	FALSE	FALSE	FALSE	FALSE	FALSE	FALSE	FALSE	FALSE	FALSE	FALSE	FALSE	FALSE	FALSE	FALSE	FALSE	FALSE	FALSE	FALSE	FALSE	0.346645	-0.166715	0.243547	0.272382	-0.109695	0.121944	0.149129	0.0747145	0.135332	0.395392	0.0285723	0.218397	0.944933	-0.0149265	0.297837	0.0985543	-0.0392788	0.224534	0.801738	0.25214	-0.188654	-0.0714061	-0.165172	-0.421371	0.161307	0.160734
FALSE	FALSE	FALSE	FALSE	FALSE	FALSE	FALSE	FALSE	FALSE	FALSE	FALSE	FALSE	FALSE	FALSE	FALSE	FALSE	FALSE	FALSE	FALSE	FALSE	FALSE	FALSE	FALSE	FALSE	0.402067	0.29442	0.809908	0.142348	-0.103934	-0.342543	0.251325	0.110526	0.0849916	0.104337	-0.167101	-0.360533	0.739503	0.576239	0.543892	-0.314087	-0.517628	0.0233263	0.186627	-0.0927487	0.19555	-0.11926	-0.22231	-0.336055	0.711671	0.188019
FALSE	FALSE	FALSE	FALSE	FALSE	FALSE	FALSE	FALSE	FALSE	FALSE	FALSE	FALSE	FALSE	FALSE	FALSE	FALSE	FALSE	FALSE	FALSE	FALSE	FALSE	FALSE	FALSE	FALSE	-0.0949726	-0.0821576	0.12446	-0.180495	0.00565199	0.0958569	0.264837	-0.147437	0.108923	0.51248	-0.364124	0.0914023	-0.279809	-0.316841	-0.341281	-0.0965606	-0.131985	-0.365983	-0.189384	-0.0969365	-0.384602	0.0106366	-0.118758	-0.436055	-0.351277	-0.38648
FALSE	FALSE	FALSE	FALSE	FALSE	FALSE	FALSE	FALSE	FALSE	FALSE	FALSE	FALSE	FALSE	FALSE	FALSE	FALSE	FALSE	FALSE	FALSE	FALSE	FALSE	FALSE	FALSE	FALSE	-0.21744	0.017972	-0.0916943	-0.0464889	-0.0654344	-0.11616	-0.376152	0.0475471	-0.210763	-0.27673	-0.143002	-0.0473988	-0.190092	-0.0588014	-0.125038	-0.311775	-0.153157	0.220578	-0.0543623	0.077315	-0.339137	-0.256183	-0.182311	-0.465922	0.111432	0.187494
FALSE	FALSE	FALSE	FALSE	FALSE	FALSE	FALSE	FALSE	FALSE	FALSE	FALSE	FALSE	FALSE	FALSE	FALSE	FALSE	FALSE	FALSE	FALSE	FALSE	FALSE	FALSE	FALSE	FALSE	-0.499341	-0.481506	-0.865069	-0.900126	-0.774081	-0.641379	-0.880232	-0.383939	0.0332152	-0.563369	-0.254352	0.145398	0.114767	0.384508	0.0713508	0.536152	0.125604	0.0749164	-0.314338	0.194014	-0.0272956	-0.722253	-0.582652	0.228436	-0.542206	-0.185993
FALSE	FALSE	FALSE	FALSE	FALSE	FALSE	FALSE	FALSE	FALSE	FALSE	FALSE	FALSE	FALSE	FALSE	FALSE	FALSE	FALSE	FALSE	FALSE	FALSE	FALSE	FALSE	FALSE	FALSE	NA	-0.394624	0.58111	-0.0482481	0.00359679	0.278104	NA	-0.391878	0.00267146	0.0862403	0.222178	0.0499198	0.0918014	0.185031	0.0972062	-0.200332	-0.246226	0.501719	0.0881416	-0.437654	0.131534	-0.460667	-0.403595	0.0424271	-0.0208234	-0.202637
FALSE	FALSE	FALSE	FALSE	FALSE	FALSE	FALSE	FALSE	FALSE	FALSE	FALSE	FALSE	FALSE	FALSE	FALSE	FALSE	FALSE	FALSE	FALSE	FALSE	FALSE	FALSE	FALSE	FALSE	0.385044	-0.918615	0.174534	0.463622	-0.339594	0.217231	0.030548	-0.513895	-0.286763	-0.0262932	-0.452279	-0.496002	NA	-0.448161	-0.82631	-0.542773	-0.159758	-0.0831412	NA	-0.693766	-0.220701	-0.389243	0.144265	-0.391768	0.203138	0.13443
FALSE	FALSE	FALSE	FALSE	FALSE	FALSE	FALSE	FALSE	FALSE	FALSE	FALSE	FALSE	FALSE	FALSE	FALSE	FALSE	FALSE	FALSE	FALSE	FALSE	FALSE	FALSE	FALSE	TRUE	0.31603	-0.202136	-0.239226	-0.347399	-0.531569	0.145612	-0.356439	-0.259785	-0.635151	-0.21682	-0.135404	-0.223175	-0.113707	0.0969463	-0.0183081	-0.104108	0.40878	0.190299	-0.475555	-0.109026	-1.02503	-0.366373	0.196541	-0.179256	-0.489585	NA
FALSE	FALSE	FALSE	FALSE	FALSE	FALSE	FALSE	FALSE	FALSE	FALSE	FALSE	FALSE	FALSE	FALSE	TRUE	FALSE	FALSE	FALSE	FALSE	FALSE	FALSE	FALSE	FALSE	FALSE	-0.16537	-0.396598	0.15782	-0.442712	-0.505484	0.187008	-0.340422	-0.25689	0.308448	-0.154618	-0.789354	0.0917251	-0.0388805	0.199769	0.443394	-0.0219655	0.691057	0.444773	0.493237	0.846402	1.14858	0.0545012	0.295252	0.361935	-0.284933	-0.372061
FALSE	FALSE	FALSE	FALSE	FALSE	FALSE	FALSE	FALSE	FALSE	FALSE	FALSE	FALSE	FALSE	FALSE	FALSE	FALSE	FALSE	FALSE	FALSE	FALSE	FALSE	FALSE	FALSE	FALSE	0.105678	-0.20389	-0.401559	0.176961	-0.170053	0.212507	0.14965	-0.0881416	-0.370722	-0.0380952	0.162961	0.202207	0.201634	-0.749663	0.15017	-0.366857	0.320648	-0.481122	0.0908534	0.0397997	-0.252658	0.159758	0.222414	-1.12968	0.76511	-0.230449
FALSE	FALSE	FALSE	FALSE	FALSE	FALSE	FALSE	FALSE	FALSE	FALSE	FALSE	FALSE	FALSE	FALSE	FALSE	FALSE	FALSE	FALSE	FALSE	FALSE	FALSE	FALSE	FALSE	FALSE	0.129876	0.0498004	-0.129245	-0.164157	-0.0723116	-0.0220534	0.16543	0.361973	0.00125569	0.218099	0.0640274	0.0298531	-0.0801032	-0.065848	0.0464212	-0.427848	-0.218347	-0.167944	-0.258235	-0.248535	-0.116897	-0.408818	-0.238665	-0.350158	-0.130208	-0.0657102
TRUE	TRUE	FALSE	FALSE	TRUE	FALSE	FALSE	TRUE	TRUE	TRUE	FALSE	FALSE	TRUE	FALSE	FALSE	FALSE	TRUE	FALSE	FALSE	FALSE	TRUE	FALSE	FALSE	FALSE	NA	-0.519441	-1.5438	-1.43698	-0.715103	-1.54873	NA	-0.902498	-0.53963	-0.547025	-0.25689	0.0267781	-1.33483	-0.721329	-1.07303	-0.0901117	-0.205643	NA	-0.443713	-0.503858	-0.664392	-1.60538	-0.942533	NA	NA	-1.09417
TRUE	TRUE	FALSE	FALSE	TRUE	FALSE	FALSE	TRUE	TRUE	TRUE	TRUE	FALSE	TRUE	FALSE	FALSE	TRUE	TRUE	FALSE	TRUE	FALSE	TRUE	FALSE	TRUE	TRUE	-1.87928	-1.51818	NA	NA	-2.04708	-2.97653	-0.804123	-1.90504	NA	NA	-0.756169	0.183572	-3.34378	-1.36261	-1.39047	-0.458644	0.11832	-0.548101	-1.06933	-0.650765	-0.55395	-1.71109	-1.24434	-1.39375	NA	-2.22848
FALSE	FALSE	FALSE	FALSE	FALSE	FALSE	FALSE	FALSE	FALSE	FALSE	FALSE	FALSE	FALSE	FALSE	FALSE	FALSE	FALSE	FALSE	FALSE	FALSE	FALSE	FALSE	FALSE	FALSE	-0.263006	-0.154454	0.00877371	0.0292762	-0.0640551	0.113967	-0.276625	-0.0862403	-0.183201	-0.064329	-0.155361	0.0271456	NA	NA	0.146525	NA	NA	NA	NA	NA	0.231227	NA	NA	NA	NA	-0.0518593
FALSE	FALSE	FALSE	FALSE	FALSE	FALSE	FALSE	FALSE	FALSE	FALSE	FALSE	FALSE	FALSE	FALSE	FALSE	FALSE	FALSE	FALSE	FALSE	FALSE	FALSE	FALSE	FALSE	FALSE	-0.0589237	-0.206893	0.17031	0.0478175	-0.132248	0.0413832	-0.153366	-0.205393	0.230347	0.0867838	-0.128557	0.11796	0.0316775	-0.200379	0.264596	0.137766	0.124723	0.136191	0.137897	0.064133	0.429654	0.247441	0.0902346	0.0889604	0.0612923	-0.148088
FALSE	FALSE	FALSE	FALSE	FALSE	FALSE	FALSE	FALSE	FALSE	FALSE	FALSE	FALSE	FALSE	FALSE	FALSE	FALSE	FALSE	FALSE	FALSE	FALSE	FALSE	FALSE	FALSE	FALSE	-0.0808506	0.000144277	0.261471	0.08882	-0.17645	0.310107	-0.282316	-0.253142	0.110854	0.059909	-0.278223	0.0992163	-0.181935	-0.290306	0.242206	0.140255	0.0299268	0.107152	0.0127832	-0.134615	0.226932	0.218967	-0.191184	-0.0745054	-0.115519	-0.143393
FALSE	FALSE	FALSE	FALSE	FALSE	FALSE	FALSE	FALSE	FALSE	FALSE	FALSE	FALSE	FALSE	FALSE	FALSE	FALSE	FALSE	FALSE	FALSE	FALSE	FALSE	FALSE	FALSE	FALSE	-0.144042	0.0163807	0.0528332	-0.605069	0.0512048	0.0492125	0.189919	-0.010923	-0.160017	-0.176528	-0.201132	-0.277033	0.161049	-0.127765	0.434882	0.0794293	-0.214995	-0.235399	-0.0333038	-0.354226	0.355332	0.0402612	-0.146395	-0.457647	-0.352566	0.167134
FALSE	FALSE	FALSE	FALSE	FALSE	FALSE	FALSE	FALSE	FALSE	FALSE	FALSE	FALSE	FALSE	FALSE	FALSE	FALSE	FALSE	FALSE	FALSE	FALSE	FALSE	FALSE	FALSE	FALSE	-0.114722	0.039948	0.306612	-0.0477559	-0.0183493	0.201257	0.159758	-0.143263	0.421477	0.077243	-0.198871	0.0321969	0.110096	0.147202	0.0889557	-0.16125	0.06679	0.166458	0.27023	0.463848	0.299844	0.442227	0.385111	0.345729	0.0299829	-0.0147838
FALSE	FALSE	FALSE	FALSE	FALSE	FALSE	FALSE	FALSE	FALSE	FALSE	FALSE	FALSE	FALSE	FALSE	FALSE	FALSE	FALSE	FALSE	FALSE	FALSE	FALSE	FALSE	FALSE	FALSE	0.131589	0.187214	0.075738	-0.0516533	-0.0392788	-0.102217	-0.0948648	0.0312825	0.0784113	-0.0983356	0.135126	0.0572115	-0.125903	-0.0926134	-0.127053	0.189793	0.185376	0.0413832	-0.00585478	0.265952	0.222835	0.457121	0.546288	0.239072	0.147697	0.174296
FALSE	FALSE	FALSE	FALSE	FALSE	FALSE	FALSE	FALSE	FALSE	FALSE	FALSE	FALSE	FALSE	FALSE	FALSE	FALSE	FALSE	FALSE	FALSE	FALSE	FALSE	FALSE	FALSE	FALSE	0.0114956	-0.0040339	-0.144903	-0.150433	-0.00273852	-0.202472	-0.335736	-0.370834	-0.0628125	-0.23943	0.268035	-0.161307	0.268315	0.665889	0.581399	-0.0216433	0.512946	-0.0385989	0.109695	0.504346	0.594814	0.23008	0.805257	0.134477	-0.0183957	0.12926
FALSE	FALSE	FALSE	FALSE	FALSE	FALSE	FALSE	FALSE	FALSE	FALSE	FALSE	FALSE	FALSE	FALSE	FALSE	FALSE	FALSE	FALSE	FALSE	FALSE	FALSE	FALSE	FALSE	FALSE	NA	0.481042	-0.145334	0.0710762	-0.337083	0.196607	NA	0.151955	0.0365703	-0.0287048	0.137822	0.0086387	-0.745938	NA	NA	NA	0.676203	NA	-0.211481	NA	NA	NA	0.388431	NA	NA	-0.0851527
FALSE	FALSE	FALSE	FALSE	FALSE	FALSE	FALSE	FALSE	FALSE	FALSE	FALSE	FALSE	FALSE	FALSE	FALSE	FALSE	FALSE	FALSE	FALSE	FALSE	FALSE	FALSE	FALSE	FALSE	0.0416635	0.522385	-0.602504	0.046002	0.46895	-0.618562	-0.324058	0.834596	0.0221266	-0.242038	0.45694	0.0208673	0.103665	0.667263	-0.509471	0.206018	0.407421	-0.0713757	-0.0305161	0.595555	-0.0647449	0.0768327	0.379639	0.149889	0.038998	0.559154
FALSE	FALSE	FALSE	FALSE	FALSE	FALSE	FALSE	FALSE	TRUE	FALSE	FALSE	FALSE	FALSE	FALSE	FALSE	FALSE	FALSE	FALSE	FALSE	FALSE	FALSE	FALSE	FALSE	FALSE	0.0440443	-0.172359	-0.201792	0.0913952	-0.19862	0.0326651	0.0482362	0.185589	0.47337	0.174279	0.494983	0.539142	-0.109748	-0.135535	-0.0335843	NA	0.206029	0.323543	-0.0678935	0.315343	0.356957	NA	0.194245	0.0831565	-1.37789	-1.14222
FALSE	FALSE	FALSE	FALSE	FALSE	FALSE	FALSE	FALSE	FALSE	FALSE	FALSE	FALSE	FALSE	FALSE	FALSE	FALSE	FALSE	FALSE	FALSE	FALSE	FALSE	FALSE	FALSE	FALSE	0.148088	0.0108174	0.161694	0.0662614	0.106871	0.0230424	-0.0329642	-0.0436245	0.000404011	0.169412	0.119934	0.0721945	-0.00724607	0.0449253	0.189413	0.0798389	-0.203514	0.131458	0.0900404	0.010207	0.116254	0.171847	0.157496	0.201079	0.0574156	0.114894
FALSE	FALSE	FALSE	FALSE	FALSE	FALSE	FALSE	FALSE	FALSE	FALSE	FALSE	FALSE	FALSE	FALSE	FALSE	FALSE	FALSE	FALSE	FALSE	FALSE	FALSE	FALSE	FALSE	FALSE	-0.588747	0.273239	-1.07318	-0.36952	0.00416096	-0.525704	-1.44324	0.531823	0.0676213	-0.343257	0.189993	0.388828	-0.0641028	0.781454	-1.08924	0.164658	0.695839	-0.00936456	-0.553447	0.835806	-0.147567	-0.746737	0.658857	0.366801	-1.06573	-0.327457
FALSE	FALSE	FALSE	FALSE	FALSE	FALSE	FALSE	FALSE	FALSE	FALSE	FALSE	FALSE	FALSE	FALSE	FALSE	FALSE	FALSE	FALSE	FALSE	FALSE	FALSE	FALSE	FALSE	FALSE	-0.064842	-0.0170667	-0.0604725	0.00733905	-0.0514417	-0.00158784	-0.0411796	0.0120825	0.0698001	0.026021	0.045625	0.000735962	0.046002	-0.152119	0.0835197	-0.0317101	0.124629	0.0919367	0.0713508	0.0119516	0.00252693	0.192952	0.0242965	0.250783	0.578697	0.10431
FALSE	FALSE	FALSE	FALSE	FALSE	FALSE	FALSE	TRUE	FALSE	FALSE	FALSE	FALSE	FALSE	FALSE	FALSE	FALSE	FALSE	FALSE	FALSE	FALSE	FALSE	FALSE	FALSE	FALSE	-0.484146	-0.336512	-0.139188	0.0144981	NA	0.45038	0.267116	-0.261471	-0.456596	0.161049	NA	0.302457	0.668119	-0.303459	-0.0220827	-0.955592	-0.474462	-0.231261	0.0210533	-0.578407	-0.716771	-1.25174	-1.039	-1.34579	0.682843	0.128503
FALSE	FALSE	FALSE	FALSE	FALSE	FALSE	FALSE	FALSE	FALSE	FALSE	FALSE	FALSE	FALSE	FALSE	FALSE	FALSE	FALSE	FALSE	FALSE	FALSE	FALSE	FALSE	FALSE	FALSE	-0.32173	0.431112	0.108491	-0.111648	0.254513	-0.0220534	-0.0204868	0.278409	0.233668	0.128425	0.0935404	-0.211386	NA	-0.0490731	0.064331	-0.159444	-0.134747	-0.135935	NA	0.0608938	-0.783834	-1.09339	-0.846794	-0.921055	0.149389	0.407364
FALSE	FALSE	FALSE	FALSE	FALSE	FALSE	FALSE	TRUE	FALSE	FALSE	FALSE	FALSE	FALSE	FALSE	FALSE	FALSE	FALSE	FALSE	FALSE	FALSE	FALSE	FALSE	FALSE	FALSE	NA	0.308359	0.246469	-0.219606	0.0552465	NA	NA	0.0981503	-0.00992041	-0.062294	-0.226262	NA	NA	0.0675911	0.212507	-0.604367	-0.138683	-0.800375	NA	-0.671746	-0.304277	-1.48532	-1.14555	-0.799419	-0.0981503	0.136077
FALSE	FALSE	FALSE	FALSE	FALSE	FALSE	FALSE	FALSE	FALSE	FALSE	FALSE	FALSE	FALSE	FALSE	FALSE	FALSE	FALSE	FALSE	FALSE	FALSE	FALSE	FALSE	FALSE	FALSE	NA	NA	0.377957	-0.0837527	-0.189287	-0.0528052	NA	NA	0.171775	-0.148801	-0.359296	-0.239031	-0.196806	NA	NA	-0.193272	-0.288181	-0.261345	-0.509019	NA	NA	-1.06528	-0.894527	-0.567156	-0.203668	0.196591
FALSE	FALSE	FALSE	FALSE	FALSE	FALSE	FALSE	FALSE	FALSE	FALSE	FALSE	FALSE	FALSE	FALSE	FALSE	FALSE	FALSE	FALSE	FALSE	FALSE	FALSE	FALSE	FALSE	FALSE	0.194087	0.222195	-0.141191	-0.0844562	0.150962	-0.119401	0.323774	0.284071	-0.252537	-0.195765	-0.41446	0.194625	-0.284985	-0.0473988	-0.367508	-1.10169	-1.14939	-0.717193	-0.272663	-1.18288	-0.799916	-0.733004	-0.956726	-0.294547	0.408929	0.195979
FALSE	FALSE	FALSE	FALSE	FALSE	FALSE	FALSE	FALSE	FALSE	FALSE	FALSE	FALSE	FALSE	FALSE	FALSE	FALSE	FALSE	FALSE	FALSE	FALSE	FALSE	FALSE	FALSE	FALSE	-0.0299415	-0.129745	-0.189763	-0.212651	-0.233029	-0.0419963	0.224658	0.736341	0.127494	-0.0607584	0.208511	0.102806	-0.09985	0.408378	-0.263594	-0.537382	0.761727	-0.188562	-0.311703	-0.0380147	-0.154324	-0.151939	0.1666	-0.0690147	0.46999	0.131866
FALSE	FALSE	FALSE	FALSE	FALSE	FALSE	FALSE	FALSE	FALSE	FALSE	FALSE	FALSE	FALSE	FALSE	FALSE	FALSE	FALSE	FALSE	FALSE	FALSE	FALSE	FALSE	FALSE	FALSE	NA	NA	NA	-0.249342	-0.832282	-0.342159	NA	NA	NA	0.18053	0.678741	0.478447	NA	-0.509037	NA	NA	NA	NA	NA	0.167539	NA	NA	NA	NA	NA	-0.449429
FALSE	FALSE	FALSE	FALSE	FALSE	FALSE	FALSE	FALSE	TRUE	FALSE	FALSE	FALSE	FALSE	FALSE	FALSE	FALSE	FALSE	FALSE	FALSE	FALSE	FALSE	FALSE	FALSE	FALSE	-0.263785	-0.385155	-0.68397	-0.0241351	-0.119688	-0.792532	-0.00122681	-0.344374	-0.0666748	0.173895	0.357289	-0.0610158	0.00115369	-0.26135	-0.713237	0.0989585	-0.0972062	-0.369427	0.00748258	-0.047678	-0.406101	-0.388903	-0.429429	-0.703455	-1.18922	-0.83649
FALSE	FALSE	FALSE	FALSE	FALSE	FALSE	FALSE	FALSE	FALSE	FALSE	FALSE	FALSE	FALSE	FALSE	FALSE	FALSE	FALSE	FALSE	FALSE	FALSE	FALSE	FALSE	FALSE	FALSE	NA	NA	NA	NA	NA	NA	NA	NA	NA	NA	NA	NA	NA	-0.34551	NA	-0.182098	NA	NA	NA	-0.111031	NA	-0.177539	NA	NA	NA	NA
FALSE	FALSE	FALSE	FALSE	FALSE	FALSE	FALSE	FALSE	FALSE	FALSE	FALSE	FALSE	FALSE	FALSE	FALSE	FALSE	FALSE	FALSE	FALSE	FALSE	FALSE	FALSE	FALSE	FALSE	-0.113879	-0.948003	0.580628	-0.141366	-0.374622	0.383718	0.703544	-0.749577	-0.00504062	0.660016	-0.353888	-0.0923428	0.0632268	-0.238665	NA	0.240498	-0.328032	0.738033	0.553459	-0.419755	NA	0.721066	-0.316725	0.146499	-0.310647	-0.368489
FALSE	FALSE	FALSE	FALSE	FALSE	FALSE	FALSE	FALSE	FALSE	FALSE	FALSE	FALSE	FALSE	FALSE	FALSE	FALSE	FALSE	FALSE	FALSE	FALSE	FALSE	FALSE	FALSE	FALSE	-0.405451	-0.772139	-0.589615	-0.438464	-0.441696	-0.334498	-0.377107	-0.103934	-0.213752	-0.284581	-0.443501	-0.118626	0.155749	0.225953	-0.0960825	0.617204	0.370359	0.0821576	0.288772	0.436568	0.290392	0.380508	0.423178	0.215195	-0.0987527	-0.269153
FALSE	FALSE	FALSE	FALSE	FALSE	FALSE	FALSE	FALSE	FALSE	FALSE	FALSE	FALSE	FALSE	FALSE	FALSE	FALSE	FALSE	FALSE	FALSE	FALSE	FALSE	FALSE	FALSE	FALSE	0.0924781	0.163914	0.184598	0.136848	0.0939406	0.081885	-0.120279	0.0273368	0.0352391	0.147958	0.0527603	0.0111372	0.026021	-0.0924781	-0.0382285	-0.0255882	0.29078	0.19131	-0.195517	-0.15043	0.00953883	0.178747	0.225953	-0.0792928	0.356369	-0.0184917
FALSE	FALSE	FALSE	FALSE	FALSE	FALSE	FALSE	FALSE	FALSE	FALSE	FALSE	FALSE	FALSE	FALSE	FALSE	FALSE	FALSE	FALSE	FALSE	FALSE	FALSE	FALSE	FALSE	FALSE	-0.254995	-0.518636	0.264356	-0.244377	-0.15082	0.0716254	0.349705	-0.477781	0.0355053	0.0885487	-0.130008	0.151939	-0.127731	-0.0496308	-0.107026	-0.350283	-0.0648829	-0.286991	-0.319352	-0.335941	0.053314	-0.0805455	-0.256286	-0.159758	-0.276031	0.109297
FALSE	FALSE	FALSE	FALSE	FALSE	FALSE	FALSE	FALSE	FALSE	FALSE	FALSE	FALSE	FALSE	FALSE	FALSE	FALSE	FALSE	FALSE	FALSE	FALSE	FALSE	FALSE	FALSE	FALSE	0.765535	0.586254	0.469782	0.819995	-0.00129784	0.543595	-0.0483376	0.187576	-0.566474	0.337197	-0.0399806	-0.157432	0.0939658	0.315612	0.457542	0.825541	0.369203	1.11363	-0.00657924	0.56672	0.0652495	-0.0551565	0.435866	0.278391	0.367595	-0.414352
FALSE	FALSE	FALSE	FALSE	FALSE	FALSE	FALSE	FALSE	FALSE	FALSE	FALSE	FALSE	FALSE	FALSE	FALSE	FALSE	FALSE	FALSE	FALSE	FALSE	FALSE	FALSE	FALSE	FALSE	-0.133685	-0.145743	0.486251	-0.310254	0.336464	-0.23099	-0.346885	0.0319609	0.148657	-0.0273662	0.0537782	0.240537	NA	0.633233	NA	-0.701999	-0.448055	NA	NA	0.356365	NA	-0.158606	-0.484911	NA	NA	NA
FALSE	FALSE	FALSE	FALSE	FALSE	FALSE	FALSE	FALSE	FALSE	FALSE	FALSE	FALSE	FALSE	FALSE	FALSE	FALSE	FALSE	FALSE	FALSE	FALSE	FALSE	FALSE	FALSE	FALSE	0.503145	0.0376361	0.0340748	0.541019	-0.420402	0.200504	0.329755	-0.152508	-0.405339	0.488412	-0.00460925	-0.391328	0.0831112	-0.333767	0.119423	0.547943	-0.343465	0.147307	0.018919	-0.000721167	-0.413269	0.439038	-0.0473988	-0.371392	0.401412	-0.574925
FALSE	FALSE	FALSE	FALSE	FALSE	FALSE	FALSE	FALSE	FALSE	FALSE	FALSE	FALSE	FALSE	FALSE	FALSE	FALSE	FALSE	FALSE	FALSE	FALSE	FALSE	FALSE	FALSE	FALSE	0.127501	0.0372955	0.0464212	-0.230499	-0.176706	0.422125	-0.300555	0.0515188	-0.054779	-0.0506369	0.0468316	0.334826	NA	0.718142	NA	0.0673634	NA	0.570657	NA	0.731087	NA	0.539035	NA	0.593463	NA	-0.168257
FALSE	FALSE	FALSE	FALSE	FALSE	FALSE	FALSE	FALSE	FALSE	FALSE	FALSE	FALSE	FALSE	FALSE	FALSE	FALSE	FALSE	FALSE	FALSE	FALSE	FALSE	FALSE	FALSE	FALSE	0.0169241	-0.0167816	-0.010643	0.0663992	0.0537782	-0.0312236	0.0592168	0.0291611	-0.0708015	0.0514417	0.108487	-0.0395596	-0.0181766	-0.0858325	-0.110651	0.16877	-0.0272956	0.104337	0.0250288	0.135618	-0.0606008	0.0479571	0.0807438	0.0806981	-0.0470105	-0.132379
FALSE	FALSE	FALSE	FALSE	FALSE	FALSE	FALSE	FALSE	FALSE	FALSE	FALSE	FALSE	FALSE	FALSE	FALSE	FALSE	FALSE	FALSE	FALSE	FALSE	FALSE	FALSE	FALSE	TRUE	0.382169	-0.136848	0.179638	-0.459318	0.474352	0.242084	0.15069	-0.425889	-0.289952	1.02034	1.21093	0.646744	NA	-0.107286	-0.0433337	-0.466018	0.0081018	0.0761486	NA	0.0122717	0.134841	-0.552368	-0.201132	-0.505993	-0.768273	-0.627607
FALSE	FALSE	FALSE	FALSE	FALSE	FALSE	FALSE	FALSE	FALSE	FALSE	FALSE	FALSE	FALSE	FALSE	FALSE	FALSE	FALSE	FALSE	FALSE	FALSE	FALSE	TRUE	FALSE	FALSE	-0.0999737	0.618694	0.168257	-0.0477261	-0.193078	-0.109094	-0.0967766	0.994212	-0.134352	-0.192381	-0.0669502	-0.178619	NA	-0.302407	-0.252243	NA	-0.155361	0.126312	NA	-0.17031	0.060292	NA	0.0651891	-0.636079	0.41511	-0.454281
FALSE	FALSE	FALSE	FALSE	FALSE	FALSE	FALSE	FALSE	FALSE	FALSE	FALSE	FALSE	FALSE	FALSE	FALSE	FALSE	FALSE	FALSE	FALSE	FALSE	FALSE	FALSE	FALSE	FALSE	-0.0234897	-0.182438	0.329755	-0.0739398	0.0776194	0.0911243	-0.176153	-0.304161	0.20015	0.0373119	0.0621434	0.110199	0.0514417	-0.0676387	-0.0906647	0.406537	0.256494	0.256648	0.394734	0.351848	0.2121	-0.12529	-0.203514	-0.310689	-0.0231232	-0.24732
FALSE	FALSE	FALSE	FALSE	FALSE	FALSE	FALSE	FALSE	FALSE	FALSE	FALSE	FALSE	FALSE	FALSE	FALSE	FALSE	FALSE	FALSE	FALSE	FALSE	FALSE	FALSE	FALSE	FALSE	-0.204366	-0.00028851	0.0946415	-0.124582	-0.0977456	0.147046	0.0129262	0.352805	-0.016211	0.173127	-0.102322	-0.0113525	-0.144744	-0.00475306	0.0564448	-0.201709	-0.299479	-0.0811406	-0.30868	-0.431249	-0.307195	-0.192282	-0.471031	-0.286763	-0.00647779	-0.0802483
FALSE	FALSE	FALSE	FALSE	FALSE	FALSE	FALSE	FALSE	FALSE	FALSE	FALSE	FALSE	FALSE	FALSE	FALSE	FALSE	FALSE	FALSE	FALSE	FALSE	FALSE	FALSE	FALSE	FALSE	-0.251024	0.617521	NA	0.0843364	0.18128	0.189793	-0.288628	-0.0728604	NA	0.535356	0.865096	0.418871	NA	NA	0.10675	-0.142417	0.392024	0.214622	NA	NA	-0.21176	-0.264634	0.321333	-0.669027	-0.404706	0.156563
FALSE	FALSE	FALSE	FALSE	FALSE	FALSE	FALSE	FALSE	FALSE	FALSE	FALSE	FALSE	FALSE	FALSE	FALSE	FALSE	FALSE	FALSE	FALSE	FALSE	FALSE	FALSE	FALSE	FALSE	0.199123	0.0595701	-0.165985	0.167101	-0.175301	-0.123183	-0.568944	-0.282499	0.0215847	0.399226	0.110791	0.305111	-0.0588035	0.0100327	0.123931	-0.209411	-0.0104934	-0.0753832	0.193583	0.353542	-0.0528332	0.245982	0.136426	0.103348	-0.137362	-0.0164963
FALSE	FALSE	FALSE	FALSE	FALSE	FALSE	FALSE	FALSE	FALSE	FALSE	FALSE	FALSE	FALSE	FALSE	FALSE	FALSE	FALSE	FALSE	FALSE	FALSE	FALSE	FALSE	FALSE	FALSE	-0.0135235	0.117333	-0.142879	0.124857	-0.0352016	0.0539454	-0.153928	0.240554	-0.250598	0.0375931	-0.219339	-0.11703	0.192573	0.0545571	0.0702519	0.092884	0.143341	-0.0623844	0.362105	0.19024	0.134984	0.275126	0.201443	-0.106214	0.244156	-0.289952
FALSE	FALSE	FALSE	FALSE	FALSE	FALSE	FALSE	FALSE	FALSE	FALSE	FALSE	FALSE	FALSE	FALSE	FALSE	FALSE	FALSE	FALSE	FALSE	FALSE	FALSE	FALSE	FALSE	FALSE	NA	NA	NA	-0.0705574	0.000735962	NA	NA	NA	NA	0.0071955	0.13695	NA	0.165944	1.40821	0.258097	0.210763	0.780512	0.396488	-0.143405	0.396194	0.63093	0.107822	0.136632	0.691057	0.114634	NA
FALSE	FALSE	FALSE	FALSE	FALSE	FALSE	FALSE	FALSE	FALSE	FALSE	FALSE	FALSE	FALSE	FALSE	FALSE	FALSE	FALSE	FALSE	FALSE	FALSE	FALSE	FALSE	FALSE	FALSE	-0.257839	-0.451857	-0.270243	-0.199471	-0.114634	-0.232549	-0.431695	-0.097476	-0.387804	-0.260117	-0.057277	-0.341986	0.0480967	0.022405	-0.403027	0.064607	-0.092884	0.0617071	-0.0590289	-0.174406	-0.566084	0.195852	-0.00345832	-0.0444641	-0.262296	-0.308361
FALSE	FALSE	FALSE	FALSE	FALSE	FALSE	FALSE	FALSE	FALSE	FALSE	FALSE	FALSE	FALSE	FALSE	FALSE	FALSE	FALSE	FALSE	FALSE	FALSE	FALSE	FALSE	FALSE	FALSE	0.378068	0.458168	0.0024505	-0.0145579	0.110433	0.226385	-0.00473982	-0.313246	-0.242572	0.167872	0.103627	0.0685741	0.352984	0.454012	-0.0325215	0.871686	0.571729	0.780058	0.754888	0.914331	0.46949	0.769772	0.220681	0.833927	-0.0113989	0.599921
FALSE	FALSE	FALSE	FALSE	FALSE	FALSE	FALSE	FALSE	FALSE	FALSE	FALSE	FALSE	FALSE	FALSE	FALSE	FALSE	FALSE	FALSE	FALSE	FALSE	FALSE	FALSE	FALSE	FALSE	NA	0.0540627	-0.6333	0.310456	0.141526	-0.154377	NA	0.23399	-0.596267	0.552574	-0.642563	0.0296617	0.378734	NA	NA	0.301939	NA	-0.490618	0.274411	NA	-0.912727	0.339594	NA	-0.69813	0.400429	-0.542704
FALSE	FALSE	FALSE	FALSE	FALSE	FALSE	FALSE	FALSE	FALSE	FALSE	FALSE	FALSE	FALSE	FALSE	FALSE	FALSE	FALSE	FALSE	FALSE	FALSE	FALSE	FALSE	FALSE	FALSE	0.277271	0.14003	0.160017	0.361544	0.154956	0.0295589	0.26111	0.180626	-0.0801119	0.145873	0.0555313	-0.267716	0.530071	0.00249802	0.192194	0.339479	-0.21176	-0.0445235	0.439357	0.0566562	-0.0524159	0.659377	0.324708	0.418388	0.188148	0.0750488
FALSE	FALSE	FALSE	FALSE	FALSE	FALSE	FALSE	FALSE	FALSE	FALSE	FALSE	FALSE	FALSE	FALSE	FALSE	FALSE	FALSE	FALSE	FALSE	FALSE	FALSE	FALSE	FALSE	FALSE	-0.112927	-0.168899	-0.149809	0.344715	0.221337	-0.0516085	-0.201244	-0.215368	0.302155	0.110764	0.0122135	0.118116	0.118626	0.151795	-0.0258378	-0.0786398	-0.238665	-0.172718	-0.17093	0.0501289	0.129844	0.184852	-0.113434	-0.261471	0.264717	-0.0855606
FALSE	FALSE	FALSE	FALSE	FALSE	FALSE	FALSE	FALSE	FALSE	FALSE	FALSE	FALSE	FALSE	FALSE	FALSE	FALSE	FALSE	FALSE	FALSE	FALSE	FALSE	FALSE	FALSE	FALSE	0.0833836	0.0965298	0.251568	0.589188	0.712859	0.187894	-0.881826	0.110417	0.0616465	0.250719	0.25577	-0.300885	0.601506	0.434149	0.249991	0.00575927	0.582469	0.474462	0.333195	-0.202261	0.0730138	-0.0664576	0.374823	0.182622	NA	0.670015
FALSE	FALSE	FALSE	FALSE	FALSE	FALSE	FALSE	FALSE	FALSE	FALSE	FALSE	FALSE	FALSE	FALSE	FALSE	FALSE	FALSE	FALSE	FALSE	FALSE	FALSE	FALSE	FALSE	FALSE	-0.837558	NA	-0.236928	-0.00400181	0.650884	0.251446	-0.381949	NA	0.30877	0.153935	-0.269033	0.487905	0.642563	0.448981	-0.0858795	0.320773	0.250148	-0.0279985	-0.00246912	-0.1644	0.122177	0.182692	-0.0913952	-0.660381	-0.459021	-0.0176369
FALSE	FALSE	FALSE	FALSE	FALSE	FALSE	FALSE	FALSE	FALSE	FALSE	FALSE	FALSE	FALSE	FALSE	FALSE	FALSE	FALSE	FALSE	FALSE	FALSE	FALSE	FALSE	FALSE	FALSE	0.00532812	0.285917	-0.048442	-0.0732566	0.525683	-0.0596152	-0.111212	0.256339	0.15319	0.263876	0.58396	0.00694161	-0.40194	0.0820108	-0.209728	0.237931	0.0464889	-0.0466528	-0.550296	0.188447	-0.198368	0.270589	-0.250113	-0.120086	-0.0323739	-0.197614
FALSE	FALSE	FALSE	FALSE	FALSE	FALSE	FALSE	FALSE	FALSE	FALSE	FALSE	FALSE	FALSE	FALSE	FALSE	FALSE	FALSE	FALSE	FALSE	FALSE	FALSE	FALSE	FALSE	FALSE	-0.153671	-0.0560285	0.106214	0.0628125	-0.365133	0.00575927	-0.0365999	-0.0976108	-0.129085	0.0253123	-0.182819	-0.0543623	0.0896337	0.0285282	-0.115676	0.388355	-0.129876	0.0835197	0.308827	0.152228	-0.0712135	0.219711	-0.0352016	-0.213876	-0.093371	-0.0706641
FALSE	FALSE	FALSE	FALSE	FALSE	FALSE	FALSE	FALSE	FALSE	FALSE	FALSE	FALSE	FALSE	FALSE	FALSE	FALSE	FALSE	FALSE	FALSE	FALSE	FALSE	FALSE	FALSE	FALSE	-0.0814306	0.014485	0.0680516	-0.172555	-0.0538064	0.065848	-0.0636805	-0.0695647	0.198924	-0.148481	-0.278461	0.0343228	0.0275787	-0.0596322	0.078883	0.00604663	-0.068602	-0.076326	-0.0208819	0.101474	0.0836304	-0.248451	-0.256044	-0.123269	-0.063379	0.0101634
FALSE	FALSE	FALSE	FALSE	FALSE	FALSE	FALSE	FALSE	FALSE	FALSE	FALSE	FALSE	FALSE	FALSE	FALSE	FALSE	FALSE	FALSE	FALSE	FALSE	FALSE	FALSE	FALSE	FALSE	0.129876	0.0966532	-0.230025	-0.0163807	-0.233029	-0.338779	-0.0945105	0.20405	0.00888545	-0.0469807	0.177963	-0.321235	0.404249	0.0699212	-0.0954196	0.0596322	NA	-0.258235	0.414569	0.229941	0.233396	0.239887	NA	-0.133695	0.154454	0.17599
FALSE	FALSE	FALSE	FALSE	FALSE	FALSE	FALSE	FALSE	FALSE	FALSE	FALSE	FALSE	FALSE	FALSE	FALSE	FALSE	FALSE	FALSE	FALSE	FALSE	FALSE	FALSE	FALSE	FALSE	NA	0.228114	-0.278181	-0.0921556	0.329994	-0.106886	NA	-0.0342157	-0.154194	-0.287395	0.047577	-0.00733905	-0.214592	-0.0430645	-0.589246	NA	0.194212	0.031254	-0.108441	NA	0.0570164	NA	0.128582	-0.127897	0.264356	0.431326
FALSE	FALSE	FALSE	FALSE	FALSE	FALSE	FALSE	FALSE	FALSE	FALSE	FALSE	FALSE	FALSE	FALSE	FALSE	FALSE	FALSE	FALSE	FALSE	FALSE	FALSE	FALSE	FALSE	FALSE	0.0136409	0.102915	-0.40549	NA	0.332353	-0.417348	-0.353376	0.391588	-0.077243	NA	0.147314	0.0886536	NA	0.117146	-0.00948074	0.344828	0.491855	0.524565	NA	0.285706	-0.530071	0.0203422	0.329432	0.0901578	NA	0.671554
FALSE	FALSE	FALSE	FALSE	FALSE	FALSE	FALSE	FALSE	FALSE	FALSE	FALSE	FALSE	FALSE	FALSE	FALSE	FALSE	FALSE	FALSE	FALSE	FALSE	FALSE	FALSE	FALSE	FALSE	0.0827026	0.0167747	0.0329472	0.0156403	0.00766662	0.0735461	0.0615688	-0.00432161	0.0465783	-0.030575	0.132562	0.184785	0.0851527	-0.0487942	-0.371292	-0.26913	-0.118758	-0.0693913	-0.110776	-0.152248	-0.0408223	-0.181706	0.0175631	-0.120086	0.0492125	0.036156
FALSE	FALSE	FALSE	FALSE	FALSE	FALSE	FALSE	FALSE	FALSE	FALSE	FALSE	FALSE	FALSE	FALSE	FALSE	FALSE	FALSE	FALSE	FALSE	FALSE	FALSE	FALSE	FALSE	FALSE	0.159242	-0.315218	-0.391626	0.343578	-0.0522768	-0.401444	-0.202057	0.313495	-0.249506	0.358846	-0.311852	-0.112633	-0.397543	0.378213	0.109962	-0.0230499	-0.720016	0.158078	-0.237234	-0.0399806	0.195038	-0.219018	0.294473	0.0877794	-0.68397	0.0909105
FALSE	FALSE	FALSE	FALSE	FALSE	FALSE	FALSE	FALSE	FALSE	FALSE	FALSE	FALSE	FALSE	FALSE	FALSE	FALSE	FALSE	FALSE	FALSE	FALSE	FALSE	FALSE	FALSE	FALSE	-0.425831	-0.3667	-0.662711	-0.524791	-0.117429	-0.298158	-0.271305	-0.503756	-0.352194	0.0187766	0.212735	-0.283685	0.0655723	0.134984	0.0765591	0.0250288	0.0181766	0.0179219	-0.0672736	-0.0592168	-0.106884	-0.342671	0.275786	-0.0930192	-0.469969	0.247799
FALSE	FALSE	FALSE	FALSE	FALSE	FALSE	FALSE	TRUE	FALSE	FALSE	FALSE	FALSE	FALSE	FALSE	TRUE	TRUE	FALSE	FALSE	FALSE	FALSE	FALSE	FALSE	TRUE	TRUE	0.295135	0.322956	-0.357123	0.143524	0.0420408	-0.271009	0.08882	0.103984	-0.251083	0.0708015	0.228605	0.170313	0.207143	0.146835	-0.532616	0.439889	0.615177	-0.656217	0.280838	0.462555	0.0362744	1.41143	1.41804	0.760382	0.552574	0.0399777
FALSE	FALSE	FALSE	FALSE	FALSE	FALSE	FALSE	FALSE	FALSE	FALSE	FALSE	FALSE	FALSE	FALSE	FALSE	FALSE	FALSE	FALSE	FALSE	FALSE	FALSE	FALSE	FALSE	FALSE	NA	0.318848	NA	NA	-0.484602	0.182692	NA	-0.0668125	NA	NA	0.13416	0.0454463	NA	0.853293	-0.595555	NA	0.224048	NA	NA	0.0488449	0.151602	NA	-0.385265	NA	-0.345693	-0.136979
FALSE	FALSE	FALSE	FALSE	FALSE	FALSE	FALSE	FALSE	FALSE	FALSE	FALSE	FALSE	FALSE	FALSE	FALSE	FALSE	FALSE	FALSE	FALSE	FALSE	FALSE	FALSE	FALSE	FALSE	-0.0187026	-0.0709388	0.176195	-0.0214236	-0.212258	0.0628125	-0.116755	0.0868291	-0.0554733	0.075738	0.155727	0.19517	0.251083	0.104946	0.257976	0.569297	0.0384359	0.352307	0.430392	0.492038	0.540862	0.979001	0.775367	0.796586	0.445091	0.228892
FALSE	FALSE	FALSE	FALSE	FALSE	FALSE	FALSE	FALSE	FALSE	FALSE	FALSE	FALSE	FALSE	FALSE	FALSE	FALSE	FALSE	FALSE	FALSE	FALSE	FALSE	FALSE	FALSE	FALSE	0.212507	0.0351061	-0.091141	-0.0410163	-0.41997	-0.118539	0.0489336	0.20578	-0.148609	0.285935	0.279371	-0.300534	0.680324	0.195798	0.325732	0.421048	0.151378	0.110631	-0.0274397	-0.0681893	-0.179893	0.703809	0.725947	-0.373954	0.454492	0.0498153
FALSE	FALSE	FALSE	FALSE	FALSE	FALSE	FALSE	FALSE	FALSE	FALSE	FALSE	FALSE	FALSE	FALSE	FALSE	FALSE	FALSE	FALSE	FALSE	FALSE	FALSE	FALSE	FALSE	FALSE	-0.0533739	-0.114634	-0.0937097	0.228357	-0.055751	-0.0250302	0.0183493	0.285759	0.136886	0.123666	0.212166	0.0413577	-0.362881	-0.437441	-0.516326	-0.0443301	-0.0511633	-0.453933	-0.0505921	0.296775	-0.151599	0.142087	0.0521768	0.140857	-0.306145	-0.260267
TRUE	FALSE	FALSE	FALSE	FALSE	FALSE	FALSE	FALSE	TRUE	TRUE	FALSE	FALSE	FALSE	FALSE	FALSE	FALSE	TRUE	TRUE	FALSE	FALSE	FALSE	FALSE	FALSE	FALSE	-1.01715	-1.00339	-1.18187	-0.655649	-0.87688	-1.2537	-0.00521755	-0.421371	-0.181166	-0.346096	-0.286171	-0.177982	-0.540421	-0.762306	-1.03744	0.469678	0.10341	-0.208194	-0.0523862	0.0241938	-0.222186	-0.497486	-0.372284	-0.666666	-1.4204	-1.30696
TRUE	TRUE	FALSE	FALSE	FALSE	FALSE	FALSE	FALSE	FALSE	FALSE	FALSE	FALSE	FALSE	FALSE	FALSE	FALSE	FALSE	TRUE	FALSE	FALSE	FALSE	FALSE	FALSE	FALSE	-1.12183	-0.668755	-1.29899	-0.946833	-0.998557	-1.35421	-0.419295	-0.277271	-0.599603	-0.443379	-0.213378	0.0789141	-0.172279	-0.282025	-0.438268	0.434668	0.159766	-0.135602	0.241474	0.371534	-0.294077	-0.566143	-0.306029	-0.342782	-0.414095	-0.811635
FALSE	FALSE	FALSE	FALSE	FALSE	FALSE	FALSE	FALSE	FALSE	FALSE	FALSE	FALSE	FALSE	FALSE	FALSE	FALSE	FALSE	FALSE	FALSE	FALSE	FALSE	FALSE	FALSE	FALSE	NA	NA	-0.23382	0.915177	0.274564	0.121281	NA	NA	-0.209391	0.513289	0.570829	-0.0094905	NA	NA	-0.0994945	1.06178	NA	NA	NA	NA	-0.482848	1.23278	NA	NA	1.48548	0.61105
FALSE	FALSE	FALSE	FALSE	FALSE	FALSE	FALSE	FALSE	FALSE	FALSE	FALSE	FALSE	FALSE	FALSE	FALSE	FALSE	FALSE	FALSE	FALSE	FALSE	FALSE	FALSE	FALSE	FALSE	0.00619029	0.206695	0.242328	-0.232837	-0.194591	0.352081	0.068602	-0.0464212	0.0843797	0.211511	-0.0924781	0.0668806	NA	0.437819	NA	-0.641784	NA	-0.275297	NA	-0.720541	NA	-0.438327	NA	-0.765959	-0.363364	-0.113567
FALSE	FALSE	FALSE	FALSE	FALSE	FALSE	FALSE	FALSE	FALSE	FALSE	FALSE	FALSE	FALSE	FALSE	FALSE	FALSE	FALSE	FALSE	FALSE	FALSE	FALSE	FALSE	FALSE	FALSE	-0.014966	-0.0107798	0.260146	0.0608775	-0.402067	-0.133828	0.255682	0.297378	0.309091	-0.0276455	-0.0278618	-0.067501	0.12446	-0.488104	-0.673348	-0.349934	-0.105812	0.14091	0.0957219	0.259185	-0.544881	-0.265414	-0.36614	-0.827494	0.943734	-0.142871
FALSE	FALSE	FALSE	FALSE	FALSE	FALSE	FALSE	FALSE	FALSE	FALSE	FALSE	FALSE	FALSE	FALSE	FALSE	FALSE	FALSE	FALSE	FALSE	FALSE	FALSE	FALSE	FALSE	FALSE	-0.405241	0.0706938	-0.043527	0.27965	-0.00647756	0.00863031	-0.42223	-0.0100637	-0.451752	0.252295	-0.0647449	-0.219958	NA	-0.471864	-0.176577	-0.0353278	-0.274411	0.0278618	NA	-0.310689	-0.18612	0.369606	0.134113	0.0222438	0.0724489	0.107959
FALSE	FALSE	FALSE	FALSE	FALSE	FALSE	FALSE	FALSE	FALSE	FALSE	FALSE	FALSE	FALSE	FALSE	FALSE	FALSE	FALSE	FALSE	FALSE	FALSE	FALSE	FALSE	FALSE	FALSE	-0.50365	-0.412511	NA	NA	NA	-0.582879	-0.110402	-0.0556122	NA	NA	NA	0.15967	-0.0952346	0.0312383	NA	NA	NA	NA	-0.217642	-0.175684	NA	NA	NA	NA	NA	-0.458277
FALSE	FALSE	FALSE	FALSE	FALSE	FALSE	FALSE	FALSE	FALSE	FALSE	FALSE	FALSE	FALSE	FALSE	FALSE	FALSE	FALSE	FALSE	FALSE	FALSE	FALSE	FALSE	FALSE	FALSE	-0.0771171	0.303543	0.484705	-0.144202	0.218783	0.432853	0.33182	0.27282	0.0166579	-0.0544822	0.0684833	0.303258	-0.30123	-0.310224	-0.313549	NA	0.209912	0.130008	-0.248433	0.0447021	-0.210763	NA	0.331736	0.136521	-0.486509	0.309377
FALSE	FALSE	FALSE	FALSE	FALSE	FALSE	FALSE	FALSE	FALSE	FALSE	FALSE	FALSE	FALSE	FALSE	FALSE	FALSE	FALSE	FALSE	FALSE	FALSE	FALSE	FALSE	FALSE	FALSE	-0.277656	-0.1125	NA	-0.555375	-0.0142124	-0.379545	-0.0788532	-0.843502	NA	-0.271722	-0.442545	-0.0556122	0.309758	NA	NA	-0.213236	NA	0.127897	0.271784	NA	NA	-0.158526	NA	0.0625351	0.991463	-0.341189
FALSE	FALSE	FALSE	FALSE	FALSE	FALSE	FALSE	FALSE	FALSE	FALSE	FALSE	FALSE	FALSE	FALSE	FALSE	FALSE	FALSE	FALSE	FALSE	FALSE	FALSE	FALSE	FALSE	FALSE	0.00604663	-0.0604625	-0.105303	-0.087013	-0.113567	-0.0576319	-0.0199016	0.0480542	0.0142664	-0.179531	-0.131985	-0.0396999	-0.00213677	-0.0392788	-0.16788	-0.12833	-0.0325241	-0.111867	0.0688771	-0.0848807	-0.118758	0.00604663	-0.0399806	-0.0943712	0.0736832	-0.103934
FALSE	FALSE	FALSE	FALSE	FALSE	FALSE	FALSE	FALSE	FALSE	FALSE	FALSE	FALSE	FALSE	FALSE	FALSE	FALSE	FALSE	FALSE	FALSE	FALSE	FALSE	FALSE	FALSE	FALSE	0.459222	1.02503	NA	-0.146388	NA	NA	0.152119	0.461402	NA	-0.677956	NA	NA	NA	0.585648	NA	0.169027	NA	NA	NA	1.10045	NA	0.760774	NA	NA	0.845992	NA
FALSE	FALSE	FALSE	FALSE	FALSE	FALSE	FALSE	FALSE	FALSE	FALSE	FALSE	FALSE	FALSE	FALSE	FALSE	FALSE	FALSE	FALSE	FALSE	FALSE	FALSE	FALSE	FALSE	FALSE	-0.0984747	0.0594348	-0.0126791	-0.02922	0.0750944	-0.177392	-0.46967	0.0609841	-0.0596322	0.0130692	0.104635	-0.0254541	-0.0959283	-0.0781999	0.0309716	0.185993	0.0456697	0.0133551	-0.078716	-0.0569996	0.161218	0.327342	0.28051	0.147202	0.059909	-0.00891709
FALSE	FALSE	FALSE	FALSE	FALSE	FALSE	FALSE	FALSE	FALSE	FALSE	FALSE	FALSE	FALSE	FALSE	FALSE	FALSE	FALSE	FALSE	FALSE	FALSE	FALSE	FALSE	FALSE	TRUE	-0.0570314	-0.130272	0.0350608	-0.173466	-0.0894982	-0.270069	-0.124299	-0.173511	-0.166073	-0.0162639	-0.0236102	-0.0810669	0.175301	0.0308256	-0.257097	0.0137838	0.265743	0.0441843	0.0129262	0.324871	-0.0565835	0.208642	0.299898	-0.348232	-0.0582026	-0.220701
FALSE	FALSE	FALSE	FALSE	FALSE	FALSE	FALSE	FALSE	FALSE	FALSE	FALSE	FALSE	FALSE	FALSE	FALSE	FALSE	FALSE	FALSE	FALSE	FALSE	FALSE	FALSE	FALSE	FALSE	0.355918	-0.0304067	0.54587	-0.271635	0.22196	0.265077	0.782157	-0.257373	0.445067	-0.631757	-0.222557	-0.663299	NA	NA	NA	NA	NA	NA	NA	NA	NA	NA	NA	NA	0.257252	0.472549
FALSE	FALSE	FALSE	FALSE	FALSE	FALSE	FALSE	FALSE	FALSE	FALSE	FALSE	FALSE	FALSE	FALSE	FALSE	FALSE	FALSE	FALSE	FALSE	FALSE	FALSE	FALSE	FALSE	FALSE	0.0709388	-1.03555	0.826193	-0.17288	-0.873026	0.704518	1.37962	-1.13973	-0.0918014	0.158983	-1.22188	-0.337654	-0.243233	-0.931154	0.831877	-0.424649	-1.25701	0.815248	0.620774	-0.92729	-0.62527	0.524064	-0.873971	-0.257493	-0.0789141	-0.48419
FALSE	FALSE	FALSE	FALSE	FALSE	FALSE	FALSE	FALSE	FALSE	FALSE	FALSE	FALSE	FALSE	FALSE	FALSE	FALSE	FALSE	FALSE	FALSE	FALSE	FALSE	FALSE	FALSE	FALSE	0.429964	0.200979	-0.524293	0.695014	0.110075	-0.212868	0.254594	0.789337	-0.740798	-0.0359489	0.456366	-0.351628	0.335826	0.0694065	-0.160895	0.555424	0.0359341	-0.227692	0.15043	0.431657	-0.479955	0.339594	0.184539	-0.168129	1.15963	0.272332
TRUE	TRUE	FALSE	FALSE	FALSE	FALSE	FALSE	FALSE	TRUE	TRUE	FALSE	FALSE	FALSE	FALSE	FALSE	FALSE	TRUE	TRUE	FALSE	FALSE	FALSE	FALSE	FALSE	FALSE	-2.33344	-1.33234	-1.40507	-1.54633	-1.14854	-1.63518	-0.952741	-0.500394	-0.647637	-0.693808	-0.365133	0.27507	-0.678141	-0.290188	-0.49769	0.670206	0.289563	-0.113161	-0.305236	-0.476848	-0.254715	0.0265876	-0.31034	-0.220578	-1.8761	-1.35095
FALSE	FALSE	FALSE	FALSE	FALSE	FALSE	FALSE	FALSE	FALSE	FALSE	FALSE	FALSE	FALSE	FALSE	FALSE	FALSE	FALSE	FALSE	FALSE	FALSE	FALSE	FALSE	FALSE	FALSE	0.757279	NA	-0.52048	0.220949	0.206246	-0.775318	-0.185409	NA	0.0492181	-0.690661	0.855405	0.225616	0.447738	1.34971	-0.963307	0.527271	0.466736	0.279412	0.557386	2.51079	0.286216	-0.183343	1.22412	0.0857876	0.413702	0.143006
FALSE	FALSE	FALSE	FALSE	FALSE	FALSE	FALSE	FALSE	FALSE	FALSE	FALSE	FALSE	FALSE	FALSE	FALSE	FALSE	FALSE	FALSE	FALSE	FALSE	FALSE	FALSE	FALSE	FALSE	0.193583	-0.289126	-0.263594	0.791689	-0.0628125	-0.114472	0.352194	-0.49968	-0.207018	0.866868	0.180299	-0.0136409	NA	-0.237074	NA	NA	0.096576	0.0237521	NA	0.306894	NA	NA	NA	-1.27721	NA	-0.241352
FALSE	FALSE	FALSE	FALSE	FALSE	FALSE	FALSE	FALSE	FALSE	FALSE	FALSE	FALSE	FALSE	FALSE	FALSE	FALSE	FALSE	FALSE	FALSE	FALSE	FALSE	FALSE	FALSE	FALSE	0.185867	0.0971315	0.214995	0.183709	0.0174317	0.14991	0.222434	0.00339432	-0.0554733	-0.242874	0.144345	-0.0112094	0.209017	0.819368	0.0224743	0.0160684	0.196244	-0.160282	0.0563061	0.118022	0.0883468	-0.12466	0.217256	0.244993	-0.0527752	-0.18053
FALSE	FALSE	FALSE	FALSE	FALSE	FALSE	FALSE	FALSE	FALSE	FALSE	FALSE	FALSE	FALSE	FALSE	FALSE	FALSE	FALSE	FALSE	FALSE	FALSE	FALSE	FALSE	FALSE	FALSE	NA	NA	NA	0.123534	0.485539	-0.794207	NA	NA	NA	-0.186754	0.597518	-0.635708	NA	-0.871213	-0.134921	0.493135	NA	0.427606	NA	-0.211884	-0.295841	-0.105008	NA	-0.0275787	0.102053	-0.259905
FALSE	FALSE	FALSE	FALSE	FALSE	FALSE	FALSE	FALSE	FALSE	FALSE	FALSE	FALSE	FALSE	FALSE	FALSE	FALSE	FALSE	FALSE	FALSE	FALSE	FALSE	FALSE	FALSE	FALSE	0.833335	0.0544822	-0.334935	0.236462	-0.480369	-0.665683	-0.368458	0.195979	-0.880725	0.266037	0.385431	-0.163885	0.885496	NA	NA	0.393526	0.524334	0.170951	0.570949	NA	NA	1.14215	1.35177	0.39407	0.392207	-0.40174
FALSE	FALSE	FALSE	FALSE	FALSE	FALSE	FALSE	FALSE	FALSE	FALSE	FALSE	FALSE	FALSE	FALSE	FALSE	FALSE	FALSE	FALSE	FALSE	FALSE	FALSE	FALSE	FALSE	FALSE	0.544881	-0.105812	0.346531	0.297485	-0.292311	0.0511633	0.366252	0.327837	-0.117296	0.318346	0.0455952	0.0475173	0.639973	0.283211	-0.150449	0.136979	-0.204892	-0.239822	0.52085	0.0128975	-0.214125	0.356144	0.193618	-0.314871	0.338111	0.278129
FALSE	FALSE	FALSE	FALSE	FALSE	FALSE	FALSE	FALSE	FALSE	FALSE	FALSE	FALSE	FALSE	FALSE	FALSE	FALSE	FALSE	FALSE	FALSE	FALSE	FALSE	FALSE	FALSE	FALSE	0.180148	0.194064	0.0422241	0.228849	-0.0040339	0.106348	0.0253123	0.272071	0.105334	0.281906	0.0146453	0.154056	NA	-0.245131	0.104739	NA	-0.304861	0.260869	NA	0.0823009	-0.0882773	NA	-0.543199	0.363624	-1.31588	0.059931
FALSE	FALSE	FALSE	FALSE	FALSE	FALSE	FALSE	FALSE	FALSE	FALSE	FALSE	FALSE	FALSE	FALSE	FALSE	FALSE	FALSE	FALSE	FALSE	FALSE	FALSE	FALSE	FALSE	FALSE	0.0380147	-0.090718	-0.253636	-0.0985828	0.0231232	0.0863762	-0.0791732	-0.00446544	-0.110096	-0.272803	0.38039	0.0542275	0.261952	-0.508327	0.00762609	-0.392535	-0.334683	-0.00397288	-0.121235	-0.468635	-0.361207	-0.207045	-0.255319	-0.29901	0.69323	0.0452379
FALSE	FALSE	FALSE	FALSE	FALSE	FALSE	FALSE	FALSE	FALSE	FALSE	FALSE	FALSE	FALSE	FALSE	FALSE	FALSE	FALSE	FALSE	FALSE	FALSE	FALSE	FALSE	FALSE	FALSE	0.667211	0.495024	-0.249754	0.568227	NA	0.115166	-0.306163	0.064314	-0.913646	0.37951	NA	-0.506297	0.192194	NA	0.0071955	0.600841	NA	-0.0668202	-0.171758	NA	0.162799	0.720979	NA	0.203718	NA	NA
FALSE	FALSE	FALSE	FALSE	FALSE	FALSE	FALSE	FALSE	FALSE	FALSE	FALSE	FALSE	FALSE	FALSE	FALSE	FALSE	FALSE	FALSE	FALSE	FALSE	FALSE	FALSE	FALSE	FALSE	-0.0868291	-0.523763	-0.510621	-0.182082	-0.161823	-0.0209551	-0.542605	-0.00863031	-0.0745054	-0.0583077	0.00219456	-0.0639171	-0.227945	-0.450063	-0.498423	-0.0200771	-0.132511	-0.634867	-0.0839667	-0.209017	-0.138814	-0.00920484	-0.256648	-0.718614	0.350158	-0.0480967
FALSE	FALSE	FALSE	FALSE	FALSE	FALSE	FALSE	FALSE	FALSE	FALSE	FALSE	FALSE	FALSE	FALSE	FALSE	FALSE	FALSE	FALSE	FALSE	FALSE	FALSE	FALSE	FALSE	FALSE	-0.963279	0.202589	NA	-0.95288	-0.300065	0.223299	-0.624132	-0.0315364	NA	-0.170686	-0.461319	0.417463	0.202762	0.253825	0.729792	0.0371713	0.0460271	0.15056	-0.241305	-0.0500489	0.497323	0.401303	-0.640436	0.00124125	NA	-0.318461
FALSE	FALSE	FALSE	FALSE	FALSE	FALSE	FALSE	FALSE	FALSE	FALSE	FALSE	FALSE	FALSE	FALSE	FALSE	FALSE	FALSE	FALSE	FALSE	FALSE	FALSE	FALSE	FALSE	FALSE	0.584193	0.140301	-0.192431	-0.0782895	0.143692	-0.367937	0.303225	0.0900042	-0.176578	0.0017302	-0.0149265	-0.589092	0.118493	-0.107152	-0.232735	0.0954519	0.162186	-0.136728	0.249506	0.169225	-0.27965	0.192447	-0.0112094	-0.636822	0.33674	0.330393
FALSE	FALSE	FALSE	FALSE	FALSE	FALSE	FALSE	FALSE	FALSE	FALSE	FALSE	FALSE	FALSE	FALSE	FALSE	FALSE	FALSE	FALSE	FALSE	FALSE	FALSE	FALSE	FALSE	FALSE	0.175173	0.191524	0.257493	0.0924781	-0.0575542	0.12618	-0.0233431	-0.101247	0.116489	0.063641	-0.0920721	0.045625	0.0402612	-0.202762	0.0792928	-0.00694161	-0.173511	0.0243197	0.177089	-0.157044	0.15555	0.348232	-0.015783	-0.0094905	0.0946415	-0.105142
FALSE	FALSE	FALSE	FALSE	FALSE	FALSE	FALSE	FALSE	FALSE	FALSE	FALSE	FALSE	FALSE	FALSE	FALSE	FALSE	FALSE	FALSE	FALSE	FALSE	FALSE	FALSE	FALSE	FALSE	0.715103	0.150113	-0.0378138	0.381505	0.174719	0.0501882	-0.189664	0.0759153	-0.210015	0.26111	0.0754896	-0.0415234	-0.169988	-0.189793	-0.00128457	0.596458	0.242891	NA	0.167101	0.143102	-0.0856966	0.399335	0.0523563	NA	0.76103	-0.213752
FALSE	FALSE	FALSE	FALSE	FALSE	FALSE	FALSE	FALSE	FALSE	FALSE	FALSE	FALSE	FALSE	FALSE	FALSE	FALSE	FALSE	FALSE	FALSE	FALSE	FALSE	FALSE	FALSE	FALSE	-0.144648	-0.0713508	0.10017	-0.316941	7.21366e-05	0.0230424	0.117163	-0.135666	0.0491285	-0.215647	-0.306612	-0.0356239	-0.0300888	-0.0378742	0.0607392	-0.202439	-0.146916	-0.0739095	-0.0698758	-0.238909	0.148561	-0.289157	-0.487692	-0.161694	-0.0696033	0.00768112
FALSE	FALSE	FALSE	FALSE	FALSE	FALSE	FALSE	FALSE	FALSE	FALSE	FALSE	FALSE	FALSE	FALSE	FALSE	FALSE	FALSE	FALSE	FALSE	FALSE	FALSE	FALSE	FALSE	FALSE	-0.312939	0.206379	0.272143	0.10286	0.0575418	0.291368	0.148869	0.17524	-0.0588014	-0.266785	0.0940638	0.315989	-0.14733	-0.216982	0.052555	-0.206712	-0.311852	-0.434695	0.0127832	-0.301939	0.117866	-0.280966	-0.71079	-0.40969	0.358734	0.158703
FALSE	FALSE	FALSE	FALSE	FALSE	FALSE	FALSE	FALSE	FALSE	FALSE	FALSE	FALSE	FALSE	FALSE	FALSE	FALSE	FALSE	FALSE	FALSE	FALSE	FALSE	FALSE	FALSE	FALSE	-0.461263	0.0417289	-0.128014	0.0742314	-0.124857	0.132643	-0.0568063	0.211164	-0.193835	-0.16741	0.014587	0.127211	0.0896337	-0.0489336	-0.222145	0.0309716	-0.227864	-0.251934	-0.325612	-0.0578315	-0.475085	-0.328707	-0.1503	-0.60483	-0.0370291	0.0605026
FALSE	FALSE	FALSE	FALSE	FALSE	FALSE	FALSE	FALSE	FALSE	FALSE	FALSE	FALSE	FALSE	FALSE	FALSE	FALSE	FALSE	FALSE	FALSE	FALSE	FALSE	FALSE	FALSE	FALSE	-0.00733307	-0.331705	-0.341482	0.300768	-0.0790196	-0.821687	0.248535	0.0619326	-0.453649	0.233275	0.145398	-0.683652	-0.280107	-0.0885487	-1.23087	NA	-0.717474	NA	-0.522261	-0.233888	-1.76362	NA	1.15557	NA	-0.199935	-0.0812033
FALSE	FALSE	FALSE	FALSE	FALSE	FALSE	FALSE	FALSE	FALSE	FALSE	FALSE	FALSE	FALSE	FALSE	FALSE	FALSE	FALSE	FALSE	FALSE	FALSE	FALSE	FALSE	FALSE	FALSE	-0.169047	0.0104831	0.0550568	-0.421245	-0.157561	0.0867838	-0.0384359	-0.0889557	0.234533	-0.227016	-0.154454	0.100933	-0.0390584	-0.185993	0.121546	-0.128787	-0.291604	-0.242431	0.00977712	-0.293488	0.181477	-0.341208	-0.62882	0.245933	-0.337412	0.0760522
FALSE	FALSE	FALSE	FALSE	FALSE	FALSE	FALSE	FALSE	FALSE	FALSE	FALSE	FALSE	FALSE	FALSE	FALSE	FALSE	FALSE	FALSE	FALSE	FALSE	FALSE	FALSE	FALSE	FALSE	0.122606	0.00300393	0.166972	-0.175566	0.202472	0.247198	0.0297002	0.134398	-0.0361868	-0.109343	0.0588937	0.296013	0.106348	0.32283	0.356707	-0.0143101	0.134509	-0.119025	0.0180644	-0.0913952	0.205214	-0.185983	-0.643949	-0.468114	0.0333701	0.147985
FALSE	FALSE	FALSE	FALSE	FALSE	FALSE	FALSE	FALSE	FALSE	FALSE	FALSE	FALSE	FALSE	FALSE	FALSE	FALSE	FALSE	FALSE	FALSE	FALSE	FALSE	FALSE	FALSE	FALSE	0.442015	0.283316	0.211635	0.815084	-0.0113525	0.167229	0.110096	0.152805	-0.0859685	0.409472	0.0354905	0.0671829	-0.0158409	-0.0596322	0.172231	0.518535	0.451307	0.682304	0.0880059	0.534935	0.0354313	0.308011	0.225447	-0.171719	0.612117	-0.0219061
FALSE	FALSE	FALSE	FALSE	FALSE	FALSE	FALSE	FALSE	FALSE	FALSE	FALSE	FALSE	FALSE	FALSE	FALSE	FALSE	FALSE	FALSE	FALSE	FALSE	FALSE	FALSE	FALSE	FALSE	0.417056	0.0321526	0.273934	0.500394	-0.174151	0.163756	0.132643	-0.00187429	0.0448062	0.626392	0.25953	0.355701	0.24184	-0.0754642	-0.0652344	0.0863762	-0.046002	0.449957	0.262193	-0.146264	-0.367147	0.448795	0.457653	0.52224	0.397146	-0.1121
FALSE	FALSE	FALSE	FALSE	FALSE	FALSE	FALSE	FALSE	FALSE	FALSE	FALSE	FALSE	FALSE	FALSE	FALSE	FALSE	FALSE	FALSE	FALSE	FALSE	FALSE	FALSE	FALSE	FALSE	-0.115097	-0.274172	NA	0.0492125	NA	-0.0124754	0.458697	-0.049352	NA	0.241718	NA	-0.0201999	0.222805	-0.511873	NA	NA	-0.694925	NA	-0.192216	-0.60027	NA	NA	-0.160533	NA	0.311736	NA
FALSE	FALSE	FALSE	FALSE	FALSE	FALSE	FALSE	FALSE	FALSE	FALSE	FALSE	FALSE	FALSE	FALSE	FALSE	FALSE	FALSE	FALSE	FALSE	FALSE	FALSE	FALSE	FALSE	FALSE	NA	0.284124	-0.581583	0.157302	0.243455	0.0328061	NA	0.924892	0.936746	0.217107	0.695255	0.377782	0.255682	0.845106	0.156008	-0.0513095	0.240623	-0.188891	-0.182606	0.272768	0.0681203	-0.66818	0.32045	-0.147828	-1.2363	-0.259785
FALSE	FALSE	FALSE	FALSE	FALSE	TRUE	TRUE	FALSE	FALSE	FALSE	FALSE	FALSE	FALSE	FALSE	FALSE	FALSE	FALSE	FALSE	FALSE	FALSE	FALSE	TRUE	TRUE	TRUE	0.158208	0.335208	0.250234	0.549916	0.445205	0.131063	-0.486489	0.307037	0.210463	0.0551957	0.60854	0.154474	0.435415	0.714633	0.724388	0.966357	1.38658	0.653977	0.769349	1.20903	1.38489	0.507617	0.679319	0.260722	-0.345583	0.176088
FALSE	FALSE	FALSE	FALSE	FALSE	FALSE	FALSE	FALSE	FALSE	FALSE	FALSE	FALSE	FALSE	FALSE	FALSE	FALSE	FALSE	FALSE	FALSE	FALSE	FALSE	FALSE	FALSE	FALSE	0.166201	-0.100978	-0.0611346	-0.350559	0.0213504	-0.227304	0.0893626	-0.219835	-0.0662614	-0.427169	-0.110764	-0.0732718	-0.263335	0.120279	-0.15946	-0.032433	0.107803	0.0123541	-0.452333	0.216099	-0.16337	-0.497018	-0.490159	-1.03816	0.147828	0.249308
FALSE	FALSE	FALSE	FALSE	FALSE	FALSE	FALSE	FALSE	FALSE	FALSE	FALSE	FALSE	FALSE	FALSE	FALSE	FALSE	FALSE	FALSE	FALSE	FALSE	FALSE	FALSE	FALSE	FALSE	0.15043	-0.121015	-0.0464144	0.0635029	0.00456613	0.14509	0.0281448	-0.0287106	-0.081885	0.0199154	0.132673	0.0113262	NA	-0.234869	0.101516	0.298776	-0.000865357	-0.00482667	NA	0.0373695	0.261172	0.221444	0.130381	-0.304628	0.60739	-0.0705267
FALSE	FALSE	FALSE	FALSE	FALSE	FALSE	FALSE	FALSE	FALSE	FALSE	FALSE	FALSE	FALSE	FALSE	FALSE	FALSE	FALSE	FALSE	FALSE	FALSE	FALSE	FALSE	FALSE	FALSE	-0.00359679	0.13272	-0.117427	-0.241475	0.485196	-0.121188	-0.340459	0.188233	-0.212134	-0.405012	0.453597	0.289475	-0.179139	0.439696	-0.388186	0.0385767	0.545403	-0.272053	-0.445971	0.10386	0.219304	-0.063952	0.380014	0.184015	0.0179219	0.210613
FALSE	FALSE	FALSE	FALSE	FALSE	FALSE	FALSE	FALSE	FALSE	FALSE	FALSE	FALSE	FALSE	FALSE	FALSE	FALSE	FALSE	FALSE	FALSE	FALSE	FALSE	FALSE	FALSE	FALSE	-0.00543476	NA	0.212507	-0.126439	0.134968	-0.0479647	0.0136409	NA	0.515336	0.31313	0.577379	0.321676	NA	0.00151563	NA	-0.136046	NA	-0.0492479	NA	-0.428142	NA	-0.00092362	NA	-0.0953168	NA	0.0719064
FALSE	FALSE	FALSE	FALSE	FALSE	FALSE	FALSE	FALSE	FALSE	FALSE	FALSE	FALSE	FALSE	FALSE	FALSE	FALSE	FALSE	FALSE	FALSE	FALSE	FALSE	FALSE	FALSE	FALSE	NA	NA	-0.143166	-0.0324034	-0.23217	0.320196	NA	NA	-1.08835	-0.233379	-0.673014	0.0350617	NA	-0.713168	NA	NA	-0.173127	NA	NA	-0.0535284	NA	NA	-0.0695647	NA	-0.30091	NA
FALSE	FALSE	FALSE	FALSE	FALSE	FALSE	FALSE	FALSE	TRUE	FALSE	TRUE	FALSE	FALSE	FALSE	FALSE	FALSE	FALSE	FALSE	FALSE	FALSE	FALSE	FALSE	FALSE	FALSE	NA	0.108643	-0.614867	-0.320486	-0.14952	NA	NA	-0.761285	-0.343578	-0.082362	0.0435121	NA	0.288299	0.239856	-0.740505	0.230203	0.407421	0.122606	-0.0449848	0.832771	-0.820567	-0.0290286	-0.226632	-0.322505	NA	-2.11427
FALSE	FALSE	FALSE	FALSE	FALSE	FALSE	FALSE	FALSE	FALSE	FALSE	FALSE	FALSE	FALSE	FALSE	FALSE	FALSE	FALSE	FALSE	FALSE	FALSE	FALSE	FALSE	FALSE	FALSE	0.372618	-0.236462	0.0163537	0.826355	0.424378	-0.204516	0.157173	0.467553	0.0181181	0.147828	0.477161	-0.0553345	NA	-0.426855	-0.0510553	0.193961	0.0285429	NA	NA	0.109265	-0.0139267	-0.107275	0.151763	NA	-0.499524	0.259254
FALSE	FALSE	FALSE	FALSE	FALSE	FALSE	FALSE	TRUE	FALSE	FALSE	FALSE	FALSE	FALSE	FALSE	FALSE	TRUE	FALSE	FALSE	FALSE	FALSE	FALSE	FALSE	FALSE	TRUE	-0.208344	0.0828356	0.0261627	-0.109001	-0.118626	-0.093525	0.467697	0.0076086	0.121581	0.0712135	-0.00389003	-0.349818	NA	0.293766	-0.0818122	-0.769231	-0.63988	0.138421	NA	-0.289598	-0.823016	-1.84115	-1.41224	-1.34568	0.14965	NA
FALSE	FALSE	FALSE	FALSE	FALSE	TRUE	FALSE	TRUE	FALSE	FALSE	FALSE	FALSE	FALSE	FALSE	FALSE	TRUE	FALSE	FALSE	FALSE	FALSE	FALSE	FALSE	FALSE	FALSE	-0.10135	-0.159371	-0.0529249	0.028852	-0.0143553	0.0257376	1.20733	0.354446	0.112022	-0.11785	0.102078	-0.208892	-0.604169	-0.589668	NA	NA	-1.15036	-1.23284	-0.479211	-0.621712	NA	NA	-1.68068	-1.84422	-0.487055	-0.522156
FALSE	FALSE	FALSE	FALSE	FALSE	FALSE	FALSE	FALSE	FALSE	FALSE	FALSE	FALSE	FALSE	FALSE	FALSE	TRUE	FALSE	FALSE	FALSE	FALSE	FALSE	FALSE	FALSE	FALSE	-0.157882	0.0833246	0.0546401	-0.428799	-0.158208	-0.069997	0.490262	-0.0579701	-0.209391	-0.0977797	-0.307895	-0.477781	0.0196308	NA	NA	NA	NA	NA	-0.199156	NA	NA	NA	NA	NA	0.090718	0.195682
FALSE	FALSE	FALSE	FALSE	FALSE	FALSE	FALSE	TRUE	FALSE	FALSE	FALSE	FALSE	FALSE	FALSE	FALSE	TRUE	FALSE	FALSE	FALSE	FALSE	FALSE	FALSE	FALSE	TRUE	-0.16351	-0.343692	0.339137	-0.168609	-0.373954	0.083792	0.982291	0.11796	0.175778	0.328032	-0.0567222	0.137553	-0.138473	0.139633	0.253021	-1.14248	-0.438399	-0.399235	-0.191442	-0.749148	-0.36614	-1.2632	-2.01974	-1.0263	0.249142	-0.483468
FALSE	FALSE	FALSE	FALSE	FALSE	FALSE	FALSE	FALSE	FALSE	FALSE	FALSE	FALSE	FALSE	FALSE	FALSE	FALSE	FALSE	FALSE	FALSE	FALSE	FALSE	FALSE	FALSE	FALSE	NA	-0.123931	0.852558	-0.379095	-0.714136	NA	NA	-0.809744	0.829998	0.312433	-0.165944	NA	NA	-0.0306892	-0.226898	NA	NA	NA	NA	0.432046	0.148289	NA	NA	NA	0.373954	-0.493032
FALSE	FALSE	FALSE	FALSE	FALSE	FALSE	FALSE	FALSE	FALSE	FALSE	FALSE	FALSE	FALSE	FALSE	FALSE	FALSE	FALSE	FALSE	FALSE	FALSE	FALSE	FALSE	FALSE	FALSE	0.241352	-0.102457	-0.12803	0.0485152	0.0866606	0.10286	0.445727	0.174507	-0.559443	0.081885	-0.0482362	-0.0576929	0.412619	0.499504	0.194339	0.0176369	0.00833395	0.165044	0.268674	0.0944643	0.0193458	0.202888	-0.307312	-0.0893626	-0.0775281	0.242465
FALSE	FALSE	FALSE	FALSE	FALSE	FALSE	FALSE	FALSE	FALSE	FALSE	FALSE	FALSE	FALSE	FALSE	FALSE	FALSE	FALSE	FALSE	FALSE	FALSE	FALSE	FALSE	FALSE	FALSE	-0.0154909	0.125368	0.457332	0.0325241	0.173531	NA	0.118094	0.0920633	0.281088	-0.00591272	-0.24123	NA	-0.378569	-0.0110662	0.383497	-0.156386	-0.0147838	0.237197	0.211012	-0.187641	0.314428	0.173383	-0.0779266	0.183179	0.124725	-0.133958
FALSE	FALSE	FALSE	FALSE	FALSE	FALSE	FALSE	FALSE	FALSE	FALSE	FALSE	FALSE	FALSE	FALSE	FALSE	FALSE	FALSE	FALSE	FALSE	FALSE	FALSE	FALSE	FALSE	FALSE	0.185867	0.331663	-0.0160743	-0.0732263	-0.411209	0.0275787	0.0705267	0.196343	0.301639	0.0697022	0.00801475	-0.03492	-0.0343228	-0.682483	0.0284277	0.125122	-0.368377	0.0100637	-0.0173586	-0.346645	-0.0691522	0.159371	-0.0197731	-0.594549	0.0415234	-0.0263043
FALSE	FALSE	FALSE	FALSE	FALSE	FALSE	FALSE	FALSE	FALSE	FALSE	FALSE	FALSE	FALSE	FALSE	FALSE	FALSE	FALSE	FALSE	FALSE	FALSE	FALSE	FALSE	FALSE	FALSE	0.3122	-0.143655	0.315102	-0.0667446	-0.0494914	0.291839	-0.153511	0.131076	0.306859	-0.015695	0.0257938	-0.141564	0.535356	0.184638	0.446362	0.206018	0.29658	0.229957	0.301822	0.141589	0.219102	-0.225498	0.0563412	0.033924	0.210015	-0.0443242
FALSE	FALSE	FALSE	FALSE	FALSE	FALSE	FALSE	FALSE	FALSE	FALSE	FALSE	FALSE	FALSE	FALSE	FALSE	FALSE	FALSE	FALSE	FALSE	FALSE	FALSE	FALSE	FALSE	FALSE	-0.0922479	0.010425	0.0629506	0.0357647	-0.0359054	0.0650208	0.0743684	-0.0071955	0.0890218	0.00360224	0.0287195	0.0771932	0.0469799	-0.122474	0.159887	-0.0920787	-0.026021	-0.0340717	0.067088	-0.14509	0.246053	0.0347792	-0.0526941	-0.1137	NA	-0.0475384
FALSE	FALSE	FALSE	FALSE	FALSE	FALSE	FALSE	FALSE	FALSE	FALSE	FALSE	FALSE	FALSE	FALSE	FALSE	FALSE	FALSE	FALSE	FALSE	FALSE	FALSE	FALSE	FALSE	FALSE	0.021764	-0.0859685	0.599032	-0.18007	0.308877	-0.381066	0.304161	0.0686649	0.370583	-0.0219362	0.578198	0.00866773	-0.314876	0.0250743	0.197111	0.0695647	NA	NA	-0.182049	-0.136979	-0.429214	0.00230647	NA	NA	0.0957219	0.145478
FALSE	FALSE	FALSE	FALSE	FALSE	FALSE	FALSE	FALSE	FALSE	FALSE	FALSE	FALSE	FALSE	FALSE	FALSE	FALSE	FALSE	FALSE	FALSE	FALSE	FALSE	FALSE	FALSE	FALSE	NA	0.322776	0.0542233	NA	0.348078	-0.362028	NA	0.293377	0.67098	NA	0.31991	0.686801	-0.418601	0.0995717	-0.507296	NA	-1.14561	NA	-0.0865074	-0.088413	-0.0528332	NA	-0.766892	NA	-0.433214	-0.508936
FALSE	FALSE	FALSE	FALSE	FALSE	FALSE	FALSE	FALSE	FALSE	FALSE	FALSE	FALSE	FALSE	FALSE	FALSE	TRUE	FALSE	FALSE	FALSE	FALSE	FALSE	FALSE	TRUE	TRUE	0.261591	-0.532666	0.549916	-0.369669	-0.669662	0.337654	-0.242584	-0.572599	-0.474047	-0.0470105	-0.270469	-0.293135	0.695816	1.00251	0.603407	0.346645	0.902308	0.766807	-0.422308	-0.690819	-0.298893	0.200379	0.686499	0.862575	0.0190614	-0.744419
FALSE	FALSE	FALSE	FALSE	FALSE	FALSE	FALSE	FALSE	FALSE	FALSE	FALSE	FALSE	FALSE	FALSE	FALSE	FALSE	FALSE	FALSE	FALSE	FALSE	FALSE	FALSE	FALSE	FALSE	0.40523	NA	-0.580569	0.0949116	-0.374956	0.00891709	0.0469799	NA	-0.188781	0.0881416	0.16469	0.258373	0.0292762	NA	NA	NA	0.0819344	-0.541912	-0.263109	NA	NA	NA	-0.132906	-0.297368	-0.682233	0.257545
FALSE	FALSE	FALSE	FALSE	FALSE	FALSE	FALSE	FALSE	FALSE	FALSE	FALSE	FALSE	FALSE	FALSE	FALSE	FALSE	FALSE	FALSE	FALSE	FALSE	FALSE	FALSE	FALSE	FALSE	NA	-0.0282862	-0.101149	-0.0875034	0.00443589	0.281075	NA	0.0667749	0.036807	0.217851	0.363549	0.683947	0.170951	0.100221	-0.0430364	-0.124975	0.209228	NA	-0.18313	-0.395392	0.29108	-0.120106	0.706653	NA	-0.163026	NA
FALSE	FALSE	FALSE	FALSE	FALSE	FALSE	FALSE	FALSE	FALSE	FALSE	FALSE	FALSE	FALSE	FALSE	FALSE	FALSE	FALSE	FALSE	FALSE	FALSE	FALSE	FALSE	FALSE	FALSE	0.178874	0.276992	0.23634	0.15082	NA	0.414136	-0.0626556	0.211481	0.260618	0.00028851	NA	0.223626	0.463622	0.540421	0.781402	0.38405	0.183621	0.547055	0.0957219	0.199852	0.544687	0.651591	0.309377	0.510868	0.129349	0.437252
FALSE	FALSE	FALSE	FALSE	FALSE	FALSE	FALSE	FALSE	FALSE	FALSE	FALSE	FALSE	FALSE	FALSE	FALSE	FALSE	FALSE	FALSE	FALSE	FALSE	FALSE	FALSE	FALSE	FALSE	NA	-0.694747	-0.271096	0.228726	-0.165172	0.486663	NA	-0.575409	-0.101247	0.462995	-0.03492	0.268956	-0.496896	-1.08447	0.173383	-1.25003	-0.851519	-0.793357	0.120086	-0.790188	0.115191	-0.199719	-1.23554	-0.574828	-0.599746	-0.560911
FALSE	FALSE	FALSE	FALSE	FALSE	FALSE	FALSE	FALSE	FALSE	FALSE	FALSE	FALSE	FALSE	FALSE	FALSE	FALSE	FALSE	FALSE	FALSE	FALSE	FALSE	FALSE	FALSE	FALSE	0.205393	0.291151	-0.0119225	0.381062	-0.0994972	0.139208	-0.356809	0.0217897	0.0569113	0.354114	0.385752	0.304131	0.0794293	0.0435567	-0.155213	-0.252329	-0.153157	-0.624866	-0.189927	-0.0539454	-0.13829	-0.0216286	-0.00920383	-0.231924	-0.108114	0.000476168
FALSE	FALSE	FALSE	FALSE	FALSE	FALSE	FALSE	FALSE	FALSE	FALSE	FALSE	FALSE	FALSE	FALSE	FALSE	FALSE	FALSE	FALSE	FALSE	FALSE	FALSE	FALSE	FALSE	FALSE	0.038998	0.0214675	0.0258793	0.153027	0.0167163	0.00518438	0.0150693	0.0607734	0.0035534	0.0526941	-0.0698396	0.0776651	-0.0260729	0.174687	0.0878701	-0.0875494	0.0780306	-0.0151118	0.0585243	0.0833246	0.0899889	0.131194	0.184211	0.16196	-0.184769	-0.00561557
FALSE	FALSE	FALSE	FALSE	FALSE	FALSE	FALSE	FALSE	FALSE	FALSE	FALSE	FALSE	FALSE	FALSE	FALSE	FALSE	FALSE	FALSE	FALSE	FALSE	FALSE	FALSE	FALSE	FALSE	0.00561557	-0.339935	0.0144981	-0.0410757	-0.571822	-0.0525807	0.285698	-0.298424	0.026543	0.243182	-0.41045	-0.109294	-0.14221	-0.310805	-0.101707	-0.265379	-0.390448	-0.258563	0.054779	-0.390778	0.252587	0.10541	-0.152508	-0.0848807	0.421695	-0.25882
FALSE	FALSE	FALSE	FALSE	FALSE	FALSE	FALSE	FALSE	FALSE	FALSE	FALSE	FALSE	FALSE	FALSE	FALSE	FALSE	FALSE	FALSE	FALSE	FALSE	FALSE	FALSE	FALSE	FALSE	-0.232311	-0.253384	-0.291433	-0.744632	-0.190425	0.247441	0.494057	-0.230326	-0.297954	-0.433818	-0.523662	-0.754545	0.121148	-0.661567	0.0187766	-0.816596	NA	-0.144584	0.128689	-0.289008	-0.506297	-0.598544	NA	-0.561008	-0.245147	0.242294
FALSE	FALSE	FALSE	FALSE	FALSE	FALSE	FALSE	FALSE	FALSE	FALSE	FALSE	FALSE	FALSE	FALSE	FALSE	FALSE	FALSE	FALSE	FALSE	FALSE	FALSE	FALSE	FALSE	FALSE	NA	NA	-0.0366591	-0.214642	NA	0.0423642	NA	NA	-0.068602	-0.140985	NA	0.105644	NA	NA	-0.231261	NA	NA	NA	NA	NA	-0.482642	NA	NA	NA	0.165944	-0.27274
FALSE	FALSE	FALSE	FALSE	FALSE	FALSE	FALSE	FALSE	FALSE	FALSE	FALSE	FALSE	FALSE	FALSE	FALSE	FALSE	FALSE	FALSE	FALSE	FALSE	FALSE	FALSE	FALSE	FALSE	-0.444223	-0.428142	-0.0400815	0.191689	-0.00518438	0.369494	0.41186	-0.0641931	-0.0350608	0.306029	0.0476963	-0.156526	0.261952	-0.20201	-0.251333	-0.263421	-0.429643	-0.0283075	0.0117819	0.0408382	-0.659285	-0.386393	-0.0594937	-0.348346	-0.137457	-0.168899
FALSE	FALSE	FALSE	FALSE	FALSE	FALSE	FALSE	FALSE	FALSE	FALSE	FALSE	FALSE	FALSE	FALSE	FALSE	FALSE	FALSE	FALSE	FALSE	FALSE	FALSE	FALSE	FALSE	FALSE	0.0437644	NA	-0.511362	NA	0.198957	NA	0.697507	NA	-0.821547	NA	0.23989	NA	NA	NA	0.119688	0.927593	NA	NA	NA	NA	-0.835762	0.713608	NA	NA	NA	NA
FALSE	FALSE	FALSE	FALSE	FALSE	FALSE	FALSE	FALSE	FALSE	FALSE	FALSE	FALSE	FALSE	FALSE	FALSE	FALSE	FALSE	FALSE	FALSE	FALSE	FALSE	FALSE	FALSE	FALSE	-0.00038958	0.0946337	0.0152121	0.0999011	0.0239004	0.0411028	-0.11652	0.053868	0.0346183	0.0586628	-0.055751	0.110137	-0.0912486	0.201974	0.165687	0.0957219	0.334807	0.381062	0.137766	0.30333	0.167523	0.318577	0.393937	0.424649	-0.182491	0.0396366
FALSE	FALSE	FALSE	FALSE	FALSE	FALSE	FALSE	FALSE	FALSE	FALSE	FALSE	FALSE	FALSE	FALSE	FALSE	FALSE	FALSE	FALSE	FALSE	FALSE	FALSE	FALSE	FALSE	FALSE	0.0356239	-0.117828	-0.171287	0.219339	-0.00532812	0.0113525	0.0166389	0.0234751	-0.191184	-0.0465783	0.141637	0.0011113	0.240986	0.0567313	0.102322	0.395611	-0.108223	0.175812	0.462681	0.368551	-0.0357647	0.314523	0.395416	0.0424568	0.673285	0.094187
FALSE	FALSE	FALSE	FALSE	FALSE	TRUE	FALSE	FALSE	FALSE	FALSE	FALSE	FALSE	FALSE	FALSE	FALSE	FALSE	FALSE	FALSE	FALSE	FALSE	FALSE	TRUE	TRUE	FALSE	0.0930192	0.167604	0.200128	0.391328	-0.333653	-0.114754	-0.0193166	0.0241351	0.376845	0.125783	0.167361	-0.0651587	0.788769	1.09597	0.0976108	1.1234	1.17056	1.16556	1.06005	1.01491	0.324997	0.283448	0.790484	0.237643	-0.00168894	0.314248
FALSE	FALSE	FALSE	FALSE	FALSE	TRUE	FALSE	FALSE	FALSE	FALSE	FALSE	FALSE	FALSE	FALSE	FALSE	FALSE	FALSE	FALSE	FALSE	FALSE	FALSE	FALSE	FALSE	FALSE	0.119024	0.180103	0.231064	-0.12301	-0.143393	0.0139267	-0.13329	-0.00877371	0.143198	0.1149	0.2124	0.240162	0.644502	0.891295	0.963252	1.19698	1.22604	1.20107	0.731357	1.01675	1.22587	0.453017	0.499341	0.466975	-0.205979	-0.239887
FALSE	FALSE	FALSE	FALSE	TRUE	TRUE	FALSE	FALSE	FALSE	FALSE	FALSE	FALSE	FALSE	FALSE	FALSE	FALSE	FALSE	FALSE	FALSE	FALSE	FALSE	FALSE	FALSE	FALSE	-0.386751	0.543173	NA	-0.157319	-0.291486	1.58727	-0.880099	0.352603	NA	0.874285	0.246105	0.401254	1.10293	1.01421	1.17728	1.64016	1.65036	1.30941	0.585828	1.09807	0.919943	0.311038	0.478668	0.114316	NA	-1.04222
FALSE	FALSE	FALSE	FALSE	FALSE	FALSE	FALSE	TRUE	FALSE	FALSE	FALSE	FALSE	FALSE	FALSE	FALSE	FALSE	FALSE	FALSE	FALSE	FALSE	FALSE	FALSE	FALSE	TRUE	NA	NA	NA	NA	NA	0.00389003	NA	NA	NA	NA	NA	0.370117	0.143524	-0.796764	-0.844665	0.244644	0.500055	0.778545	0.655535	1.47839	-0.0989585	1.25623	1.13109	1.17814	NA	NA
FALSE	FALSE	FALSE	FALSE	FALSE	FALSE	FALSE	TRUE	TRUE	TRUE	FALSE	FALSE	FALSE	FALSE	FALSE	TRUE	FALSE	FALSE	FALSE	FALSE	FALSE	FALSE	FALSE	TRUE	0.844546	0.891563	0.747344	1.04824	NA	0.878843	0.830985	0.369278	0.0399183	0.200128	NA	0.746592	NA	NA	0.146786	0.532666	-0.138814	-0.0770715	NA	NA	-0.303693	1.82383	1.13324	0.878507	1.57139	0.95632
FALSE	FALSE	FALSE	FALSE	FALSE	FALSE	FALSE	FALSE	FALSE	FALSE	FALSE	FALSE	FALSE	FALSE	FALSE	FALSE	FALSE	FALSE	FALSE	FALSE	FALSE	FALSE	FALSE	FALSE	0.286053	-0.0408223	-0.466357	0.399663	-0.272382	-0.38024	-0.197418	-0.470615	-0.326652	-0.106638	-0.164271	-0.382391	0.322505	-0.321466	-0.399235	0.649294	-0.177089	-0.345858	0.0761486	0.248142	-0.390998	0.445197	0.00889997	-0.493135	NA	-0.139339
FALSE	FALSE	FALSE	FALSE	FALSE	FALSE	FALSE	FALSE	FALSE	FALSE	FALSE	FALSE	FALSE	FALSE	FALSE	FALSE	FALSE	FALSE	FALSE	FALSE	FALSE	FALSE	FALSE	FALSE	NA	-0.197488	-0.164286	0.404576	NA	-0.379864	NA	0.300342	0.03811	-0.177066	NA	0.262434	0.246712	-0.378734	-0.490051	-0.310254	NA	NA	0.228357	0.196591	0.30075	0.0798389	NA	NA	NA	NA
FALSE	FALSE	FALSE	FALSE	FALSE	FALSE	FALSE	FALSE	FALSE	FALSE	FALSE	FALSE	FALSE	FALSE	FALSE	FALSE	FALSE	FALSE	FALSE	FALSE	FALSE	FALSE	FALSE	FALSE	0.0385767	-0.0368901	-0.283123	-0.151314	0.197666	-0.140364	-0.415576	-0.408603	-0.0258793	0.0946415	0.172409	0.253223	0.0374525	0.084135	0.130008	-0.208378	0.3052	0.0585243	0.0869196	-0.0254541	0.080454	0.0436245	0.0836151	-0.165815	0.269392	0.215128
FALSE	FALSE	FALSE	FALSE	FALSE	FALSE	FALSE	FALSE	FALSE	FALSE	FALSE	FALSE	FALSE	FALSE	FALSE	FALSE	FALSE	FALSE	FALSE	FALSE	FALSE	FALSE	FALSE	FALSE	0.355355	0.138092	0.421802	0.263876	0.246087	0.5431	-0.204333	0.0527752	0.148881	0.406754	0.6539	0.747899	-0.171547	0.465859	-0.583268	0.282973	0.648078	0.370499	0.531369	-0.218719	-0.128029	0.234133	0.0961596	0.0817512	0.136454	0.120875
FALSE	FALSE	FALSE	FALSE	FALSE	FALSE	FALSE	FALSE	FALSE	FALSE	FALSE	FALSE	FALSE	FALSE	FALSE	FALSE	FALSE	FALSE	FALSE	FALSE	FALSE	FALSE	FALSE	FALSE	NA	-0.619272	-0.585107	0.0113525	-0.574053	NA	NA	-0.457857	-0.169412	-0.397676	-0.0299829	NA	NA	-0.0220482	-1.15319	NA	0.101583	-0.222582	NA	-0.102591	-0.383276	NA	-0.21176	-0.175684	-0.40788	-0.304978
FALSE	FALSE	FALSE	FALSE	FALSE	FALSE	FALSE	FALSE	FALSE	FALSE	FALSE	FALSE	FALSE	FALSE	FALSE	FALSE	FALSE	FALSE	FALSE	FALSE	FALSE	FALSE	FALSE	FALSE	-0.0500543	-0.182819	-0.0804082	-0.0668806	-0.0187766	-0.480518	0.285343	0.000952493	0.227624	0.215368	0.48217	0.0203843	-0.205347	-0.235114	-0.505349	-0.23304	NA	-0.333552	-0.372206	0.559515	-0.0740944	-0.268938	NA	-0.606537	-0.415191	-0.0650208
FALSE	FALSE	FALSE	FALSE	FALSE	FALSE	FALSE	FALSE	TRUE	TRUE	FALSE	FALSE	FALSE	FALSE	FALSE	FALSE	TRUE	TRUE	FALSE	FALSE	FALSE	FALSE	FALSE	FALSE	-0.549852	-0.168385	-1.07576	-0.485762	0.0298531	-0.730656	-0.431793	0.0348548	-0.214249	-0.0769497	0.113661	0.045491	-0.892232	-0.300065	-0.894858	-0.258046	-0.161823	-0.00021642	-0.223104	0.295996	-0.286881	-1.08838	-0.620493	-0.755998	-1.54372	-1.06025
FALSE	FALSE	FALSE	FALSE	FALSE	FALSE	FALSE	FALSE	FALSE	FALSE	FALSE	FALSE	FALSE	FALSE	FALSE	FALSE	FALSE	FALSE	FALSE	FALSE	FALSE	FALSE	FALSE	FALSE	0.0508847	0.455752	-0.0688162	0.185232	-0.0282862	0.284751	0.0714881	0.212952	-0.559834	0.119157	0.0973475	0.13841	-0.244771	-0.204516	-0.380634	-0.241526	-0.212507	0.219339	0.0346383	0.190256	-0.153416	-0.166665	-0.209266	0.00749258	0.0322419	-0.067088
FALSE	FALSE	FALSE	FALSE	FALSE	FALSE	FALSE	FALSE	FALSE	FALSE	FALSE	FALSE	FALSE	FALSE	FALSE	FALSE	FALSE	FALSE	FALSE	FALSE	FALSE	FALSE	FALSE	FALSE	0.0292762	0.111867	0.397255	-0.0632132	0.20533	0.537843	-0.0462356	-0.0784732	0.184326	0.0486547	-0.434134	0.279179	0.316725	0.655217	1.12519	0.280362	0.221438	0.471135	-0.307609	0.118304	0.623732	0.404576	0.364199	0.504162	0.466236	0.953691
FALSE	FALSE	FALSE	FALSE	FALSE	FALSE	FALSE	FALSE	FALSE	FALSE	FALSE	FALSE	FALSE	FALSE	FALSE	FALSE	FALSE	FALSE	FALSE	FALSE	FALSE	FALSE	FALSE	FALSE	0.242938	0.0216872	-0.145589	0.196355	0.339765	0.0457225	-0.0121407	0.267913	0.322523	0.189034	0.629345	0.279406	-0.169193	0.0189511	0.0545012	-0.0631378	-0.0302654	-0.354206	-0.163139	0.170573	0.00939361	-0.451425	-0.111966	-0.626019	-0.145781	-0.251446
FALSE	FALSE	FALSE	FALSE	FALSE	FALSE	FALSE	FALSE	FALSE	FALSE	FALSE	FALSE	FALSE	FALSE	FALSE	FALSE	FALSE	FALSE	FALSE	FALSE	FALSE	FALSE	FALSE	FALSE	0.235359	0.413058	0.422341	0.0381552	0.097965	0.446468	0.37629	-0.116099	0.464644	0.277033	-0.126973	0.503609	-0.52197	0.0655967	0.380508	0.287354	-0.136979	0.157432	-0.00223791	-0.143524	0.155293	0.063779	-0.0422241	-0.480472	0.726046	0.103007
FALSE	FALSE	FALSE	FALSE	FALSE	FALSE	FALSE	FALSE	FALSE	FALSE	FALSE	FALSE	FALSE	FALSE	FALSE	FALSE	FALSE	FALSE	FALSE	FALSE	FALSE	FALSE	FALSE	FALSE	-0.239055	-0.468323	-0.185409	-0.137346	-0.49774	-0.12803	-0.196426	-0.429	-0.110764	0.0846086	-0.225028	0.138108	-0.147506	-0.398569	0.366364	0.152248	0.0538231	0.210015	0.0529723	-0.566084	0.105877	0.262433	-0.307195	-0.0302654	-0.786149	-0.487178
TRUE	FALSE	FALSE	FALSE	TRUE	FALSE	FALSE	TRUE	FALSE	TRUE	FALSE	FALSE	FALSE	FALSE	FALSE	FALSE	TRUE	TRUE	FALSE	FALSE	FALSE	FALSE	FALSE	FALSE	0.400101	1.60955	1.40828	1.1447	NA	0.735089	-0.150657	0.741686	0.900745	0.0230424	NA	0.639512	1.23499	NA	1.12922	NA	0.531073	0.763582	-0.030575	NA	0.43907	1.89774	1.49944	1.25209	0.179256	1.396
FALSE	FALSE	FALSE	FALSE	FALSE	FALSE	FALSE	FALSE	FALSE	FALSE	FALSE	FALSE	FALSE	FALSE	FALSE	FALSE	FALSE	FALSE	FALSE	FALSE	FALSE	FALSE	FALSE	FALSE	0.00115369	-0.2444	-0.513008	-0.07268	0.0959746	NA	-0.107959	-0.641454	-0.267236	-0.123937	-0.00302648	NA	-0.0488599	0.145733	NA	-0.343769	0.340587	0.143393	-0.010643	0.20224	NA	-0.122633	0.255288	0.0577971	-0.278689	-0.257011
FALSE	FALSE	FALSE	FALSE	FALSE	FALSE	FALSE	FALSE	FALSE	FALSE	FALSE	FALSE	FALSE	FALSE	FALSE	FALSE	FALSE	FALSE	FALSE	FALSE	FALSE	FALSE	FALSE	FALSE	0.0518593	0.0410015	-0.0526406	0.0136409	0.141987	-0.269686	-0.156675	-0.304394	-0.0206267	0.0432045	0.0227127	-0.122739	-0.0655061	-0.0951818	0.141564	0.236952	0.148481	0.146655	0.0416635	-0.120219	0.0329347	0.0651587	-0.111165	0.0538381	-0.166325	-0.0500489
FALSE	FALSE	FALSE	FALSE	FALSE	FALSE	FALSE	FALSE	FALSE	FALSE	FALSE	FALSE	FALSE	FALSE	FALSE	FALSE	FALSE	FALSE	FALSE	FALSE	FALSE	FALSE	FALSE	FALSE	0.934705	0.311972	0.665029	0.387583	0.0542275	0.368936	0.625738	0.631735	0.380596	0.0346383	-0.331247	0.0655816	0.40806	0.0376953	0.507211	0.499782	-0.0712135	NA	-0.0168769	-0.398569	-0.83212	0.336169	0.00827591	NA	0.50924	NA
FALSE	FALSE	FALSE	FALSE	FALSE	FALSE	FALSE	FALSE	FALSE	FALSE	FALSE	FALSE	FALSE	FALSE	FALSE	FALSE	FALSE	FALSE	FALSE	FALSE	FALSE	FALSE	FALSE	FALSE	0.0821576	-0.29901	0.175045	0.010923	0.0642536	0.476537	0.286881	-0.111165	0.11796	-0.0613303	-0.0751903	0.393065	-0.285829	-0.0982848	-0.0306192	-0.255649	-0.00100953	0.0478175	0.152378	-0.0479571	-0.0436245	0.162855	-0.176706	-0.0275787	0.0922074	-0.1145
FALSE	FALSE	FALSE	FALSE	FALSE	FALSE	FALSE	FALSE	FALSE	FALSE	FALSE	FALSE	FALSE	FALSE	FALSE	FALSE	FALSE	FALSE	FALSE	FALSE	FALSE	FALSE	FALSE	FALSE	-0.275315	-0.10608	0.145873	0.0201999	-0.169925	0.496513	-0.293872	-0.127501	0.0970697	0.196481	-0.154972	0.478306	-0.222953	-0.296311	-0.300271	-0.355387	-0.010923	-0.0141353	-0.0815527	-0.469573	-0.2806	0.191184	0.0936173	-0.0204844	-0.27694	-0.295135
FALSE	FALSE	FALSE	FALSE	FALSE	FALSE	FALSE	FALSE	FALSE	FALSE	FALSE	FALSE	FALSE	FALSE	FALSE	FALSE	FALSE	FALSE	FALSE	FALSE	FALSE	FALSE	FALSE	FALSE	0.304978	0.317427	-0.183343	0.407842	0.120514	-0.00433459	0.349705	0.136648	0.12751	-0.11441	0.255426	0.0465783	0.654985	-0.173127	0.0335111	0.351741	-0.0694272	-0.375908	0.0861044	0.00472534	-0.452279	0.224411	0.250955	-0.286408	0.450591	0.348298
FALSE	FALSE	FALSE	FALSE	FALSE	FALSE	FALSE	FALSE	FALSE	FALSE	FALSE	FALSE	FALSE	FALSE	FALSE	FALSE	FALSE	FALSE	FALSE	FALSE	FALSE	FALSE	FALSE	FALSE	0.435735	0.25484	0.373843	0.232047	-0.0852887	0.428357	0.77484	0.509861	0.406426	-0.166908	-0.0669502	-0.0760117	-0.364775	-1.0899	-0.596209	-0.337521	-0.680954	-0.541114	-0.0680598	-0.487383	-0.384823	-0.535562	-0.713256	-1.11096	0.187261	-0.0344975
FALSE	FALSE	FALSE	FALSE	FALSE	FALSE	FALSE	FALSE	FALSE	FALSE	FALSE	FALSE	FALSE	FALSE	FALSE	FALSE	FALSE	FALSE	FALSE	FALSE	FALSE	FALSE	FALSE	FALSE	NA	-0.000432744	0.304277	-0.199537	0.00326418	-0.0515636	NA	0.0182204	0.0840126	0.0473988	-0.14483	0.0254266	0.0447438	0.0412538	0.245374	0.515612	0.416789	0.62293	0.303109	0.609178	0.449296	0.232538	0.219892	-0.0863762	-0.322108	0.0766302
FALSE	FALSE	FALSE	FALSE	FALSE	FALSE	FALSE	FALSE	FALSE	FALSE	FALSE	FALSE	FALSE	FALSE	FALSE	FALSE	FALSE	FALSE	FALSE	FALSE	FALSE	FALSE	FALSE	FALSE	-0.468232	-0.946806	-0.36736	-0.0481139	0.368681	-0.183392	-0.0204868	0.0772845	0.437037	0.491083	0.615088	0.0358306	0.404794	0.654308	NA	0.845028	1.15804	0.426855	0.499068	0.951485	NA	0.300885	1.15082	0.23545	-0.340587	-0.560813
FALSE	FALSE	FALSE	TRUE	TRUE	TRUE	FALSE	FALSE	FALSE	FALSE	FALSE	FALSE	FALSE	FALSE	FALSE	FALSE	FALSE	FALSE	FALSE	TRUE	TRUE	TRUE	FALSE	FALSE	0.27023	0.762926	-0.205946	0.428035	0.534203	0.508429	0.444773	0.564371	0.255977	1.7946	1.86949	1.92956	0.746915	1.42163	1.32458	0.949049	1.56162	1.14431	0.748805	0.962182	0.879436	-0.158301	0.359435	-0.0615688	0.547746	1.24605
FALSE	FALSE	FALSE	FALSE	FALSE	FALSE	FALSE	FALSE	FALSE	FALSE	FALSE	FALSE	FALSE	FALSE	FALSE	FALSE	FALSE	FALSE	FALSE	FALSE	FALSE	FALSE	FALSE	FALSE	0.295605	-0.300417	0.344033	NA	0.124566	-0.104977	-0.321171	0.498607	-0.0017302	NA	-0.277628	0.193107	-0.00346663	0.272123	NA	NA	NA	NA	-0.0568513	-0.4609	NA	NA	NA	NA	-0.12751	0.491348
FALSE	FALSE	FALSE	FALSE	FALSE	FALSE	FALSE	FALSE	FALSE	FALSE	FALSE	FALSE	FALSE	FALSE	FALSE	FALSE	FALSE	FALSE	FALSE	FALSE	FALSE	FALSE	FALSE	FALSE	NA	NA	NA	-0.251899	-0.572599	NA	NA	NA	NA	1.39813	-0.267236	NA	-0.285601	0.314266	NA	-0.321261	0.599112	-0.13668	0.552279	0.82741	NA	-0.663031	NA	-0.794021	NA	NA
FALSE	FALSE	FALSE	FALSE	FALSE	FALSE	FALSE	FALSE	FALSE	FALSE	FALSE	FALSE	FALSE	FALSE	FALSE	FALSE	FALSE	FALSE	FALSE	FALSE	FALSE	FALSE	FALSE	FALSE	NA	NA	NA	-0.216351	0.602066	-0.247012	NA	NA	NA	-0.167231	0.627115	0.310737	NA	-0.138421	-0.697921	NA	0.284757	-0.506271	NA	-0.0536674	-0.199374	NA	0.426083	0.274809	-0.678303	-0.248049
FALSE	FALSE	FALSE	FALSE	FALSE	FALSE	FALSE	FALSE	TRUE	FALSE	FALSE	FALSE	FALSE	FALSE	FALSE	FALSE	TRUE	FALSE	FALSE	FALSE	FALSE	FALSE	FALSE	FALSE	-0.264755	-1.16092	-0.618429	-0.643045	-0.693498	-0.618251	-0.561005	-0.262914	-0.182819	-0.166227	0.31651	-0.264476	-0.55112	-0.643487	-0.364979	-0.283984	-0.679874	-0.148705	-0.172279	-0.0588014	-0.224287	-0.414307	-0.570366	-0.410884	-1.00668	-1.15101
FALSE	FALSE	FALSE	FALSE	FALSE	FALSE	FALSE	FALSE	FALSE	FALSE	FALSE	FALSE	FALSE	FALSE	FALSE	FALSE	FALSE	FALSE	FALSE	FALSE	FALSE	FALSE	FALSE	FALSE	0.0866479	0.109468	-0.301053	0.663117	0.246259	NA	0.135929	-0.0071955	-0.645425	0.399335	-0.458277	NA	NA	NA	0.0801119	NA	0.0747905	-0.461819	NA	NA	0.38811	NA	0.148161	-0.370945	0.132774	0.410294
FALSE	FALSE	FALSE	FALSE	FALSE	FALSE	FALSE	FALSE	FALSE	FALSE	FALSE	FALSE	FALSE	FALSE	FALSE	FALSE	FALSE	FALSE	FALSE	FALSE	FALSE	FALSE	FALSE	FALSE	0.0104934	0.0148639	0.0129262	-0.0132905	-0.0216219	-0.0414765	0.0411028	-0.0450235	0.1274	-0.0364371	-0.0199154	0.0799354	-0.0116607	-0.0227584	0.203138	-0.0870283	-0.107822	0.00489684	-0.200681	-0.181293	-0.0839282	0.135666	-0.141825	-0.0100637	0.075738	0.161363
FALSE	FALSE	FALSE	FALSE	FALSE	FALSE	FALSE	FALSE	FALSE	FALSE	FALSE	FALSE	FALSE	FALSE	FALSE	FALSE	FALSE	FALSE	FALSE	FALSE	FALSE	FALSE	FALSE	FALSE	-0.0661706	-0.090447	-0.0835539	-0.136934	-0.168385	0.184852	0.244035	0.065174	-0.1125	0.522458	0.430217	0.0320936	0.591584	0.197914	0.443819	0.244278	-0.0846086	0.217975	0.2806	-0.0743684	-0.192573	-0.281369	-0.448161	-0.418999	-0.221236	-0.0347792
FALSE	FALSE	FALSE	FALSE	FALSE	FALSE	FALSE	FALSE	FALSE	FALSE	FALSE	FALSE	FALSE	FALSE	FALSE	FALSE	FALSE	FALSE	FALSE	FALSE	FALSE	FALSE	FALSE	FALSE	0.159887	-0.164915	-0.130176	-0.40901	-0.0419438	-0.489767	0.240986	0.048636	-0.354339	0.0936954	-0.362554	-0.281194	0.0810669	-0.105008	-0.318164	-0.144154	0.121157	-0.215982	-0.256597	-0.496922	-0.392757	-0.243626	-0.250234	-0.644041	-0.0850069	0.114691
FALSE	FALSE	FALSE	FALSE	FALSE	FALSE	FALSE	FALSE	FALSE	FALSE	FALSE	FALSE	FALSE	FALSE	FALSE	FALSE	FALSE	FALSE	FALSE	FALSE	FALSE	FALSE	FALSE	FALSE	-0.051459	-0.432532	-0.383172	-0.39646	NA	0.207643	-0.102156	-0.245861	-0.39605	-0.238102	NA	-0.0040339	-0.0562812	0.394733	0.119688	0.413811	0.600227	0.862987	0.537743	0.730871	0.75982	-0.0138003	0.311882	0.209829	-0.749329	-0.659285
FALSE	FALSE	FALSE	FALSE	FALSE	FALSE	FALSE	FALSE	FALSE	FALSE	FALSE	FALSE	FALSE	FALSE	FALSE	FALSE	FALSE	FALSE	FALSE	FALSE	FALSE	FALSE	FALSE	FALSE	NA	NA	0.193583	-0.0981194	0.0154034	0.360083	NA	NA	-0.100036	0.368601	-0.196355	-0.0973411	NA	-0.227125	NA	NA	-0.450169	NA	NA	-1.52797	NA	NA	-0.693677	NA	0.398569	0.46923
FALSE	FALSE	FALSE	FALSE	TRUE	FALSE	FALSE	FALSE	TRUE	FALSE	FALSE	FALSE	TRUE	FALSE	FALSE	TRUE	FALSE	FALSE	FALSE	FALSE	FALSE	FALSE	FALSE	FALSE	-0.480237	-0.462366	-0.83331	-0.251109	-0.046002	-0.510313	-0.281071	-0.241352	-0.219215	-0.165515	0.156547	-0.317883	-1.04347	-1.19301	-0.969452	-0.518143	-0.671656	-0.719614	-0.423778	-0.606158	-0.600175	-0.764052	-0.509949	-0.918463	-1.14223	-1.10138
FALSE	FALSE	FALSE	FALSE	FALSE	FALSE	FALSE	FALSE	FALSE	FALSE	FALSE	FALSE	FALSE	FALSE	FALSE	FALSE	FALSE	FALSE	FALSE	FALSE	FALSE	FALSE	FALSE	TRUE	-0.225886	0.0504875	-0.348592	-0.590897	-0.13711	0.154842	-0.878136	0.0377249	-0.654069	-0.58275	-0.454492	-0.740107	0.221197	-0.306496	0.820485	-0.170215	0.446482	0.163628	-0.218665	-0.272501	2.74169	-0.77438	-0.0754642	-0.176323	NA	0.225363
FALSE	FALSE	FALSE	FALSE	FALSE	FALSE	FALSE	FALSE	FALSE	FALSE	FALSE	FALSE	FALSE	FALSE	FALSE	FALSE	FALSE	FALSE	FALSE	FALSE	FALSE	FALSE	FALSE	TRUE	-0.583852	-0.60027	-0.749111	-0.403103	-0.654802	-0.571129	-0.322668	-0.180403	-0.217975	-0.37962	-0.531369	-0.0652966	-0.14765	0.153029	0.0169241	0.24306	0.326208	0.385376	-0.340861	0.209845	0.172376	0.122209	0.120843	0.0138148	-0.105225	-0.208392
FALSE	FALSE	FALSE	FALSE	FALSE	FALSE	FALSE	FALSE	FALSE	FALSE	FALSE	FALSE	FALSE	FALSE	FALSE	FALSE	FALSE	FALSE	FALSE	FALSE	FALSE	FALSE	FALSE	FALSE	-0.567041	-0.167615	-0.674591	-0.0478454	0.050353	-0.349713	-0.133448	-0.0768327	-0.181548	0.115033	0.165289	-0.0432045	-0.335608	NA	NA	0.00288251	-0.131721	-0.0721642	-0.522178	NA	NA	-0.238783	-0.130667	-0.167101	-0.634554	-0.277985
FALSE	FALSE	FALSE	FALSE	FALSE	FALSE	FALSE	FALSE	FALSE	FALSE	FALSE	FALSE	FALSE	FALSE	FALSE	FALSE	FALSE	FALSE	FALSE	FALSE	FALSE	FALSE	FALSE	FALSE	0.324235	-0.314639	0.370834	-0.390888	-0.362778	-0.395549	0.356144	-0.0773797	0.123748	0.212756	-0.405666	-0.416516	0.519542	-0.214498	-0.0503978	-0.114285	-0.0297002	-0.79804	0.528371	-0.239765	-0.123666	0.1333	-0.151859	-0.488412	-0.142162	0.15909
FALSE	FALSE	FALSE	FALSE	FALSE	FALSE	FALSE	FALSE	FALSE	FALSE	FALSE	FALSE	FALSE	FALSE	FALSE	FALSE	FALSE	FALSE	FALSE	FALSE	FALSE	FALSE	FALSE	FALSE	0.326997	-1.48083	NA	0.0756011	0.260878	NA	0.764686	-1.43856	NA	1.50812	0.664197	NA	0.220578	-0.033793	-0.240265	-0.0456399	-0.275126	0.223299	0.00317044	NA	-0.281906	-0.2396	-0.708055	-0.158337	NA	NA
FALSE	FALSE	FALSE	FALSE	FALSE	FALSE	FALSE	FALSE	FALSE	FALSE	FALSE	FALSE	FALSE	FALSE	FALSE	FALSE	FALSE	FALSE	FALSE	FALSE	FALSE	FALSE	FALSE	FALSE	0.147046	-0.175812	0.119555	NA	-0.0705267	0.115965	0.610983	0.224823	0.0853283	NA	-0.0632268	-0.0713508	NA	-0.326422	NA	-0.402474	-0.624148	NA	NA	-0.56472	NA	-0.00489904	-0.475085	NA	NA	-0.0640551
FALSE	FALSE	FALSE	FALSE	FALSE	FALSE	FALSE	FALSE	FALSE	FALSE	FALSE	FALSE	FALSE	FALSE	FALSE	FALSE	FALSE	FALSE	FALSE	FALSE	FALSE	FALSE	FALSE	TRUE	0.537545	0.00559406	0.442015	0.397803	0.349382	0.325847	1.38112	0.732788	0.70106	1.00425	0.818681	0.372113	0.493135	-0.0110662	0.156526	-0.214508	-0.352984	0.100305	-0.0359933	-0.214	-0.56179	-0.165176	-0.587365	-0.460061	0.336855	0.0549017
FALSE	FALSE	FALSE	FALSE	FALSE	FALSE	FALSE	FALSE	FALSE	FALSE	FALSE	FALSE	FALSE	FALSE	FALSE	FALSE	FALSE	FALSE	FALSE	FALSE	FALSE	FALSE	FALSE	FALSE	0.571725	0.45797	0.28629	0.796099	0.396574	0.0140696	0.634222	0.615663	0.0968229	0.369941	0.701389	0.293571	NA	-0.202136	-0.525933	-0.7413	0.12279	NA	NA	-0.717561	-1.23836	-0.358731	0.963898	NA	0.54745	-0.067914
FALSE	FALSE	FALSE	FALSE	FALSE	FALSE	FALSE	FALSE	FALSE	FALSE	FALSE	FALSE	FALSE	FALSE	FALSE	FALSE	FALSE	FALSE	FALSE	FALSE	FALSE	FALSE	FALSE	FALSE	0.432104	0.29752	0.1333	0.400429	0.257183	0.198243	0.583423	0.478628	0.356218	0.536451	0.476217	0.587208	-0.0891446	-0.200755	-0.314804	-0.31242	-0.566864	-0.536671	-0.229585	-0.309875	-0.297485	-0.142226	-0.403595	-0.31603	0.0844725	0.100175
FALSE	FALSE	FALSE	FALSE	FALSE	FALSE	FALSE	FALSE	FALSE	FALSE	FALSE	FALSE	FALSE	FALSE	FALSE	FALSE	FALSE	FALSE	FALSE	FALSE	FALSE	FALSE	FALSE	FALSE	0.668391	0.215915	0.587749	0.0601858	0.196178	0.328492	0.250962	0.41108	0.265258	0.42374	0.364218	-0.298541	0.544485	0.354833	0.244887	0.988485	0.570614	0.906198	0.521855	0.335991	-0.161694	0.976364	0.426238	0.498362	0.614663	-0.00662118
FALSE	FALSE	FALSE	FALSE	FALSE	FALSE	FALSE	FALSE	FALSE	FALSE	FALSE	FALSE	FALSE	FALSE	FALSE	FALSE	FALSE	FALSE	FALSE	FALSE	FALSE	FALSE	FALSE	FALSE	0.172872	-0.031254	0.147307	-0.254737	-0.00417776	-0.109452	0.523261	0.16217	-0.0880059	0.067501	-0.067914	0.104201	-0.090465	-0.152508	-0.0782742	-0.249839	-0.403813	-0.119573	-0.175419	-0.457227	-0.426855	-0.113348	-0.237074	-0.246226	0.00791308	0.125069
FALSE	FALSE	FALSE	FALSE	FALSE	FALSE	FALSE	FALSE	FALSE	FALSE	FALSE	FALSE	FALSE	FALSE	FALSE	FALSE	FALSE	FALSE	FALSE	FALSE	FALSE	FALSE	FALSE	FALSE	-0.0260288	-0.175684	-0.26176	-0.257252	-0.097476	-0.259444	-0.0542575	-0.391218	-0.389787	0.0647449	-0.484293	-0.102053	0.563744	0.0636504	0.0261627	0.0422241	0.286603	-0.02669	-0.00476877	-0.396817	-0.227125	0.220825	0.779472	0.0632584	0.217479	-0.0117819
FALSE	FALSE	FALSE	FALSE	FALSE	FALSE	FALSE	FALSE	FALSE	FALSE	FALSE	FALSE	FALSE	FALSE	FALSE	FALSE	FALSE	FALSE	FALSE	FALSE	FALSE	FALSE	FALSE	FALSE	-0.373122	-0.745539	0.135404	-0.690614	-0.662205	0.373843	0.0319597	-0.558757	-0.230203	0.0655723	-0.558464	0.266455	NA	-0.816313	-0.894107	NA	-0.363115	NA	NA	-0.0915306	0.0801947	NA	-0.418784	NA	-0.4478	-0.681404
FALSE	FALSE	FALSE	FALSE	FALSE	FALSE	FALSE	FALSE	FALSE	FALSE	FALSE	FALSE	FALSE	FALSE	FALSE	FALSE	FALSE	FALSE	FALSE	FALSE	FALSE	FALSE	FALSE	FALSE	0.23634	0.341281	-0.0704059	0.393965	0.0273809	0.131589	0.382169	0.426587	-0.207768	0.700795	0.239328	0.271827	0.120617	0.47702	0.206393	0.359071	0.173238	0.339023	-0.125116	0.211114	-0.25411	0.262674	-0.143132	-0.262313	0.0657102	-0.0444641
FALSE	FALSE	FALSE	FALSE	FALSE	FALSE	TRUE	TRUE	TRUE	FALSE	FALSE	FALSE	FALSE	FALSE	FALSE	FALSE	FALSE	FALSE	FALSE	FALSE	FALSE	FALSE	FALSE	FALSE	-0.538367	-0.546364	-0.537592	-0.644555	-0.855671	-0.727069	0.181039	-0.417056	-0.527271	0.570171	-0.0409625	0.559686	-0.812739	-0.748719	-0.906629	-0.815225	-0.913952	-1.241	-1.07525	-1.09403	-1.50757	-0.736653	-1.42991	-1.02411	-1.42635	-0.876566
FALSE	FALSE	FALSE	FALSE	FALSE	FALSE	FALSE	FALSE	FALSE	FALSE	FALSE	FALSE	FALSE	FALSE	FALSE	FALSE	FALSE	FALSE	FALSE	FALSE	FALSE	FALSE	FALSE	TRUE	-0.399407	-0.543892	-0.509902	-0.579297	-0.560324	0.217231	-0.414153	-0.520749	-0.121281	0.372952	0.440792	0.749645	0.199374	-0.0784732	-0.00881288	-0.134921	-0.148869	NA	0.191436	0.071497	0.541681	-0.329015	-0.382059	NA	-0.726735	-0.984334
FALSE	FALSE	FALSE	FALSE	FALSE	FALSE	FALSE	FALSE	FALSE	FALSE	FALSE	FALSE	FALSE	FALSE	FALSE	FALSE	FALSE	FALSE	FALSE	FALSE	FALSE	FALSE	FALSE	FALSE	-0.213705	-0.448795	0.0963968	-0.45042	-0.789604	-0.462495	0.213254	-0.168899	-0.235605	0.0920721	0.0476217	-0.00820001	-0.382833	-0.214871	-0.171953	0.00705194	-0.536749	-0.0155492	0.0282862	0.00433459	-0.0753273	-0.104884	-0.459327	-0.226139	-0.264859	-0.678973
TRUE	FALSE	FALSE	FALSE	FALSE	FALSE	FALSE	FALSE	FALSE	FALSE	FALSE	FALSE	FALSE	FALSE	FALSE	FALSE	FALSE	TRUE	FALSE	FALSE	FALSE	FALSE	FALSE	FALSE	-1.66433	-1.24841	-0.960216	0.297368	-0.670387	-0.807781	0.688494	0.4617	-0.591105	1.01378	1.19156	0.0991235	0.368377	0.222549	NA	-0.705759	0.0978569	-0.4243	0.236829	0.0244872	NA	-0.609354	-0.6291	-0.636729	-0.687892	-1.37962
FALSE	FALSE	FALSE	FALSE	FALSE	FALSE	FALSE	FALSE	FALSE	FALSE	FALSE	FALSE	FALSE	FALSE	FALSE	FALSE	FALSE	FALSE	FALSE	FALSE	FALSE	FALSE	FALSE	FALSE	0.0903115	0.133749	0.184471	-0.205863	0.0595701	0.140779	-0.190388	0.0275426	-0.104337	-0.0101053	0.20573	0.123607	0.126841	-0.103397	-0.202057	-0.484974	-0.0220482	-0.0923863	-0.085956	-0.0406821	-0.111699	-0.595773	0.158236	-0.0968016	0.397036	0.0306487
FALSE	FALSE	FALSE	FALSE	FALSE	FALSE	FALSE	FALSE	FALSE	FALSE	FALSE	FALSE	FALSE	FALSE	FALSE	FALSE	FALSE	FALSE	FALSE	FALSE	FALSE	FALSE	FALSE	FALSE	0.166715	-0.090718	-0.0435418	0.10608	NA	0.0727232	0.431035	-0.193456	-0.520749	-0.208278	NA	-0.273456	0.154713	-0.409472	-0.313854	-0.51344	-0.309525	-0.782844	-0.15502	-0.123534	-0.211884	-0.145541	-0.628354	-0.985209	0.411643	-0.54498
FALSE	FALSE	FALSE	FALSE	FALSE	FALSE	FALSE	FALSE	FALSE	FALSE	FALSE	FALSE	FALSE	FALSE	FALSE	FALSE	FALSE	FALSE	FALSE	FALSE	FALSE	FALSE	FALSE	FALSE	NA	0.228368	NA	0.0183493	NA	-0.0753984	NA	0.105815	NA	0.3667	NA	-0.137372	-0.275454	NA	NA	NA	-0.134352	-0.61998	-0.821075	NA	NA	NA	-0.245982	-0.491904	0.170053	-0.675906
FALSE	FALSE	FALSE	FALSE	FALSE	FALSE	FALSE	FALSE	FALSE	FALSE	FALSE	FALSE	FALSE	FALSE	FALSE	FALSE	FALSE	FALSE	FALSE	FALSE	FALSE	FALSE	FALSE	FALSE	NA	NA	-0.392478	-0.101908	0.0877947	0.246347	NA	NA	-0.483777	-0.588097	0.464206	-0.233029	-0.223862	-0.644595	0.109026	-0.111711	-0.326537	0.156526	0.010923	-0.897473	0.74048	0.293488	-0.0773797	0.187576	0.561595	0.0250302
FALSE	FALSE	FALSE	FALSE	FALSE	FALSE	FALSE	FALSE	FALSE	FALSE	FALSE	FALSE	FALSE	FALSE	FALSE	FALSE	FALSE	FALSE	FALSE	FALSE	FALSE	FALSE	FALSE	FALSE	-0.162799	0.0937251	0.3667	0.151209	-0.0899049	0.573375	-0.30244	0.30381	0.369576	0.517931	0.481324	0.552304	0.320542	0.45912	NA	0.184344	NA	NA	-0.0255588	0.296563	NA	-0.052446	NA	NA	0.190931	-0.233152
FALSE	FALSE	FALSE	FALSE	FALSE	FALSE	FALSE	FALSE	FALSE	FALSE	FALSE	FALSE	FALSE	FALSE	FALSE	FALSE	FALSE	FALSE	FALSE	FALSE	FALSE	FALSE	FALSE	FALSE	0.0371713	-0.349818	-0.025456	-0.0300446	-0.24732	0.00604663	0.268554	-0.0690147	-0.0828388	0.118493	-0.0787464	-0.0738202	0.339137	-0.0773797	0.194087	0.309525	-0.406646	0.20389	0.218099	-0.0947766	-0.033793	0.170822	-0.138552	-0.271426	0.288536	-0.188021
FALSE	FALSE	FALSE	FALSE	FALSE	FALSE	FALSE	FALSE	FALSE	FALSE	FALSE	FALSE	FALSE	FALSE	FALSE	FALSE	FALSE	FALSE	FALSE	FALSE	FALSE	FALSE	FALSE	FALSE	NA	NA	-0.300448	-0.198626	-0.537445	0.0698396	NA	NA	-0.263034	-0.12792	-0.187388	-0.376846	NA	NA	NA	0.648281	NA	NA	NA	NA	NA	0.782744	NA	NA	NA	NA
FALSE	FALSE	FALSE	FALSE	FALSE	FALSE	FALSE	FALSE	FALSE	FALSE	FALSE	FALSE	FALSE	FALSE	FALSE	FALSE	FALSE	FALSE	FALSE	FALSE	FALSE	FALSE	FALSE	FALSE	-0.0365407	-0.542209	0.441165	-0.526182	-0.0543623	0.246834	0.291604	0.26093	0.466696	-0.132024	0.0285282	0.312921	NA	-0.427928	NA	NA	-0.607958	-0.0949264	NA	-0.215368	NA	NA	-0.414677	-0.525668	0.75745	-0.428893
FALSE	FALSE	FALSE	FALSE	FALSE	FALSE	FALSE	FALSE	FALSE	FALSE	FALSE	FALSE	FALSE	FALSE	FALSE	FALSE	FALSE	FALSE	FALSE	FALSE	FALSE	FALSE	FALSE	FALSE	-0.0141207	0.0472341	0.166073	-0.133875	0.00397288	-0.0314152	-0.0996954	0.0299268	0.174166	-0.0839056	-0.0797024	0.0194336	0.0333701	0.0917866	0.137372	-0.320919	0.0714515	0.0142124	-0.0544672	0.0128975	0.135792	-0.195219	-0.292075	-0.381394	0.0836559	0.0890525
FALSE	FALSE	FALSE	FALSE	FALSE	FALSE	FALSE	FALSE	FALSE	FALSE	FALSE	FALSE	FALSE	FALSE	FALSE	FALSE	FALSE	FALSE	FALSE	FALSE	FALSE	FALSE	FALSE	FALSE	-0.0597355	0.0644346	0.0802483	-0.0277926	-0.0350608	-0.0859407	-0.109281	0.0558012	-0.0545012	-0.0551116	-0.0529723	0.0226248	0.0893626	0.00740557	0.117429	0.113567	-0.144307	0.170053	0.128689	0.0342046	0.0206917	0.178109	0.0818733	-0.337083	0.364348	-0.010923
FALSE	FALSE	FALSE	FALSE	FALSE	FALSE	FALSE	FALSE	FALSE	FALSE	FALSE	FALSE	FALSE	FALSE	FALSE	FALSE	FALSE	FALSE	FALSE	FALSE	FALSE	FALSE	FALSE	FALSE	0.893518	NA	NA	-0.114644	0.222263	NA	-0.63931	NA	NA	-1.16754	-0.081476	NA	-0.431326	NA	1.06053	-0.323913	1.33778	0.394185	-1.29577	NA	1.21826	-0.789811	1.22469	1.27202	-1.20347	0.224418
FALSE	FALSE	FALSE	FALSE	FALSE	FALSE	FALSE	TRUE	FALSE	FALSE	FALSE	FALSE	FALSE	FALSE	FALSE	FALSE	FALSE	FALSE	FALSE	FALSE	FALSE	FALSE	FALSE	TRUE	NA	NA	NA	NA	NA	NA	NA	NA	NA	NA	NA	NA	NA	NA	-0.401311	0.302875	0.753677	0.478713	NA	NA	0.839106	0.791856	1.53299	0.805636	NA	NA
FALSE	FALSE	FALSE	FALSE	FALSE	FALSE	FALSE	FALSE	FALSE	FALSE	FALSE	FALSE	FALSE	FALSE	FALSE	FALSE	FALSE	FALSE	FALSE	FALSE	FALSE	FALSE	FALSE	FALSE	0.308361	0.311614	0.344601	0.303342	0.380972	0.0805212	0.223423	0.0680296	0.369949	0.38659	0.252226	0.237098	0.268794	0.490943	0.00619029	0.251204	-0.263034	0.0601858	-0.0392214	-0.222681	-0.186501	0.322736	-0.086512	0.404897	-0.169371	0.0649175
FALSE	FALSE	FALSE	FALSE	FALSE	FALSE	FALSE	FALSE	FALSE	FALSE	FALSE	FALSE	FALSE	FALSE	FALSE	FALSE	FALSE	FALSE	FALSE	FALSE	FALSE	FALSE	FALSE	FALSE	0.082975	0.145653	-0.190701	-0.0174609	0.13584	-0.137283	0.0184917	-0.119954	-0.0931545	0.0360461	0.112085	0.0332595	0.144569	-0.0654344	0.212756	-0.0573767	0.511794	0.249749	0.0969365	0.0380656	0.19047	-0.325774	0.0184834	-0.078883	0.153287	-0.197614
FALSE	FALSE	FALSE	FALSE	FALSE	FALSE	FALSE	FALSE	FALSE	FALSE	FALSE	FALSE	FALSE	FALSE	FALSE	FALSE	FALSE	FALSE	FALSE	FALSE	TRUE	FALSE	FALSE	TRUE	-3.21934	NA	NA	NA	-0.990664	NA	-1.61781	NA	-0.719403	NA	-0.449007	0.429362	-1.64896	NA	NA	0.777956	0.414518	NA	-0.707312	NA	NA	-1.13857	-1.14744	NA	NA	NA
FALSE	FALSE	FALSE	FALSE	FALSE	FALSE	FALSE	TRUE	FALSE	TRUE	FALSE	FALSE	TRUE	FALSE	FALSE	TRUE	TRUE	FALSE	TRUE	FALSE	FALSE	FALSE	FALSE	TRUE	NA	-0.537743	NA	-1.03047	NA	-1.45131	NA	-1.58996	NA	-1.13403	NA	-0.219835	-1.26171	-0.237931	NA	0.633757	NA	0.0874628	-0.497282	0.241526	NA	-1.50492	NA	-1.67518	NA	-1.55189
FALSE	FALSE	FALSE	FALSE	FALSE	FALSE	FALSE	FALSE	FALSE	FALSE	FALSE	FALSE	FALSE	FALSE	FALSE	FALSE	FALSE	FALSE	FALSE	FALSE	FALSE	FALSE	FALSE	FALSE	-0.367173	NA	0.157432	-0.128346	-0.593402	0.105946	0.190804	NA	-0.540523	0.649478	-0.679874	0.169079	NA	NA	0.492725	NA	0.225177	0.66421	NA	NA	0.190256	NA	0.0925863	-0.432853	-0.724707	-0.177216
FALSE	FALSE	FALSE	FALSE	FALSE	FALSE	FALSE	FALSE	FALSE	FALSE	FALSE	FALSE	FALSE	FALSE	FALSE	FALSE	FALSE	FALSE	FALSE	FALSE	FALSE	FALSE	FALSE	FALSE	NA	NA	NA	NA	NA	NA	NA	NA	NA	NA	NA	NA	0.0783366	0.0468763	0.604451	0.434134	0.292546	NA	0.0270125	0.424494	0.634285	0.112767	-0.320427	NA	NA	NA
FALSE	FALSE	FALSE	FALSE	FALSE	FALSE	FALSE	TRUE	TRUE	FALSE	FALSE	FALSE	TRUE	FALSE	FALSE	FALSE	TRUE	FALSE	FALSE	FALSE	TRUE	FALSE	FALSE	FALSE	-0.805182	-0.1595	-1.0523	-0.245472	-0.538439	-0.894134	-0.858096	-1.1956	-0.507313	0.0292762	-0.0427844	-0.0172093	-0.104108	-0.082975	-0.503302	0.270469	0.0173148	-0.118978	-0.366485	-0.15562	-0.40806	-0.973271	-0.628634	-1.46079	-1.07588	-0.754717
FALSE	FALSE	FALSE	FALSE	FALSE	FALSE	FALSE	FALSE	FALSE	FALSE	FALSE	FALSE	FALSE	FALSE	FALSE	FALSE	FALSE	FALSE	FALSE	FALSE	FALSE	FALSE	FALSE	FALSE	-0.295199	0.131187	-0.216686	-0.413999	-0.0206267	-0.118476	-0.207278	0.0429323	0.0597505	-0.330284	0.189845	0.356606	-0.511259	-0.0863762	-0.250732	-0.669648	0.16372	-0.234041	-0.534579	-0.373954	-0.028852	-0.371889	-0.0298416	-0.222063	-0.078777	0.769994
FALSE	FALSE	FALSE	FALSE	FALSE	FALSE	FALSE	FALSE	FALSE	FALSE	FALSE	FALSE	FALSE	FALSE	FALSE	FALSE	FALSE	FALSE	FALSE	FALSE	FALSE	FALSE	FALSE	FALSE	0.305212	-0.332049	0.352081	0.0430645	-0.078883	-0.0676818	0.277033	0.133242	0.15748	0.128425	0.226392	-0.407842	0.0458623	-0.396708	-0.0379323	-0.022874	-0.67726	-0.148017	0.00619029	-0.342782	-0.579759	-0.333534	-0.237564	-0.132248	-0.287765	-0.467905
FALSE	FALSE	FALSE	FALSE	FALSE	FALSE	FALSE	FALSE	FALSE	FALSE	FALSE	FALSE	FALSE	FALSE	FALSE	FALSE	FALSE	FALSE	FALSE	FALSE	FALSE	FALSE	FALSE	FALSE	0.223299	-0.0166389	0.0325241	-0.128582	0.159879	-0.0117625	-0.227236	0.193569	0.0819191	0.201759	0.342634	0.401177	0.049352	0.457415	0.147697	0.321697	0.0202088	-0.0194921	-0.207628	-0.153027	0.0311646	-0.0267635	-0.0216219	-0.310456	0.518737	0.216552
FALSE	FALSE	FALSE	FALSE	FALSE	FALSE	FALSE	FALSE	FALSE	FALSE	FALSE	FALSE	FALSE	FALSE	FALSE	FALSE	FALSE	FALSE	FALSE	FALSE	FALSE	FALSE	FALSE	TRUE	NA	-0.00360224	NA	NA	NA	NA	NA	0.666989	NA	NA	NA	NA	NA	NA	NA	NA	NA	NA	NA	NA	NA	NA	NA	NA	NA	NA
FALSE	FALSE	FALSE	FALSE	FALSE	FALSE	FALSE	FALSE	FALSE	FALSE	FALSE	FALSE	FALSE	FALSE	FALSE	FALSE	FALSE	FALSE	FALSE	FALSE	FALSE	FALSE	FALSE	FALSE	-0.0675911	0.125762	-0.607705	-0.240009	-0.0900404	-0.087718	-0.13348	-0.100843	-1.14587	-0.156032	-0.357158	0.18025	-0.211682	NA	0.154194	-0.318416	-0.260387	-0.0552765	-0.115613	NA	-0.0143553	-0.0385693	-0.541614	0.175843	0.191184	-0.00331439
FALSE	FALSE	FALSE	FALSE	FALSE	FALSE	FALSE	FALSE	FALSE	FALSE	FALSE	FALSE	FALSE	FALSE	FALSE	FALSE	FALSE	FALSE	FALSE	FALSE	FALSE	FALSE	FALSE	FALSE	0.0384362	0.00248357	0.0453032	0.0641931	0.110947	-0.000418442	-0.026543	0.0323002	0.0883774	0.100978	0.103782	0.00352448	0.266996	0.0549467	0.177599	0.190931	0.188858	0.23585	0.259544	0.201477	0.107959	-0.243557	-0.258338	-0.259544	-0.00723157	-0.110764
FALSE	FALSE	FALSE	FALSE	FALSE	FALSE	FALSE	FALSE	FALSE	FALSE	FALSE	FALSE	FALSE	FALSE	FALSE	FALSE	FALSE	FALSE	FALSE	FALSE	FALSE	FALSE	FALSE	FALSE	NA	NA	-0.315899	NA	NA	0.563353	0.343237	NA	NA	NA	NA	-0.00934717	0.125254	0.168447	-0.0576619	0.190172	-0.415434	-0.32829	0.00230647	-0.296898	-0.375957	-0.61865	-0.132774	NA	NA	-0.351402
FALSE	FALSE	FALSE	FALSE	FALSE	FALSE	FALSE	FALSE	FALSE	FALSE	FALSE	FALSE	FALSE	FALSE	FALSE	FALSE	FALSE	FALSE	FALSE	FALSE	FALSE	FALSE	FALSE	FALSE	-0.349107	-0.0565835	-0.112553	-0.34986	0.0621886	-0.0116171	-0.363809	-0.38416	0.00655026	-0.349695	-0.241596	0.0932941	0.194717	0.471249	0.591871	0.177216	0.348427	0.528471	0.116498	0.191162	0.397353	-0.13348	-0.129481	0.17093	-0.298034	0.0943872
FALSE	FALSE	FALSE	FALSE	TRUE	TRUE	TRUE	FALSE	FALSE	FALSE	FALSE	FALSE	FALSE	FALSE	FALSE	FALSE	FALSE	FALSE	FALSE	FALSE	FALSE	FALSE	FALSE	FALSE	0.0302654	0.819623	0.0499095	-0.00366911	0.399502	0.426962	-0.415268	0.293571	-0.147437	0.199625	0.231481	0.528157	NA	1.36056	1.16047	NA	1.22786	0.833335	NA	1.08553	1.12457	NA	0.360064	0.620845	0.294077	0.845495
FALSE	FALSE	FALSE	FALSE	FALSE	FALSE	FALSE	FALSE	FALSE	FALSE	FALSE	FALSE	FALSE	FALSE	FALSE	FALSE	FALSE	FALSE	FALSE	FALSE	FALSE	FALSE	FALSE	FALSE	-0.609795	0.0109918	0.135798	0.171975	0.444341	0.402722	0.51662	0.255615	0.742941	0.776441	1.04656	0.391229	-0.411982	-0.853597	0.207768	-0.161508	0.20538	-0.619581	-0.684944	-0.18574	-0.122076	-0.542227	-0.188148	-0.612211	-0.517399	-0.145482
FALSE	FALSE	FALSE	FALSE	FALSE	FALSE	FALSE	FALSE	FALSE	FALSE	FALSE	FALSE	FALSE	FALSE	FALSE	FALSE	FALSE	FALSE	FALSE	FALSE	FALSE	FALSE	FALSE	FALSE	-0.143548	0.0191704	-0.0138439	-0.220379	0.476538	-0.014077	-0.0432593	0.0081018	0.173059	-0.187461	-0.239642	0.000822571	-0.124613	0.804753	-0.16238	-0.318632	0.362232	-0.0993863	-0.294367	0.377145	0.307609	-0.251899	0.0563712	0.130855	0.396708	0.252742
FALSE	FALSE	FALSE	FALSE	FALSE	FALSE	FALSE	FALSE	FALSE	FALSE	FALSE	FALSE	FALSE	FALSE	FALSE	FALSE	FALSE	FALSE	FALSE	FALSE	FALSE	TRUE	TRUE	FALSE	0.683652	0.445735	0.382391	0.510658	0.39517	0.293488	0.260989	0.534851	0.316941	0.588133	0.802109	0.343421	0.698218	0.766382	0.773912	0.821629	0.916616	1.03069	0.553066	0.761971	0.660361	0.123269	0.249685	0.221018	0.632734	0.263993
FALSE	FALSE	FALSE	FALSE	FALSE	FALSE	FALSE	FALSE	FALSE	FALSE	FALSE	FALSE	FALSE	FALSE	FALSE	FALSE	FALSE	FALSE	FALSE	FALSE	FALSE	FALSE	FALSE	FALSE	-0.431034	-0.461214	-0.449336	-0.791732	-0.372172	-0.35089	-0.482714	-0.469782	-0.438186	-0.651813	-0.682573	-0.405557	-0.199156	-0.140648	-0.202954	-0.0387619	0.0889297	-0.201775	-0.0290286	0.33692	0.416115	0.0503276	0.25484	0.431326	-0.837558	-0.454176
FALSE	FALSE	FALSE	FALSE	FALSE	FALSE	FALSE	FALSE	FALSE	FALSE	FALSE	FALSE	FALSE	FALSE	FALSE	FALSE	FALSE	FALSE	FALSE	FALSE	FALSE	FALSE	FALSE	FALSE	0.153546	0.783266	0.241108	0.0335111	0.702679	0.344033	0.0272956	0.628876	0.614735	-0.000129848	0.665157	0.437858	0.31545	0.658105	0.287118	0.378734	0.810182	0.362666	0.00748258	0.504489	0.308877	0.409581	0.948308	0.676157	0.098689	0.553257
FALSE	FALSE	FALSE	FALSE	FALSE	FALSE	FALSE	FALSE	FALSE	FALSE	FALSE	FALSE	FALSE	FALSE	FALSE	FALSE	FALSE	FALSE	FALSE	FALSE	FALSE	FALSE	FALSE	FALSE	-0.0151118	0.151106	-0.074593	0.101247	0.0244872	-0.107042	-0.102837	0.07268	-0.015783	-0.0702696	0.0831718	-0.0159257	0.104471	0.165629	-0.0660195	0.0204844	0.413499	0.146655	0.289598	0.407612	0.25281	0.297485	0.673026	0.45184	-0.0170958	-0.021764
FALSE	FALSE	FALSE	FALSE	FALSE	FALSE	FALSE	FALSE	FALSE	FALSE	FALSE	FALSE	FALSE	FALSE	FALSE	FALSE	FALSE	FALSE	FALSE	FALSE	FALSE	FALSE	FALSE	FALSE	-0.0868291	0.0783047	0.0408223	0.0311128	-0.00877371	0.00733905	-0.170134	0.104759	0.0538231	0.0422241	0.0398442	0.131629	-0.0654759	0.184408	-0.0265136	0.188401	0.197881	-0.0544522	0.176195	0.325612	0.299631	0.444031	0.566293	0.427169	-0.0249715	-0.00604663
FALSE	FALSE	FALSE	FALSE	FALSE	FALSE	FALSE	FALSE	FALSE	FALSE	FALSE	FALSE	FALSE	FALSE	FALSE	FALSE	FALSE	FALSE	FALSE	FALSE	FALSE	FALSE	FALSE	FALSE	NA	-0.401303	0.626673	0.16877	NA	0.375846	NA	-0.293017	0.254307	0.89507	NA	0.332644	0.452385	NA	1.52035	0.379954	-0.838831	0.649845	1.3784	NA	0.475997	1.40512	-0.156526	1.01339	NA	0.501606
FALSE	FALSE	FALSE	FALSE	FALSE	FALSE	FALSE	FALSE	FALSE	FALSE	FALSE	FALSE	FALSE	FALSE	FALSE	FALSE	FALSE	FALSE	FALSE	FALSE	FALSE	FALSE	FALSE	FALSE	-0.0489196	0.0602769	-0.0588486	-0.0322412	-0.00216242	0.0882773	-0.141717	0.0209112	-0.0133551	-0.204383	0.0396069	0.127951	0.0289934	0.236384	0.0223323	-0.0331709	-0.00345832	-0.130539	0.0768327	0.294916	0.167069	0.304861	0.421805	0.492261	-0.0916943	0.0842573
FALSE	FALSE	FALSE	FALSE	FALSE	FALSE	FALSE	FALSE	FALSE	FALSE	FALSE	FALSE	FALSE	FALSE	FALSE	FALSE	FALSE	FALSE	FALSE	FALSE	FALSE	FALSE	FALSE	FALSE	-0.0671376	-0.0542233	-0.0750032	-0.051758	-0.0651587	-0.0117189	0.0698396	0.0531494	-0.0247452	-0.0407937	0.0281604	0.0307666	-0.447957	-0.34426	-0.562794	-0.280475	-0.305212	-0.381912	0.115433	0.242328	0.116426	0.119157	0.126659	-0.0133551	-0.455238	-0.502942
FALSE	FALSE	FALSE	FALSE	FALSE	FALSE	FALSE	FALSE	FALSE	FALSE	FALSE	FALSE	FALSE	FALSE	FALSE	FALSE	FALSE	FALSE	FALSE	FALSE	FALSE	FALSE	FALSE	FALSE	NA	0.0879327	-0.0453719	0.372841	0.156064	-0.251298	NA	0.427828	-0.180784	-0.107182	0.0750792	-0.144438	0.430178	0.160653	-0.0243258	0.210264	0.187461	NA	0.604451	0.326371	0.347215	0.473943	0.760651	0.956992	NA	NA
FALSE	FALSE	FALSE	FALSE	FALSE	FALSE	FALSE	FALSE	FALSE	FALSE	FALSE	FALSE	FALSE	FALSE	FALSE	FALSE	FALSE	FALSE	FALSE	FALSE	FALSE	FALSE	FALSE	FALSE	NA	-1.00389	NA	-0.651677	-0.548042	-0.938901	NA	-0.590913	NA	-0.652221	0.029809	-0.597984	-0.305521	-0.718351	-0.306787	-0.590788	NA	-0.707336	-0.184179	0.747512	-0.0287106	-0.434383	NA	-0.796681	NA	-0.785676
FALSE	FALSE	FALSE	FALSE	FALSE	FALSE	FALSE	FALSE	FALSE	FALSE	FALSE	FALSE	FALSE	FALSE	FALSE	FALSE	FALSE	FALSE	FALSE	FALSE	FALSE	FALSE	FALSE	FALSE	0.0852887	0.0334957	-0.0673492	0.0749164	-0.0164963	0.0104934	0.0159257	0.0425311	-0.0106366	-0.000721528	0.114925	0.0960825	0.125254	0.0469061	-0.0309287	0.0297002	-0.0903115	-0.130555	0.213378	0.135459	0.0198723	0.283566	0.290321	0.0698607	0.192068	0.0318281
FALSE	FALSE	FALSE	FALSE	FALSE	FALSE	FALSE	FALSE	FALSE	FALSE	FALSE	FALSE	FALSE	FALSE	FALSE	FALSE	FALSE	FALSE	FALSE	FALSE	FALSE	FALSE	FALSE	FALSE	-0.0365555	0.236979	-0.0870436	0.316262	0.13397	-0.361342	-0.518928	0.115457	0.0508909	-0.0647062	0.330937	-0.105812	0.269751	0.688381	-0.0559512	0.604641	0.888515	0.145221	0.340049	0.861579	0.389224	0.27011	0.71137	0.368886	0.0619835	-0.135272
FALSE	FALSE	FALSE	FALSE	FALSE	FALSE	FALSE	FALSE	FALSE	FALSE	FALSE	FALSE	FALSE	FALSE	FALSE	FALSE	FALSE	FALSE	FALSE	FALSE	FALSE	FALSE	FALSE	FALSE	-0.147538	0.197997	0.0149265	0.143524	0.0354313	0.0127832	-0.368086	0.126722	0.116895	-0.0957433	0.150305	0.110885	0.105544	0.126344	-0.24436	0.318809	0.248742	0.178619	0.370053	0.58126	0.613807	0.71914	0.621755	0.713758	0.0968016	-0.0802483
FALSE	FALSE	FALSE	FALSE	FALSE	FALSE	FALSE	FALSE	FALSE	FALSE	FALSE	FALSE	FALSE	FALSE	FALSE	FALSE	FALSE	FALSE	FALSE	FALSE	FALSE	FALSE	FALSE	FALSE	0.0394192	-0.15017	NA	0.0144981	0.252209	-0.0320494	-0.300182	0.350927	NA	-0.167118	0.370117	0.296687	-0.257097	-0.115965	-0.423488	-0.266507	0.340075	-0.306912	-0.143325	-0.0771062	0.268678	-0.0685439	0.490233	0.0315774	-0.524998	-0.0939658
FALSE	FALSE	FALSE	FALSE	FALSE	FALSE	FALSE	FALSE	FALSE	FALSE	FALSE	FALSE	FALSE	FALSE	FALSE	FALSE	FALSE	FALSE	FALSE	FALSE	FALSE	FALSE	FALSE	FALSE	-0.424436	0.105954	-0.139474	-0.0615109	0.18618	0.101785	-0.407268	-0.0475384	0.00634737	-0.51412	-0.166844	-0.141171	0.0173518	0.245403	0.0447438	0.369941	0.575314	0.196103	0.100843	0.585107	0.518288	0.228849	0.517957	0.158107	0.154324	0.283509
FALSE	FALSE	FALSE	FALSE	FALSE	FALSE	FALSE	FALSE	FALSE	FALSE	FALSE	FALSE	FALSE	FALSE	FALSE	FALSE	FALSE	FALSE	FALSE	FALSE	FALSE	FALSE	FALSE	FALSE	-0.0771476	0.224182	-0.028278	-0.059916	0.0380952	-0.0446872	-0.0771323	0.175126	0.141366	-0.295429	0.0430958	0.0661857	0.213378	0.378832	0.0790196	0.420833	0.292369	0.0970714	0.209141	0.548164	0.310862	0.185613	0.290515	-0.157949	0.313942	0.233786
FALSE	FALSE	FALSE	FALSE	FALSE	FALSE	FALSE	FALSE	FALSE	FALSE	FALSE	FALSE	FALSE	FALSE	FALSE	FALSE	TRUE	FALSE	FALSE	FALSE	FALSE	FALSE	FALSE	TRUE	0.880176	0.918906	0.411535	0.226385	0.273116	0.522357	0.720103	0.577659	0.364775	-0.0616013	-0.120485	0.347234	0.51783	-0.183201	0.228603	0.706729	0.263283	0.70115	0.394075	0.562559	0.540652	0.722991	0.909553	0.184228	0.785843	0.687707
FALSE	FALSE	FALSE	FALSE	FALSE	FALSE	FALSE	FALSE	FALSE	FALSE	FALSE	FALSE	FALSE	FALSE	FALSE	FALSE	FALSE	FALSE	FALSE	FALSE	FALSE	FALSE	FALSE	FALSE	-0.655831	-0.0611541	-0.514862	0.0988238	0.321315	-0.155213	2.28454	-0.685178	-0.203514	-0.210029	-0.496411	0.0788227	-0.457653	-0.051024	-0.606386	-0.547742	-0.374511	0.051024	-0.577423	-0.573181	-1.15898	0.133432	-0.266996	0.356753	0.0234683	0.52797
FALSE	FALSE	FALSE	FALSE	FALSE	FALSE	FALSE	FALSE	FALSE	FALSE	FALSE	FALSE	FALSE	FALSE	FALSE	FALSE	FALSE	FALSE	FALSE	FALSE	FALSE	FALSE	FALSE	FALSE	-0.17511	0.0180013	-0.244531	-0.403179	0.508362	-0.338579	-0.19276	-0.0731347	-0.531269	-0.398608	0.2243	-0.495695	-0.0503381	-0.0880059	-1.07182	0.257855	0.140619	-0.377819	-0.328181	0.419198	-0.143393	0.104873	0.141987	-0.425459	0.320889	-0.461738
FALSE	FALSE	FALSE	FALSE	FALSE	FALSE	FALSE	FALSE	FALSE	FALSE	FALSE	FALSE	FALSE	FALSE	FALSE	FALSE	FALSE	FALSE	FALSE	FALSE	FALSE	FALSE	FALSE	FALSE	-0.772826	0.0161326	-0.72922	-0.448056	-0.337083	-0.683205	-0.447407	-0.409472	-0.333538	0.436268	0.289351	-0.0554733	-0.0752464	0.244326	-0.381404	0.49917	0.767437	0.0966667	0.358734	-0.0859685	-0.576571	-0.108145	0.789013	0.058473	-0.847284	-0.720541
FALSE	FALSE	FALSE	FALSE	FALSE	FALSE	FALSE	FALSE	FALSE	FALSE	FALSE	FALSE	FALSE	FALSE	FALSE	FALSE	FALSE	FALSE	FALSE	FALSE	FALSE	FALSE	FALSE	FALSE	0.539928	0.0563262	0.0332292	-0.0917251	NA	0.0388576	-0.274041	0.428488	-0.394734	0.17645	NA	0.521225	NA	-0.147567	-0.221707	0.244887	-0.188148	-0.199786	NA	0.002816	-0.696261	0.512884	-0.344601	-0.667483	0.34301	-0.116099
FALSE	FALSE	FALSE	FALSE	FALSE	FALSE	FALSE	FALSE	FALSE	FALSE	FALSE	FALSE	FALSE	FALSE	FALSE	FALSE	FALSE	FALSE	FALSE	FALSE	FALSE	FALSE	FALSE	FALSE	0.256648	0.138839	-0.212969	0.209765	-0.305095	-0.218464	0.0588014	0.40723	-0.301822	0.00432161	0.0449848	-0.440102	0.298072	0.510026	-0.460687	0.0385767	-0.557189	-0.346096	-0.12688	-0.327687	-0.735436	-0.013043	-0.595122	0.15975	0.659468	-0.188274
FALSE	FALSE	FALSE	FALSE	FALSE	FALSE	FALSE	FALSE	FALSE	FALSE	FALSE	FALSE	FALSE	FALSE	FALSE	FALSE	FALSE	FALSE	FALSE	FALSE	FALSE	FALSE	FALSE	FALSE	0.388134	-0.370945	-0.171986	0.391878	-0.290188	-0.175599	0.107152	-0.231555	-0.593975	0.326192	-0.0180644	-0.416516	NA	0.0107156	0.411101	0.400319	-0.695638	0.491802	NA	-0.032383	-0.37362	-0.00207898	-0.362666	-1.27775	0.844386	-0.409255
FALSE	FALSE	FALSE	FALSE	FALSE	FALSE	FALSE	FALSE	FALSE	FALSE	FALSE	FALSE	FALSE	FALSE	FALSE	FALSE	FALSE	FALSE	FALSE	FALSE	FALSE	FALSE	FALSE	FALSE	0.123269	-0.268554	-0.432163	0.256528	-0.37629	0.176195	0.354791	-0.0224743	-0.672923	0.165687	0.281684	-0.307429	0.583808	-0.112767	0.0985543	-0.0124172	-0.196355	-0.215513	0.163241	-0.0536674	-0.563549	-0.639242	-0.24062	-0.749749	NA	0.0495465
FALSE	FALSE	FALSE	FALSE	FALSE	FALSE	FALSE	FALSE	FALSE	FALSE	FALSE	FALSE	FALSE	FALSE	FALSE	FALSE	FALSE	FALSE	FALSE	FALSE	FALSE	FALSE	FALSE	FALSE	NA	-0.121944	NA	-0.246909	-0.36614	0.101919	NA	-0.135666	NA	-0.46333	-0.262553	-0.168514	0.55454	0.19103	0.1145	0.474047	0.0423231	0.277271	0.516217	0.281018	-0.344033	0.454808	-0.0564448	-0.597603	0.301354	0.4243
FALSE	FALSE	FALSE	FALSE	FALSE	FALSE	FALSE	FALSE	FALSE	FALSE	FALSE	FALSE	FALSE	FALSE	FALSE	FALSE	FALSE	FALSE	FALSE	FALSE	FALSE	FALSE	FALSE	FALSE	0.0227584	-0.357608	0.0567222	-0.121345	0.0852365	0.235605	0.146395	-0.124063	-0.0532504	0.0281448	-0.179638	0.444066	-0.0389843	0.344593	0.167358	-0.166357	0.0143247	-0.114394	0.0316775	-0.0282862	0.0204721	-0.178959	-0.0669502	-0.166972	-0.0865227	-0.101516
FALSE	FALSE	FALSE	FALSE	FALSE	FALSE	FALSE	FALSE	FALSE	FALSE	FALSE	FALSE	FALSE	FALSE	FALSE	FALSE	FALSE	FALSE	FALSE	FALSE	FALSE	FALSE	FALSE	FALSE	-0.359083	-0.406972	-0.799646	-0.113068	-0.466444	-0.630573	-0.247354	-0.317304	-0.183963	0.00100953	0.188085	-0.316609	0.313594	0.0805302	0.0703893	0.81032	0.545761	0.528271	0.788352	0.480982	0.26873	0.1133	0.477121	0.323805	-1.13337	-0.604356
FALSE	FALSE	FALSE	FALSE	FALSE	FALSE	FALSE	FALSE	FALSE	FALSE	FALSE	FALSE	FALSE	FALSE	FALSE	FALSE	FALSE	FALSE	FALSE	FALSE	FALSE	FALSE	FALSE	FALSE	0.445727	0.0629118	0.202512	0.568519	0.0735754	0.351515	0.0592168	0.0136983	-0.0311128	0.25181	0.128771	-0.0328061	-0.353137	-0.654894	-0.812131	-0.332607	-0.738984	-0.549177	-0.515047	-0.731183	-0.5757	-0.296403	-0.502432	-0.535953	0.0585243	-0.224534
FALSE	FALSE	FALSE	FALSE	FALSE	FALSE	FALSE	FALSE	FALSE	FALSE	FALSE	FALSE	FALSE	FALSE	FALSE	FALSE	FALSE	FALSE	FALSE	FALSE	FALSE	FALSE	FALSE	FALSE	-0.0792646	0.15719	-0.0377842	0.0807941	0.150946	0.335826	-0.0738639	0.186098	0.114457	0.177982	0.176528	0.199736	-0.428721	-0.219587	-0.495125	-0.247697	-0.488001	-0.496346	-0.405299	-0.327457	-0.274411	-0.369986	-0.710702	-0.44074	-0.0673038	-0.169925
FALSE	FALSE	FALSE	FALSE	FALSE	FALSE	FALSE	FALSE	FALSE	FALSE	FALSE	FALSE	FALSE	FALSE	FALSE	FALSE	FALSE	FALSE	FALSE	FALSE	FALSE	FALSE	FALSE	FALSE	0.528971	-0.42825	0.10286	0.310573	-0.167872	0.063641	-0.0445086	-0.164014	-0.526369	0.336855	-0.038998	-0.316725	0.229711	-0.289834	-0.324311	-0.166082	-0.296193	-0.260878	-0.572072	-0.382391	-0.883464	-0.694671	-0.239642	-0.770195	0.801573	0.0380656
FALSE	FALSE	FALSE	FALSE	FALSE	FALSE	FALSE	FALSE	FALSE	FALSE	FALSE	FALSE	FALSE	FALSE	FALSE	FALSE	FALSE	FALSE	FALSE	FALSE	FALSE	FALSE	FALSE	FALSE	-0.0180159	-0.0094905	0.142348	-0.132119	NA	NA	-0.191442	0.0604123	0.195418	-0.100283	NA	NA	-0.0130285	-0.0231844	-0.271392	-0.0904035	-0.109294	-0.0792494	-0.256597	0.457891	-0.420725	-0.23226	-0.503349	-0.091666	-0.0258672	-0.0366088
FALSE	FALSE	FALSE	FALSE	FALSE	FALSE	FALSE	FALSE	FALSE	FALSE	FALSE	FALSE	FALSE	FALSE	FALSE	FALSE	FALSE	FALSE	FALSE	FALSE	FALSE	FALSE	FALSE	FALSE	-0.329613	0.284651	0.0617071	-0.285495	0.364218	0.13711	-0.609905	-0.0681893	0.477824	0.0275787	-0.00475306	0.597103	-0.2257	0.460687	0.210514	-0.286322	0.297396	0.0114956	-0.276555	-0.141694	0.410237	0.279174	0.39102	0.909851	-0.575099	0.194212
FALSE	FALSE	FALSE	FALSE	FALSE	FALSE	FALSE	FALSE	FALSE	FALSE	FALSE	FALSE	FALSE	FALSE	FALSE	FALSE	FALSE	FALSE	FALSE	FALSE	FALSE	FALSE	FALSE	FALSE	NA	-0.201634	-0.0378582	0.609471	-0.0773797	0.140124	NA	0.674452	-0.427499	0.25882	0.411464	-0.46425	NA	-0.624896	NA	NA	NA	-0.0722704	NA	0.191887	NA	NA	NA	-0.316841	0.737687	NA
FALSE	FALSE	FALSE	FALSE	FALSE	FALSE	FALSE	FALSE	FALSE	FALSE	FALSE	FALSE	FALSE	FALSE	FALSE	FALSE	FALSE	FALSE	FALSE	FALSE	FALSE	FALSE	FALSE	FALSE	-0.22727	NA	NA	NA	NA	NA	0.173255	NA	NA	NA	NA	NA	0.0350608	NA	NA	NA	NA	NA	0.0652966	NA	NA	NA	NA	NA	0.0918014	0.00879836
FALSE	FALSE	FALSE	FALSE	FALSE	FALSE	FALSE	FALSE	FALSE	FALSE	FALSE	FALSE	FALSE	FALSE	FALSE	FALSE	FALSE	FALSE	FALSE	FALSE	FALSE	FALSE	FALSE	FALSE	NA	0.0814	0.230326	0.555914	-0.487075	0.047678	NA	-0.339594	-0.104068	0.516217	-0.177471	-0.0561673	-0.0952809	-0.357045	-0.0786398	0.578214	-0.450802	0.146525	0.170951	0.0649778	-0.543496	0.222434	-0.0359054	0.0718761	-0.580763	-0.210638
FALSE	FALSE	FALSE	FALSE	FALSE	FALSE	FALSE	FALSE	TRUE	FALSE	FALSE	FALSE	FALSE	FALSE	FALSE	FALSE	FALSE	FALSE	FALSE	FALSE	FALSE	FALSE	FALSE	FALSE	0.105678	NA	NA	NA	NA	-0.282825	-0.385714	NA	NA	NA	NA	0.446128	-0.707972	-0.379732	-0.440303	-2.04424	-0.546956	-0.294845	-0.207644	-0.385044	-1.13435	-0.695676	-0.0425043	-0.453965	-2.09462	-0.411426
FALSE	FALSE	FALSE	FALSE	FALSE	FALSE	FALSE	FALSE	FALSE	FALSE	FALSE	FALSE	FALSE	FALSE	FALSE	FALSE	FALSE	FALSE	FALSE	FALSE	FALSE	FALSE	FALSE	FALSE	0.0167816	0.185064	NA	0.0742314	NA	0.124857	-0.223963	-0.0935602	NA	-0.0534039	NA	-0.0989585	0.2529	0.564457	-0.094834	-0.0562662	-0.00417776	0.208517	-0.0273956	0.340806	0.503691	-0.0144413	0.45255	0.507255	0.059909	0.221287
FALSE	FALSE	FALSE	FALSE	FALSE	FALSE	FALSE	FALSE	FALSE	FALSE	FALSE	FALSE	FALSE	FALSE	FALSE	FALSE	FALSE	FALSE	FALSE	FALSE	FALSE	FALSE	FALSE	FALSE	-0.00413202	0.0791732	-0.123041	0.200504	-0.140517	-0.293218	0.26111	0.353671	-0.144699	0.0285692	-0.136716	-0.374288	0.0959919	0.185343	0.151599	-0.0675155	-0.0825664	-0.0815527	0.190046	0.40549	-0.152508	0.0805212	0.0468316	-0.0702519	0.262072	-0.170694
FALSE	FALSE	FALSE	FALSE	FALSE	FALSE	FALSE	FALSE	FALSE	FALSE	FALSE	FALSE	FALSE	FALSE	FALSE	FALSE	FALSE	FALSE	FALSE	FALSE	FALSE	FALSE	FALSE	FALSE	-0.0256028	-0.00604663	0.0325241	-0.0447467	-0.269871	-0.0537932	-0.0711787	0.0447318	0.00345217	-0.0685287	-0.388796	-0.0313952	-0.105334	0.0364667	0.121679	0.0434845	0.0489345	0.208268	0.0949116	-0.063779	-0.0922074	-0.168577	-0.0718999	-0.0226164	-0.170134	0.00613003
FALSE	FALSE	FALSE	FALSE	FALSE	FALSE	FALSE	FALSE	FALSE	FALSE	FALSE	FALSE	FALSE	FALSE	FALSE	FALSE	FALSE	FALSE	FALSE	FALSE	FALSE	FALSE	FALSE	FALSE	NA	-0.15562	0.487281	-0.214659	0.287061	0.0094905	NA	-0.759241	0.743545	0.457647	0.112272	0.477763	0.340163	0.368719	-0.556245	0.290542	0.177327	-0.273884	-0.241646	0.0621735	-0.233152	-1.1347	-0.0234683	0.0227567	-0.554888	-0.227618
FALSE	FALSE	FALSE	TRUE	FALSE	FALSE	FALSE	FALSE	FALSE	FALSE	FALSE	FALSE	FALSE	FALSE	FALSE	FALSE	FALSE	FALSE	FALSE	TRUE	FALSE	FALSE	FALSE	FALSE	0.147046	0.0837833	0.317072	-0.152051	-0.160275	0.263996	0.447315	0.189631	-0.0813396	1.63858	1.46339	1.15907	0.580242	0.362918	0.656634	-0.0541376	-0.414893	0.0298416	-0.355719	-0.281669	-0.439783	-0.415653	-0.60065	-0.470927	-0.272158	0.203336
FALSE	FALSE	FALSE	FALSE	FALSE	FALSE	FALSE	FALSE	FALSE	FALSE	FALSE	FALSE	FALSE	FALSE	FALSE	FALSE	FALSE	FALSE	FALSE	FALSE	FALSE	FALSE	FALSE	FALSE	0.187388	0.36049	-0.141446	0.184217	0.166956	0.00374614	-0.599637	0.103565	0.0306929	-0.0860479	0.252931	0.256235	-0.566699	0.235484	-0.335554	-0.486449	0.170459	0.332164	-0.302066	-0.254957	-0.541019	-0.220278	-0.0094905	0.148449	0.0683269	0.293164
FALSE	FALSE	FALSE	FALSE	FALSE	FALSE	FALSE	FALSE	FALSE	FALSE	FALSE	FALSE	FALSE	FALSE	FALSE	FALSE	FALSE	FALSE	FALSE	FALSE	FALSE	TRUE	FALSE	TRUE	NA	NA	NA	NA	NA	NA	NA	NA	NA	NA	NA	NA	-0.172392	-0.593019	0.279412	NA	-0.111699	NA	-0.252037	0.0438244	0.640794	NA	-0.34551	NA	NA	NA
FALSE	FALSE	FALSE	FALSE	FALSE	FALSE	FALSE	FALSE	FALSE	FALSE	FALSE	FALSE	FALSE	FALSE	FALSE	FALSE	FALSE	FALSE	FALSE	FALSE	FALSE	FALSE	FALSE	FALSE	0.206268	-0.168514	-0.194823	0.293488	0.0403782	-0.0386137	0.126973	-0.208392	0.147058	0.0274372	-0.0123541	-0.0988238	0.0408223	0.301728	0.0582472	0.173511	-0.00791308	0.0487942	0.161565	-0.546364	-0.0267293	-8.65643e-05	0.0252064	0.207111	0.0356239	-0.218471
FALSE	FALSE	FALSE	FALSE	FALSE	FALSE	FALSE	FALSE	FALSE	FALSE	FALSE	FALSE	FALSE	FALSE	FALSE	FALSE	FALSE	FALSE	FALSE	FALSE	FALSE	FALSE	FALSE	FALSE	-0.0173002	-0.106482	0.118493	-0.228098	0.0554414	0.181039	0.385597	-0.113567	0.295801	0.255319	0.0861091	0.714278	-0.124613	0.0793103	0.0698396	-0.584371	-0.373286	-0.0431107	-0.296669	-0.459117	-0.318461	-0.23382	-0.622649	-0.0962619	-0.392667	-0.0630887
FALSE	FALSE	FALSE	FALSE	FALSE	FALSE	FALSE	FALSE	FALSE	FALSE	FALSE	FALSE	FALSE	FALSE	FALSE	FALSE	FALSE	FALSE	FALSE	FALSE	FALSE	FALSE	FALSE	FALSE	0.316146	-0.083792	0.23352	0.563841	0.1005	0.287118	0.429857	0.210613	0.404458	0.641176	0.299809	0.423468	0.297954	-0.215492	-0.126596	-0.382288	-0.024887	-0.141526	-0.0108174	-0.463309	-0.393965	-0.138521	-0.0886844	0.0687708	0.421264	0.371161
FALSE	FALSE	FALSE	FALSE	FALSE	FALSE	FALSE	FALSE	FALSE	FALSE	FALSE	FALSE	FALSE	FALSE	FALSE	FALSE	FALSE	FALSE	FALSE	FALSE	FALSE	FALSE	FALSE	FALSE	-0.0739398	0.339455	0.09815	0.00791308	0.228469	0.175045	0.241718	0.410332	0.273692	0.285461	0.531594	0.644555	-0.26668	NA	0.265677	NA	NA	-0.578909	-0.174133	NA	-0.413052	NA	NA	-0.372284	-0.52195	0.333789
FALSE	FALSE	FALSE	FALSE	FALSE	FALSE	FALSE	FALSE	FALSE	FALSE	FALSE	FALSE	FALSE	FALSE	FALSE	FALSE	FALSE	FALSE	FALSE	FALSE	FALSE	FALSE	FALSE	FALSE	-0.10729	-0.393197	-0.101939	-0.621244	-0.515006	0.313246	-0.427052	-0.376624	-0.124593	0.200755	0.220698	0.285038	0.294077	0.326389	0.271904	0.242328	0.747003	0.687688	0.664847	0.676665	1.08253	0.368154	0.265466	0.603972	-0.435788	-0.629193
FALSE	FALSE	FALSE	FALSE	FALSE	FALSE	FALSE	FALSE	FALSE	FALSE	FALSE	FALSE	FALSE	FALSE	FALSE	FALSE	FALSE	FALSE	FALSE	FALSE	FALSE	FALSE	FALSE	FALSE	0.0784732	-0.0204844	0.0518593	0.240375	0.0733477	0.274649	0.461948	-0.00518438	0.0220387	0.229465	-0.15082	0.117944	-0.114722	-0.0899049	0.0203422	-0.511855	-0.366364	-0.363123	-0.163284	-0.620305	-0.295958	-0.152468	-0.572114	-0.422125	-0.0483227	-0.016211
FALSE	FALSE	FALSE	FALSE	FALSE	FALSE	FALSE	FALSE	FALSE	FALSE	FALSE	FALSE	FALSE	FALSE	FALSE	FALSE	FALSE	FALSE	FALSE	FALSE	FALSE	FALSE	FALSE	FALSE	NA	NA	0.139208	NA	-0.135404	NA	NA	NA	-0.633571	NA	0.566741	NA	0.408494	0.63377	0.370945	0.520045	0.754504	0.747688	0.331132	0.241731	0.108767	-0.4243	-0.280125	-0.0856966	NA	NA
FALSE	FALSE	FALSE	FALSE	FALSE	FALSE	FALSE	FALSE	FALSE	FALSE	FALSE	FALSE	FALSE	FALSE	FALSE	FALSE	FALSE	FALSE	FALSE	FALSE	FALSE	FALSE	FALSE	FALSE	0.156914	0.077041	-0.0192142	0.272979	0.120718	0.00619029	0.236095	0.275769	0.332153	0.242206	0.205896	0.0728317	0.0246034	0.142863	0.0758749	0.068602	-0.0913952	0.154065	0.0984196	0.245506	0.0464889	-0.0864767	-0.144699	0.152821	-0.275664	-0.289598
FALSE	FALSE	FALSE	FALSE	FALSE	FALSE	FALSE	FALSE	FALSE	FALSE	FALSE	FALSE	FALSE	FALSE	FALSE	FALSE	FALSE	FALSE	FALSE	FALSE	FALSE	FALSE	FALSE	FALSE	-0.459735	0.236741	0.510658	-0.346023	0.648146	0.467697	-0.377388	0.301853	0.437721	0.128953	0.361565	0.00274373	-1.57747	-0.0585243	0.329296	0.350497	-0.340847	-0.124314	-0.122224	-1.11863	0.187691	0.18409	-0.133958	-0.139993	0.709908	0.837996
FALSE	FALSE	FALSE	FALSE	FALSE	FALSE	FALSE	FALSE	FALSE	FALSE	FALSE	FALSE	FALSE	FALSE	FALSE	FALSE	FALSE	FALSE	FALSE	FALSE	FALSE	FALSE	FALSE	FALSE	0.181039	0.184556	0.104873	0.0192037	0.261033	0.125783	0.109026	-0.140386	0.125903	-0.205164	-0.0267293	0.186705	0.306846	0.0628666	-0.209995	0.175684	-0.0107798	0.100978	-0.139522	0.0817359	-0.231555	0.108625	-0.341417	-0.104202	0.00230647	0.158784
FALSE	FALSE	FALSE	FALSE	FALSE	FALSE	FALSE	FALSE	FALSE	FALSE	FALSE	FALSE	FALSE	FALSE	FALSE	FALSE	FALSE	FALSE	FALSE	FALSE	FALSE	FALSE	FALSE	FALSE	-0.00206453	0.130208	0.233152	-0.195352	-0.14952	-0.0633036	-0.0564012	-0.00834346	0.0426648	-0.0693308	-0.183201	0.0821787	-0.00229571	0.0409866	-0.0661404	0.0322419	-0.324235	0.120485	0.0316775	-0.219958	-0.0681893	0.14965	-0.179638	0.141637	-0.0261757	0.110137
FALSE	FALSE	FALSE	FALSE	FALSE	FALSE	FALSE	FALSE	FALSE	FALSE	FALSE	FALSE	FALSE	FALSE	FALSE	FALSE	FALSE	FALSE	FALSE	FALSE	FALSE	FALSE	FALSE	FALSE	-0.179727	0.134335	-0.145797	0.0270125	-0.210015	-0.0380656	-0.37647	-0.0371713	-0.00475306	-0.308484	-0.214125	-0.200253	-0.0495017	-0.16877	0.00345832	-0.154667	-0.141302	-0.11076	-0.168188	-0.164529	0.12975	0.0799754	-0.248413	-0.104068	-0.0407788	0.000764831
FALSE	FALSE	FALSE	FALSE	FALSE	FALSE	FALSE	FALSE	FALSE	FALSE	FALSE	FALSE	FALSE	FALSE	FALSE	FALSE	TRUE	FALSE	TRUE	FALSE	FALSE	FALSE	FALSE	FALSE	NA	NA	NA	-0.507808	-0.744419	-0.459596	NA	NA	NA	0.171591	0.406235	-0.133695	-0.118241	-0.289126	-0.160234	0.709026	0.222212	0.00805655	-0.262711	-0.643764	-1.07389	-0.657331	-0.65306	-0.392757	NA	NA
FALSE	FALSE	FALSE	FALSE	FALSE	FALSE	FALSE	FALSE	FALSE	FALSE	FALSE	FALSE	FALSE	FALSE	FALSE	FALSE	FALSE	FALSE	FALSE	FALSE	FALSE	FALSE	FALSE	FALSE	0.450802	-0.241108	-0.0139605	0.206643	-0.0629506	-0.180528	-0.343806	-0.156526	-0.212383	0.024887	0.0993708	-0.294194	0.331591	-0.186881	-0.0621133	0.295723	-0.484087	-0.188266	0.164915	0.243062	-0.372841	0.358396	-0.0553345	-0.37951	0.435842	-0.225028
FALSE	FALSE	FALSE	FALSE	FALSE	FALSE	FALSE	FALSE	FALSE	FALSE	FALSE	FALSE	FALSE	FALSE	FALSE	FALSE	FALSE	FALSE	FALSE	FALSE	FALSE	FALSE	FALSE	FALSE	0.0567222	-0.209391	0.111833	0.0563061	0.026543	-0.241919	0.21176	-0.140779	-0.128029	0.107554	-0.0343566	0.0174755	0.00288251	-0.131194	0.402286	0.347439	0.0553364	-0.152067	0.555325	0.132562	0.161524	0.667938	-0.0779266	-0.44615	0.381394	0.155839
FALSE	FALSE	FALSE	FALSE	FALSE	FALSE	FALSE	FALSE	FALSE	FALSE	FALSE	FALSE	FALSE	FALSE	FALSE	FALSE	FALSE	FALSE	FALSE	FALSE	FALSE	FALSE	FALSE	FALSE	-0.50132	0.00267146	0.0698396	0.032383	0.0690886	0.162855	-0.209128	-0.22132	0.32036	-0.165062	0.0283958	0.0208966	0.00705194	-0.480575	-0.0156367	-0.357918	-0.386038	0.342669	-0.11879	-0.61711	-0.131458	-0.133907	-0.359184	-0.209141	-0.0666691	-0.0607392
FALSE	FALSE	FALSE	FALSE	FALSE	FALSE	FALSE	FALSE	TRUE	FALSE	FALSE	FALSE	FALSE	FALSE	TRUE	FALSE	FALSE	FALSE	FALSE	FALSE	FALSE	FALSE	FALSE	FALSE	NA	NA	NA	-0.822503	-0.939076	-0.732812	NA	NA	NA	-0.514099	-0.15782	0.02669	0.589763	-0.203264	-0.478527	-0.548649	0.468911	0.168899	0.28889	-0.630499	-0.42191	-0.582188	-0.361544	-0.0661236	-1.00087	NA
FALSE	FALSE	FALSE	FALSE	FALSE	FALSE	FALSE	FALSE	FALSE	FALSE	FALSE	FALSE	FALSE	FALSE	FALSE	FALSE	FALSE	FALSE	FALSE	FALSE	FALSE	FALSE	FALSE	FALSE	-0.379808	-0.207768	-0.373215	-0.262677	-0.25689	-0.447741	-0.123073	-0.192952	-0.168129	-0.0746689	0.0418626	-0.0272956	-0.215396	-0.293959	-0.359675	0.0322419	-0.0404015	-0.257252	-0.181509	-0.156785	-0.210763	-0.337393	-0.225645	-0.248656	-0.566143	-0.532167
TRUE	TRUE	FALSE	FALSE	FALSE	FALSE	FALSE	FALSE	FALSE	TRUE	FALSE	FALSE	FALSE	FALSE	FALSE	FALSE	FALSE	TRUE	FALSE	FALSE	FALSE	FALSE	FALSE	TRUE	1.90231	1.43483	1.06088	1.87782	0.827333	0.56472	-0.706465	0.651405	-0.197362	0.549324	1.17902	0.317517	1.1877	0.276887	0.352307	0.84559	0.158075	0.17594	0.280481	0.223071	-0.824727	0.420402	0.903064	0.855562	0.976657	-0.242694
FALSE	FALSE	FALSE	FALSE	FALSE	FALSE	FALSE	FALSE	FALSE	FALSE	FALSE	FALSE	FALSE	FALSE	FALSE	FALSE	FALSE	FALSE	FALSE	FALSE	FALSE	FALSE	FALSE	FALSE	-0.584047	-0.376735	-0.529885	-0.127778	-0.497025	-0.623643	-0.166017	-0.0281448	-0.378955	0.23008	0.274843	-0.166844	0.181675	-0.0698396	0.366476	0.218347	0.576497	0.334911	0.052555	0.325106	0.492728	0.252052	0.51548	0.673348	-0.347179	-0.368712
FALSE	FALSE	FALSE	FALSE	FALSE	FALSE	FALSE	FALSE	FALSE	FALSE	FALSE	FALSE	FALSE	FALSE	FALSE	FALSE	FALSE	FALSE	FALSE	FALSE	FALSE	FALSE	FALSE	FALSE	0.589188	-0.179001	0.00144197	0.436482	-0.147958	0.225152	-0.232905	-0.200755	-0.382833	0.0747794	0.0541227	-0.181548	0.213876	0.228148	0.151599	0.361319	-0.355242	0.0969365	-0.0538531	0.165305	-0.286171	0.660746	0.325883	0.495085	0.284751	-0.341644
FALSE	FALSE	FALSE	FALSE	FALSE	FALSE	FALSE	FALSE	FALSE	FALSE	FALSE	FALSE	FALSE	FALSE	FALSE	FALSE	FALSE	FALSE	FALSE	FALSE	FALSE	FALSE	FALSE	FALSE	0.411318	NA	-0.0244872	NA	-0.0875986	0.400538	0.701239	NA	0.125069	NA	-0.0771062	-0.0071955	0.132906	-0.270469	-0.107632	-0.0277926	-0.380619	-0.0435418	0.446256	-0.0594937	-0.202512	0.366028	-0.121944	-0.404358	-0.106187	NA
FALSE	FALSE	FALSE	FALSE	FALSE	TRUE	FALSE	TRUE	FALSE	TRUE	FALSE	FALSE	FALSE	FALSE	FALSE	FALSE	FALSE	TRUE	FALSE	FALSE	FALSE	FALSE	FALSE	FALSE	-0.193437	0.453004	0.971074	-0.630126	-0.283803	0.413811	-0.696587	-0.178237	0.662049	-0.0383619	-0.390558	0.151923	0.601506	1.23104	0.525969	0.941106	1.10011	1.91968	0.610511	0.76415	0.017052	1.41797	1.0083	2.05331	-0.0503829	0.0670318
FALSE	FALSE	FALSE	FALSE	FALSE	FALSE	FALSE	FALSE	FALSE	FALSE	FALSE	FALSE	FALSE	FALSE	FALSE	FALSE	FALSE	FALSE	FALSE	FALSE	FALSE	FALSE	FALSE	FALSE	-0.142656	-0.0854247	NA	-0.0249422	-0.218719	-0.509984	-0.348133	-0.579759	NA	0.151469	0.00875482	-0.114634	0.204892	-0.460376	-0.215128	0.502636	0.134572	0.364012	0.600175	0.0668806	-0.0335111	0.255682	0.090972	0.108441	-0.76901	-0.546561
FALSE	FALSE	FALSE	FALSE	FALSE	FALSE	FALSE	FALSE	FALSE	FALSE	FALSE	FALSE	FALSE	FALSE	FALSE	FALSE	FALSE	FALSE	FALSE	FALSE	FALSE	FALSE	FALSE	TRUE	0.411969	0.259858	NA	0.205393	0.0635298	-0.523504	0.25882	0.176887	NA	-0.192612	0.789661	0.115504	0.0199154	0.414384	NA	NA	NA	NA	0.026446	-0.0908534	NA	NA	NA	NA	0.36793	-0.165944
FALSE	FALSE	FALSE	FALSE	TRUE	TRUE	FALSE	FALSE	FALSE	FALSE	FALSE	FALSE	FALSE	FALSE	FALSE	FALSE	FALSE	FALSE	FALSE	FALSE	FALSE	FALSE	FALSE	TRUE	0.355693	0.299436	0.381948	0.169027	-0.015783	0.292075	-0.419469	-0.136979	-0.202512	-0.141048	-0.0373119	-0.15095	1.10306	1.23953	1.38654	1.09768	1.23589	1.21263	0.531668	0.778432	0.528927	0.695638	0.870493	0.592528	0.638862	0.275769
FALSE	FALSE	FALSE	FALSE	FALSE	FALSE	FALSE	FALSE	FALSE	FALSE	FALSE	FALSE	FALSE	FALSE	FALSE	FALSE	FALSE	FALSE	FALSE	FALSE	FALSE	FALSE	FALSE	FALSE	-0.407804	-0.0163537	0.387473	NA	-0.130008	0.0302654	0.00201836	-0.280719	0.431462	NA	-0.66612	0.187395	0.0692897	-0.106214	0.367818	-0.21058	-0.0207689	0.189034	0.0247452	-0.218099	0.384829	-0.300928	-0.536252	-0.0890913	-0.216552	0.070315
FALSE	FALSE	FALSE	FALSE	FALSE	FALSE	FALSE	FALSE	FALSE	FALSE	FALSE	FALSE	FALSE	FALSE	FALSE	FALSE	FALSE	FALSE	FALSE	FALSE	FALSE	FALSE	FALSE	FALSE	-0.413	-0.0292762	-0.0718457	0.0524159	-0.222681	NA	-0.307519	-0.278817	0.0970389	-0.0883314	-0.376846	NA	0.0740944	0.313997	0.6277	-0.0109337	0.1461	0.377957	0.0289934	-0.0319597	0.539687	-0.0532841	-0.329985	-0.120086	-0.348574	0.20078
FALSE	FALSE	FALSE	FALSE	FALSE	FALSE	FALSE	FALSE	FALSE	FALSE	FALSE	FALSE	FALSE	FALSE	FALSE	FALSE	FALSE	FALSE	FALSE	FALSE	FALSE	FALSE	FALSE	FALSE	-0.447879	0.315953	0.299479	-0.43995	-0.449218	0.442439	-0.37962	0.142481	0.652153	-0.0148202	0.684318	0.407593	-0.416616	0.0302509	0.203013	NA	0.0666087	0.307895	0.197362	0.166632	0.403008	NA	-0.307895	-0.370945	0.138814	-0.0104934
FALSE	FALSE	FALSE	FALSE	FALSE	FALSE	FALSE	FALSE	FALSE	FALSE	FALSE	FALSE	FALSE	FALSE	FALSE	FALSE	FALSE	FALSE	FALSE	FALSE	FALSE	FALSE	FALSE	FALSE	NA	0.0262051	-0.815682	-0.398798	0.00881288	0.181293	NA	-0.393855	-0.437867	-1.04344	-0.450063	0.117709	-0.47327	0.47684	-0.544351	0.0997665	NA	NA	-0.0956508	0.537382	-0.0261627	-0.610147	NA	NA	0.0500489	-0.194339
FALSE	FALSE	FALSE	FALSE	FALSE	FALSE	FALSE	FALSE	FALSE	FALSE	FALSE	FALSE	FALSE	FALSE	FALSE	FALSE	FALSE	FALSE	FALSE	FALSE	FALSE	FALSE	FALSE	FALSE	0.894837	NA	NA	0.776694	-1.00734	NA	0.918386	NA	NA	0.984188	-0.372618	NA	0.627327	-1.46947	-0.233345	0.253989	-1.50797	NA	0.298306	-0.921665	-2.06771	-0.0740006	-1.34005	NA	0.641823	NA
FALSE	FALSE	FALSE	FALSE	FALSE	FALSE	FALSE	FALSE	FALSE	FALSE	FALSE	FALSE	FALSE	FALSE	FALSE	FALSE	FALSE	FALSE	FALSE	FALSE	FALSE	FALSE	FALSE	FALSE	0.104202	-0.27965	-0.128346	0.172616	-0.120352	-0.0302361	0.100036	0.0740765	-0.392977	0.115699	-0.00705194	-0.201634	0.0698396	-0.302641	-0.485923	-0.0173294	-0.407407	-0.35345	-0.138203	-0.0900404	-0.462052	-0.401044	0.0110209	-0.852798	0.708231	-0.305562
FALSE	FALSE	FALSE	FALSE	FALSE	FALSE	FALSE	FALSE	FALSE	FALSE	FALSE	FALSE	FALSE	FALSE	FALSE	FALSE	FALSE	FALSE	FALSE	FALSE	FALSE	FALSE	FALSE	FALSE	0.251325	-0.167229	-0.0386582	0.172872	0.00837748	-0.260428	0.290778	0.196707	-0.237808	0.32239	0.053314	-0.22033	0.148479	-0.171463	-0.0997418	0.151209	-0.520447	-0.232379	-0.293713	-0.339023	-0.731183	-0.434793	-0.582267	-0.766383	0.0909889	-0.166587
FALSE	FALSE	FALSE	FALSE	FALSE	FALSE	FALSE	FALSE	FALSE	FALSE	FALSE	FALSE	FALSE	FALSE	FALSE	FALSE	FALSE	FALSE	FALSE	FALSE	FALSE	FALSE	FALSE	FALSE	0.911116	0.49415	0.407951	0.656451	0.212016	-0.0018045	1.00324	0.529739	0.36736	0.422448	0.115238	-0.200881	0.582556	-0.295488	0.0953168	0.0177794	-0.381726	-0.313405	-0.169063	-0.788853	-0.916706	-0.466975	-0.249991	-0.797677	0.82073	0.322
FALSE	FALSE	FALSE	FALSE	FALSE	FALSE	FALSE	FALSE	FALSE	FALSE	FALSE	FALSE	FALSE	FALSE	FALSE	FALSE	FALSE	FALSE	FALSE	FALSE	FALSE	FALSE	FALSE	FALSE	0.185613	-0.270708	-0.0559512	0.285816	-0.201508	-0.127069	0.260989	0.0087403	-0.112233	0.325962	-0.0194884	-0.312084	0.208892	-0.09815	-0.1976	-0.131171	-0.747602	-0.458882	-0.119448	-0.377957	-0.685537	-0.708892	-0.736129	-0.435735	0.324926	-0.168129
FALSE	FALSE	FALSE	FALSE	FALSE	FALSE	FALSE	FALSE	FALSE	FALSE	FALSE	FALSE	FALSE	FALSE	FALSE	FALSE	FALSE	FALSE	FALSE	FALSE	FALSE	FALSE	FALSE	FALSE	0.275245	-0.242328	0.326767	0.305445	-0.101919	-0.0734084	0.064331	0.067062	-0.15056	0.318346	0.123811	-0.227125	0.25181	-0.21313	-0.119495	-0.0660648	-0.632734	-0.251281	-0.135126	-0.493442	-0.723078	-0.392592	-0.718175	-0.899949	0.214498	-0.171207
FALSE	FALSE	FALSE	FALSE	FALSE	FALSE	FALSE	FALSE	FALSE	FALSE	FALSE	FALSE	FALSE	FALSE	FALSE	FALSE	FALSE	FALSE	FALSE	FALSE	FALSE	FALSE	FALSE	FALSE	-0.025735	-0.261711	-0.21327	-0.00544924	-0.228849	-0.214742	0.126576	-0.153805	-0.309176	0.10165	-0.0448837	-0.170438	0.215865	0.0168039	-0.107042	-0.184851	-0.394734	-0.294792	-0.0740917	-0.518132	-0.587749	-0.875116	-0.755058	-1.16954	0.238542	-0.274172
FALSE	FALSE	FALSE	FALSE	FALSE	FALSE	FALSE	FALSE	FALSE	FALSE	FALSE	FALSE	FALSE	FALSE	FALSE	FALSE	FALSE	FALSE	FALSE	FALSE	FALSE	FALSE	FALSE	FALSE	0.640528	0.0762499	NA	0.433173	-0.104873	-0.0042333	0.166587	0.216837	NA	0.331247	0.266923	-0.176706	0.49917	-0.0993625	0.32458	0.579277	-0.248778	-0.020121	0.135798	-0.142871	-0.200002	-0.0801642	-0.199876	-0.612494	0.49057	-0.00791308
FALSE	FALSE	FALSE	FALSE	FALSE	FALSE	FALSE	TRUE	FALSE	FALSE	FALSE	FALSE	FALSE	FALSE	FALSE	FALSE	FALSE	FALSE	FALSE	FALSE	FALSE	FALSE	FALSE	FALSE	0.0326651	NA	0.0575542	0.00230647	-0.535058	-0.499198	0.641176	NA	-0.369494	0.334568	0.0271309	-0.445303	0.165944	-0.38405	NA	NA	-0.684549	-0.950146	-0.110013	-1.31487	NA	NA	-1.54077	-1.93772	NA	0.00137121
FALSE	FALSE	FALSE	FALSE	FALSE	FALSE	FALSE	FALSE	FALSE	FALSE	FALSE	FALSE	FALSE	FALSE	FALSE	FALSE	FALSE	FALSE	FALSE	FALSE	FALSE	FALSE	FALSE	FALSE	NA	0.392156	0.92136	NA	NA	NA	NA	0.984788	-0.343806	NA	NA	NA	0.776104	-0.222805	NA	-0.277184	0.223694	0.165301	0.684998	-0.581014	NA	-0.245112	0.0138876	-0.863542	NA	0.292299
FALSE	FALSE	FALSE	FALSE	FALSE	FALSE	FALSE	FALSE	FALSE	FALSE	FALSE	FALSE	FALSE	FALSE	FALSE	FALSE	FALSE	FALSE	FALSE	FALSE	FALSE	FALSE	FALSE	FALSE	0.272143	-0.15095	-0.046325	0.278817	-0.166073	-0.128771	0.345396	0.0638313	-0.344715	0.287118	0.0186149	-0.247563	0.278223	NA	-0.223559	0.0295589	-0.569394	-0.27673	-0.159766	NA	-0.829038	-0.432552	-0.66948	-0.828875	0.213378	-0.205017
FALSE	FALSE	FALSE	FALSE	FALSE	FALSE	FALSE	FALSE	FALSE	FALSE	FALSE	FALSE	FALSE	FALSE	FALSE	FALSE	FALSE	FALSE	FALSE	FALSE	FALSE	FALSE	FALSE	FALSE	NA	-0.108491	0.52687	0.680684	NA	NA	0.0301242	-0.0571383	0.024003	0.567156	NA	NA	NA	NA	0.429107	NA	NA	NA	NA	NA	-0.458592	NA	NA	NA	NA	0.526909
FALSE	FALSE	FALSE	FALSE	FALSE	FALSE	FALSE	FALSE	FALSE	FALSE	FALSE	FALSE	FALSE	FALSE	FALSE	FALSE	FALSE	FALSE	FALSE	FALSE	FALSE	FALSE	FALSE	FALSE	0.535854	-0.130799	0.130404	-0.0870589	-0.537048	-0.572694	0.368154	-0.00331439	-0.265197	-0.28729	-0.154454	-0.643394	NA	0.0780458	0.097476	0.380064	-0.810484	NA	NA	0.158912	-0.882682	0.658371	-1.01842	NA	0.174023	0.203103
FALSE	FALSE	FALSE	FALSE	FALSE	FALSE	FALSE	TRUE	FALSE	FALSE	FALSE	FALSE	FALSE	FALSE	FALSE	FALSE	FALSE	FALSE	FALSE	FALSE	FALSE	FALSE	FALSE	FALSE	-0.22489	-0.543793	-0.421457	0.0281448	-0.593688	-0.364181	0.341986	-0.128821	-0.173895	0.399007	-0.0243197	-0.543694	0.0842004	-1.06164	-0.170394	0.462785	-1.0686	-0.383172	-0.0515038	-0.873183	-1.54211	-0.803494	-1.65044	-1.66925	0.253505	-0.623773
FALSE	FALSE	FALSE	FALSE	FALSE	FALSE	FALSE	FALSE	FALSE	FALSE	FALSE	FALSE	FALSE	FALSE	FALSE	FALSE	FALSE	FALSE	FALSE	FALSE	FALSE	FALSE	FALSE	FALSE	NA	-0.388906	-0.0567163	0.548634	-0.809003	0.0695647	NA	0.188085	-0.166201	0.382059	0.412635	-0.224411	0.448267	NA	-0.153495	0.608242	-0.458382	-0.0285723	0.531868	NA	-0.230326	0.922046	0.135697	-0.221073	0.00460925	-0.928882
FALSE	FALSE	FALSE	FALSE	FALSE	FALSE	FALSE	FALSE	FALSE	FALSE	FALSE	FALSE	FALSE	FALSE	FALSE	FALSE	FALSE	FALSE	FALSE	FALSE	FALSE	FALSE	FALSE	FALSE	0.528071	0.264339	-0.0438839	0.182184	-0.158466	-0.0663065	0.143916	0.272332	-0.19497	-0.068559	-0.113967	-0.206268	-0.169615	-0.0315364	0.197236	-0.357178	0.114551	-0.0320641	-0.210379	0.2124	-0.028852	0.0943712	-0.00977712	-0.502432	0.714839	0.0443152
FALSE	FALSE	FALSE	FALSE	FALSE	FALSE	FALSE	FALSE	FALSE	FALSE	FALSE	FALSE	FALSE	FALSE	FALSE	FALSE	FALSE	FALSE	FALSE	FALSE	FALSE	FALSE	FALSE	FALSE	NA	0.182164	-0.0480094	-0.0713	NA	0.218099	NA	-0.0714881	-0.129876	-0.096684	NA	0.2803	-0.520811	0.169079	-0.0132177	0.00331439	-0.207518	0.254352	-0.122036	0.0541976	-0.24245	0.0271541	0.0650533	-0.0243197	-0.286674	0.0777412
FALSE	FALSE	FALSE	FALSE	FALSE	FALSE	FALSE	FALSE	FALSE	FALSE	FALSE	FALSE	FALSE	FALSE	FALSE	FALSE	FALSE	FALSE	FALSE	FALSE	FALSE	FALSE	TRUE	FALSE	NA	NA	NA	NA	-0.147958	NA	NA	NA	NA	NA	0.555206	NA	0.695459	1.22189	0.0582472	NA	0.929528	NA	-0.139013	1.1883	0.83797	NA	-0.463622	NA	NA	NA
FALSE	FALSE	FALSE	FALSE	FALSE	FALSE	FALSE	FALSE	FALSE	FALSE	FALSE	FALSE	FALSE	FALSE	FALSE	FALSE	FALSE	FALSE	FALSE	FALSE	FALSE	FALSE	FALSE	FALSE	-0.0294555	-0.0423642	-0.114972	0.0676387	-0.00489684	-0.164027	-0.00404521	0.0561612	-0.130667	-0.0095243	-0.0600474	-0.0531113	0.152897	0.0469509	-0.151586	-0.0840585	-0.11023	-0.156627	0.0127832	0.00575338	-0.122341	0.0342157	-0.0924781	-0.674551	0.1396	0.0722856
FALSE	FALSE	FALSE	FALSE	FALSE	FALSE	FALSE	FALSE	FALSE	FALSE	FALSE	FALSE	FALSE	FALSE	FALSE	FALSE	FALSE	FALSE	FALSE	FALSE	FALSE	FALSE	FALSE	FALSE	-0.103085	0.292475	-0.0430066	-0.100391	-0.170694	-0.402149	-0.235569	0.109172	-0.0220482	-0.205963	0.0812474	-0.137504	0.24184	0.237524	-0.190816	0.244035	0.474312	-0.06868	0.195222	0.394013	0.114894	-0.174605	0.223509	-0.0154976	-0.146388	0.0698455
FALSE	FALSE	FALSE	FALSE	FALSE	FALSE	FALSE	FALSE	FALSE	FALSE	FALSE	FALSE	FALSE	FALSE	FALSE	FALSE	FALSE	FALSE	FALSE	FALSE	FALSE	FALSE	TRUE	TRUE	-0.24366	-0.343692	-0.355461	-0.276415	-0.201885	-0.188085	-0.195071	-0.355355	-0.329985	-0.39443	-0.235727	-0.407298	-0.0326395	0.0949418	-0.0981349	0.228603	0.167393	-0.0452528	-0.0894515	-0.0422241	-0.259303	-0.561409	-0.372172	-0.562279	-0.223812	-0.279768
FALSE	FALSE	FALSE	FALSE	FALSE	FALSE	FALSE	FALSE	FALSE	FALSE	FALSE	FALSE	FALSE	FALSE	FALSE	FALSE	FALSE	FALSE	FALSE	FALSE	FALSE	FALSE	FALSE	TRUE	0.417272	0.0417141	0.378179	0.548042	-0.188148	0.15549	-0.659404	0.0461165	-0.355355	0.15056	-0.126444	-0.556012	0.341758	0.0642838	0.488104	0.510557	0.0301477	0.447315	0.52707	0.0484719	0.251865	-0.186935	-0.886745	-0.634965	0.80587	-0.44297
FALSE	FALSE	FALSE	FALSE	FALSE	FALSE	FALSE	FALSE	FALSE	FALSE	FALSE	FALSE	FALSE	FALSE	FALSE	FALSE	FALSE	FALSE	FALSE	FALSE	FALSE	FALSE	FALSE	FALSE	-0.00879836	0.0300299	0.15069	-0.135206	-0.233275	-0.175305	0.164658	0.0433634	0.076326	-0.086002	0.0671829	0.14151	0.0285692	-0.372172	0.258097	-0.150097	-0.111966	-0.093371	0.268075	0.07552	-0.274888	0.155879	0.253068	-0.0576929	0.531868	0.244121
FALSE	FALSE	FALSE	FALSE	FALSE	FALSE	FALSE	FALSE	FALSE	FALSE	FALSE	FALSE	FALSE	FALSE	FALSE	FALSE	FALSE	FALSE	FALSE	FALSE	FALSE	FALSE	FALSE	FALSE	0.589955	0.200531	0.499068	-0.134414	-0.288299	-0.10403	-0.123701	0.0225809	0.23545	0.172872	-0.0586628	0.153976	NA	-0.546166	0.116631	0.312433	NA	0.177344	NA	0.475776	0.492363	0.0440443	NA	-0.0448837	0.1137	-0.0941009
FALSE	FALSE	FALSE	FALSE	FALSE	FALSE	FALSE	FALSE	FALSE	FALSE	FALSE	FALSE	FALSE	FALSE	FALSE	FALSE	FALSE	FALSE	FALSE	FALSE	FALSE	FALSE	FALSE	FALSE	-0.266212	0.00818885	0.409907	-0.0735299	-0.106214	-0.0183665	-0.285601	-0.119688	-0.172488	0.0150693	0.0204575	-0.247198	-0.0356679	-0.381283	0.331476	0.181802	0.0524311	0.193456	-0.246378	0.0489792	0.255271	-0.268469	-0.61551	-0.785174	NA	-0.119954
FALSE	FALSE	FALSE	FALSE	FALSE	FALSE	FALSE	FALSE	FALSE	FALSE	FALSE	FALSE	FALSE	FALSE	FALSE	FALSE	FALSE	FALSE	FALSE	FALSE	FALSE	FALSE	FALSE	FALSE	NA	-0.248656	NA	0.0535284	NA	0.658828	NA	-0.520447	NA	0.325847	NA	0.0519524	NA	NA	NA	NA	0.128566	-0.39068	NA	NA	NA	NA	-0.752577	-0.66939	NA	NA
FALSE	FALSE	FALSE	FALSE	FALSE	FALSE	FALSE	FALSE	FALSE	FALSE	FALSE	FALSE	FALSE	FALSE	FALSE	FALSE	FALSE	FALSE	FALSE	FALSE	FALSE	FALSE	FALSE	FALSE	0.696528	0.554739	-0.263906	-0.592441	-0.212756	0.107152	-0.284722	-0.0373119	-0.0783366	-1.33443	0.266142	-0.0946415	-0.266663	0.902227	-0.331082	NA	NA	-0.229771	-0.374281	0.291398	-0.160791	NA	0.229315	0.0562362	-0.0742436	-0.049352
FALSE	FALSE	FALSE	FALSE	FALSE	FALSE	FALSE	FALSE	FALSE	FALSE	FALSE	FALSE	FALSE	FALSE	FALSE	FALSE	FALSE	FALSE	FALSE	FALSE	FALSE	FALSE	FALSE	FALSE	0.269751	-0.588996	0.260507	-0.0477261	-0.456806	0.292664	0.69813	-0.461109	-0.144046	0.0769695	-0.509747	-0.311503	0.215616	-0.147437	0.381726	0.249263	-0.120883	0.524766	0.225275	-0.117429	0.0014723	0.580435	0.129876	0.0606831	0.0487942	-0.136848
FALSE	FALSE	FALSE	FALSE	FALSE	FALSE	FALSE	FALSE	FALSE	FALSE	FALSE	FALSE	FALSE	FALSE	FALSE	FALSE	FALSE	FALSE	FALSE	FALSE	FALSE	FALSE	FALSE	FALSE	0.264476	-0.166458	-0.000201991	0.0170667	-0.170053	-0.151939	0.375401	-0.118094	-0.193456	0.0187766	-0.393306	-0.399773	0.179001	0.187116	0.224658	0.326882	0.531239	0.62499	0.349139	0.225143	0.0647515	0.235727	0.313943	0.268434	-0.081797	-0.0955869
FALSE	FALSE	FALSE	FALSE	FALSE	FALSE	FALSE	FALSE	FALSE	FALSE	FALSE	FALSE	FALSE	FALSE	FALSE	FALSE	FALSE	FALSE	FALSE	FALSE	FALSE	FALSE	FALSE	FALSE	-0.191706	0.0307666	0.0687396	-0.155759	0.0290139	-0.350008	0.646624	-0.303109	-0.0453032	0.0275787	-0.419755	-0.0375931	-0.0726041	0.0334366	0.264356	0.256528	NA	0.546857	0.605874	0.265032	0.310611	0.0965317	NA	0.615862	-0.155148	-0.0367495
FALSE	FALSE	FALSE	FALSE	FALSE	FALSE	FALSE	FALSE	FALSE	FALSE	FALSE	FALSE	FALSE	FALSE	FALSE	FALSE	FALSE	FALSE	FALSE	FALSE	FALSE	FALSE	FALSE	FALSE	-0.255357	-0.338567	-0.116833	-0.26939	-0.509442	-0.19631	0.222186	0.0645403	-0.256528	0.285698	0.43261	-0.092884	0.422556	-0.436588	0.810484	0.0311128	0.120561	0.650673	0.528371	0.385149	0.625311	0.347892	0.0662008	-0.499272	-0.311972	0.152131
FALSE	FALSE	FALSE	FALSE	FALSE	FALSE	FALSE	FALSE	FALSE	FALSE	FALSE	FALSE	FALSE	FALSE	FALSE	FALSE	FALSE	FALSE	FALSE	FALSE	FALSE	FALSE	FALSE	FALSE	-0.133654	0.0882701	0.0766959	-0.152885	-0.130008	-0.0922325	-0.398094	-0.021764	0.0163807	0.0129262	0.0018045	0.104511	-0.114316	0.294933	0.0363275	-0.263092	-0.067501	0.143002	-0.145605	0.0637409	0.142433	0.0265876	-0.104471	0.0957741	-0.0728014	0.102945
FALSE	FALSE	FALSE	FALSE	FALSE	FALSE	FALSE	FALSE	FALSE	FALSE	FALSE	FALSE	FALSE	FALSE	FALSE	FALSE	FALSE	FALSE	FALSE	FALSE	FALSE	FALSE	FALSE	FALSE	0.0926134	0.185179	0.0214797	0.0988238	0.111368	NA	-0.187198	-0.00791308	0.158494	0.11023	0.310522	NA	0.0094905	0.0930632	NA	-0.0138003	-0.0391384	NA	0.15069	0.0674399	NA	0.264717	0.0831718	NA	-0.0269545	-0.0408223
FALSE	FALSE	FALSE	FALSE	FALSE	FALSE	FALSE	FALSE	TRUE	FALSE	FALSE	FALSE	FALSE	FALSE	FALSE	TRUE	TRUE	TRUE	FALSE	FALSE	FALSE	FALSE	FALSE	FALSE	-0.810789	-0.428464	-0.940589	-0.580742	-0.709379	-0.955424	-0.549219	-0.0677764	-0.29443	-0.269164	-0.0582472	-0.488926	-0.712291	-1.06412	-0.916045	-0.425443	-0.567156	-0.410543	-0.212651	-0.426426	-0.274291	-0.601562	-0.566766	-0.91663	-1.27851	-1.39753
FALSE	FALSE	FALSE	FALSE	FALSE	FALSE	FALSE	FALSE	FALSE	FALSE	FALSE	FALSE	FALSE	FALSE	FALSE	FALSE	FALSE	FALSE	FALSE	FALSE	FALSE	FALSE	FALSE	FALSE	-0.612527	-0.279174	-0.584047	-0.35986	-0.196985	-0.106358	0.0978804	-0.097476	-0.160791	-0.0113553	0.0232258	0.060623	-0.0835234	-0.0622599	-0.193074	-0.226746	-0.0839282	-0.156965	0.0753273	-0.143916	-0.113834	-0.572351	-0.419323	-0.0467006	-0.729627	-0.388245
FALSE	FALSE	FALSE	FALSE	FALSE	FALSE	FALSE	FALSE	FALSE	FALSE	FALSE	FALSE	FALSE	FALSE	FALSE	FALSE	FALSE	FALSE	FALSE	FALSE	FALSE	FALSE	FALSE	FALSE	NA	NA	-0.356199	-0.401425	NA	0.642748	NA	NA	0.264824	-0.210012	NA	0.727857	0.55454	NA	0.544584	-0.400949	-0.148218	-0.222111	0.357045	NA	0.361064	-0.173384	0.0535087	0.0392362	0.277152	NA
FALSE	FALSE	FALSE	FALSE	TRUE	TRUE	FALSE	FALSE	FALSE	FALSE	FALSE	FALSE	FALSE	FALSE	FALSE	FALSE	FALSE	FALSE	FALSE	FALSE	FALSE	FALSE	FALSE	TRUE	0.355693	0.299436	0.381948	0.220949	-0.015783	0.173511	-0.419469	-0.136979	-0.148088	-0.217524	-0.0373119	-0.244765	1.42943	1.39153	1.34392	1.35118	1.23589	1.12605	0.465295	0.980426	0.488208	0.845028	0.870493	0.743014	0.700085	0.0899428
FALSE	FALSE	FALSE	FALSE	FALSE	FALSE	FALSE	FALSE	FALSE	FALSE	FALSE	FALSE	FALSE	FALSE	FALSE	FALSE	FALSE	FALSE	FALSE	FALSE	FALSE	FALSE	FALSE	FALSE	-0.132641	0.0354018	NA	NA	NA	NA	0.166844	0.075672	NA	NA	NA	NA	NA	NA	-0.450774	-0.82452	NA	-0.111321	NA	NA	-0.266037	-0.277901	NA	-0.20389	NA	0.0755048
FALSE	FALSE	FALSE	FALSE	FALSE	FALSE	FALSE	FALSE	FALSE	FALSE	FALSE	FALSE	FALSE	FALSE	FALSE	FALSE	FALSE	FALSE	FALSE	FALSE	FALSE	FALSE	FALSE	FALSE	0.113567	NA	-0.0896818	-0.164092	0.170573	0.132511	-0.0499646	NA	-0.0862403	0.21661	-0.0567222	-0.0186342	-0.207428	-0.139077	-0.235484	0.0129262	-0.519643	-0.455891	-0.238272	-0.206018	-0.115832	0.128029	-0.321351	0.284827	-0.254272	-0.105946
FALSE	FALSE	FALSE	FALSE	FALSE	FALSE	FALSE	FALSE	FALSE	FALSE	FALSE	FALSE	FALSE	FALSE	FALSE	FALSE	FALSE	FALSE	FALSE	FALSE	FALSE	FALSE	FALSE	FALSE	-0.0493226	-0.263876	-0.127305	-0.0906186	0.239771	0.298541	-0.155502	0.0639218	0.0882854	-0.106249	-0.119954	0.492667	0.240375	0.146835	-0.376995	-0.187346	0.214659	-0.467653	0.0648829	-0.428786	0.102605	-0.138076	-0.581881	-0.803806	-0.810814	-0.0588014
FALSE	FALSE	FALSE	FALSE	FALSE	FALSE	FALSE	FALSE	FALSE	FALSE	FALSE	FALSE	FALSE	FALSE	FALSE	FALSE	FALSE	FALSE	FALSE	FALSE	FALSE	FALSE	FALSE	FALSE	-0.0561462	-0.090447	0.0801119	0.00676478	0.144664	-0.040215	-0.0228886	-0.0659858	0.018688	-0.0860785	-0.00417776	-0.107286	0.0207689	-0.0187766	-0.0691491	-0.09411	-0.0875986	-0.0795695	-0.0880094	-0.201257	-0.161049	0.0731347	-0.0911243	-0.103934	0.0455828	0.119087
FALSE	FALSE	FALSE	FALSE	FALSE	FALSE	FALSE	FALSE	FALSE	FALSE	FALSE	FALSE	FALSE	FALSE	FALSE	FALSE	FALSE	FALSE	FALSE	FALSE	FALSE	FALSE	FALSE	TRUE	NA	0.544266	0.104337	0.234379	0.903765	-0.106576	NA	0.153591	0.298584	-0.13841	-0.316262	-0.199374	0.383055	0.804476	0.467801	1.13534	0.807654	0.550507	0.414352	0.345088	0.228757	0.819341	0.893035	0.114379	0.124857	-0.0709388
FALSE	FALSE	FALSE	FALSE	FALSE	FALSE	FALSE	FALSE	FALSE	FALSE	FALSE	FALSE	FALSE	FALSE	FALSE	FALSE	FALSE	FALSE	FALSE	FALSE	FALSE	FALSE	FALSE	FALSE	0.341758	0.372225	0.306612	0.281787	0.0436013	0.0713508	0.630126	0.197583	0.316079	0.117163	-0.0706641	-0.158725	0.179766	0.00914677	0.451013	0.235359	NA	0.184598	-0.19052	-0.44159	-0.067088	0.200253	NA	-0.222805	0.777451	0.347105
FALSE	FALSE	FALSE	FALSE	FALSE	FALSE	FALSE	FALSE	FALSE	FALSE	FALSE	FALSE	FALSE	FALSE	FALSE	FALSE	FALSE	FALSE	FALSE	FALSE	FALSE	FALSE	FALSE	FALSE	0.146916	0.248913	0.145873	-0.0196383	0.0930171	0.145873	-0.0214236	0.432163	-0.08882	0.10608	0.202688	-0.399882	0.188654	-0.00676478	0.261591	-0.0847162	-0.591488	-0.299685	-0.360842	0.0262785	0.350412	0.446786	-0.444773	-0.697596	0.481919	-0.238175
FALSE	FALSE	FALSE	FALSE	FALSE	FALSE	FALSE	FALSE	FALSE	FALSE	FALSE	FALSE	FALSE	FALSE	FALSE	FALSE	FALSE	FALSE	FALSE	FALSE	FALSE	FALSE	FALSE	FALSE	0.133432	-0.0363275	0.0977456	0.36233	0.0572866	0.134484	-0.0565362	-0.0219061	0.160266	0.280838	-0.0236102	-0.182692	0.175429	0.209178	0.344942	0.0869196	0.145382	0.515107	0.176195	0.323263	0.419874	0.108759	0.303792	0.479452	0.143524	-0.315798
FALSE	FALSE	FALSE	FALSE	FALSE	FALSE	FALSE	FALSE	FALSE	FALSE	FALSE	FALSE	FALSE	FALSE	FALSE	FALSE	FALSE	FALSE	FALSE	FALSE	FALSE	FALSE	FALSE	FALSE	0.112767	-0.104337	0.0294175	-0.00936456	-0.148999	0.108892	0.0614306	0.0621434	-0.243182	0.0943712	-0.270828	0.211815	0.0908534	-0.140648	-0.0531943	-0.0708301	-0.105946	-0.161201	0.225768	-0.222928	-0.294782	-0.182606	-0.219339	-0.133432	0.270469	-0.297837
FALSE	FALSE	FALSE	FALSE	FALSE	FALSE	FALSE	FALSE	FALSE	FALSE	FALSE	FALSE	FALSE	FALSE	FALSE	FALSE	FALSE	FALSE	FALSE	FALSE	FALSE	FALSE	FALSE	FALSE	-0.104589	-0.166715	-0.222683	-0.238289	-0.200253	-0.280282	-0.209278	-0.203138	-0.193583	-0.0252211	-0.0817487	-0.179893	-0.0119952	-0.135929	-0.110262	0.00891709	-0.133695	-0.26913	-0.0431553	0.0909873	-0.000144262	0.0848807	0.000158705	-0.232661	-0.163219	-0.402067
FALSE	FALSE	FALSE	FALSE	FALSE	FALSE	FALSE	FALSE	TRUE	FALSE	FALSE	FALSE	FALSE	FALSE	FALSE	FALSE	FALSE	FALSE	FALSE	FALSE	FALSE	FALSE	FALSE	FALSE	-0.295925	NA	-0.54454	NA	NA	-0.602175	-0.00213677	NA	0.340295	NA	NA	0.139252	NA	NA	NA	-0.329051	0.115254	-0.550021	NA	NA	NA	-1.07628	-0.0289934	-0.602647	-0.326245	-0.528571
FALSE	FALSE	FALSE	FALSE	FALSE	FALSE	FALSE	FALSE	FALSE	FALSE	FALSE	FALSE	FALSE	FALSE	FALSE	FALSE	FALSE	FALSE	FALSE	FALSE	FALSE	FALSE	FALSE	FALSE	NA	-0.0950467	-0.183015	NA	NA	0.107688	NA	0.0392659	-0.0371713	NA	NA	-0.801241	-0.155052	-0.486148	-0.409355	0.145873	NA	-0.0264548	-0.543572	-0.249627	0.0273073	-0.174817	NA	0.57682	-0.425869	NA
FALSE	FALSE	FALSE	FALSE	FALSE	FALSE	FALSE	FALSE	FALSE	FALSE	FALSE	FALSE	FALSE	FALSE	FALSE	FALSE	FALSE	FALSE	FALSE	FALSE	FALSE	FALSE	FALSE	FALSE	-0.14073	-0.0156403	0.153287	0.45628	0.158639	-0.515625	-0.00500038	-0.0870554	0.199935	0.19862	0.242977	-0.0873271	-0.18277	NA	-0.37932	-0.247337	NA	-0.453715	-0.168625	NA	-0.140124	-0.186968	NA	-0.869477	0.227864	-0.29725
FALSE	FALSE	FALSE	FALSE	FALSE	FALSE	FALSE	FALSE	FALSE	FALSE	FALSE	FALSE	FALSE	FALSE	FALSE	FALSE	FALSE	FALSE	FALSE	FALSE	FALSE	FALSE	FALSE	FALSE	-0.151715	0.0403782	0.0536674	-0.0788836	0.00339432	-0.121047	-0.0157825	0.132641	-0.0935602	0.0861044	-0.289834	-0.1141	0.083792	0.0934788	0.345964	0.0732718	0.21225	-0.0394142	0.0540844	-0.0450235	0.532908	0.146003	0.114035	0.112085	-0.118351	-0.134878
FALSE	FALSE	FALSE	FALSE	FALSE	FALSE	FALSE	FALSE	FALSE	FALSE	FALSE	FALSE	FALSE	FALSE	FALSE	FALSE	FALSE	FALSE	FALSE	FALSE	FALSE	FALSE	FALSE	FALSE	-0.252003	0.116676	0.411535	-0.453696	0.0108901	0.112367	0.0330882	0.0969	0.243882	-0.226915	-0.274291	-0.0443242	0.162468	0.0226688	0.188654	-0.501279	-0.0284277	0.215616	0.254836	0.0471148	0.405872	0.184471	-0.142609	-0.0581086	-0.302564	-0.113967
FALSE	FALSE	FALSE	FALSE	FALSE	FALSE	FALSE	FALSE	FALSE	FALSE	FALSE	FALSE	FALSE	FALSE	FALSE	FALSE	FALSE	FALSE	FALSE	FALSE	FALSE	FALSE	FALSE	FALSE	0.0471195	0.0414171	-0.342671	-0.0323149	-0.15549	0.121281	-0.0829884	0.324455	-0.00891709	0.201885	-0.0209111	0.00676766	0.236095	-0.0448837	0.1333	-0.0899121	0.019185	0.214871	0.0886844	0.194031	-0.188907	-0.0580223	-0.0308304	-0.339708	0.108759	0.300324
FALSE	FALSE	FALSE	FALSE	FALSE	FALSE	FALSE	FALSE	FALSE	FALSE	FALSE	FALSE	FALSE	FALSE	FALSE	FALSE	FALSE	FALSE	FALSE	FALSE	FALSE	FALSE	FALSE	FALSE	0.00100953	-0.166844	-0.0503082	0.190425	NA	0.0717627	0.203013	0.20405	0.224065	-0.0152284	NA	0.249788	0.644687	0.228638	NA	NA	-0.120352	NA	0.0614306	-0.195977	NA	NA	0.244805	NA	-0.0383915	0.387506
FALSE	FALSE	FALSE	FALSE	FALSE	FALSE	FALSE	FALSE	FALSE	FALSE	FALSE	FALSE	FALSE	FALSE	FALSE	FALSE	FALSE	FALSE	FALSE	FALSE	FALSE	FALSE	FALSE	FALSE	0.0221902	-0.219091	0.204391	-0.00772463	-0.0740944	0.186501	0.38648	-0.171591	0.223778	0.0896337	-0.122739	0.0932787	-0.0837833	0.200216	0.179001	0.0321008	-0.0444641	-0.108254	-0.120906	0.181019	0.586493	0.23585	0.0293083	-0.789103	0.105946	0.168933
FALSE	FALSE	FALSE	FALSE	FALSE	FALSE	FALSE	FALSE	FALSE	FALSE	FALSE	FALSE	FALSE	FALSE	FALSE	FALSE	FALSE	FALSE	FALSE	FALSE	FALSE	FALSE	FALSE	FALSE	0.0241778	-0.0996319	0.126841	0.117961	-0.0676387	0.030548	-0.0399035	-0.105544	-0.00115369	0.0483757	-0.138159	-0.173639	0.0244615	0.0117625	-0.0316217	0.0720372	NA	0.0563061	0.0244615	0.0429026	-0.0558898	-0.0196675	NA	-0.14483	-0.140046	-0.073409
FALSE	FALSE	FALSE	FALSE	FALSE	FALSE	FALSE	FALSE	FALSE	FALSE	FALSE	FALSE	FALSE	FALSE	FALSE	FALSE	FALSE	FALSE	FALSE	FALSE	FALSE	FALSE	FALSE	FALSE	-0.382589	-0.308244	-0.260325	-0.441047	-0.0550568	-0.243165	-0.337412	-0.251446	-0.00144197	-0.279809	0.00303285	0.267305	-0.261933	-0.0684645	-0.28051	0.314523	-0.0813396	0.0607392	-0.0360672	-0.266517	-0.0432045	0.117296	-0.118227	0.0652495	-0.414172	-0.19497
FALSE	FALSE	FALSE	FALSE	TRUE	TRUE	TRUE	TRUE	FALSE	TRUE	FALSE	FALSE	FALSE	TRUE	FALSE	TRUE	TRUE	TRUE	FALSE	FALSE	FALSE	FALSE	FALSE	FALSE	NA	1.19614	0.650948	0.40305	0.932003	0.88885	NA	0.400873	0.220328	0.554147	0.678603	1.12727	1.06633	1.31743	1.1762	1.06323	1.68038	1.49794	0.988121	1.0582	0.972846	1.46509	1.77922	1.64223	NA	NA
FALSE	FALSE	FALSE	FALSE	FALSE	FALSE	FALSE	FALSE	FALSE	FALSE	FALSE	FALSE	FALSE	FALSE	FALSE	FALSE	FALSE	FALSE	FALSE	FALSE	FALSE	FALSE	FALSE	FALSE	-0.199289	-0.484911	-0.3182	-0.114879	-0.224781	-0.539561	-0.703126	-0.27739	0.0729531	-0.116864	-0.214622	-0.41792	-0.203602	0.325015	0.055751	0.0381552	-0.148869	-0.199902	-0.223222	0.134968	-0.0402612	0.268075	0.0427243	-0.204266	-0.346903	-0.528871
FALSE	FALSE	FALSE	FALSE	FALSE	FALSE	FALSE	FALSE	FALSE	FALSE	FALSE	FALSE	FALSE	FALSE	FALSE	FALSE	FALSE	FALSE	FALSE	FALSE	FALSE	FALSE	FALSE	FALSE	0.266876	0.354483	0.0455828	0.923187	0.313728	0.377512	0.495388	0.428741	0.59562	0.0453032	-0.191942	0.0279397	0.559541	0.723682	-0.218498	0.415975	0.0310761	1.09336	0.502738	0.653174	0.278216	0.202888	0.207145	0.499871	-0.188891	0.474532
FALSE	FALSE	FALSE	FALSE	FALSE	FALSE	FALSE	FALSE	FALSE	FALSE	FALSE	FALSE	FALSE	FALSE	FALSE	FALSE	FALSE	FALSE	FALSE	FALSE	FALSE	FALSE	FALSE	FALSE	0.22033	0.159621	0.225892	0.163499	0.0787313	-0.0054782	0.174406	0.0944797	0.00919032	0.145482	0.238664	0.142783	0.0690147	0.0754136	0.00288251	0.0893626	-0.0712135	-0.0709665	-0.00544924	0.0802557	0.0814916	0.470198	0.292493	0.629568	0.23217	0.0239737
FALSE	FALSE	FALSE	FALSE	FALSE	FALSE	FALSE	FALSE	FALSE	FALSE	FALSE	FALSE	FALSE	FALSE	FALSE	FALSE	FALSE	FALSE	FALSE	FALSE	FALSE	FALSE	FALSE	FALSE	0.0697022	-0.298893	0.214622	0.152897	NA	NA	0.440314	-0.155231	0.320324	0.250113	NA	NA	NA	NA	-0.714633	NA	NA	NA	NA	NA	-1.64007	NA	NA	NA	NA	NA
FALSE	FALSE	FALSE	FALSE	FALSE	FALSE	FALSE	FALSE	FALSE	FALSE	FALSE	FALSE	FALSE	FALSE	FALSE	FALSE	FALSE	FALSE	FALSE	FALSE	FALSE	FALSE	FALSE	FALSE	-0.908903	-0.186754	0.0724489	-0.0531644	-0.18916	0.263635	-0.0937559	-0.484602	0.328453	0.373175	0.119166	0.459814	-0.671439	0.0893287	-0.110122	0.0672257	0.267774	0.356933	0.208892	0.09068	0.626513	-0.138283	-0.16954	0.303009	-0.911451	-0.58323
FALSE	FALSE	FALSE	FALSE	FALSE	FALSE	FALSE	FALSE	FALSE	FALSE	FALSE	FALSE	FALSE	FALSE	FALSE	FALSE	FALSE	FALSE	FALSE	FALSE	FALSE	FALSE	FALSE	FALSE	0.752834	-0.298658	-0.398855	0.581399	0.427886	-0.0269104	-0.145956	0.193486	-0.144046	0.561986	0.821967	0.109779	0.699552	0.268295	0.229219	0.768756	0.261517	0.132906	0.445303	0.300786	0.131835	0.52667	0.165467	-0.0258793	0.465922	-0.0668125
FALSE	FALSE	FALSE	FALSE	FALSE	FALSE	FALSE	FALSE	FALSE	FALSE	FALSE	FALSE	FALSE	FALSE	FALSE	FALSE	FALSE	FALSE	FALSE	FALSE	FALSE	FALSE	FALSE	FALSE	-0.0162494	0.146451	0.284988	0.0706641	0.253274	0.276794	-0.14741	-0.179638	0.290692	-0.143803	-0.0739573	0.217222	-0.167199	0.143851	0.280719	0.173511	0.355793	0.160017	0.0132121	0.261085	0.416365	0.0133551	0.0721187	0.178976	-0.114801	0.16083
FALSE	FALSE	FALSE	FALSE	FALSE	FALSE	FALSE	FALSE	FALSE	FALSE	FALSE	FALSE	FALSE	FALSE	FALSE	FALSE	FALSE	FALSE	FALSE	FALSE	FALSE	FALSE	FALSE	FALSE	0.386701	0.151586	0.489132	0.339822	-0.153027	0.216734	0.244765	0.0187172	0.460151	0.252416	-0.153805	-0.163241	0.256044	-0.0950467	0.0822938	-0.195484	-0.0947766	0.0237521	-0.0409718	-0.368265	-0.120617	-0.01552	0.0287195	0.00108243	-0.074198	0.0769345
FALSE	FALSE	FALSE	FALSE	FALSE	FALSE	FALSE	FALSE	FALSE	FALSE	FALSE	FALSE	FALSE	FALSE	FALSE	FALSE	FALSE	FALSE	FALSE	FALSE	FALSE	FALSE	FALSE	FALSE	-0.686034	-0.119688	-0.39553	-0.575572	-0.151729	-0.348666	-0.312742	-0.583615	-0.324926	-0.359472	-0.147828	-0.19497	0.105946	0.07312	0.0695647	0.193078	0.225481	-0.00296056	0.033793	0.256545	0.35124	-0.0320051	-0.0779266	0.0060431	-0.345619	-0.504468
FALSE	FALSE	FALSE	FALSE	FALSE	FALSE	FALSE	FALSE	FALSE	FALSE	FALSE	FALSE	FALSE	FALSE	FALSE	FALSE	FALSE	FALSE	FALSE	FALSE	FALSE	FALSE	FALSE	FALSE	-0.220043	-0.0592168	0.0729976	-0.178045	0.16728	-0.00468192	-0.207011	-0.114234	0.0659591	-0.00868224	0.13984	0.160266	0.192699	0.197385	0.548338	0.336626	0.110698	0.410775	0.465191	0.297218	0.734755	0.158078	-0.0432045	0.0493375	-0.341537	-0.0199154
FALSE	FALSE	FALSE	FALSE	FALSE	FALSE	FALSE	FALSE	FALSE	FALSE	FALSE	FALSE	TRUE	FALSE	FALSE	TRUE	FALSE	FALSE	FALSE	FALSE	TRUE	FALSE	FALSE	FALSE	NA	NA	NA	NA	-0.779386	NA	NA	NA	NA	NA	-1.08011	-0.0662614	-0.427751	-0.637749	-1.47975	0.818196	0.751684	0.819178	-0.305895	-0.61664	-0.333653	-0.953411	-0.541713	-1.08685	NA	-0.475707
FALSE	FALSE	FALSE	FALSE	FALSE	FALSE	FALSE	FALSE	FALSE	FALSE	FALSE	FALSE	FALSE	FALSE	FALSE	FALSE	TRUE	FALSE	FALSE	FALSE	FALSE	FALSE	FALSE	FALSE	-0.779026	-0.702303	-0.748142	-0.686592	-0.48388	-0.69108	-0.514511	-0.616452	-0.172103	-0.129671	-0.163756	-0.0765591	-0.30495	-0.0881416	-0.520149	-0.0177822	-0.065848	-0.155518	-0.144536	-0.227864	-0.194339	-0.151234	-0.155102	0.0177675	-1.13632	-0.753776
FALSE	FALSE	FALSE	FALSE	FALSE	FALSE	FALSE	FALSE	FALSE	FALSE	FALSE	FALSE	FALSE	FALSE	FALSE	FALSE	FALSE	FALSE	FALSE	FALSE	FALSE	FALSE	FALSE	FALSE	1.27435	0.120655	0.297954	0.612494	0.0929709	0.356031	0.0958569	-0.114767	-0.280244	0.319965	0.0318724	-0.491699	0.308011	-0.0366088	0.621149	0.987976	0.570871	0.492725	0.619178	0.440126	0.295252	0.341189	0.114207	-0.191815	0.363676	-0.291486
FALSE	FALSE	FALSE	FALSE	FALSE	FALSE	FALSE	FALSE	FALSE	FALSE	FALSE	FALSE	FALSE	FALSE	FALSE	FALSE	FALSE	FALSE	FALSE	FALSE	FALSE	FALSE	FALSE	FALSE	0.379066	0.236113	-0.177311	1.12029	-0.209266	-0.266489	0.0706641	0.657855	-0.59827	0.455229	0.508096	-0.57628	0.571919	0.550655	-0.729698	0.829606	-0.167615	-0.139458	0.22231	0.611733	-0.625832	0.414352	0.832488	-0.142087	0.547549	-0.0554733
FALSE	FALSE	FALSE	FALSE	FALSE	FALSE	FALSE	FALSE	FALSE	FALSE	FALSE	FALSE	FALSE	FALSE	FALSE	FALSE	FALSE	FALSE	FALSE	FALSE	FALSE	FALSE	FALSE	FALSE	0.919302	-0.299479	NA	0.107688	0.264634	-0.424688	0.305679	-0.501617	NA	-0.129134	0.185015	-0.14274	0.0182069	0.139252	0.395392	0.259062	0.105349	NA	0.261952	0.19952	0.249376	0.396817	0.260999	NA	0.114234	-0.1145
FALSE	FALSE	FALSE	FALSE	TRUE	FALSE	FALSE	FALSE	FALSE	FALSE	FALSE	FALSE	TRUE	FALSE	FALSE	FALSE	FALSE	FALSE	FALSE	FALSE	FALSE	FALSE	FALSE	FALSE	NA	NA	NA	NA	NA	NA	NA	NA	NA	NA	NA	NA	-1.13179	-0.897008	-0.991829	NA	-0.641731	-0.305307	0.406537	0.0181912	-0.223423	NA	-0.189413	-0.973575	NA	NA
FALSE	FALSE	FALSE	FALSE	FALSE	FALSE	FALSE	FALSE	FALSE	FALSE	FALSE	FALSE	FALSE	FALSE	FALSE	FALSE	FALSE	FALSE	FALSE	FALSE	FALSE	FALSE	FALSE	TRUE	NA	NA	-0.122413	NA	-0.0858325	0.279174	NA	NA	-0.330673	NA	-0.364909	0.264478	0.419215	NA	0.379732	0.218595	-0.0764223	0.918234	-0.205513	NA	0.0519375	0.0760117	-0.207393	0.333552	-0.236996	0.310379
FALSE	FALSE	FALSE	FALSE	FALSE	FALSE	FALSE	FALSE	FALSE	FALSE	FALSE	FALSE	FALSE	FALSE	FALSE	FALSE	FALSE	FALSE	FALSE	FALSE	FALSE	FALSE	FALSE	FALSE	0.0551957	0.114566	0.1956	-0.0208234	-0.0240359	0.237197	0.101919	0.0015734	0.232532	-0.0370291	-0.052555	0.112927	0.00288251	0.134113	0.194591	-0.0472639	-0.111833	0.0810669	-0.146356	-0.103397	0.13519	-0.166357	-0.145612	0.00670968	NA	-0.0533894
FALSE	FALSE	FALSE	FALSE	FALSE	FALSE	FALSE	FALSE	FALSE	FALSE	FALSE	FALSE	FALSE	FALSE	FALSE	FALSE	FALSE	FALSE	FALSE	FALSE	FALSE	FALSE	FALSE	FALSE	NA	-0.391548	-0.327077	-0.0311793	-0.611928	-0.0851906	NA	-0.383939	-0.60502	-0.284616	-1.10581	-1.01343	0.326652	-0.325732	-0.356569	0.223052	-0.395173	-0.753045	-0.428352	-0.192068	-0.617298	0.267476	-0.408277	-0.412944	-0.0850682	0.295854
FALSE	FALSE	FALSE	FALSE	FALSE	FALSE	FALSE	FALSE	FALSE	FALSE	FALSE	FALSE	FALSE	FALSE	FALSE	FALSE	FALSE	FALSE	FALSE	FALSE	FALSE	FALSE	FALSE	FALSE	NA	0.0935404	-0.225245	-0.328308	-0.220454	-0.492484	NA	0.141923	-0.151469	0.155231	0.168366	-0.691623	-0.535248	NA	-0.514573	-0.506004	NA	NA	-0.929446	NA	-0.825297	-0.907495	NA	NA	0.0112094	-0.0377336
FALSE	FALSE	FALSE	FALSE	FALSE	FALSE	TRUE	TRUE	FALSE	FALSE	FALSE	FALSE	FALSE	FALSE	FALSE	TRUE	FALSE	FALSE	FALSE	FALSE	FALSE	TRUE	TRUE	TRUE	NA	NA	NA	NA	NA	NA	NA	NA	NA	NA	NA	NA	0.363115	-1.0418	-0.617123	0.0676387	0.719115	0.987685	1.72984	1.11494	0.562005	2.29181	2.62273	2.00903	NA	NA
FALSE	FALSE	FALSE	FALSE	FALSE	FALSE	FALSE	FALSE	FALSE	FALSE	FALSE	FALSE	FALSE	FALSE	FALSE	FALSE	FALSE	FALSE	FALSE	FALSE	FALSE	FALSE	FALSE	FALSE	0.170566	0.0131158	0.104068	-0.319244	0.427906	0.0439044	0.164271	-0.055751	0.0243845	-0.370807	-0.337996	-0.0756011	-0.451919	-0.113167	-0.483642	-0.387185	-0.501108	-0.268591	-0.411905	-0.586404	-0.391988	-0.542521	-0.456491	-0.28155	-0.0906954	0.396555
FALSE	FALSE	FALSE	FALSE	FALSE	FALSE	FALSE	FALSE	FALSE	FALSE	FALSE	FALSE	FALSE	FALSE	FALSE	FALSE	FALSE	FALSE	FALSE	FALSE	FALSE	FALSE	FALSE	FALSE	-0.151426	-0.661567	-0.0149805	NA	0.0106575	0.0873271	0.230572	-0.412727	0.266385	NA	0.129245	-0.435629	-0.0937251	-0.255803	-0.56403	0.00690837	NA	0.0234683	0.395392	0.361806	0.368179	-0.168447	NA	0.0205599	-0.483783	-0.123666
FALSE	FALSE	FALSE	FALSE	FALSE	FALSE	FALSE	FALSE	FALSE	FALSE	FALSE	FALSE	FALSE	FALSE	FALSE	FALSE	FALSE	FALSE	FALSE	FALSE	FALSE	FALSE	FALSE	FALSE	0.383055	0.115863	0.0140696	0.517024	-0.128557	0.0139267	0.151729	0.255116	0.0890218	0.335712	0.347986	-0.0071955	0.571628	0.149217	0.108491	0.510759	0.212183	0.223175	0.595217	0.529302	0.0724828	0.134747	0.388186	0.075596	0.421479	-0.0923428
FALSE	FALSE	FALSE	FALSE	FALSE	FALSE	FALSE	FALSE	FALSE	FALSE	FALSE	FALSE	FALSE	FALSE	FALSE	FALSE	FALSE	FALSE	FALSE	FALSE	FALSE	FALSE	FALSE	FALSE	NA	-0.409472	-0.95646	-0.171905	-0.707525	-0.936193	NA	-0.384713	-0.638213	0.0962619	-0.399007	-1.02432	0.649845	-0.156267	NA	0.706111	0.281912	0.580338	0.583615	0.194774	NA	-0.771348	-0.499476	-0.603312	NA	-0.717912
FALSE	FALSE	FALSE	FALSE	FALSE	FALSE	FALSE	FALSE	FALSE	FALSE	FALSE	FALSE	FALSE	FALSE	FALSE	FALSE	FALSE	FALSE	FALSE	FALSE	FALSE	FALSE	FALSE	FALSE	-0.00101024	-0.229957	-0.312348	0.161049	-0.255682	-0.146467	-0.0339535	0.119166	-0.456596	0.422879	0.524293	-0.163241	0.272262	-0.238542	-0.320774	0.950916	0.271879	0.464041	0.780898	0.788763	0.244907	-0.00514516	0.151458	-0.263395	-0.239328	-0.713344
FALSE	FALSE	FALSE	FALSE	FALSE	FALSE	FALSE	FALSE	FALSE	FALSE	FALSE	FALSE	FALSE	FALSE	FALSE	FALSE	FALSE	FALSE	FALSE	FALSE	FALSE	TRUE	TRUE	TRUE	0.311038	0.154426	0.236584	0.1595	-0.0313952	0.369159	-0.41323	0.431092	0.463052	-0.530948	-0.214622	0.0976254	0.547647	0.468471	0.788185	0.553754	0.586493	0.424277	0.00446544	0.0542874	0.0926324	0.68419	0.82429	1.1213	0.414785	-0.222434
TRUE	TRUE	TRUE	FALSE	TRUE	FALSE	FALSE	FALSE	TRUE	TRUE	TRUE	FALSE	TRUE	FALSE	TRUE	TRUE	TRUE	TRUE	TRUE	FALSE	FALSE	FALSE	TRUE	TRUE	-1.22317	-1.17101	-2.01859	-0.877261	-1.46367	-1.69596	-1.21233	-0.813771	-1.42169	-0.436373	-0.14274	-1.00763	-0.633099	-0.895535	-1.54996	0.353436	-0.274053	-0.396764	-0.0395773	-0.159629	-1.12704	-0.863021	-0.63988	-1.28759	-1.72996	-1.9422
FALSE	FALSE	FALSE	FALSE	FALSE	FALSE	FALSE	FALSE	FALSE	FALSE	FALSE	FALSE	FALSE	FALSE	FALSE	FALSE	FALSE	FALSE	FALSE	FALSE	FALSE	FALSE	FALSE	FALSE	0.326652	-0.201006	NA	NA	-0.0659858	0.0388576	0.179001	0.339984	NA	NA	-0.126576	-0.706111	NA	NA	0.131853	NA	0.0988763	NA	NA	NA	0.246087	NA	-0.0728604	NA	-0.00540579	-0.504366
FALSE	FALSE	FALSE	FALSE	FALSE	FALSE	FALSE	FALSE	FALSE	FALSE	FALSE	FALSE	FALSE	FALSE	FALSE	FALSE	FALSE	FALSE	FALSE	FALSE	FALSE	FALSE	FALSE	FALSE	0.180148	0.0168185	-0.124912	0.232292	0.174866	0.0691522	-0.028381	0.0505024	-0.247198	0.152508	0.106358	0.0209551	-0.325395	0.319892	-0.229788	-0.377163	-0.0919367	-0.00540579	-0.379207	-0.203013	-0.187768	-0.0229473	0.115316	0.352658	-0.143054	0.0365555
FALSE	FALSE	FALSE	FALSE	FALSE	FALSE	FALSE	FALSE	FALSE	FALSE	FALSE	FALSE	FALSE	FALSE	FALSE	FALSE	FALSE	FALSE	FALSE	FALSE	FALSE	FALSE	FALSE	FALSE	-0.0685287	-0.118227	0.324465	0.645148	-0.23352	NA	0.167486	-0.129217	-0.129349	0.195852	-0.337083	NA	0.27035	NA	NA	NA	NA	NA	-0.31847	NA	NA	NA	NA	NA	-0.670475	NA
FALSE	FALSE	FALSE	FALSE	FALSE	FALSE	FALSE	FALSE	FALSE	FALSE	FALSE	FALSE	FALSE	FALSE	FALSE	FALSE	FALSE	FALSE	FALSE	FALSE	FALSE	FALSE	FALSE	FALSE	0.0196308	-0.272859	-0.553934	-0.149761	-0.0453032	-0.321513	0.0873271	-0.0402612	-0.147828	0.244644	0.0628666	-0.196607	0.0688771	-0.142217	-0.0883928	0.250355	-0.530171	NA	0.0832474	0.47313	0.190915	0.524264	0.00543476	NA	0.12618	-0.130404
FALSE	FALSE	FALSE	FALSE	FALSE	FALSE	FALSE	FALSE	FALSE	FALSE	FALSE	FALSE	FALSE	FALSE	FALSE	FALSE	FALSE	FALSE	FALSE	FALSE	FALSE	FALSE	FALSE	FALSE	NA	NA	-0.160024	NA	-0.230695	-0.352326	NA	NA	-0.641916	NA	-0.075738	-0.513491	NA	-0.6107	-0.554443	0.205643	-0.486457	-0.512143	NA	-0.350158	-1.00231	0.639973	0.606628	0.113988	0.168899	-0.404467
FALSE	FALSE	FALSE	FALSE	FALSE	FALSE	FALSE	FALSE	FALSE	FALSE	FALSE	FALSE	FALSE	FALSE	FALSE	FALSE	FALSE	FALSE	FALSE	FALSE	FALSE	FALSE	FALSE	FALSE	0.132643	-0.770618	0.185613	-0.154618	-0.10165	NA	0.294194	-0.0385767	-0.0694272	-0.612571	-0.0680516	0.0263079	0.0146409	-0.226262	-0.210262	0.0160684	0.43864	-0.216552	-0.213153	-0.0333701	-0.515208	0.147828	0.0145579	-0.279531	0.389677	-0.333767
FALSE	FALSE	FALSE	FALSE	FALSE	FALSE	FALSE	FALSE	FALSE	FALSE	FALSE	FALSE	FALSE	FALSE	FALSE	FALSE	FALSE	FALSE	FALSE	FALSE	FALSE	FALSE	FALSE	FALSE	0.467175	0.12614	0.111165	0.780226	-0.0677764	0.140517	-0.325865	0.133749	-0.502942	0.354678	0.340587	-0.343351	0.601411	-0.563549	-0.245985	0.483983	-0.615134	-4.32815e-05	0.302992	-0.0913952	-0.518132	0.806448	0.562325	0.048636	0.833092	-0.481196
FALSE	FALSE	FALSE	FALSE	FALSE	FALSE	FALSE	FALSE	FALSE	FALSE	FALSE	FALSE	FALSE	FALSE	FALSE	FALSE	FALSE	FALSE	FALSE	FALSE	FALSE	FALSE	FALSE	FALSE	NA	0.269547	-0.199139	0.601697	0.239191	0.6291	NA	1.17615	0.25858	-0.491004	-0.59321	0.228283	1.11523	NA	0.633292	NA	NA	NA	0.475292	NA	-0.322044	NA	NA	NA	1.62789	0.337393
FALSE	FALSE	FALSE	FALSE	FALSE	FALSE	FALSE	FALSE	FALSE	FALSE	FALSE	FALSE	FALSE	FALSE	FALSE	FALSE	FALSE	FALSE	FALSE	FALSE	FALSE	FALSE	FALSE	FALSE	-0.0606079	0.287096	-0.40767	-0.0799354	0.544666	-0.617587	-0.736893	0.688125	-0.711495	-0.320684	0.478869	-0.174534	0.233397	0.0843338	-1.18505	NA	0.429284	0.377179	0.000576963	0.368104	-0.249749	NA	-0.155749	-0.113834	0.417812	-0.0339339
FALSE	FALSE	FALSE	FALSE	FALSE	FALSE	FALSE	FALSE	FALSE	FALSE	FALSE	FALSE	FALSE	FALSE	FALSE	FALSE	FALSE	FALSE	FALSE	FALSE	FALSE	FALSE	FALSE	FALSE	NA	-0.0352016	0.133958	-0.0974401	0.240077	-0.285565	NA	0.0487554	-0.0230424	0.0935602	0.296633	-0.280125	-0.274076	0.20578	-0.531802	-0.0656873	0.251419	0.0304067	0.109294	0.149457	-0.714839	0.14483	0.434344	-0.349139	0.0614306	-0.0886844
FALSE	FALSE	FALSE	FALSE	FALSE	FALSE	FALSE	FALSE	FALSE	FALSE	FALSE	FALSE	FALSE	FALSE	FALSE	FALSE	FALSE	FALSE	FALSE	FALSE	FALSE	FALSE	FALSE	FALSE	-0.186344	0.066231	-1.04448	-0.138823	-0.442439	-0.821203	0.197488	0.431598	-0.0332292	0.493545	0.499014	-0.114634	-0.226459	1.00717	-0.00869676	0.755742	1.03952	0.128425	0.251568	1.31771	0.511403	0.848718	1.49374	0.576174	-0.103581	-0.260748
FALSE	FALSE	FALSE	FALSE	FALSE	FALSE	FALSE	FALSE	FALSE	FALSE	FALSE	FALSE	FALSE	FALSE	FALSE	FALSE	FALSE	FALSE	FALSE	FALSE	FALSE	FALSE	FALSE	FALSE	NA	NA	NA	-0.174996	NA	NA	NA	NA	NA	-0.168431	NA	NA	0.0871912	-0.122871	-0.497568	0.243182	0.244873	0.198871	0.547845	0.66951	0.185704	0.220949	0.383416	0.497425	0.0422241	NA
FALSE	FALSE	FALSE	FALSE	FALSE	FALSE	FALSE	FALSE	FALSE	FALSE	FALSE	FALSE	FALSE	FALSE	FALSE	FALSE	FALSE	FALSE	FALSE	FALSE	FALSE	FALSE	FALSE	FALSE	0.760093	0.358195	0.144569	0.299714	0.601869	-0.0935096	0.511164	0.201112	0.575852	0.242816	0.530406	0.0051162	0.77804	0.297467	0.14952	NA	0.020677	-0.0422934	0.282025	-0.361095	-0.318924	NA	-0.173639	-0.284159	-0.715296	-0.168
FALSE	FALSE	FALSE	FALSE	FALSE	FALSE	FALSE	FALSE	FALSE	FALSE	FALSE	FALSE	FALSE	FALSE	FALSE	FALSE	FALSE	FALSE	FALSE	FALSE	FALSE	FALSE	FALSE	FALSE	0.224411	-0.138159	0.135798	-0.316402	-0.32987	0.0528332	0.772899	-0.118227	0.0786703	-0.352234	-0.75369	-0.176195	0.086512	-0.461633	0.00446544	-0.315433	-0.80892	-0.149409	-0.0435567	-1.09045	-0.470407	-0.496061	-1.24282	-0.819505	-0.0255294	0.0845479
FALSE	FALSE	FALSE	FALSE	FALSE	FALSE	FALSE	FALSE	FALSE	FALSE	FALSE	FALSE	FALSE	FALSE	FALSE	FALSE	FALSE	FALSE	FALSE	FALSE	FALSE	FALSE	FALSE	FALSE	-0.240162	-0.265557	0.333767	-0.158445	-0.476434	0.0662614	0.522859	0.228199	0.213437	-0.0722704	-0.112233	-0.109829	0.337426	-0.548634	0.37829	-1.11647	-0.872474	-0.0812016	0.186627	-0.602647	-0.228234	-0.263283	-0.974603	-0.727964	0.147437	-0.32262
FALSE	FALSE	FALSE	FALSE	FALSE	FALSE	FALSE	FALSE	FALSE	FALSE	FALSE	FALSE	FALSE	FALSE	FALSE	FALSE	FALSE	FALSE	FALSE	FALSE	FALSE	FALSE	FALSE	FALSE	NA	NA	0.296898	NA	-0.23217	0.0892269	NA	NA	-0.147046	NA	-0.427392	-0.212383	NA	-0.422556	0.12618	NA	0.0234311	0.260146	NA	-0.0040339	-0.250719	NA	0.0753528	0.194889	0.757279	-0.847195
FALSE	FALSE	FALSE	FALSE	FALSE	FALSE	FALSE	FALSE	FALSE	FALSE	FALSE	FALSE	FALSE	FALSE	FALSE	FALSE	FALSE	FALSE	FALSE	FALSE	FALSE	FALSE	FALSE	FALSE	0.501923	0.057767	-0.16217	0.0144981	0.242362	0.366028	0.127501	0.0347513	-0.0220482	0.259423	0.195946	0.296137	0.836974	-0.111432	NA	0.200253	-0.32458	0.33182	0.466027	-0.0508847	NA	0.272023	0.410447	0.258736	0.504163	0.294916
FALSE	FALSE	FALSE	FALSE	FALSE	FALSE	FALSE	FALSE	FALSE	FALSE	FALSE	FALSE	FALSE	FALSE	FALSE	FALSE	FALSE	FALSE	FALSE	FALSE	FALSE	FALSE	FALSE	FALSE	NA	NA	NA	0.192573	-0.0263043	0.216362	NA	NA	NA	-0.0188342	0.0414023	-0.170438	NA	NA	-0.316636	-0.462734	NA	-0.558793	NA	NA	-0.190678	-0.159074	NA	-0.533862	NA	-0.266876
FALSE	FALSE	FALSE	FALSE	FALSE	FALSE	FALSE	FALSE	FALSE	FALSE	FALSE	FALSE	FALSE	FALSE	FALSE	FALSE	FALSE	FALSE	FALSE	FALSE	FALSE	FALSE	FALSE	FALSE	0.735176	NA	0.292428	0.192573	-0.0263043	0.216362	0.280481	NA	-0.0863762	-0.0188342	0.0414023	-0.170438	NA	-0.217727	-0.316636	NA	-0.529671	-0.558793	NA	-0.522759	-0.190678	NA	-0.32435	-0.533862	0.766638	-0.266876
FALSE	FALSE	FALSE	FALSE	FALSE	FALSE	FALSE	FALSE	FALSE	FALSE	FALSE	FALSE	FALSE	FALSE	FALSE	FALSE	FALSE	FALSE	FALSE	FALSE	FALSE	FALSE	FALSE	FALSE	0.090447	0.0789446	-0.0251036	0.10675	0.0698607	-0.0352243	0.0270125	0.139856	-0.0540844	0.0294175	0.130887	0.0635449	0.146134	0.169761	0.195852	0.349252	0.216937	0.146395	0.191057	0.361046	0.380296	0.115965	0.23243	-0.0268709	0.097476	0.0300152
FALSE	FALSE	FALSE	FALSE	FALSE	FALSE	FALSE	FALSE	FALSE	FALSE	FALSE	FALSE	FALSE	FALSE	FALSE	FALSE	FALSE	FALSE	FALSE	FALSE	FALSE	FALSE	FALSE	FALSE	0.567351	-0.144307	0.174534	-0.140492	-0.41511	-0.435788	0.224658	-0.202762	-0.0280033	0.140386	-0.300534	0.00173227	-0.330193	0.385488	0.355467	0.519643	0.678972	0.133037	0.146395	0.496896	0.56339	0.0451634	0.359546	0.0329938	0.0626744	0.286603
FALSE	FALSE	FALSE	FALSE	FALSE	FALSE	FALSE	FALSE	FALSE	FALSE	FALSE	FALSE	FALSE	FALSE	FALSE	FALSE	FALSE	FALSE	FALSE	FALSE	FALSE	FALSE	FALSE	FALSE	-0.0527453	0.207128	-0.0189511	0.00028851	0.126045	0.0194884	-0.0180597	0.0345001	0.0271603	-0.298761	-0.0713508	0.113988	0.0908534	-0.214747	-0.103023	0.222557	0.476819	0.0996319	0.23008	0.0577971	0.281281	-0.180577	0.0683472	-0.0374525	-0.0673492	0.223205
FALSE	FALSE	FALSE	FALSE	FALSE	FALSE	FALSE	FALSE	FALSE	FALSE	FALSE	FALSE	FALSE	FALSE	FALSE	FALSE	FALSE	FALSE	FALSE	FALSE	FALSE	FALSE	FALSE	FALSE	-0.0318871	-0.107822	0.0482362	-0.132024	-0.00446544	0.174662	0.00575927	-0.129876	0.0681052	0.0106366	-0.0170667	0.047085	0.00561557	-0.0229004	0.0574156	-0.100762	-0.0356239	0.0415234	0.0422241	-0.153546	0.115035	-0.0515786	-0.103934	0.0190096	-0.123921	0.0513543
FALSE	FALSE	FALSE	FALSE	FALSE	FALSE	FALSE	FALSE	FALSE	FALSE	FALSE	FALSE	FALSE	FALSE	FALSE	FALSE	FALSE	FALSE	FALSE	FALSE	FALSE	FALSE	FALSE	FALSE	0.00791308	0.218028	0.14496	-0.0178406	-0.0193461	-0.0300888	0.180403	-0.0404015	0.078716	-0.120718	-0.214249	-0.299831	0.386149	0.143198	0.122209	0.381837	0.139713	0.0113525	0.0641931	-0.0522768	-0.68921	0.307312	-0.0850167	0.202373	0.914641	0.376695
FALSE	FALSE	FALSE	FALSE	FALSE	FALSE	FALSE	FALSE	FALSE	FALSE	FALSE	FALSE	FALSE	FALSE	FALSE	FALSE	FALSE	FALSE	FALSE	FALSE	FALSE	FALSE	FALSE	FALSE	-0.136236	0.0431256	0.306146	-0.288699	-0.0797024	0.236707	0.0378742	0.0118207	0.329359	-0.0251624	-0.173383	0.249068	NA	-0.0384362	0.00920383	-0.322758	0.0756872	-0.104558	NA	-0.208642	0.0220534	-0.105815	-0.0765591	0.582685	-0.388412	0.0312383
FALSE	FALSE	FALSE	FALSE	FALSE	FALSE	FALSE	FALSE	FALSE	FALSE	FALSE	FALSE	FALSE	FALSE	FALSE	FALSE	FALSE	FALSE	FALSE	FALSE	FALSE	FALSE	FALSE	FALSE	NA	0.034249	0.0855606	NA	0.116254	NA	NA	0.0453719	0.139474	NA	-0.00633393	NA	0.348459	0.248793	0.108892	0.284751	0.282895	0.240253	0.279055	0.254754	0.211498	0.382059	0.365128	0.35345	NA	0.0328166
FALSE	FALSE	FALSE	FALSE	FALSE	FALSE	FALSE	FALSE	FALSE	FALSE	FALSE	FALSE	FALSE	FALSE	FALSE	FALSE	FALSE	FALSE	FALSE	FALSE	FALSE	FALSE	FALSE	FALSE	0.157691	0.0167163	0.125254	0.229834	0.164609	-0.0925094	-0.0674701	0.0715273	0.0605477	0.13014	0.165046	0.0809269	0.29772	0.229754	-0.0483973	0.33182	0.12781	0.110363	0.228726	0.191607	0.0220241	0.406754	0.50982	0.322325	0.309991	-0.0843364
FALSE	FALSE	FALSE	FALSE	FALSE	FALSE	FALSE	FALSE	FALSE	FALSE	FALSE	FALSE	FALSE	FALSE	FALSE	FALSE	FALSE	FALSE	FALSE	FALSE	FALSE	FALSE	FALSE	FALSE	0.287236	0.428818	-0.069997	0.529871	0.14701	0.00259452	-0.230296	0.12551	0.330955	0.293959	-0.384381	-0.0718999	0.416083	0.539897	0.391328	0.555325	0.319856	0.0779266	0.759497	0.730416	0.804552	0.437228	0.388771	0.278986	0.0295589	-0.166587
FALSE	FALSE	FALSE	FALSE	FALSE	FALSE	FALSE	FALSE	FALSE	FALSE	FALSE	FALSE	FALSE	FALSE	FALSE	FALSE	FALSE	TRUE	TRUE	FALSE	FALSE	FALSE	FALSE	FALSE	NA	NA	NA	-0.224739	-0.77602	-0.545508	NA	NA	NA	0.0913952	0.585496	-0.516116	-0.709623	0.100159	-0.584068	NA	NA	NA	-0.232972	0.954194	-0.355918	NA	NA	NA	NA	NA
FALSE	FALSE	FALSE	FALSE	FALSE	FALSE	FALSE	FALSE	FALSE	FALSE	FALSE	FALSE	FALSE	FALSE	FALSE	FALSE	FALSE	FALSE	FALSE	FALSE	FALSE	FALSE	FALSE	FALSE	-0.0213211	0.0541077	0.160533	0.13711	-0.268554	0.179256	0.00532812	-0.00561557	0.298353	0.318577	0.228148	0.587858	0.154194	0.388261	0.135535	0.0251706	0.0717548	0.0743684	-0.101304	-0.0453032	0.118727	-0.15125	-0.148218	-0.157561	0.209641	0.0642687
TRUE	FALSE	FALSE	FALSE	FALSE	FALSE	FALSE	FALSE	FALSE	FALSE	FALSE	FALSE	FALSE	FALSE	FALSE	FALSE	TRUE	FALSE	FALSE	FALSE	FALSE	FALSE	FALSE	TRUE	1.40926	0.76648	1.13842	1.17428	0.0611647	0.730488	0.346305	0.335171	0.0159867	0.137372	-0.00575927	-0.174918	1.0916	-0.134089	0.685267	1.33583	0.216686	0.401849	0.444137	-0.185359	-0.447738	1.36216	0.475796	-0.00647756	0.481299	0.621622
FALSE	FALSE	FALSE	FALSE	FALSE	FALSE	FALSE	FALSE	FALSE	FALSE	FALSE	FALSE	FALSE	FALSE	FALSE	FALSE	FALSE	FALSE	FALSE	FALSE	FALSE	FALSE	FALSE	FALSE	0.0773797	0.017899	-0.256183	-0.165742	0.205347	NA	-0.150225	0.0433634	-0.209765	-0.433428	0.21553	NA	0.168642	0.447938	-0.0456697	-0.230482	-0.172744	-0.314733	-0.23897	-0.0965317	-0.346872	0.0179219	0.113942	0.173726	0.102322	0.0871815
FALSE	FALSE	FALSE	FALSE	FALSE	FALSE	FALSE	FALSE	FALSE	FALSE	FALSE	FALSE	FALSE	FALSE	FALSE	FALSE	FALSE	FALSE	FALSE	FALSE	FALSE	FALSE	FALSE	FALSE	0.000865357	0.0531344	0.179511	0.0673634	-0.0223323	-0.046176	-0.490821	-0.139077	-0.133827	0.0494914	0.365221	0.00552165	-0.00631839	0.0954504	0.490365	0.217727	-0.121015	-0.388695	0.518535	-0.0444641	0.317589	0.306379	0.230465	0.071588	-0.154875	-0.0549179
FALSE	FALSE	FALSE	FALSE	FALSE	FALSE	FALSE	FALSE	FALSE	FALSE	FALSE	FALSE	FALSE	FALSE	FALSE	FALSE	FALSE	FALSE	FALSE	FALSE	FALSE	FALSE	FALSE	FALSE	-0.363605	0.0107883	-0.0719064	-0.127999	-0.0709388	-0.0438987	-0.328236	-0.213254	0.0344706	-0.187839	-0.14496	0.206246	-0.158848	-0.00604663	-0.0491733	0.220454	0.24127	0.280956	0.0938306	0.160218	0.215898	-0.0429769	0.203685	-0.021764	-0.118461	-0.174662
FALSE	FALSE	FALSE	FALSE	FALSE	FALSE	FALSE	FALSE	FALSE	FALSE	FALSE	FALSE	FALSE	FALSE	FALSE	FALSE	FALSE	FALSE	FALSE	FALSE	FALSE	FALSE	FALSE	FALSE	-0.170573	-0.108357	-0.354114	-0.0750944	-0.0835197	-0.300981	0.164143	0.039429	0.00213677	0.0112094	-0.126048	0.0619777	0.0807941	0.130523	-0.293536	-0.305503	-0.146916	-0.188924	-0.284194	-0.238175	-0.023894	-0.232786	-0.273695	0.244019	0.0129262	0.0223171
FALSE	FALSE	FALSE	FALSE	FALSE	FALSE	FALSE	FALSE	FALSE	FALSE	FALSE	FALSE	FALSE	FALSE	FALSE	FALSE	FALSE	FALSE	FALSE	FALSE	FALSE	FALSE	TRUE	TRUE	0	-0.202888	0.157302	-0.0622037	-0.208268	0.380286	0.433921	-0.010923	-0.0040339	0.045443	-0.479334	-0.00992041	-0.235994	NA	-0.200979	NA	NA	NA	-0.592071	NA	-1.25187	NA	NA	NA	0.447949	0.156515
FALSE	FALSE	FALSE	FALSE	FALSE	FALSE	FALSE	FALSE	FALSE	FALSE	FALSE	FALSE	FALSE	FALSE	FALSE	FALSE	FALSE	FALSE	FALSE	FALSE	FALSE	FALSE	FALSE	FALSE	0.0326651	-0.0820213	0.0647449	-0.0754896	-0.160533	-0.0380952	-0.159944	0.00397288	-0.24732	-0.00831944	-0.0736832	-0.127501	0.263275	-0.262433	0.231801	0.0353424	0.193965	0.0949116	0.264356	0.176104	0.450538	-0.0747297	-0.291957	0.0881014	0.0333701	0.171531
FALSE	FALSE	FALSE	FALSE	FALSE	FALSE	FALSE	FALSE	FALSE	FALSE	FALSE	FALSE	FALSE	FALSE	FALSE	FALSE	FALSE	FALSE	FALSE	FALSE	FALSE	FALSE	FALSE	FALSE	1.03816	-0.284396	-0.246823	0.620868	NA	-0.00921936	0.327342	0.302137	-0.0803848	0.869792	NA	0.458287	-0.48074	-0.0931545	-0.433292	0.994869	NA	NA	0.151339	0.356218	-0.964657	0.796598	NA	NA	NA	NA
FALSE	FALSE	FALSE	FALSE	FALSE	FALSE	FALSE	FALSE	FALSE	FALSE	FALSE	FALSE	FALSE	FALSE	FALSE	FALSE	FALSE	FALSE	FALSE	FALSE	FALSE	FALSE	FALSE	FALSE	0.337882	-0.115832	0.0938306	-0.115551	-0.0313952	-0.604082	0.733441	0.360805	0.0430661	-0.171206	-0.0543623	-0.435522	NA	-0.153805	-0.377088	-0.678141	0.0356088	NA	NA	-0.63264	-0.569977	-0.48451	-0.229096	NA	-0.0476963	-0.0328061
FALSE	FALSE	FALSE	FALSE	FALSE	FALSE	FALSE	FALSE	FALSE	FALSE	FALSE	FALSE	FALSE	FALSE	FALSE	FALSE	FALSE	FALSE	FALSE	FALSE	FALSE	FALSE	FALSE	FALSE	NA	-0.0775165	0.65471	-0.0116607	0.182262	0.0513025	NA	-0.154713	0.491389	0.284514	0.451899	0.159347	NA	NA	-0.375927	NA	NA	NA	NA	NA	-0.211261	NA	NA	NA	NA	-0.365357
FALSE	FALSE	FALSE	FALSE	FALSE	FALSE	FALSE	FALSE	FALSE	FALSE	FALSE	FALSE	FALSE	FALSE	FALSE	FALSE	FALSE	FALSE	FALSE	FALSE	FALSE	FALSE	FALSE	FALSE	-0.8259	-0.176578	-0.101908	-0.411119	-0.0654344	NA	0.121413	-0.179638	0.100933	0.0553345	-0.142217	NA	NA	-0.0999011	0.14991	-0.259772	-0.279055	0.110096	NA	-0.478609	-0.0621217	0.0721744	-0.101247	-0.337996	NA	0.0723462
FALSE	FALSE	FALSE	FALSE	FALSE	FALSE	FALSE	FALSE	FALSE	FALSE	FALSE	FALSE	FALSE	FALSE	FALSE	FALSE	FALSE	FALSE	FALSE	FALSE	FALSE	FALSE	FALSE	FALSE	NA	0.166438	NA	0.582749	NA	NA	NA	1.15927	NA	1.32072	NA	NA	0.219091	NA	-0.346316	0.768248	NA	-0.978776	0.264957	NA	0.554591	0.300417	NA	-0.646716	0.0795658	NA
FALSE	TRUE	TRUE	FALSE	FALSE	FALSE	FALSE	FALSE	FALSE	TRUE	FALSE	FALSE	FALSE	FALSE	FALSE	FALSE	TRUE	FALSE	TRUE	FALSE	FALSE	FALSE	FALSE	FALSE	0.929109	NA	1.04285	NA	1.20437	1.43456	1.19944	NA	1.45447	NA	0.637895	0.822248	NA	NA	1.05949	NA	0.560622	0.848157	NA	NA	0.768568	NA	0.472269	0.697079	0.949199	NA
FALSE	FALSE	FALSE	FALSE	FALSE	FALSE	FALSE	FALSE	FALSE	FALSE	FALSE	FALSE	FALSE	FALSE	FALSE	FALSE	FALSE	FALSE	FALSE	FALSE	FALSE	FALSE	FALSE	FALSE	-0.346481	0.297272	-0.382664	-0.258028	0.124157	-0.536336	-0.205996	-0.514703	NA	-0.253343	-0.136323	0.0298237	-0.607309	0.341482	NA	0.600555	-0.021764	0.0209111	-0.482795	-0.0514417	NA	-0.531177	-0.217355	0.484328	0.103531	0.115941
FALSE	FALSE	FALSE	FALSE	FALSE	FALSE	FALSE	FALSE	FALSE	FALSE	FALSE	FALSE	FALSE	FALSE	FALSE	FALSE	FALSE	FALSE	FALSE	FALSE	FALSE	FALSE	FALSE	FALSE	-0.310218	-0.0668125	-0.331481	-0.445971	0.0668806	0.245861	0.195977	-0.59846	0.0596603	0.172359	-0.293488	0.438327	-0.119463	0.507173	-0.310021	0.154065	0.2768	-0.233668	0.362778	-0.405121	-0.354903	-0.527991	-0.281906	-0.658554	0.0204844	-0.267476
FALSE	FALSE	FALSE	FALSE	FALSE	FALSE	FALSE	FALSE	FALSE	FALSE	FALSE	FALSE	FALSE	FALSE	FALSE	FALSE	FALSE	FALSE	FALSE	FALSE	FALSE	FALSE	FALSE	FALSE	0.111031	-0.213254	0.369383	0.194844	0.0186734	0.057277	0.14091	-0.0625362	0.435846	0.505078	0.0650382	0.0149368	NA	-0.424922	-0.419526	NA	-0.637007	-0.607023	NA	-0.415434	-0.829525	NA	-0.882134	-0.84326	NA	0.00889997
FALSE	FALSE	FALSE	FALSE	FALSE	FALSE	FALSE	FALSE	FALSE	FALSE	FALSE	FALSE	FALSE	FALSE	TRUE	FALSE	FALSE	FALSE	FALSE	FALSE	FALSE	FALSE	FALSE	FALSE	-0.405031	-0.36614	-0.353764	-1.07348	-0.53963	-0.525746	-0.862287	-0.722903	-0.110497	-0.308091	-0.439995	-0.0425043	-0.103069	-0.0342157	0.566377	1.63886	0.471109	0.277152	0.133432	0.243028	0.996139	1.43893	0.638995	0.600818	-1.56005	-0.822037
FALSE	FALSE	FALSE	FALSE	FALSE	FALSE	FALSE	FALSE	FALSE	FALSE	FALSE	FALSE	FALSE	FALSE	FALSE	FALSE	FALSE	FALSE	FALSE	FALSE	FALSE	FALSE	FALSE	FALSE	0.0816123	0.0613905	-0.0173732	-0.00364018	-0.0978804	0.0275787	0.0911243	-0.0850167	-0.0360461	0.192068	0.306234	-0.241474	-0.0424717	-0.113834	-0.0269692	-0.0684531	-0.390888	0.133169	-0.0100908	-0.128293	-0.111833	0.119024	-0.205518	0.292405	-0.00404521	0.0301772
FALSE	FALSE	FALSE	FALSE	FALSE	FALSE	FALSE	FALSE	FALSE	FALSE	FALSE	FALSE	FALSE	FALSE	FALSE	FALSE	FALSE	FALSE	FALSE	FALSE	FALSE	FALSE	FALSE	FALSE	-0.579167	-0.0761486	0.437654	-0.155614	0.117506	0.182692	-0.226713	-0.999423	0.857103	0.0970714	-0.468844	0.451721	-0.346518	0.17119	0.543496	0.125387	NA	0.410884	0.0903115	0.214508	0.146883	0.118758	NA	0.242499	-0.173905	0.133812
FALSE	FALSE	FALSE	FALSE	FALSE	FALSE	FALSE	FALSE	FALSE	FALSE	FALSE	FALSE	FALSE	FALSE	FALSE	FALSE	FALSE	FALSE	FALSE	FALSE	FALSE	FALSE	FALSE	FALSE	0.490262	0.357104	0.138814	0.604546	0.430645	0.161823	0.555718	0.854857	0.414287	0.744333	0.77216	0.687939	-0.00682564	0.257028	-0.409067	0.253868	0.0262785	0.207643	-0.177506	0.261898	-0.580724	0.0720372	0.0882701	0.0720277	0.244644	-0.16337
FALSE	FALSE	FALSE	FALSE	FALSE	FALSE	FALSE	FALSE	FALSE	FALSE	FALSE	FALSE	FALSE	FALSE	FALSE	FALSE	FALSE	FALSE	FALSE	FALSE	FALSE	FALSE	FALSE	FALSE	0.0980152	0.0808659	0.234992	0.0551957	0.0737121	0.127633	-0.0136546	0.256149	0.240316	-0.0489196	0.0274691	-0.0528332	0.481196	-0.19131	-0.40857	0.668573	-0.0795658	-0.244839	0.349479	0.272332	-0.14104	0.710878	0.311381	-0.328492	0.143263	-0.801986
FALSE	FALSE	FALSE	FALSE	FALSE	FALSE	FALSE	FALSE	FALSE	FALSE	FALSE	FALSE	FALSE	FALSE	FALSE	FALSE	FALSE	FALSE	FALSE	FALSE	FALSE	FALSE	FALSE	FALSE	-0.0424717	0.103798	0.183836	-0.0214236	-0.0406821	0.0590783	-0.021614	-0.0799754	-0.0132121	0.0263043	-0.0457225	0.00942265	-0.166681	0.131582	-0.0558762	0.000576963	-0.00417776	-0.002657	-0.0917097	-0.0139267	-0.0200577	-0.112412	-0.175812	-0.0469799	-0.114894	-0.0647449
FALSE	FALSE	FALSE	FALSE	FALSE	FALSE	FALSE	FALSE	FALSE	FALSE	FALSE	FALSE	FALSE	FALSE	FALSE	FALSE	FALSE	FALSE	FALSE	FALSE	FALSE	FALSE	FALSE	FALSE	NA	NA	NA	NA	NA	NA	NA	NA	NA	NA	NA	NA	NA	NA	NA	NA	-0.764091	NA	NA	NA	NA	NA	-0.544189	NA	NA	NA
FALSE	FALSE	FALSE	FALSE	FALSE	FALSE	TRUE	FALSE	FALSE	FALSE	FALSE	TRUE	FALSE	FALSE	FALSE	FALSE	FALSE	FALSE	FALSE	FALSE	FALSE	FALSE	TRUE	TRUE	0.608431	-0.854794	0.753776	-0.00786969	-1.04341	1.10084	0.519341	-0.396269	-0.0340748	0.0666748	-1.05617	-0.543694	-0.0782895	0.238153	0.362554	-0.436198	-0.165687	0.80364	-0.780314	-1.32958	-1.27005	0.136979	-0.448161	0.340167	0.218223	-0.143916
FALSE	FALSE	FALSE	FALSE	FALSE	FALSE	FALSE	FALSE	FALSE	FALSE	FALSE	FALSE	FALSE	FALSE	FALSE	FALSE	FALSE	FALSE	FALSE	FALSE	FALSE	FALSE	FALSE	FALSE	0.236217	-0.0265876	-0.48342	0.0635029	-0.122209	-0.50179	0.489646	0.0707544	-0.581207	0.0384362	0.15888	-0.398679	0.793438	0.600162	0.391218	-0.489018	0.0389101	-0.0838138	0.203765	-0.270828	-0.538836	-0.389754	-0.0247452	-0.210888	-0.0212333	0.235042
FALSE	FALSE	FALSE	FALSE	FALSE	FALSE	FALSE	FALSE	FALSE	FALSE	FALSE	FALSE	FALSE	FALSE	FALSE	FALSE	FALSE	FALSE	FALSE	FALSE	FALSE	FALSE	FALSE	FALSE	-0.11602	0.00853711	-0.470669	0.369718	0.296403	-0.261068	0.090447	0.215697	0.0782895	0.288418	0.332408	-0.0140696	0.0959919	0.523836	-0.170816	0.282736	0.627538	0.350045	-0.161847	0.131487	-0.315682	-0.0481139	0.293889	0.20558	-0.635898	-0.284751
FALSE	FALSE	FALSE	FALSE	FALSE	FALSE	FALSE	FALSE	FALSE	FALSE	FALSE	FALSE	FALSE	FALSE	FALSE	FALSE	FALSE	FALSE	FALSE	FALSE	FALSE	FALSE	FALSE	FALSE	0.357721	NA	-0.189039	NA	-0.486354	NA	0.204892	NA	0.00717357	NA	-0.0475384	NA	NA	NA	-0.455871	NA	-0.493237	0.279055	NA	NA	-0.308827	NA	-1.10561	0.0288078	NA	-0.201885
FALSE	FALSE	FALSE	FALSE	FALSE	FALSE	FALSE	FALSE	TRUE	FALSE	FALSE	FALSE	FALSE	FALSE	FALSE	FALSE	FALSE	FALSE	FALSE	FALSE	FALSE	FALSE	FALSE	FALSE	NA	0.278409	NA	-0.607727	0.141764	-0.31054	NA	-0.395173	NA	-0.321549	-0.0292762	0.362399	NA	-0.15017	-0.458168	0.344033	0.639804	0.542109	NA	-0.0617071	-0.0824301	-0.639175	0.0494719	0.107011	NA	-1.05866
FALSE	FALSE	FALSE	FALSE	FALSE	FALSE	FALSE	FALSE	FALSE	FALSE	FALSE	FALSE	FALSE	FALSE	FALSE	FALSE	FALSE	FALSE	FALSE	FALSE	FALSE	FALSE	FALSE	FALSE	-0.0035534	-0.277985	-0.602657	0.0597706	-0.268794	-0.69598	-0.590506	0.263006	-0.373954	-0.00566648	0.291645	-0.0263043	-0.113348	0.189483	-1.08387	0.282143	0.148145	-0.58031	-0.997434	0.380596	-0.562865	-0.0999737	0.120671	-0.373398	-0.144664	-0.153157
FALSE	FALSE	FALSE	FALSE	FALSE	FALSE	FALSE	FALSE	FALSE	FALSE	FALSE	FALSE	FALSE	FALSE	FALSE	FALSE	FALSE	FALSE	FALSE	FALSE	FALSE	FALSE	FALSE	FALSE	0.149259	-0.109829	0.181802	0.0969365	-0.0610158	0.0458623	0.408277	0.108441	0.28488	-0.107959	-0.0342157	0.0858641	0.304044	0.170313	0.361544	0.15549	0.0241497	0.263635	0.421371	0.201676	0.185327	0.316957	0.156129	0.209178	0.541019	0.110028
FALSE	FALSE	FALSE	FALSE	FALSE	FALSE	FALSE	FALSE	FALSE	FALSE	FALSE	FALSE	FALSE	FALSE	FALSE	FALSE	FALSE	FALSE	FALSE	FALSE	FALSE	FALSE	FALSE	FALSE	0.297954	-0.0514417	0.478609	-0.338816	-0.0836559	-0.00948074	0.617581	0.0118934	0.25214	-0.0498302	0.0232991	-0.352533	0.392867	0.51515	0.425244	NA	-0.142348	-0.305022	0.0451634	-0.323197	0.485479	-0.0634996	-0.0639171	-0.75745	0.903038	-0.15069
FALSE	FALSE	FALSE	FALSE	FALSE	FALSE	FALSE	FALSE	FALSE	FALSE	FALSE	FALSE	FALSE	FALSE	FALSE	FALSE	FALSE	FALSE	FALSE	FALSE	FALSE	FALSE	FALSE	FALSE	0.20201	NA	0.692159	0.183074	NA	-0.165515	-0.0306487	NA	0.566506	0.316609	NA	-0.284751	NA	-0.117961	-0.148721	NA	0.321441	0.19862	NA	0.47321	0.123387	NA	0.163106	0.280247	0.0518593	-0.246226
FALSE	FALSE	FALSE	FALSE	FALSE	FALSE	FALSE	FALSE	FALSE	FALSE	FALSE	FALSE	FALSE	FALSE	FALSE	FALSE	FALSE	FALSE	FALSE	FALSE	FALSE	FALSE	FALSE	FALSE	0.247441	-0.0908534	0.176578	-0.185622	0.0388805	-0.211732	-0.50226	-0.31034	-0.615134	0.364236	0.259306	-0.139469	0.510962	0.222784	0.0309716	0.214125	NA	0.0528332	0.141694	0.292829	0.0136692	-0.0862164	NA	-0.132248	NA	-0.525568
FALSE	FALSE	FALSE	FALSE	FALSE	FALSE	FALSE	FALSE	FALSE	FALSE	FALSE	FALSE	FALSE	FALSE	FALSE	FALSE	FALSE	FALSE	FALSE	FALSE	FALSE	FALSE	FALSE	FALSE	0.388355	0.41473	0.0771062	0.182565	0.0415211	0.115965	-0.227388	0.637693	0.111415	-0.021204	0.140698	0.202273	0.370053	0.625979	-0.386299	0.948302	NA	NA	-0.165661	0.0873808	-0.209765	-0.292988	NA	NA	0.239765	NA
FALSE	FALSE	FALSE	FALSE	FALSE	FALSE	FALSE	FALSE	FALSE	FALSE	FALSE	FALSE	FALSE	FALSE	FALSE	FALSE	FALSE	FALSE	FALSE	FALSE	FALSE	FALSE	FALSE	FALSE	0.244887	-0.227371	0.0936954	0.143132	-0.0361868	NA	0.145482	0.0308108	-0.228726	0.0588014	-0.0886844	NA	-0.0823009	0.0311793	-0.0580824	-0.208544	-0.395502	-0.0360672	-0.092694	-0.0418037	-0.171463	0.217107	-0.195348	0.048084	0.16337	-0.241718
FALSE	FALSE	FALSE	FALSE	FALSE	FALSE	FALSE	FALSE	FALSE	FALSE	FALSE	FALSE	FALSE	FALSE	FALSE	FALSE	FALSE	FALSE	FALSE	FALSE	FALSE	FALSE	FALSE	FALSE	0.291957	0.308073	0.320427	0.452595	0.180152	0.526369	0.312897	0.679989	0.268904	0.205768	0.0364667	0.0909873	0.605968	0.13016	0.821465	0.231064	-0.0357647	0.411426	0.203389	0.0129557	0.677172	0.484911	0.172197	0.341866	0.752749	0.576992
FALSE	FALSE	FALSE	FALSE	FALSE	FALSE	FALSE	FALSE	FALSE	FALSE	FALSE	FALSE	FALSE	FALSE	FALSE	FALSE	FALSE	FALSE	FALSE	FALSE	FALSE	FALSE	FALSE	FALSE	NA	0.122695	-0.195979	-0.495003	0.22967	-0.482311	NA	-0.246955	-0.14952	-0.295836	0.0758393	-0.376735	-0.0301919	-0.0127832	-0.21337	0.869871	0.233837	0.51662	0.0224743	0.00837748	-0.687598	0.225275	0.14519	0.0264402	-0.649616	-0.253626
FALSE	FALSE	FALSE	FALSE	FALSE	FALSE	FALSE	FALSE	FALSE	FALSE	FALSE	FALSE	FALSE	FALSE	FALSE	FALSE	FALSE	FALSE	FALSE	FALSE	FALSE	FALSE	FALSE	FALSE	0.0371713	-0.203514	-0.00913225	0.0224743	-0.193961	-0.128078	0.0897693	-0.0322419	-0.287827	-0.0418478	-0.256044	-0.441377	0.0186342	-0.324465	-0.120122	-0.195335	-0.516519	-0.192299	0.0608775	-0.290306	-0.330788	0.12499	-0.0801119	-0.158208	-0.160621	-0.315566
FALSE	FALSE	FALSE	FALSE	FALSE	FALSE	FALSE	FALSE	FALSE	FALSE	FALSE	FALSE	FALSE	FALSE	FALSE	FALSE	FALSE	FALSE	FALSE	FALSE	FALSE	FALSE	FALSE	FALSE	0.21661	-0.425674	-0.192958	0.000576963	-0.1121	-0.540736	0.598746	-0.179256	-0.385707	0.0871912	-0.0957219	-0.159242	0.244765	0.423952	0.253142	-0.278199	0.277779	-0.013742	0.0142124	-0.0490731	0.26986	0.0194884	0.394544	0.218884	-0.379526	-0.724738
FALSE	FALSE	FALSE	FALSE	FALSE	FALSE	FALSE	FALSE	FALSE	FALSE	FALSE	FALSE	FALSE	FALSE	FALSE	FALSE	FALSE	FALSE	FALSE	FALSE	FALSE	FALSE	FALSE	FALSE	-0.0854202	0.0744259	0.154454	-0.486388	-0.0468403	-0.0704665	-0.097116	-0.0275787	0.126329	-0.368086	0.10197	-0.175429	0.314639	0.0410608	-0.0960054	0.269273	-0.165815	-0.177963	0.0958569	-0.178237	-0.111031	0.0385767	-0.0709388	-0.240009	NA	-0.0913952
FALSE	FALSE	FALSE	FALSE	FALSE	FALSE	FALSE	FALSE	FALSE	FALSE	FALSE	FALSE	FALSE	FALSE	FALSE	TRUE	FALSE	FALSE	FALSE	FALSE	FALSE	FALSE	FALSE	FALSE	0.232538	0.426432	-0.171742	0.0889557	0.448528	-0.884221	-0.211632	0.536398	-0.405666	-0.0334366	0.33032	-0.691355	0.406863	NA	-0.810536	NA	NA	-0.62251	-0.871363	NA	-0.705491	NA	NA	-0.204141	0.49293	0.196839
FALSE	FALSE	FALSE	FALSE	FALSE	FALSE	FALSE	FALSE	FALSE	FALSE	FALSE	FALSE	FALSE	FALSE	FALSE	FALSE	FALSE	FALSE	FALSE	FALSE	FALSE	FALSE	FALSE	FALSE	-0.0255294	-0.00906047	-0.0779544	-0.157367	-0.0150693	0.0443242	0.0735461	0.103875	-0.0882773	-0.0220827	0.065008	0.0311498	0.232906	0.0270721	0.24987	0.125783	0.0901578	0.0406821	-0.0167309	-0.086512	0.28597	0.265677	0.262815	0.286005	-0.00314851	0.0601416
FALSE	FALSE	FALSE	FALSE	FALSE	FALSE	FALSE	FALSE	FALSE	FALSE	FALSE	FALSE	FALSE	FALSE	FALSE	FALSE	FALSE	FALSE	FALSE	FALSE	FALSE	FALSE	FALSE	FALSE	NA	-0.0199154	-0.0202234	-0.143325	-0.0167816	-0.00314851	NA	-0.0278618	-0.00201836	-0.111196	-0.075738	-0.00460925	-0.0615862	-0.149129	0.0680516	-0.0105267	-0.0506062	-0.0254707	-0.0852365	-0.0450235	0.0887916	0.107688	0.0483376	0.0335991	-0.127857	0.0408085
FALSE	FALSE	FALSE	FALSE	FALSE	FALSE	FALSE	FALSE	FALSE	FALSE	FALSE	FALSE	FALSE	FALSE	FALSE	FALSE	FALSE	FALSE	FALSE	FALSE	FALSE	FALSE	FALSE	FALSE	-0.106684	-0.0950467	-0.00268591	-0.197749	-0.0655723	0.0771062	0.0635029	-0.33514	0.050114	-0.155084	-0.10165	0.110262	-0.190602	-0.235727	0.0729976	-0.177914	-0.00676478	0.196733	0.0385767	-0.174023	0.23579	-0.0266753	-0.120883	0.0724524	-0.0615862	0.0374584
FALSE	FALSE	FALSE	FALSE	FALSE	FALSE	FALSE	FALSE	FALSE	FALSE	FALSE	FALSE	FALSE	FALSE	FALSE	FALSE	FALSE	FALSE	FALSE	FALSE	FALSE	FALSE	FALSE	FALSE	0.136848	NA	-0.231566	0.169155	NA	NA	-0.0127082	NA	-0.258941	-0.299365	NA	NA	-0.155389	-0.0440443	0.319618	NA	0.0999273	0.437334	0.0213376	-0.240864	1.08015	NA	-0.0219061	-0.131458	-0.240964	0.113255
FALSE	FALSE	FALSE	FALSE	FALSE	FALSE	FALSE	FALSE	FALSE	FALSE	FALSE	FALSE	FALSE	FALSE	FALSE	FALSE	FALSE	FALSE	FALSE	FALSE	FALSE	FALSE	FALSE	FALSE	-0.0512048	-0.00475306	0.125519	-0.175566	-0.0806577	0.0618453	0.064331	-0.11703	0.0626104	0.018919	-0.111966	0.0841655	-0.148849	-0.220701	0.132116	-0.0211601	-0.113434	0.0267293	0.0268709	-0.0701145	0.230804	0.172103	-0.191436	-0.242084	-0.144664	0.00926292
FALSE	FALSE	FALSE	FALSE	FALSE	FALSE	FALSE	FALSE	FALSE	FALSE	FALSE	FALSE	FALSE	FALSE	FALSE	FALSE	FALSE	FALSE	FALSE	FALSE	FALSE	FALSE	FALSE	FALSE	-0.191442	-0.1153	0.0270125	-0.323083	-0.125916	0.088413	0.142479	0.0132177	0.20307	-0.0564162	-0.00446544	0.139474	0.00518438	0.0265871	0.324235	-0.429149	-0.188781	-0.0480094	-0.0649477	-0.135404	0.436744	0.00547185	-0.127897	-0.026021	0.0227584	-0.0526941
FALSE	FALSE	FALSE	FALSE	FALSE	FALSE	FALSE	FALSE	FALSE	FALSE	FALSE	FALSE	FALSE	FALSE	FALSE	FALSE	FALSE	FALSE	FALSE	FALSE	FALSE	FALSE	FALSE	FALSE	-0.519114	0.37034	0.156785	-0.131471	0.165353	0.245982	-0.0946337	0.0953271	0.239651	-0.405356	0.502403	0.204599	0.0482362	-0.336055	0.230941	0.0193461	-0.161436	-0.0695124	0.0375931	-0.463832	0.471989	-0.120577	-0.490467	-0.171591	-0.206845	0.639018
FALSE	FALSE	FALSE	FALSE	FALSE	FALSE	FALSE	FALSE	FALSE	FALSE	FALSE	FALSE	FALSE	FALSE	FALSE	FALSE	FALSE	FALSE	FALSE	FALSE	FALSE	FALSE	FALSE	FALSE	-0.102574	-0.110898	0.0600474	0.0409625	-0.00863031	0.169284	0.0316775	-0.00504062	0.166746	-0.11749	0.0767063	0.15226	-0.316852	-0.403922	-0.168252	-0.212217	-0.391218	-0.38728	-0.207528	-0.157173	0.157271	-0.196062	-0.423309	-0.164658	-0.0329199	-0.00187429
FALSE	FALSE	FALSE	FALSE	FALSE	FALSE	FALSE	FALSE	FALSE	FALSE	FALSE	FALSE	FALSE	FALSE	FALSE	FALSE	FALSE	FALSE	FALSE	FALSE	FALSE	FALSE	FALSE	FALSE	-0.030973	-0.0754642	-0.172392	-0.0970543	-0.0367495	-0.150209	-0.00177561	-0.0492125	-0.185486	-0.0219362	-0.109962	-0.220206	0.0999011	0.193206	0.0336521	-0.0128684	-0.149389	-0.0594649	0.137897	0.192563	0.108534	0.215865	-0.21661	-0.0779266	-0.0646157	-0.0756011
FALSE	FALSE	FALSE	FALSE	FALSE	FALSE	FALSE	FALSE	FALSE	FALSE	FALSE	FALSE	FALSE	FALSE	FALSE	FALSE	FALSE	FALSE	FALSE	FALSE	FALSE	FALSE	FALSE	FALSE	NA	NA	NA	NA	NA	0.400647	NA	NA	NA	NA	NA	0.160798	0.478092	NA	-0.0614206	0.108892	0.655671	NA	-0.219539	NA	0.392914	-0.2684	0.294172	NA	0.305562	-0.24184
FALSE	FALSE	FALSE	FALSE	FALSE	FALSE	FALSE	FALSE	FALSE	FALSE	FALSE	FALSE	FALSE	FALSE	FALSE	FALSE	FALSE	FALSE	FALSE	FALSE	FALSE	FALSE	FALSE	FALSE	-0.43608	-0.213378	-0.25808	-0.119934	-0.102994	-0.0499198	0.0094905	0.0716941	-0.0116388	0.196985	0.21677	-0.0761486	0.578601	0.439442	0.570754	-0.0158409	-0.208892	-0.202373	0.271067	0.447249	0.745358	0.133695	0.169436	0.256563	-0.242294	-0.201885
FALSE	FALSE	FALSE	FALSE	FALSE	FALSE	FALSE	FALSE	FALSE	FALSE	FALSE	FALSE	FALSE	FALSE	FALSE	FALSE	FALSE	FALSE	FALSE	FALSE	FALSE	FALSE	FALSE	FALSE	-0.656672	-0.0440443	0.275961	-0.135459	-0.0630887	-0.0386878	-0.198394	-0.567253	0.0227274	-0.119213	-0.268315	0.0525657	-0.20219	-0.167229	0.100036	-0.270573	-0.152248	1.32262	-0.0846244	-0.423955	0.190454	0.145612	-0.163628	1.36294	0.246712	0.0901117
FALSE	FALSE	FALSE	FALSE	FALSE	FALSE	FALSE	FALSE	FALSE	FALSE	FALSE	FALSE	FALSE	FALSE	FALSE	FALSE	FALSE	FALSE	FALSE	FALSE	FALSE	FALSE	FALSE	FALSE	-0.110153	-0.278817	-0.182311	-0.182737	0.027175	-0.0755352	0.00273852	-0.218471	0.0135527	-0.0901731	0.0241497	0.0561612	0.0951818	0.0907568	0.136323	0.0701145	-0.0447438	-0.146547	-0.0704665	0.0310172	0.0443003	0.0683269	0.00374143	-0.0859685	-0.0927863	0.00653576
FALSE	FALSE	FALSE	FALSE	FALSE	FALSE	FALSE	FALSE	FALSE	FALSE	FALSE	FALSE	FALSE	FALSE	FALSE	FALSE	FALSE	FALSE	FALSE	FALSE	FALSE	FALSE	FALSE	FALSE	-0.0715577	-0.0371713	0.197362	0.0731347	0.00316297	0.167872	0.129481	0.00401628	0.170719	0.12075	-0.042084	0.0145579	-2.26091	0.212651	0.509747	0.0183493	-0.0179219	0.0659858	-2.70397	0.0448807	0.388601	0.152119	0.0399777	0.0481884	0.00417776	-0.00187429
FALSE	FALSE	FALSE	FALSE	TRUE	FALSE	FALSE	FALSE	FALSE	FALSE	FALSE	FALSE	FALSE	FALSE	FALSE	FALSE	FALSE	TRUE	FALSE	FALSE	TRUE	FALSE	FALSE	TRUE	0.0953168	0.608496	0.602172	0.0878701	0.130413	0.304628	0.322159	0.186525	0.687962	0.344033	0.264149	0.004928	1.50838	0.98776	1.47524	NA	NA	0.00977712	1.02652	0.425831	1.39195	NA	NA	1.22621	-0.0186588	0.214424
FALSE	FALSE	FALSE	FALSE	FALSE	FALSE	FALSE	FALSE	FALSE	FALSE	FALSE	FALSE	FALSE	FALSE	FALSE	FALSE	FALSE	FALSE	FALSE	FALSE	FALSE	FALSE	FALSE	FALSE	-0.183916	-0.067088	-0.142544	-0.17718	-0.00417776	0.0494914	-0.177523	-0.0848807	0.0168915	-0.0292788	0.00647779	0.0808659	0.0237521	-0.0980152	0.1145	-0.0385989	-0.0576929	-0.0222292	-0.11915	-0.0160684	0.184867	-0.0194336	-0.142609	-0.0692897	-0.0549767	0.0109773
FALSE	FALSE	FALSE	FALSE	FALSE	FALSE	FALSE	FALSE	FALSE	FALSE	FALSE	FALSE	FALSE	FALSE	FALSE	FALSE	FALSE	FALSE	FALSE	FALSE	TRUE	FALSE	FALSE	FALSE	-0.135412	-0.194087	0.887837	-0.085313	-0.433707	0.714311	0.535754	-0.00705194	0.345583	0.638676	-0.512985	0.0660497	1.17658	0.170459	1.38642	NA	-0.504061	0.56003	0.85822	-0.0216219	0.906332	NA	-0.726918	0.555227	-0.0282192	-0.476641
FALSE	FALSE	FALSE	FALSE	FALSE	FALSE	FALSE	FALSE	FALSE	FALSE	FALSE	FALSE	FALSE	FALSE	FALSE	FALSE	FALSE	FALSE	FALSE	FALSE	FALSE	FALSE	FALSE	FALSE	-0.0606079	-0.212258	-0.0468912	-0.102496	0.0169645	0.126709	-0.0154617	-0.235114	0.126864	-0.115597	-0.0923428	0.166114	-0.147042	-0.341303	0.0773797	-0.0415211	-0.190172	0.0540844	0.0590783	-0.134747	0.243267	0.259785	-0.106884	-0.0870554	0.12618	-0.0261627
FALSE	FALSE	FALSE	FALSE	FALSE	FALSE	FALSE	FALSE	FALSE	FALSE	FALSE	FALSE	FALSE	FALSE	FALSE	FALSE	FALSE	FALSE	FALSE	FALSE	FALSE	FALSE	FALSE	FALSE	-0.0950959	-0.126973	0.00460925	-0.0759305	-0.0854247	0.0764223	-0.00382822	-0.0553345	-0.0127832	-0.071588	-0.0244615	0.020238	-0.000591626	-0.235237	0.0915306	0.00489684	-0.0533894	0.0281448	0.00992041	-0.064469	0.075368	0.128293	-0.00417776	-0.0621217	0.00705194	-0.0309716
FALSE	FALSE	FALSE	FALSE	FALSE	FALSE	FALSE	FALSE	FALSE	FALSE	FALSE	FALSE	FALSE	FALSE	FALSE	FALSE	FALSE	FALSE	FALSE	FALSE	FALSE	FALSE	FALSE	FALSE	0.0842004	-0.134747	0.0901759	0.175812	0.0491285	0.411752	0.0760117	0.0929401	-0.0690147	0.206018	0.0846244	-0.0251706	0.0497702	-0.0549179	-0.0355348	0.131326	-0.0561673	0.109829	-0.288364	0.0407937	-0.0954519	0.0908534	0.158768	0.0289108	-0.0359193	-0.47467
FALSE	FALSE	FALSE	FALSE	FALSE	FALSE	FALSE	FALSE	FALSE	FALSE	FALSE	FALSE	FALSE	FALSE	FALSE	FALSE	FALSE	FALSE	FALSE	FALSE	FALSE	FALSE	FALSE	FALSE	-0.194014	0.154281	-0.173596	-0.300715	0.23783	0.0990932	0.372952	0.395189	0.0954196	-0.0933556	0.149297	0.313172	-0.0141062	-0.0839282	-0.252742	-0.486529	-0.32239	-0.42744	-0.706606	-0.148218	0.100639	-0.441164	0.158848	-0.254957	0.0896337	-0.0346383
FALSE	FALSE	FALSE	FALSE	FALSE	FALSE	FALSE	FALSE	FALSE	FALSE	FALSE	FALSE	FALSE	FALSE	FALSE	FALSE	FALSE	FALSE	FALSE	FALSE	FALSE	FALSE	FALSE	FALSE	-0.17891	-0.0729976	0.0568609	0.049352	-0.00776959	-0.180577	-0.0391621	0.233396	-0.0807941	0.0180644	0.00452272	-0.03492	-0.0560562	-0.0968016	0.0216219	0.339935	-0.164529	-0.163753	0.278342	0.0273809	0.226949	0.602742	0.0471446	0.0397255	0.177982	-0.260146
FALSE	FALSE	FALSE	FALSE	FALSE	FALSE	FALSE	FALSE	FALSE	FALSE	FALSE	FALSE	FALSE	FALSE	FALSE	FALSE	FALSE	FALSE	FALSE	FALSE	FALSE	FALSE	FALSE	FALSE	-0.0623995	-0.308827	0.373398	-0.142322	-0.377179	0.335598	0.121148	-0.264837	0.237269	0.0263043	-0.480369	-0.0117819	0.0146409	-0.191689	0.237197	-0.0399183	-0.0768327	0.0461418	0.409147	-0.082975	0.377407	0.667029	0.184671	0.553003	-0.0763868	-0.300651
FALSE	FALSE	FALSE	FALSE	FALSE	FALSE	FALSE	FALSE	FALSE	FALSE	FALSE	FALSE	FALSE	FALSE	FALSE	FALSE	FALSE	FALSE	FALSE	FALSE	FALSE	FALSE	FALSE	FALSE	0.055751	-0.410775	0.0773797	-0.203153	-0.108491	0.0840643	0.637193	0.0205307	-0.0850167	-0.112568	-0.109962	0.318218	NA	NA	-1.00897	NA	NA	-0.71762	NA	NA	0.178127	NA	NA	0.14003	NA	-0.191942
FALSE	FALSE	FALSE	FALSE	FALSE	FALSE	FALSE	FALSE	FALSE	FALSE	FALSE	FALSE	FALSE	FALSE	FALSE	FALSE	FALSE	FALSE	FALSE	FALSE	FALSE	FALSE	FALSE	FALSE	-0.285776	-0.175557	-0.0817817	-0.328978	-0.0588014	-0.0267781	-0.0270133	-0.12499	-0.130404	-0.152308	-0.389457	-0.418784	-0.360138	-0.373509	-0.237183	-0.808867	-0.424277	-0.295482	-0.575959	-0.463413	-0.519743	-0.432299	-0.337197	-0.0846086	-0.258166	-0.123136
FALSE	FALSE	FALSE	FALSE	FALSE	FALSE	FALSE	FALSE	FALSE	FALSE	FALSE	FALSE	FALSE	FALSE	FALSE	FALSE	FALSE	FALSE	FALSE	FALSE	FALSE	FALSE	FALSE	FALSE	0.344828	-0.22033	-0.0714061	0.0807941	0.0397552	0.0783366	0.21176	-0.0313952	-0.350384	0.0137838	0.0608788	0.223643	0.0947766	-0.0468403	-0.0150972	-0.189532	-0.0915306	0.0267293	-0.122664	0.0826217	-0.151209	-0.0363187	-0.279887	-0.194465	-0.0560862	-0.193583
FALSE	FALSE	FALSE	FALSE	FALSE	FALSE	FALSE	FALSE	FALSE	FALSE	FALSE	FALSE	FALSE	FALSE	FALSE	FALSE	FALSE	FALSE	FALSE	FALSE	FALSE	FALSE	FALSE	FALSE	0.140124	0.221102	-0.19446	0.0760117	-0.216982	-0.167458	-0.0566562	0.080454	-0.032383	0.0367495	0.0933249	0.0717851	0.0107798	-0.0508847	-0.539582	0.0561673	-0.416191	0.397365	-0.635495	0.171287	0.0207502	0.0669502	-0.0223323	-0.458592	0.0908534	-0.11023
FALSE	FALSE	FALSE	FALSE	FALSE	FALSE	FALSE	FALSE	FALSE	FALSE	FALSE	FALSE	FALSE	FALSE	FALSE	FALSE	FALSE	FALSE	FALSE	FALSE	FALSE	FALSE	FALSE	FALSE	0.0137838	-0.449429	0.198746	0.214	-0.198243	0.211884	0.489543	-0.355129	-0.140779	0.317188	-0.275603	0.147346	-0.010454	-0.0581086	0.0736832	0.123534	0.110978	0.0822938	0.406754	-0.137241	-0.0639171	0.219215	0.173303	-0.188907	-0.223037	-0.238542
FALSE	FALSE	FALSE	FALSE	FALSE	FALSE	FALSE	FALSE	FALSE	FALSE	FALSE	FALSE	FALSE	FALSE	FALSE	FALSE	FALSE	FALSE	FALSE	FALSE	FALSE	FALSE	FALSE	FALSE	-0.158606	0.190553	0.0223323	0.299596	0.553024	0.081476	0.112633	0.226577	0.264512	0.072586	0.435261	0.750615	-0.168431	0.135887	0.131589	0.0318186	0.184572	0.130931	0.0203422	0.341537	0.258977	0.143393	0.0816138	0.0806523	-0.0785484	0.493784
FALSE	FALSE	FALSE	FALSE	FALSE	FALSE	FALSE	FALSE	FALSE	FALSE	FALSE	FALSE	FALSE	FALSE	FALSE	FALSE	FALSE	FALSE	FALSE	FALSE	FALSE	FALSE	FALSE	FALSE	0.642748	-0.409147	0.0753273	0.220701	0.574261	-0.147378	-0.0642536	-0.111566	0.0996336	0.172872	-0.125651	-0.622462	-0.0765998	-0.339251	0.261471	0.523562	0.151971	-0.784856	-0.287941	-0.71914	0.000620492	0.151339	-0.297954	-0.375067	NA	0.446325
FALSE	FALSE	FALSE	FALSE	FALSE	FALSE	FALSE	FALSE	FALSE	FALSE	FALSE	FALSE	FALSE	FALSE	FALSE	FALSE	FALSE	TRUE	FALSE	FALSE	FALSE	FALSE	FALSE	TRUE	-0.341885	-0.680684	-0.082912	-0.53734	-0.585539	0.453965	-0.52558	-0.318114	-0.301939	-0.288963	-0.536252	-0.420509	-0.65213	-0.0319597	0.133037	-0.381179	0.33308	0.492725	0.31545	0.788539	0.886513	-0.191409	0.260739	0.535834	-0.84218	-1.06447
FALSE	FALSE	FALSE	FALSE	FALSE	FALSE	FALSE	FALSE	FALSE	FALSE	FALSE	FALSE	FALSE	FALSE	FALSE	FALSE	FALSE	FALSE	FALSE	FALSE	FALSE	FALSE	FALSE	FALSE	0.259785	0.157383	-0.320324	0.422448	0.390623	-0.449119	0.0564448	0.357714	-0.232538	0.219091	0.387015	-0.458382	0.710437	0.372206	-1.09016	0.596172	-0.548831	-0.16929	0.35682	0.839906	-0.922426	0.313362	0.474512	-0.206393	0.775683	0.218128
FALSE	FALSE	FALSE	FALSE	FALSE	FALSE	FALSE	FALSE	FALSE	FALSE	FALSE	FALSE	FALSE	FALSE	FALSE	FALSE	FALSE	FALSE	FALSE	FALSE	FALSE	FALSE	FALSE	FALSE	0.472904	0.833207	-0.219203	0.633385	0.240623	0.196859	0.443288	-0.463413	-0.00230647	0.194339	0.506004	0.0846091	-0.492241	-0.16337	-0.00418989	-0.17687	-0.249385	0.750435	-0.448843	-0.154713	-0.117961	-0.562197	-0.288418	0.26048	-0.102419	0.573918
FALSE	FALSE	FALSE	FALSE	FALSE	FALSE	FALSE	FALSE	FALSE	FALSE	FALSE	FALSE	FALSE	FALSE	FALSE	FALSE	FALSE	FALSE	FALSE	FALSE	FALSE	FALSE	FALSE	FALSE	0.440102	0.0846244	0.517528	-0.19631	-0.137635	-0.121895	0.555816	0.402073	0.0268075	-0.762118	-0.0661236	-0.0739573	0.343578	0.351682	0.656542	0.0127832	0.201692	0.460585	0.0306892	-0.1333	0.216099	0.0040339	-0.298893	-0.214249	NA	0.843034
FALSE	FALSE	FALSE	FALSE	FALSE	FALSE	FALSE	FALSE	FALSE	FALSE	FALSE	FALSE	FALSE	FALSE	FALSE	FALSE	FALSE	FALSE	FALSE	FALSE	FALSE	FALSE	FALSE	FALSE	0.178619	0.512575	-0.182459	-0.947139	0.540044	0.0764223	-0.36112	-0.220701	0.403771	-1.02236	-0.0102069	0.961676	-0.618827	0.394164	NA	-1.14656	0.395416	-0.0284399	-0.506168	-0.120485	NA	-1.04695	0.104325	0.0596453	-0.393671	0.360416
FALSE	FALSE	FALSE	FALSE	FALSE	FALSE	FALSE	FALSE	FALSE	FALSE	FALSE	FALSE	FALSE	FALSE	FALSE	FALSE	FALSE	FALSE	FALSE	FALSE	FALSE	FALSE	FALSE	FALSE	0.372952	0.0186734	0.325041	0.837378	0.325883	0.316493	0.544584	-0.180657	-0.00575927	0.329525	0.169485	-0.130799	0.325156	0.901796	0.653427	0.342669	-0.566084	-0.159251	0.578118	0.130476	0.922593	-0.127904	0.0691945	-0.260026	0.606632	0.263802
FALSE	FALSE	FALSE	FALSE	FALSE	FALSE	FALSE	FALSE	FALSE	FALSE	FALSE	FALSE	FALSE	FALSE	FALSE	FALSE	FALSE	FALSE	FALSE	FALSE	FALSE	FALSE	FALSE	FALSE	NA	0.0186734	-0.403256	-0.336337	NA	-0.374786	NA	0.270521	0.0317839	-0.1254	NA	0.303401	NA	0.275524	0.690372	0.220206	1.33395	0.0382957	NA	1.16945	0.343293	0.258459	0.0138003	-0.477159	0.897937	-0.246469
FALSE	FALSE	FALSE	FALSE	FALSE	FALSE	FALSE	FALSE	FALSE	FALSE	FALSE	FALSE	FALSE	FALSE	FALSE	FALSE	FALSE	FALSE	FALSE	FALSE	FALSE	FALSE	FALSE	FALSE	0.160404	0.0431553	0.0604625	0.224411	0.221859	-0.0471148	0.423309	0.11796	-0.0250288	0.948377	0.370247	-0.0211954	-0.0897739	0.391399	-0.164238	-0.209145	-0.224781	-0.297573	-0.393482	-0.0716254	-0.327457	-0.0594047	-0.303927	0.172344	-0.176854	-0.0294175
FALSE	FALSE	FALSE	FALSE	FALSE	FALSE	FALSE	FALSE	FALSE	FALSE	FALSE	FALSE	FALSE	FALSE	FALSE	FALSE	FALSE	FALSE	FALSE	FALSE	FALSE	FALSE	FALSE	FALSE	-0.830511	0.00589824	0.347325	NA	-0.450697	-0.171303	-0.351995	-0.0106366	-0.383386	NA	-0.406428	-0.0927487	0.124328	NA	-0.208561	-0.30292	-0.0297002	0.156397	0.100305	NA	-0.671565	0.0415234	-0.0112094	-0.470094	-0.532261	-0.951886
FALSE	FALSE	FALSE	FALSE	FALSE	FALSE	FALSE	FALSE	FALSE	FALSE	FALSE	FALSE	FALSE	FALSE	FALSE	FALSE	FALSE	FALSE	FALSE	FALSE	FALSE	FALSE	FALSE	FALSE	0.0632268	-0.173383	0.11929	-0.114629	-0.08882	-0.0874114	-0.369706	-0.00374614	0.035875	-0.00258474	-0.0720372	-0.00201836	-0.0604123	-0.147828	-0.210012	-0.317463	-0.322274	-0.477141	-0.422327	-0.700528	-0.217851	-0.152757	-0.400101	-0.462995	-0.2243	-0.0394192
FALSE	FALSE	FALSE	FALSE	FALSE	FALSE	FALSE	FALSE	FALSE	FALSE	FALSE	FALSE	FALSE	FALSE	FALSE	FALSE	FALSE	FALSE	FALSE	FALSE	FALSE	FALSE	FALSE	FALSE	NA	-0.188274	0.206768	0.49057	0.0211308	NA	NA	0.0234457	0.564627	0.146916	-0.00360224	NA	-0.585431	NA	NA	NA	-0.00331439	NA	-0.47297	NA	NA	NA	0.191689	NA	0.0930192	NA
FALSE	FALSE	FALSE	FALSE	FALSE	FALSE	FALSE	FALSE	FALSE	FALSE	FALSE	FALSE	FALSE	FALSE	FALSE	FALSE	FALSE	FALSE	FALSE	FALSE	FALSE	FALSE	FALSE	FALSE	-0.292193	0.100716	0.262674	-0.512514	0.174003	0.291721	0.0863762	-0.24987	0.281299	-0.263681	-0.454176	0.211632	-0.431384	0.18043	0.19497	-0.441693	0.221354	0.536053	-0.0448658	-0.0844725	0.123795	-0.0425459	-0.0652966	0.585496	-0.423623	0.117099
FALSE	TRUE	FALSE	FALSE	FALSE	FALSE	FALSE	FALSE	TRUE	TRUE	FALSE	FALSE	FALSE	FALSE	FALSE	FALSE	TRUE	TRUE	FALSE	FALSE	FALSE	FALSE	FALSE	FALSE	-1.09847	-0.821955	NA	-1.50246	-1.19112	-1.27939	-1.05502	-0.704164	NA	-0.494048	-0.256286	-0.329525	-0.898753	-0.554245	-0.782223	-0.200548	-0.184978	NA	-0.633972	-0.442545	-0.569491	-0.465261	-0.497229	NA	-2.24818	-1.02141
TRUE	TRUE	TRUE	FALSE	FALSE	TRUE	TRUE	FALSE	FALSE	FALSE	FALSE	FALSE	FALSE	FALSE	TRUE	FALSE	TRUE	TRUE	FALSE	FALSE	FALSE	FALSE	FALSE	FALSE	-1.35258	-1.14848	-1.74019	-1.44505	-1.09126	-1.13587	-1.89615	-1.13356	-1.013	-0.661638	-0.584097	0.287184	-0.048084	0.655808	0.066537	1.14581	1.85543	1.18574	0.792522	1.39475	1.23145	0.598651	0.928732	1.26951	-1.27753	-0.592062
FALSE	FALSE	TRUE	FALSE	FALSE	FALSE	FALSE	FALSE	FALSE	FALSE	FALSE	FALSE	FALSE	FALSE	FALSE	FALSE	FALSE	FALSE	FALSE	FALSE	FALSE	FALSE	FALSE	TRUE	0.4246	0.248982	0.197362	0.982072	0.768248	0.237564	1.14196	1.24842	1.25746	0.996678	1.02594	0.634196	0.00805655	0.663557	-0.324762	-0.27666	-0.391438	-0.832231	-0.332953	-0.243913	-0.90666	-0.235348	-0.428142	-1.02956	-0.302191	-0.0824301
FALSE	FALSE	FALSE	FALSE	FALSE	FALSE	FALSE	FALSE	FALSE	FALSE	FALSE	FALSE	FALSE	FALSE	FALSE	FALSE	FALSE	FALSE	FALSE	FALSE	FALSE	FALSE	FALSE	FALSE	0.265197	0.361361	0.480989	0.454808	0.651541	0.517931	0.43808	0.397068	0.588856	0.524264	0.763685	0.722277	0.0567222	0.240469	0.200755	-0.030354	0.485075	0.531968	0.131194	0.140412	0.0619024	0.0550568	0.146467	0.0381693	0.425567	0.022449
FALSE	FALSE	FALSE	FALSE	FALSE	FALSE	FALSE	FALSE	FALSE	FALSE	FALSE	FALSE	FALSE	FALSE	FALSE	FALSE	FALSE	FALSE	FALSE	FALSE	FALSE	FALSE	FALSE	FALSE	-0.0246046	-0.205518	0.0472592	0.196355	-0.360308	-0.14626	-0.643653	-0.0360461	-0.739157	0.196985	-0.0211954	-0.429214	0.329755	-0.172616	0.00963382	0.601221	-0.064607	0.132379	0.238787	0.0718609	-0.133037	0.841651	0.943	0.316636	0.673828	-0.0614306
FALSE	FALSE	FALSE	FALSE	FALSE	FALSE	FALSE	FALSE	FALSE	FALSE	FALSE	FALSE	FALSE	FALSE	FALSE	FALSE	FALSE	FALSE	FALSE	FALSE	FALSE	FALSE	FALSE	FALSE	0.0367495	-0.141433	-0.167458	0.231801	-0.251325	0.102591	0.031254	-0.397365	-0.223299	-0.116066	-0.587077	-0.144438	0.0257376	-0.18612	0.0275787	-0.0273662	-0.156655	-0.0244725	0.116232	0.00715907	0.163898	0.240498	-0.235727	0.448942	NA	-0.356031
FALSE	FALSE	FALSE	FALSE	FALSE	FALSE	FALSE	FALSE	FALSE	FALSE	FALSE	FALSE	FALSE	FALSE	FALSE	FALSE	FALSE	FALSE	FALSE	FALSE	FALSE	FALSE	FALSE	FALSE	-0.101691	-0.0713508	0.209516	0.0754642	0.188184	0.297368	0.0650208	7.21366e-05	0.0312678	0.595981	0.311256	0.234771	0.0361868	0.191211	-0.104713	0.194465	0.420376	0.353662	0.262072	0.554294	0.0541976	-0.0831107	0.0602619	0.284194	-0.364032	0.0283369
FALSE	FALSE	FALSE	FALSE	FALSE	FALSE	FALSE	FALSE	FALSE	FALSE	FALSE	FALSE	FALSE	FALSE	FALSE	FALSE	FALSE	FALSE	FALSE	FALSE	FALSE	FALSE	FALSE	FALSE	0.452806	0.321117	-0.0999582	0.00561557	NA	-0.476217	0.874285	0.224418	-0.653794	-0.247371	NA	-0.146395	0.533464	0.371516	-0.821024	-0.0891599	-0.0832474	-0.358435	0.490365	-0.127765	-0.790772	-0.126218	-0.059909	-0.240375	0.320311	0.377669
FALSE	FALSE	FALSE	FALSE	FALSE	FALSE	FALSE	FALSE	FALSE	FALSE	FALSE	FALSE	FALSE	FALSE	FALSE	FALSE	FALSE	FALSE	FALSE	FALSE	FALSE	FALSE	FALSE	FALSE	0.133564	0.0883314	0.881508	0.0237521	-0.34153	0.159629	0.240864	0.507788	0.136886	-0.0917558	-0.434775	0.092694	NA	NA	NA	NA	NA	NA	NA	NA	NA	NA	NA	NA	0.883777	0.92799
FALSE	FALSE	FALSE	FALSE	FALSE	FALSE	FALSE	FALSE	FALSE	FALSE	FALSE	FALSE	FALSE	FALSE	FALSE	FALSE	FALSE	FALSE	FALSE	FALSE	FALSE	FALSE	FALSE	FALSE	0.208642	0.707218	0.0854247	-0.191706	-1.71875	-0.344355	0.170951	0.669671	-0.0354832	-0.318038	-1.34466	-0.1121	0.446574	1.02638	0.188021	0.414569	0.320576	-0.438698	-0.249548	0.949143	0.356218	-0.0853436	0.0379619	0.107757	-0.230838	-0.0839282
FALSE	FALSE	FALSE	FALSE	FALSE	FALSE	FALSE	FALSE	FALSE	FALSE	FALSE	FALSE	FALSE	FALSE	FALSE	FALSE	FALSE	FALSE	FALSE	FALSE	FALSE	FALSE	FALSE	FALSE	-0.233379	-0.135798	-0.392364	-0.467474	0.291168	0.0946415	0.346078	0.258598	0.354298	-0.211815	0.110075	0.116723	-0.241117	-0.0540844	-0.0786703	-0.673785	-0.333195	-0.822171	0.100574	-0.283448	-0.385044	-0.677287	-0.527971	-0.262794	-0.654286	0.304594
FALSE	FALSE	FALSE	FALSE	FALSE	FALSE	FALSE	FALSE	FALSE	FALSE	FALSE	FALSE	FALSE	FALSE	FALSE	FALSE	FALSE	FALSE	FALSE	FALSE	FALSE	FALSE	FALSE	TRUE	NA	NA	NA	NA	NA	NA	NA	NA	NA	NA	NA	NA	0.500292	NA	NA	0.162597	NA	-0.352289	-0.0582476	NA	NA	-0.195996	NA	0.539771	NA	NA
FALSE	FALSE	FALSE	FALSE	FALSE	FALSE	FALSE	FALSE	FALSE	FALSE	FALSE	FALSE	FALSE	FALSE	FALSE	FALSE	FALSE	FALSE	FALSE	FALSE	FALSE	FALSE	FALSE	FALSE	-0.630684	0.0304866	-0.638456	-0.539729	0.0290433	-0.0746234	-0.591201	-0.072586	-0.169797	-0.242396	-0.105142	0.216233	-0.400244	-0.447632	-0.342232	-0.355535	-0.064607	-0.235926	-0.130602	-0.385818	0.0715728	-0.66935	-0.394295	-0.293017	-0.619448	-0.681854
FALSE	FALSE	FALSE	FALSE	FALSE	FALSE	FALSE	FALSE	FALSE	FALSE	FALSE	FALSE	FALSE	FALSE	FALSE	FALSE	FALSE	FALSE	FALSE	FALSE	FALSE	FALSE	FALSE	FALSE	-0.0549767	0.0926632	-0.149009	-0.0244285	0.688706	-0.0240764	0.0210533	0.211615	0.0835998	0.00561557	0.0523413	-0.0251706	0.0395596	0.14618	0.156655	-0.0497854	-0.0791562	-0.242601	-0.128361	-0.0508847	-0.0110662	-0.131297	-0.192194	-0.435522	-0.0741221	0.124456
FALSE	FALSE	FALSE	FALSE	FALSE	FALSE	FALSE	FALSE	FALSE	FALSE	FALSE	FALSE	FALSE	FALSE	FALSE	FALSE	FALSE	FALSE	FALSE	FALSE	FALSE	FALSE	FALSE	FALSE	-0.252071	-0.112767	-0.193602	-0.570015	NA	0.0647449	0.00302648	-0.0356239	-0.156267	-0.0881934	NA	-0.0993625	NA	NA	0.17594	0.339935	0.140682	NA	NA	NA	0.0453123	0.380951	0.167539	NA	-0.441928	-0.0542233
FALSE	FALSE	FALSE	FALSE	FALSE	FALSE	FALSE	FALSE	FALSE	FALSE	FALSE	FALSE	FALSE	FALSE	FALSE	FALSE	FALSE	FALSE	FALSE	FALSE	FALSE	FALSE	FALSE	TRUE	0.490262	0.494068	0.16877	-1.57536	0.773097	-0.154715	-0.148177	0.556393	0.944332	-2.00115	0.695022	0.0939714	0.246834	0.122743	-0.252759	NA	0.151362	-0.512061	0.1038	0.40656	0.356033	NA	-0.328377	-0.422771	NA	-0.0717627
FALSE	FALSE	FALSE	FALSE	FALSE	FALSE	FALSE	FALSE	FALSE	FALSE	FALSE	FALSE	FALSE	FALSE	FALSE	FALSE	FALSE	FALSE	FALSE	FALSE	FALSE	FALSE	FALSE	TRUE	0.431676	0.617255	-0.250045	0.579566	NA	-0.301675	0.0795658	0.328634	0.391342	-0.000404011	NA	0.0170228	0.309758	0.37677	-0.170183	-0.152709	0.151362	-0.631556	-0.0448211	0.532971	-0.116897	-0.661479	-0.328377	-0.771209	0.23842	-0.0847446
FALSE	FALSE	FALSE	FALSE	FALSE	FALSE	FALSE	FALSE	FALSE	FALSE	FALSE	FALSE	FALSE	FALSE	FALSE	FALSE	FALSE	FALSE	FALSE	FALSE	FALSE	FALSE	FALSE	FALSE	NA	0.388998	0.1145	0.60862	0.695559	-0.324618	NA	0.444557	0.698155	0.925923	1.02876	0.434325	0.951737	0.568944	0.223546	0.967242	0.602285	0.816968	1.30982	0.71293	0.661045	0.00733905	-0.19862	0.250371	0.304978	-0.136848
FALSE	FALSE	FALSE	FALSE	FALSE	FALSE	FALSE	FALSE	FALSE	FALSE	FALSE	FALSE	FALSE	FALSE	FALSE	FALSE	FALSE	FALSE	FALSE	FALSE	FALSE	FALSE	FALSE	TRUE	0.249749	0.627226	0.37629	0.315102	0.481868	0.00604663	-0.147857	0.368681	0.751368	-0.0252798	0.436295	0.581044	0.0267293	0.268556	0.382169	0.332851	0.5944	0.188148	0.378734	0.640636	1.29594	0.010923	0.157254	0.0247514	0.297133	0.139538
FALSE	FALSE	FALSE	FALSE	FALSE	FALSE	FALSE	FALSE	FALSE	FALSE	FALSE	FALSE	FALSE	FALSE	FALSE	FALSE	FALSE	FALSE	FALSE	FALSE	FALSE	FALSE	FALSE	FALSE	NA	NA	0.129613	NA	0.296793	NA	NA	NA	0.136997	NA	0.851417	NA	-0.0688011	-0.27739	NA	0.364909	-0.717561	-0.649684	-0.0689524	0.106576	NA	-1.30205	-0.677621	0.258442	-0.258322	-0.487589
FALSE	FALSE	FALSE	FALSE	FALSE	FALSE	FALSE	FALSE	FALSE	FALSE	FALSE	FALSE	FALSE	FALSE	FALSE	FALSE	FALSE	FALSE	FALSE	FALSE	FALSE	FALSE	FALSE	TRUE	-0.299347	-0.00489684	-0.32366	-0.19408	-0.20201	-0.540044	-0.701741	-0.424815	-0.0579701	-0.271461	0.0537183	-0.346985	0.202888	0.553278	0.158725	0.710966	0.855144	0.168129	0.419323	1.13071	0.944804	-0.0129994	0.548269	0.190948	-0.344264	-0.172744
FALSE	FALSE	FALSE	FALSE	FALSE	FALSE	FALSE	FALSE	FALSE	FALSE	FALSE	FALSE	FALSE	FALSE	FALSE	FALSE	FALSE	FALSE	FALSE	FALSE	FALSE	FALSE	FALSE	FALSE	0.250598	-0.0219061	0.0681893	0.235727	-0.159371	0.151339	-0.395018	-0.106348	0.0579022	-0.0609992	0.212852	0.0459079	0.194717	0.343293	0.31823	0.217355	0.590788	0.51541	0.31034	0.33805	0.330919	0.417056	0.397771	0.375441	0.063641	-0.0554733
FALSE	FALSE	FALSE	FALSE	FALSE	FALSE	FALSE	FALSE	FALSE	FALSE	FALSE	FALSE	FALSE	FALSE	FALSE	FALSE	FALSE	FALSE	FALSE	FALSE	FALSE	FALSE	FALSE	FALSE	0.569686	NA	0.55218	0.321351	0.209912	0.302992	0.371057	NA	0.346922	-0.0627309	0.0523413	-0.0443242	0.31034	NA	0.0992279	0.0473988	NA	0.0343566	0.0618453	NA	-0.458697	0.161565	NA	-0.135798	0.66821	NA
FALSE	FALSE	FALSE	FALSE	FALSE	FALSE	FALSE	FALSE	FALSE	FALSE	FALSE	FALSE	FALSE	FALSE	FALSE	FALSE	FALSE	FALSE	FALSE	FALSE	FALSE	FALSE	FALSE	FALSE	0.683472	0.277062	-0.148673	0.737081	0.0781829	-0.281737	-0.576131	0.658606	-0.928579	0.0329472	0.644713	-0.717561	NA	-0.090718	0.0698396	1.2979	-0.1396	0.204266	NA	0.134366	-0.641176	1.25966	1.00645	0.410889	0.563744	-0.309642
FALSE	FALSE	FALSE	FALSE	FALSE	FALSE	FALSE	FALSE	FALSE	FALSE	FALSE	FALSE	FALSE	FALSE	FALSE	FALSE	FALSE	FALSE	FALSE	FALSE	FALSE	FALSE	FALSE	FALSE	NA	-0.321928	-0.322235	-0.0229766	0.49151	0.132774	NA	-0.496104	-0.148869	-0.168836	0.0509507	0.760455	0.147307	-0.287827	-0.0619326	0.540226	0.421805	-0.143835	0.0791562	0.642279	-0.0394192	0.0110662	-0.224534	0.160605	0.7376	0.0632283
FALSE	FALSE	FALSE	FALSE	FALSE	FALSE	FALSE	FALSE	FALSE	FALSE	FALSE	FALSE	FALSE	FALSE	FALSE	FALSE	FALSE	FALSE	FALSE	FALSE	FALSE	FALSE	FALSE	FALSE	-0.276118	-0.167872	-0.368998	0.0756011	-0.0861044	-0.0944026	-0.184359	0.28766	-0.139469	-0.460131	0.0512347	-0.125387	0.25882	-0.179256	-0.478969	0.549916	-0.0522768	-0.28773	-0.228199	0.0745778	-0.443394	0.344147	0.242328	0.0590139	0.258459	-0.154065
FALSE	FALSE	FALSE	FALSE	FALSE	FALSE	FALSE	FALSE	FALSE	FALSE	FALSE	FALSE	FALSE	FALSE	FALSE	FALSE	FALSE	FALSE	FALSE	FALSE	FALSE	FALSE	FALSE	FALSE	0.158337	0.117803	-0.1666	-0.0856039	0.193107	-0.342195	-0.464703	0.232701	-0.341189	0.100439	0.196112	0.126848	NA	0.690824	NA	-0.268209	NA	0.390007	NA	0.101521	NA	-0.207045	NA	0.311972	NA	0.245985
FALSE	FALSE	FALSE	FALSE	FALSE	FALSE	FALSE	FALSE	FALSE	FALSE	FALSE	FALSE	FALSE	FALSE	FALSE	FALSE	FALSE	FALSE	FALSE	FALSE	FALSE	FALSE	FALSE	FALSE	0.0391384	0.351479	0.171719	-0.31054	-0.154065	0.288181	0.119954	0.266368	0.546583	-0.66708	-0.347099	-0.128821	0.485736	0.317876	0.440952	-0.326661	-0.10608	0.315682	0.271187	-0.18954	0.139808	-0.434734	-0.310224	0.912048	-0.43047	-0.11703
FALSE	FALSE	FALSE	FALSE	FALSE	FALSE	FALSE	FALSE	FALSE	FALSE	FALSE	FALSE	FALSE	FALSE	FALSE	FALSE	FALSE	FALSE	FALSE	FALSE	FALSE	FALSE	FALSE	FALSE	NA	NA	NA	NA	NA	NA	NA	NA	NA	NA	NA	NA	-0.932444	-0.322274	-0.41889	0.459851	0.0981194	NA	-0.312868	0.0952654	0.675512	0.461319	0.515522	NA	-0.618938	-0.240742
FALSE	FALSE	FALSE	FALSE	FALSE	FALSE	FALSE	FALSE	FALSE	FALSE	FALSE	FALSE	FALSE	FALSE	FALSE	FALSE	FALSE	FALSE	FALSE	FALSE	FALSE	FALSE	FALSE	FALSE	0.0873271	-0.9282	-0.202672	-0.129466	-0.466862	0.385044	-0.189022	-0.192699	-0.317651	-0.384847	0.805182	0.52506	-0.320504	-0.059909	-0.695232	0.246347	0.440303	1.04872	0.169027	0.477583	0.306859	-0.245472	0.342086	0.364831	NA	0.0250743
FALSE	FALSE	FALSE	FALSE	FALSE	FALSE	FALSE	FALSE	FALSE	FALSE	FALSE	FALSE	FALSE	FALSE	FALSE	FALSE	FALSE	FALSE	FALSE	FALSE	FALSE	FALSE	FALSE	FALSE	0.16337	-0.0380147	0.0511633	0.0556122	-0.0681893	-0.435924	0.224534	-0.0626744	-0.0754642	0.0551957	-0.0194884	-0.214498	0.0909889	0.0132323	0.135929	-0.13016	0.0920326	-0.0461165	0.0224743	0.0906493	-0.222805	-0.223037	-0.0844725	-0.0926134	0.108089	-0.018919
FALSE	FALSE	FALSE	FALSE	FALSE	FALSE	FALSE	FALSE	FALSE	FALSE	FALSE	FALSE	FALSE	FALSE	FALSE	FALSE	FALSE	FALSE	FALSE	FALSE	FALSE	FALSE	FALSE	FALSE	NA	NA	NA	NA	NA	NA	NA	NA	NA	NA	NA	NA	NA	NA	NA	NA	0.0708908	0.0801119	NA	NA	NA	NA	0.0292052	-0.0951818	NA	NA
FALSE	FALSE	FALSE	FALSE	FALSE	FALSE	FALSE	FALSE	FALSE	FALSE	FALSE	FALSE	FALSE	FALSE	FALSE	FALSE	FALSE	FALSE	FALSE	FALSE	FALSE	FALSE	FALSE	FALSE	-0.336756	-0.0844725	-0.311524	0.0164963	0.207644	-0.354667	-0.199487	-0.355355	0.014383	0.00877371	0.174214	-0.0950467	-0.0420408	0.371534	0.030548	0.258579	0.161185	0.174534	0.0816123	0.321874	0.30495	0.225768	0.227608	0.239277	-0.579836	-0.0024505
FALSE	FALSE	FALSE	FALSE	FALSE	FALSE	FALSE	FALSE	FALSE	FALSE	FALSE	FALSE	FALSE	FALSE	FALSE	FALSE	FALSE	FALSE	FALSE	FALSE	FALSE	FALSE	FALSE	FALSE	NA	NA	NA	0.365916	-0.420617	-0.222212	NA	NA	NA	-0.297201	-0.0802483	-0.245861	NA	NA	-0.335681	NA	-0.180148	0.178874	NA	NA	0.167215	NA	-0.284277	-0.21176	0.576667	-0.597221
FALSE	FALSE	FALSE	FALSE	FALSE	FALSE	FALSE	FALSE	FALSE	FALSE	FALSE	FALSE	FALSE	FALSE	FALSE	FALSE	FALSE	FALSE	FALSE	FALSE	FALSE	FALSE	FALSE	FALSE	0.182438	0.235909	0.041243	0.147697	-0.162983	-0.335535	-0.353819	0.0936943	-0.391108	0.0247452	0.221606	-0.403159	0.574053	0.0829273	0.0294175	NA	0.295641	0.172103	0.344942	-0.239276	-0.1129	NA	0.0419072	0.0128247	-0.108721	-0.0871912
FALSE	FALSE	FALSE	FALSE	FALSE	FALSE	FALSE	FALSE	FALSE	FALSE	FALSE	FALSE	FALSE	FALSE	FALSE	FALSE	FALSE	FALSE	FALSE	FALSE	FALSE	FALSE	FALSE	FALSE	0.391328	0.17371	0.191942	0.153676	0.0152867	0.147176	0.136716	0.100886	-0.236462	0.562865	0.449966	0.196541	0.148739	-0.0371713	-0.032551	0.311387	0.223407	0.306962	0.31823	0.209061	-0.0647449	-0.087718	0.226932	-0.0775165	0.240375	0.111851
FALSE	FALSE	FALSE	FALSE	FALSE	FALSE	FALSE	FALSE	TRUE	FALSE	FALSE	FALSE	FALSE	FALSE	FALSE	FALSE	FALSE	FALSE	FALSE	FALSE	FALSE	FALSE	FALSE	FALSE	1.09734	0.625734	0.755657	0.764431	0.748675	0.442439	1.07717	0.559027	0.154795	0.321004	0.113114	-0.1149	NA	0.853214	0.323658	0.186247	0.446502	0.154065	NA	0.0793713	-0.676087	0.201257	0.10183	-0.194844	1.53536	0.780562
FALSE	FALSE	FALSE	FALSE	FALSE	FALSE	FALSE	FALSE	FALSE	FALSE	FALSE	FALSE	FALSE	FALSE	FALSE	FALSE	FALSE	FALSE	FALSE	FALSE	FALSE	FALSE	FALSE	FALSE	0.554638	0.413173	0.352307	0.336055	0.110729	0.354339	0.441377	0.114051	0.134398	0.10608	0.065325	-0.0639171	0.182184	-0.153027	0.0604625	-0.127841	-0.196607	0.0325241	-0.0615561	-0.319965	-0.426855	0.11836	-0.0754642	-0.540523	0.482435	0.335572
FALSE	FALSE	FALSE	FALSE	FALSE	FALSE	FALSE	FALSE	FALSE	FALSE	FALSE	FALSE	FALSE	FALSE	FALSE	FALSE	FALSE	FALSE	FALSE	FALSE	FALSE	FALSE	FALSE	FALSE	0.404249	-0.163628	-0.103596	0.706464	-0.117828	-0.21078	0.171207	0.511794	-0.411752	0.416948	0.509491	-0.27262	0.584963	-0.259785	0.00662118	0.488618	0.0292052	-0.587728	0.00733905	0.220782	-0.234501	0.0809305	-0.139339	-1.58626	1.1783	-0.341189
FALSE	FALSE	FALSE	FALSE	FALSE	FALSE	FALSE	FALSE	FALSE	FALSE	FALSE	FALSE	FALSE	FALSE	FALSE	FALSE	FALSE	FALSE	FALSE	FALSE	FALSE	FALSE	FALSE	FALSE	-0.104356	0.0305013	0.0207689	-0.00231016	0.0357271	-0.088899	-0.103503	-0.0159257	0.03977	0.0210533	0.0293966	-0.0419438	0.0662614	0.103891	-0.0481586	0.164529	0.0677271	0.0387171	0.0858325	0.17829	0.0655816	0.186881	0.219438	0.235348	-0.0396514	-0.0784732
FALSE	TRUE	TRUE	FALSE	TRUE	FALSE	FALSE	FALSE	FALSE	TRUE	TRUE	FALSE	TRUE	FALSE	TRUE	TRUE	FALSE	FALSE	TRUE	FALSE	TRUE	FALSE	TRUE	TRUE	NA	-2.20642	NA	NA	-1.74002	-2.33344	NA	-1.65796	-1.31817	NA	-0.239154	0.0197553	-1.32056	-0.769518	-1.74	0.457121	0.460806	0.391658	-0.60843	-0.480575	-0.633385	-1.14267	-0.793688	-0.680954	NA	-1.2005
FALSE	FALSE	FALSE	FALSE	FALSE	FALSE	FALSE	FALSE	FALSE	FALSE	FALSE	FALSE	FALSE	FALSE	FALSE	FALSE	FALSE	FALSE	FALSE	FALSE	FALSE	FALSE	FALSE	FALSE	-0.401921	NA	0.825216	-0.549557	-0.847917	1.39901	0.177854	NA	-0.260869	0.405666	-1.36625	-0.733094	-0.285284	-0.299714	1.05825	-0.202522	-1.18015	0.222434	0.0193461	-0.383055	-0.0137838	0.368936	-1.23726	-0.735436	-0.644082	-0.455649
FALSE	FALSE	FALSE	FALSE	FALSE	FALSE	FALSE	FALSE	FALSE	FALSE	FALSE	FALSE	FALSE	FALSE	FALSE	FALSE	FALSE	FALSE	FALSE	FALSE	FALSE	FALSE	FALSE	FALSE	NA	0.129829	-0.582836	-0.0924632	-0.0978804	-0.323733	NA	0.0499646	-0.166458	0.0697022	0.0976099	0.105892	-0.0753376	0.0759914	-0.542395	-0.245301	-0.201383	-0.268956	-0.384282	0.0907108	-0.303225	-0.345271	-0.280838	-0.52306	0.1121	-0.00100953
FALSE	FALSE	FALSE	FALSE	FALSE	FALSE	FALSE	FALSE	FALSE	FALSE	FALSE	FALSE	FALSE	FALSE	FALSE	FALSE	FALSE	FALSE	FALSE	FALSE	FALSE	FALSE	FALSE	FALSE	0.268674	0.12584	-0.15711	-0.547763	NA	-0.886086	-0.0137129	0.550507	0.484187	-0.302155	NA	-0.703455	NA	NA	-0.245608	-0.265934	0.0144704	NA	NA	NA	-0.44159	-0.402969	-0.548239	NA	NA	-0.301119
FALSE	FALSE	FALSE	FALSE	FALSE	FALSE	FALSE	FALSE	FALSE	FALSE	FALSE	FALSE	FALSE	FALSE	FALSE	FALSE	FALSE	FALSE	FALSE	FALSE	FALSE	FALSE	FALSE	FALSE	0.00302648	NA	-0.144106	0.169925	-0.159629	0.374845	0.0880059	NA	-0.187388	0.0835197	-0.0850167	0.244292	-0.151827	0.163623	0.12446	0.371392	0.339692	NA	0.142871	-0.0558898	0.462257	0.385044	0.203901	NA	0.319734	NA
FALSE	FALSE	FALSE	FALSE	FALSE	FALSE	FALSE	FALSE	FALSE	FALSE	FALSE	FALSE	FALSE	FALSE	FALSE	FALSE	FALSE	FALSE	FALSE	FALSE	FALSE	FALSE	FALSE	FALSE	NA	-0.400647	-0.110947	NA	NA	-0.32292	NA	-0.422771	0.262227	NA	NA	0.173873	NA	0.0312236	-0.429246	0.0832474	NA	NA	NA	0.390018	-0.40163	0.077243	NA	NA	1.36036	0.0791732
FALSE	FALSE	FALSE	FALSE	FALSE	FALSE	FALSE	FALSE	FALSE	FALSE	FALSE	FALSE	FALSE	FALSE	FALSE	FALSE	FALSE	FALSE	FALSE	FALSE	FALSE	FALSE	FALSE	FALSE	0.857026	0.334152	0.153287	0.315914	0.192299	-0.151234	0.479334	0.362028	-0.205643	-0.398227	0.00242577	-0.104873	0.525768	0.0681657	-0.0618121	0.112633	-0.122474	0.217107	-0.127841	-0.296193	-0.361881	-0.028484	0.0455357	-0.2806	0.498047	0.18871
FALSE	FALSE	FALSE	FALSE	FALSE	FALSE	FALSE	FALSE	FALSE	FALSE	FALSE	FALSE	FALSE	FALSE	FALSE	FALSE	FALSE	FALSE	FALSE	FALSE	FALSE	FALSE	FALSE	FALSE	0.015783	0.029485	0.0375931	0.111966	-0.0247452	0.133169	-0.0385248	-0.119688	-0.0911243	-0.0604575	0.0152721	0.00362572	0.126973	-0.0342157	0.0240359	0.106616	-0.00187429	0.179001	-0.0205014	0.0678179	0.0518328	-0.0513543	-0.0539454	-0.278461	0.307778	-0.0392788
FALSE	FALSE	FALSE	FALSE	FALSE	FALSE	FALSE	FALSE	FALSE	FALSE	FALSE	FALSE	FALSE	FALSE	FALSE	FALSE	FALSE	FALSE	FALSE	FALSE	FALSE	FALSE	FALSE	FALSE	0.133169	-0.0761486	-0.0771476	0.262313	0.0742891	-0.151923	-0.0374732	0.0221413	-0.154972	0.141433	0.195153	-0.136323	-0.253653	-0.242572	-0.0365407	-0.0585932	-0.0873271	-0.105178	-0.0779697	0.0620681	0.0313857	-0.0320346	0.133448	-0.122076	-0.031312	-0.0485152
FALSE	FALSE	FALSE	FALSE	FALSE	FALSE	FALSE	FALSE	FALSE	FALSE	FALSE	FALSE	FALSE	FALSE	FALSE	FALSE	FALSE	FALSE	FALSE	FALSE	FALSE	FALSE	FALSE	FALSE	-0.0791275	-0.0401209	0.121281	0.0959919	0.135269	0.141825	0.0919367	0.0276161	0.144728	-0.0293672	-0.0177794	-0.149259	-0.116332	-0.180275	0.091666	-0.020121	0.0109627	0.0713508	-0.016118	-0.397693	-0.0255958	0.0915306	0.0188634	-0.126973	0.215244	NA
FALSE	FALSE	FALSE	FALSE	FALSE	FALSE	FALSE	FALSE	FALSE	FALSE	FALSE	FALSE	FALSE	FALSE	FALSE	FALSE	FALSE	FALSE	FALSE	FALSE	FALSE	FALSE	FALSE	FALSE	-0.0116025	NA	0.458277	0.0240359	0.103751	-0.0864461	0.157044	NA	0.241629	0.0154976	-0.108089	-0.0615688	-0.434968	-0.110096	-0.0619175	0.218347	0.0342194	0.0243197	-0.0151846	0.0597656	-0.355242	-0.169258	-0.191057	-0.0483757	0.141564	-0.161565
FALSE	FALSE	FALSE	FALSE	FALSE	FALSE	FALSE	FALSE	FALSE	FALSE	FALSE	FALSE	FALSE	FALSE	FALSE	FALSE	FALSE	FALSE	FALSE	FALSE	FALSE	FALSE	FALSE	FALSE	0.156267	0.00602862	-0.0476068	0.101516	0.126376	0.0839282	0.251568	0.0791122	0.0804997	0.0255958	0.0300888	0.213019	0.0429244	-0.189793	-0.200382	0.0695647	0.178665	0.0429244	-0.0387323	0.126738	0.0345001	0.118094	0.304006	0.15785	-0.0623844	-0.646347
FALSE	FALSE	FALSE	FALSE	FALSE	FALSE	FALSE	FALSE	FALSE	FALSE	FALSE	FALSE	FALSE	FALSE	FALSE	FALSE	FALSE	FALSE	FALSE	FALSE	FALSE	FALSE	FALSE	FALSE	NA	0.196575	0.288299	0.268794	0.116536	0.337426	NA	0.0887609	-0.201383	-0.295217	-0.355129	-0.126048	0.0820213	-0.288181	-0.314858	NA	-0.0938306	-0.43413	-0.532261	-0.365916	-0.294665	NA	0.549641	0.0257644	-0.396365	-0.78442
FALSE	FALSE	FALSE	FALSE	FALSE	FALSE	FALSE	FALSE	FALSE	FALSE	FALSE	FALSE	FALSE	FALSE	FALSE	FALSE	FALSE	FALSE	FALSE	FALSE	FALSE	FALSE	FALSE	FALSE	-0.0368366	0.00518859	0.347779	-0.403542	0.0805455	-0.0335843	0.102322	-0.0738202	0.253945	0.0536674	-0.090718	0.193321	0.0183493	0.229958	0.15043	-0.123717	-0.0114956	-0.150849	-0.0659742	-0.0962619	0.388223	0.13014	0.0445235	0.326371	-0.367955	0.0572115
FALSE	FALSE	FALSE	FALSE	FALSE	FALSE	FALSE	FALSE	FALSE	FALSE	FALSE	FALSE	FALSE	FALSE	FALSE	FALSE	FALSE	FALSE	FALSE	FALSE	FALSE	FALSE	FALSE	FALSE	0.08882	-0.120883	-0.0722097	-0.0283516	-0.0177794	-0.0981966	0.271904	0.0850069	-0.160662	0.0190614	-0.0153548	-0.108089	0.105276	0.219455	-0.160847	-0.234279	0.16385	0.00690837	-0.327982	0.00254138	-0.381173	-0.102186	0.278356	0.203934	-0.0434824	-0.0282862
FALSE	FALSE	FALSE	FALSE	FALSE	FALSE	FALSE	FALSE	FALSE	FALSE	FALSE	FALSE	FALSE	FALSE	FALSE	FALSE	FALSE	FALSE	FALSE	FALSE	FALSE	FALSE	FALSE	FALSE	0.241718	-0.588996	0.047678	0.0676387	NA	-0.382006	1.56023	-0.235237	-0.425889	0.0651587	NA	-0.729705	0.571143	-0.291132	NA	0.118891	0.0874421	NA	1.3076	-0.405339	NA	0.841893	-0.116099	NA	NA	-0.225152
FALSE	FALSE	FALSE	FALSE	FALSE	FALSE	FALSE	FALSE	FALSE	FALSE	FALSE	FALSE	FALSE	FALSE	FALSE	FALSE	FALSE	FALSE	FALSE	FALSE	FALSE	FALSE	FALSE	FALSE	0.000576963	0.566891	0.188148	0.0556122	-0.0625362	-0.054617	-0.359379	0.312939	0.328725	-0.0268957	0.34986	0.376789	0.865681	0.965305	0.887915	0.584193	1.03519	0.821057	0.20989	0.768912	0.214257	-0.298566	0.304594	-0.460376	0.0306892	0.438483
FALSE	FALSE	FALSE	FALSE	FALSE	FALSE	FALSE	FALSE	FALSE	FALSE	FALSE	FALSE	FALSE	FALSE	FALSE	FALSE	FALSE	FALSE	FALSE	FALSE	FALSE	FALSE	FALSE	FALSE	0.198117	0.438796	-0.269547	0.293135	-0.0943712	-0.406312	0.15017	0.043988	-0.189919	0.157949	0.319676	-0.116099	0.0450235	0.0315037	-0.145589	0.18916	0.282562	0.144046	-0.221539	-0.389126	-0.314871	-0.284686	0.253068	-0.618333	0.082975	0.281649
FALSE	FALSE	FALSE	FALSE	FALSE	FALSE	FALSE	FALSE	FALSE	FALSE	FALSE	FALSE	FALSE	FALSE	FALSE	FALSE	FALSE	FALSE	FALSE	FALSE	FALSE	FALSE	FALSE	FALSE	-0.0801032	-0.00820001	0.0176369	-0.265345	-0.0529723	0.129876	-0.338542	-0.190931	-0.344715	-0.184867	-0.188907	-0.0528332	-0.266264	-0.0172093	-0.0697547	-0.0716183	0.159299	0.00532812	-0.117646	0.111041	0.0828051	-0.0679691	0.0823773	-0.0875986	-0.0607132	-0.0490731
FALSE	FALSE	FALSE	FALSE	FALSE	FALSE	FALSE	FALSE	FALSE	FALSE	FALSE	FALSE	FALSE	FALSE	FALSE	FALSE	FALSE	FALSE	FALSE	FALSE	FALSE	FALSE	FALSE	FALSE	-0.0303393	-0.000865357	-0.135412	-0.0772084	-0.0639171	-0.0221559	-0.051743	0.0998655	-0.0594937	0.0803848	0.0623242	0.072149	-0.0910949	-0.132643	-0.112288	0.122341	-0.176961	-0.0901424	0.0391384	-0.127897	-0.082975	0.0274372	-0.136848	-0.0344975	-0.117803	0.0203112
FALSE	FALSE	FALSE	FALSE	FALSE	FALSE	FALSE	FALSE	FALSE	FALSE	FALSE	FALSE	FALSE	FALSE	FALSE	FALSE	FALSE	FALSE	FALSE	FALSE	FALSE	FALSE	FALSE	FALSE	-0.0489345	0.113489	0.0708015	-0.261414	-0.180784	0.15562	0.0724489	0.1176	0.0248101	-0.266594	-0.081476	0.200084	-0.0830495	0.0455208	0.165172	0.408929	-0.0600474	0.0265876	-0.033924	-0.0564448	0.133258	0.393526	-0.0911243	0.329776	-0.402321	-0.190678
FALSE	FALSE	FALSE	FALSE	FALSE	FALSE	FALSE	FALSE	FALSE	FALSE	FALSE	FALSE	FALSE	FALSE	FALSE	FALSE	FALSE	FALSE	FALSE	FALSE	FALSE	FALSE	FALSE	FALSE	-0.290798	0.0520422	-0.210546	NA	NA	-0.303063	-0.1811	-0.0186342	-0.15562	NA	NA	-0.130404	0.215119	0.129292	-0.25484	0.0458623	0.0297206	-0.122884	-0.501279	0.0893134	-0.501923	-0.539394	0.199404	0.0434229	0.0153548	0.0278662
FALSE	FALSE	FALSE	FALSE	FALSE	FALSE	FALSE	FALSE	FALSE	FALSE	FALSE	FALSE	FALSE	FALSE	FALSE	FALSE	FALSE	FALSE	FALSE	FALSE	FALSE	FALSE	FALSE	FALSE	-0.314212	-0.223423	0.225028	0.230818	-0.221073	NA	-0.03623	0.0294408	0.524106	-0.0129848	0.16647	NA	-0.410352	-0.386811	NA	NA	NA	0.27035	-0.0398887	-0.0394192	NA	NA	NA	0.0638464	0.190552	0.201609
FALSE	FALSE	FALSE	FALSE	FALSE	FALSE	FALSE	FALSE	FALSE	FALSE	FALSE	FALSE	FALSE	FALSE	FALSE	FALSE	FALSE	FALSE	FALSE	FALSE	FALSE	FALSE	FALSE	FALSE	0.0250288	0.313029	-0.558899	0.648742	0.47684	0.278698	-0.245608	-0.241596	-0.334568	-0.0054782	0.127447	0.256166	NA	0.347784	NA	NA	NA	-0.575615	NA	-0.166972	-0.668119	NA	NA	0.246053	0.338567	0.332371
FALSE	FALSE	FALSE	FALSE	FALSE	FALSE	FALSE	FALSE	FALSE	FALSE	FALSE	FALSE	FALSE	FALSE	FALSE	FALSE	FALSE	FALSE	FALSE	FALSE	FALSE	FALSE	FALSE	FALSE	NA	-0.0787464	-0.349971	0.149389	-0.320889	-0.24643	NA	-0.00317044	-0.0524159	-0.230042	0.191393	-0.0847446	-0.0882241	0.284599	-0.109795	0.370388	-0.10541	0.297837	-0.179531	0.601781	0.155405	-0.128803	0.0947107	-0.0727232	0.366924	0.151266
FALSE	FALSE	FALSE	FALSE	FALSE	FALSE	FALSE	FALSE	FALSE	FALSE	FALSE	FALSE	FALSE	FALSE	FALSE	FALSE	FALSE	FALSE	FALSE	FALSE	FALSE	FALSE	FALSE	FALSE	0.191815	0.0589688	0.419862	0.356144	0.220446	-0.0516832	0.0113525	0.0248835	-0.320542	-0.0972395	-0.168	0.458604	NA	0.465859	NA	NA	-0.00647756	NA	NA	0.70024	NA	NA	0.301319	NA	NA	-0.147437
FALSE	FALSE	FALSE	FALSE	FALSE	FALSE	FALSE	FALSE	FALSE	FALSE	FALSE	FALSE	FALSE	FALSE	FALSE	FALSE	FALSE	FALSE	FALSE	FALSE	FALSE	FALSE	FALSE	FALSE	-0.0192581	0.00955335	0.0439044	-0.0649175	-0.0182069	-0.000331858	0.0771062	0.0621886	-0.15069	-0.00251248	0.0348844	-0.0635029	-0.169355	-0.00590296	0.104337	0.0582472	-0.0673634	0.000144262	0.0453032	-0.0773797	0.18097	0.222928	0.105349	0.247251	-0.00388608	-0.101516
FALSE	FALSE	FALSE	FALSE	FALSE	FALSE	FALSE	FALSE	FALSE	FALSE	FALSE	FALSE	FALSE	FALSE	FALSE	FALSE	FALSE	FALSE	FALSE	FALSE	FALSE	FALSE	FALSE	FALSE	-0.142943	-0.0193461	-0.333862	NA	0.260359	0.00662118	-0.0614507	0.255753	-0.0250288	NA	-0.17594	-0.0126402	0.173767	0.355258	-0.276677	-0.239771	0.593028	-0.0252358	-0.116989	-0.0132121	-0.422879	-0.342927	0.137949	0.511403	-0.205813	0.482372
FALSE	FALSE	FALSE	FALSE	FALSE	FALSE	FALSE	FALSE	FALSE	FALSE	FALSE	FALSE	FALSE	FALSE	FALSE	FALSE	FALSE	FALSE	FALSE	FALSE	FALSE	FALSE	FALSE	FALSE	-0.0833705	0.0478901	-0.789387	-0.124755	0.436608	-0.0791275	0.408168	0.525206	0.0941254	0.23131	0.934566	0.409796	0.117562	0.110386	0.304044	0.501617	0.532929	0.515712	0.281075	0.362844	0.616945	0.221815	0.0712393	0.0336286	-0.654081	-0.338453
FALSE	FALSE	FALSE	FALSE	FALSE	FALSE	FALSE	FALSE	FALSE	FALSE	FALSE	FALSE	FALSE	FALSE	FALSE	FALSE	FALSE	FALSE	FALSE	FALSE	FALSE	FALSE	FALSE	FALSE	0.230203	0.17524	-0.0709968	0.492622	0.000519464	0.216362	-0.266194	0.00643432	-0.431463	0.15095	0.203602	-0.0539454	0.697507	-0.0690147	-0.0295881	0.656542	0.303027	-0.135697	0.280006	0.302813	0.00290274	0.721416	0.719804	-0.283329	0.450169	-0.333653
FALSE	FALSE	FALSE	FALSE	FALSE	FALSE	FALSE	FALSE	FALSE	FALSE	FALSE	FALSE	FALSE	FALSE	FALSE	FALSE	FALSE	FALSE	FALSE	FALSE	FALSE	FALSE	FALSE	FALSE	-0.277027	0.124959	-0.578155	-0.0114862	-0.156008	NA	-0.299347	0.162331	-0.399226	0.0184917	-0.0946415	NA	-0.0731049	0.571022	0.292311	0.27608	-0.0504669	NA	-0.0004906	-0.052555	0.196459	-0.0433485	0.00737657	NA	-0.550507	NA
FALSE	FALSE	FALSE	FALSE	FALSE	FALSE	FALSE	FALSE	FALSE	FALSE	FALSE	FALSE	FALSE	FALSE	FALSE	FALSE	FALSE	FALSE	FALSE	FALSE	FALSE	FALSE	FALSE	FALSE	0.234256	0.0351948	0.113434	0.0606008	-0.140648	0.044604	-0.00142898	-0.0347792	-0.302641	0.148088	0.0943256	-0.124593	0.154713	-0.285698	0.347552	0.302407	-0.174151	0.113434	0.279293	-0.0357647	0.0296175	0.0388576	0.513646	-0.29537	-0.0171834	-0.228849
FALSE	FALSE	FALSE	FALSE	FALSE	FALSE	FALSE	FALSE	FALSE	FALSE	FALSE	FALSE	FALSE	FALSE	FALSE	FALSE	FALSE	FALSE	FALSE	FALSE	FALSE	FALSE	FALSE	FALSE	0.532068	-0.262433	-0.304291	NA	0.0549917	NA	-0.448745	0.0358306	-0.153287	NA	0.382796	NA	0.492622	0.899022	0.393746	0.636358	0.845287	0.415975	0.590913	0.479291	0.185163	0.231924	0.644239	0.12042	NA	NA
FALSE	FALSE	FALSE	FALSE	FALSE	FALSE	FALSE	FALSE	FALSE	FALSE	FALSE	FALSE	FALSE	FALSE	FALSE	FALSE	FALSE	FALSE	FALSE	FALSE	FALSE	FALSE	FALSE	FALSE	0.0278618	0.0456994	0.193835	0.078883	0.0989381	0.135666	0.0954519	-0.0780633	-0.0150693	0.113967	-0.0450235	-0.0395596	-0.226341	0.0583828	0.237686	0.19232	0.117443	0.13829	0.208642	0.0802404	0.318452	0.0915306	0.109437	0.149601	0.233029	0.130523
FALSE	FALSE	FALSE	FALSE	FALSE	FALSE	FALSE	FALSE	FALSE	FALSE	FALSE	FALSE	FALSE	FALSE	FALSE	FALSE	FALSE	FALSE	FALSE	FALSE	FALSE	FALSE	FALSE	FALSE	-0.100995	-0.0706641	0.344488	-0.156724	0.147522	0.189793	0.204516	-0.111966	0.353966	0.556797	0.45336	0.577143	0.736388	0.426936	0.674461	-0.415191	-0.372506	0.0822938	0.249263	-0.377401	-0.319734	-0.545908	-0.211511	-0.142087	-0.101149	0.484691
FALSE	FALSE	FALSE	FALSE	FALSE	FALSE	FALSE	FALSE	FALSE	FALSE	FALSE	FALSE	FALSE	FALSE	FALSE	FALSE	FALSE	FALSE	FALSE	FALSE	FALSE	FALSE	FALSE	FALSE	0.127105	-0.146525	-0.100345	-0.165208	0.064314	0.0277203	0.283685	-0.288536	-0.0697022	-0.311041	0.0257938	0.046042	-0.0899889	-0.0405418	0.142217	-0.0871202	-0.0997665	-0.0573917	0.0915306	-0.231064	0.3191	0.012068	-0.276913	-0.0871912	0.00776959	0.136109
FALSE	FALSE	FALSE	FALSE	FALSE	FALSE	FALSE	FALSE	FALSE	FALSE	FALSE	FALSE	FALSE	FALSE	FALSE	FALSE	FALSE	FALSE	FALSE	FALSE	FALSE	FALSE	FALSE	FALSE	0.0227584	-0.227864	-0.259133	-0.176365	-0.5007	-0.640524	-0.212551	0.128819	-0.246955	-0.0869823	0.0443747	-0.0206267	0.521151	0.294402	-0.0186588	0.330903	0.000865877	0.055751	0.284869	0.366095	-0.0373119	0.0990932	0.389168	0.286726	0.110898	0.0541077
FALSE	FALSE	FALSE	FALSE	FALSE	FALSE	FALSE	FALSE	FALSE	FALSE	FALSE	FALSE	FALSE	FALSE	FALSE	FALSE	FALSE	FALSE	FALSE	FALSE	FALSE	FALSE	FALSE	FALSE	-0.0603822	0.017198	0.10165	-0.138759	0.0373992	0.0799754	0.0387171	0.0226541	0.141128	-0.114754	-0.063641	0.116567	-0.0949264	0.0552915	0.119688	-0.221909	-0.0468403	-0.0284693	-0.0423825	-0.16337	0.0356235	-0.268122	-0.252658	-0.0628125	-0.180005	0.123198
FALSE	FALSE	FALSE	FALSE	FALSE	FALSE	FALSE	FALSE	FALSE	FALSE	FALSE	FALSE	FALSE	FALSE	FALSE	FALSE	FALSE	FALSE	FALSE	FALSE	FALSE	FALSE	FALSE	FALSE	-0.0671073	0.0695276	-0.276747	0.173383	-0.0756011	0.110363	0.0820213	0.0114862	0.100206	-0.0464591	-0.191942	0.0451039	-0.187132	0.336573	0.290896	-0.129387	0.0596904	0.148869	-0.0103378	0.200283	0.270417	-0.0244138	-0.149389	-0.0366088	-0.258132	0.0299562
FALSE	FALSE	FALSE	FALSE	FALSE	FALSE	FALSE	FALSE	FALSE	FALSE	FALSE	FALSE	FALSE	FALSE	FALSE	FALSE	FALSE	FALSE	FALSE	FALSE	FALSE	FALSE	FALSE	FALSE	0.0551957	0.278654	-0.0221559	-0.0499497	0.173189	0.0976108	-1.03534	0.149505	0.22803	-0.119416	0.286357	0.294402	0.326652	0.780711	0.312897	0.692249	1.07844	0.802896	0.651316	1.30155	0.807528	0.0588014	0.76202	0.4654	0.244887	-0.0483757
FALSE	FALSE	FALSE	FALSE	FALSE	FALSE	FALSE	FALSE	FALSE	FALSE	FALSE	FALSE	FALSE	FALSE	FALSE	FALSE	FALSE	FALSE	FALSE	FALSE	FALSE	FALSE	FALSE	FALSE	-0.00285937	0.017972	-0.111945	-0.291027	-0.0346383	-0.105815	-0.123481	0.0931094	-0.0116388	0.0709388	0.0184542	0.164415	-0.0828509	0.271548	0.132379	0.146395	0.340843	0.292782	0.1137	0.258494	0.268504	0.14091	0.35135	0.251247	-0.103364	0.079539
FALSE	FALSE	FALSE	FALSE	FALSE	FALSE	FALSE	FALSE	FALSE	FALSE	TRUE	FALSE	FALSE	FALSE	FALSE	FALSE	FALSE	FALSE	FALSE	FALSE	FALSE	FALSE	FALSE	FALSE	-0.34817	-0.0542233	-0.412673	-0.388677	0	-0.207394	-0.495756	-0.0743684	1.81314	-0.390926	-0.0426443	-0.0546401	0.161823	0.461541	0.125651	0.119821	0.483359	0.584193	0.294782	0.547995	0.130855	-0.196294	0.31011	0.142449	-0.382589	0.0632584
FALSE	FALSE	FALSE	FALSE	FALSE	TRUE	FALSE	FALSE	FALSE	FALSE	FALSE	FALSE	FALSE	FALSE	FALSE	FALSE	FALSE	FALSE	FALSE	FALSE	FALSE	FALSE	FALSE	FALSE	0.108089	0.505349	0.138028	0.277271	-0.751292	NA	-0.525496	0.238902	0.371068	0.189413	0.513584	NA	1.11683	NA	-0.833233	0.922274	1.84202	1.36754	1.01364	NA	-0.292782	-0.478025	1.09425	0.556754	0.138159	0.471309
FALSE	FALSE	FALSE	FALSE	TRUE	TRUE	TRUE	FALSE	FALSE	FALSE	FALSE	FALSE	FALSE	FALSE	FALSE	FALSE	FALSE	FALSE	FALSE	FALSE	FALSE	TRUE	FALSE	FALSE	NA	0.34639	0.0827026	NA	0.480559	-0.146324	NA	0.116051	0.375628	NA	0.487783	0.703478	0.860208	1.64679	1.11936	1.48202	1.9681	NA	0.363451	1.735	1.00402	0.471135	1.16524	NA	0.188907	0.690894
FALSE	FALSE	FALSE	FALSE	FALSE	FALSE	FALSE	FALSE	FALSE	FALSE	FALSE	FALSE	FALSE	FALSE	FALSE	FALSE	FALSE	FALSE	FALSE	FALSE	FALSE	FALSE	FALSE	TRUE	0.761626	0.24407	0.343237	0.725174	-0.0277203	0.509544	-0.944499	0.635024	-0.404794	0.444561	0.299898	-0.185232	0.285106	-0.0287106	-0.0411796	1.10494	0.613344	0.656176	0.555227	0.913026	-0.0575542	0.222805	0.512472	0.104961	0.328722	-0.583038
FALSE	FALSE	FALSE	FALSE	FALSE	FALSE	FALSE	FALSE	FALSE	FALSE	FALSE	FALSE	FALSE	FALSE	FALSE	FALSE	FALSE	FALSE	FALSE	FALSE	FALSE	FALSE	FALSE	FALSE	0.32964	-0.167229	0.0229004	-0.047577	0.0854967	-0.106405	0.565987	0.0191265	-0.331361	0.0965317	0.283878	-0.0607392	-0.15125	-0.323082	-0.266403	0.0511633	-0.0729976	-0.518226	-0.25627	0.12235	-0.475292	0.102725	0.0607433	-0.399007	0.237197	0.0680447
FALSE	FALSE	FALSE	FALSE	FALSE	FALSE	FALSE	FALSE	FALSE	FALSE	FALSE	FALSE	FALSE	FALSE	FALSE	FALSE	FALSE	FALSE	FALSE	FALSE	FALSE	FALSE	FALSE	FALSE	0.140386	0.281316	-0.179074	-0.0379471	-0.0775165	-0.104977	0.125387	0.263958	-0.272262	-0.525102	0.103162	0.017344	0.0233263	-0.155361	-0.0412835	0.139993	-0.0546401	-0.167556	0.266637	0.128219	-0.459222	-0.325829	-0.0114956	-0.177216	0.347099	0.0213211
FALSE	FALSE	FALSE	FALSE	FALSE	FALSE	FALSE	FALSE	FALSE	FALSE	FALSE	FALSE	FALSE	FALSE	FALSE	FALSE	FALSE	FALSE	FALSE	FALSE	FALSE	FALSE	FALSE	FALSE	-0.0991544	0.306698	0.466236	0.0487942	0.311274	0.326997	-0.208461	-0.0529723	0.429615	-0.264357	-0.221939	0.447603	0.0736832	0.193684	0.550113	0.0881416	0.460231	0.453965	0.243913	0.0135963	0.469709	-0.603972	0.0494121	0.363438	0.248049	0.0957895
FALSE	FALSE	FALSE	FALSE	FALSE	FALSE	FALSE	FALSE	FALSE	FALSE	FALSE	FALSE	FALSE	FALSE	FALSE	FALSE	FALSE	FALSE	FALSE	FALSE	FALSE	FALSE	FALSE	FALSE	0.488926	-0.24184	-0.23438	NA	NA	-0.141271	-0.137743	-0.572308	-0.599889	NA	NA	-0.768248	0.059909	-0.233397	NA	-0.44285	-0.323312	-0.399673	0.207268	-0.357946	NA	0.149389	-0.0326651	-0.608431	0.138552	NA
FALSE	FALSE	FALSE	FALSE	FALSE	FALSE	FALSE	FALSE	FALSE	FALSE	FALSE	FALSE	FALSE	FALSE	FALSE	FALSE	FALSE	FALSE	FALSE	FALSE	FALSE	FALSE	FALSE	TRUE	-0.0837374	-0.133432	-0.0286459	-0.0225662	0.0583678	0.0628125	-0.0481288	0.211197	0.167766	0.323197	0.463708	0.292935	-0.785179	-0.644779	-0.657491	-0.267601	-0.517124	-0.439735	-0.427479	-0.204516	-0.321697	-0.320018	-0.603976	-0.454492	-0.600402	-0.724039
FALSE	FALSE	FALSE	FALSE	FALSE	FALSE	FALSE	FALSE	FALSE	FALSE	FALSE	FALSE	FALSE	FALSE	FALSE	FALSE	FALSE	FALSE	FALSE	FALSE	FALSE	FALSE	FALSE	FALSE	0.261711	0.062053	-0.421612	0.175684	NA	0.138683	0.142087	NA	-0.145351	0.129876	NA	0.46917	-0.422559	NA	-0.2624	NA	-0.209516	NA	-0.141526	NA	-0.909197	NA	-0.499374	NA	0.0923428	0.00866773
FALSE	FALSE	FALSE	FALSE	FALSE	FALSE	FALSE	FALSE	FALSE	FALSE	FALSE	FALSE	FALSE	FALSE	FALSE	FALSE	FALSE	FALSE	FALSE	FALSE	FALSE	FALSE	FALSE	FALSE	0.535854	-0.365245	-0.712788	NA	-0.259303	0.257735	0.188654	0.171141	-0.0227584	NA	0.28051	-0.217231	0.0832474	-0.0540844	-0.0670015	NA	0.0854814	0.411535	0.0483757	0.375834	-0.101112	NA	0.410543	0.195269	0.180784	-0.691981
FALSE	FALSE	FALSE	FALSE	FALSE	FALSE	FALSE	FALSE	FALSE	FALSE	FALSE	FALSE	FALSE	FALSE	FALSE	FALSE	FALSE	FALSE	FALSE	FALSE	FALSE	FALSE	FALSE	TRUE	-0.057707	-0.140124	0.129481	-0.242106	0.0327281	0.261952	0.226509	-0.0625362	0.10431	-0.0443896	-0.0976108	-0.012068	-0.184998	-0.212881	-0.22484	-0.451406	-0.188401	-0.0312088	-0.291204	-0.273337	-0.166715	-0.554252	-0.548141	-0.236095	-0.170021	-0.0130692
FALSE	FALSE	FALSE	FALSE	FALSE	FALSE	FALSE	FALSE	FALSE	FALSE	FALSE	FALSE	FALSE	FALSE	FALSE	FALSE	FALSE	FALSE	FALSE	FALSE	FALSE	FALSE	FALSE	FALSE	0.169797	0.181477	0.292311	0.16543	-0.0982848	0.193078	-0.115144	0.393861	0.10883	-0.0852365	-0.374622	0.0738943	0.249991	0.114004	-0.18408	0.123799	0.321874	-0.0641631	0.298306	0.2122	-0.03492	0.598556	0.277184	-0.0535284	0.0154976	-0.140779
FALSE	FALSE	FALSE	FALSE	FALSE	FALSE	FALSE	FALSE	FALSE	FALSE	FALSE	FALSE	FALSE	FALSE	FALSE	FALSE	FALSE	FALSE	FALSE	FALSE	FALSE	FALSE	FALSE	FALSE	0.230695	-0.274769	0.194591	0.220949	-0.792606	0.0411028	0.27858	-0.201383	0.257873	0.296193	-0.111165	0.742555	0.180021	0.0956662	-0.159686	-0.480901	-0.21176	0.0989585	-0.0358602	0.179613	-0.200128	0.0712135	-0.0301242	-0.0169241	-0.191458	-0.250234
FALSE	FALSE	FALSE	FALSE	FALSE	FALSE	FALSE	FALSE	FALSE	FALSE	FALSE	FALSE	FALSE	FALSE	FALSE	FALSE	FALSE	FALSE	FALSE	FALSE	FALSE	FALSE	FALSE	FALSE	NA	NA	0.631151	1.16749	-0.220206	-0.0984438	NA	NA	-0.542109	1.23524	0.896845	-0.277866	0.719403	NA	NA	NA	NA	NA	0.16877	NA	NA	NA	NA	NA	0.963178	-0.286999
FALSE	FALSE	FALSE	FALSE	FALSE	FALSE	FALSE	FALSE	FALSE	FALSE	FALSE	FALSE	FALSE	FALSE	FALSE	FALSE	FALSE	FALSE	FALSE	FALSE	FALSE	FALSE	FALSE	FALSE	0.0546401	-0.402613	NA	-0.313441	-0.330099	0.192825	0.0388576	-0.628914	NA	-0.665066	-1.01264	-0.630685	0.11836	-0.152248	-0.204599	-0.375216	-0.450591	-0.594073	0.134089	-0.419107	-0.281312	0.374845	-0.365021	0.0335991	0.0129262	-0.137635
FALSE	FALSE	FALSE	FALSE	FALSE	FALSE	FALSE	FALSE	FALSE	FALSE	FALSE	FALSE	FALSE	FALSE	FALSE	FALSE	FALSE	FALSE	FALSE	FALSE	FALSE	FALSE	FALSE	FALSE	0.145351	-0.0922074	NA	-0.110916	-0.00432161	NA	0.0432045	-0.157949	NA	-0.0464591	-0.234133	NA	-0.0277485	0.0121844	0.11703	0.347325	0.209195	NA	0.151339	0.44491	0.325467	0.591967	0.340989	NA	0.133564	0.0616163
FALSE	FALSE	FALSE	FALSE	FALSE	FALSE	FALSE	FALSE	FALSE	FALSE	FALSE	FALSE	FALSE	FALSE	FALSE	FALSE	FALSE	FALSE	FALSE	FALSE	FALSE	FALSE	FALSE	FALSE	-0.708373	-0.187514	0.953153	-0.267028	-0.0743684	-0.0560262	-0.286427	-0.607011	0.631399	-0.0710878	-0.4728	-0.22404	-0.138696	-0.293724	-0.206529	-0.118727	-0.119423	-0.000995803	-0.284616	0.232769	-0.342213	-0.381028	-0.262072	-0.371949	-0.0808659	0.182852
FALSE	FALSE	FALSE	FALSE	FALSE	FALSE	FALSE	FALSE	FALSE	FALSE	TRUE	FALSE	FALSE	FALSE	FALSE	FALSE	FALSE	FALSE	FALSE	FALSE	FALSE	FALSE	FALSE	FALSE	NA	NA	NA	NA	-0.348006	1.16376	NA	NA	NA	NA	-0.310922	-1.07094	0.160791	-0.455965	-0.316798	-0.262071	0.0772998	-0.842413	0.134484	0.071679	-0.374733	-0.302956	-0.3421	-0.543496	-0.36736	-0.970117
FALSE	FALSE	FALSE	FALSE	FALSE	FALSE	FALSE	FALSE	FALSE	FALSE	FALSE	FALSE	FALSE	FALSE	FALSE	FALSE	FALSE	FALSE	FALSE	FALSE	FALSE	FALSE	FALSE	FALSE	0.416299	0.127053	0.075738	0.241962	-0.200379	-0.0392214	-0.556181	-0.136191	-0.0425043	-0.0482332	-0.100574	0.134604	0.367483	0.0616163	-0.265397	0.0388576	-0.174279	-0.137108	-0.373327	-0.0448837	-0.4246	0.646716	0.455614	0.150657	0.0926134	-0.395392
FALSE	FALSE	FALSE	FALSE	FALSE	FALSE	FALSE	FALSE	FALSE	FALSE	FALSE	FALSE	FALSE	FALSE	FALSE	FALSE	FALSE	FALSE	FALSE	FALSE	FALSE	FALSE	FALSE	FALSE	-0.155486	0.158027	-0.0744714	-0.308519	0.0768128	-0.187543	-0.467713	-0.0518593	-0.117828	-0.033038	0.158027	0.112849	-0.010454	0.354151	0.582267	0.140517	0.136141	0.0500489	-0.387789	0.317391	0.33929	0.229342	0.0472937	-0.0436245	0.179638	0.0660799
FALSE	FALSE	FALSE	FALSE	FALSE	FALSE	FALSE	FALSE	FALSE	FALSE	FALSE	FALSE	FALSE	FALSE	FALSE	FALSE	FALSE	FALSE	FALSE	FALSE	FALSE	FALSE	FALSE	FALSE	NA	NA	NA	NA	NA	-0.0962521	NA	NA	NA	NA	NA	-0.00963382	-0.113068	0.166486	NA	0.0687396	0.0363187	-0.125463	-0.826975	0.00961144	NA	0.412944	0.0957124	0.27228	-0.133685	0.331137
FALSE	FALSE	FALSE	FALSE	FALSE	FALSE	FALSE	FALSE	FALSE	FALSE	FALSE	FALSE	FALSE	FALSE	FALSE	FALSE	FALSE	FALSE	FALSE	FALSE	FALSE	FALSE	FALSE	FALSE	0.381726	-0.199751	-0.217373	0.86267	NA	-0.0969309	0.389567	1.22388	-0.0988238	0.506703	NA	-0.277152	0.127633	NA	NA	-0.352308	-0.316262	0.500394	-0.0652495	NA	NA	0.183963	0.606694	0.219404	1.75125	0.167912
FALSE	FALSE	FALSE	FALSE	FALSE	FALSE	FALSE	FALSE	FALSE	FALSE	FALSE	FALSE	FALSE	FALSE	FALSE	FALSE	FALSE	FALSE	FALSE	FALSE	FALSE	FALSE	FALSE	FALSE	NA	-0.525768	NA	0.490981	-0.291957	0.226509	NA	0.0107447	NA	-0.0283663	-0.4755	-0.509442	NA	NA	0.0583858	0.1995	0.133559	0.400101	NA	NA	-0.066537	0.314986	0.0773302	0.419739	-0.0246339	0.0939406
FALSE	FALSE	FALSE	FALSE	FALSE	FALSE	FALSE	FALSE	FALSE	FALSE	FALSE	FALSE	FALSE	FALSE	FALSE	FALSE	FALSE	FALSE	FALSE	FALSE	FALSE	FALSE	FALSE	FALSE	0.591775	0.14315	-0.616901	0.180275	-0.684101	0.291604	0.1141	0.779744	-0.409038	-0.0118789	-0.381616	0.295872	-0.0981658	0.432902	0.110096	0.187134	-0.260748	-0.0827287	-0.0872275	0.607265	0.250389	0.504671	-0.0683269	0.0781067	0.674732	-0.428357
FALSE	FALSE	FALSE	FALSE	FALSE	FALSE	FALSE	FALSE	FALSE	FALSE	FALSE	FALSE	FALSE	FALSE	FALSE	FALSE	FALSE	FALSE	FALSE	FALSE	FALSE	FALSE	FALSE	FALSE	-0.242806	-0.189666	-0.316762	-0.297112	0.196376	-0.0650533	-0.0732263	0.542542	-0.272382	0.168642	1.3609	0.103069	-0.172474	0.10855	-0.048636	0.133169	-0.260869	-0.461343	-0.0105703	0.0537482	0.273919	0.00360224	-0.437547	-0.682034	-0.0308698	0.0376361
FALSE	FALSE	FALSE	FALSE	FALSE	FALSE	FALSE	FALSE	FALSE	FALSE	FALSE	FALSE	FALSE	FALSE	FALSE	FALSE	FALSE	FALSE	FALSE	FALSE	FALSE	FALSE	FALSE	TRUE	0.231432	-0.175812	0.419539	0.137504	-0.257373	0.427821	0.420402	-0.00144197	0.0816596	0.434455	-0.474566	-0.101516	0.229096	0.117913	0.279293	0.200755	-0.0753273	0.43808	0.245252	0.0214236	0.163123	0.704429	0.522364	0.501279	0.656634	0.208061
FALSE	FALSE	FALSE	FALSE	FALSE	FALSE	FALSE	FALSE	FALSE	FALSE	FALSE	FALSE	FALSE	FALSE	FALSE	FALSE	FALSE	FALSE	FALSE	FALSE	FALSE	FALSE	FALSE	FALSE	0.0297002	0.0452379	0.00460925	0.145221	0.0465485	-0.0431404	-0.0611196	0.132847	0.060653	-0.0853436	0.0422785	-0.110497	0.0374525	0.471949	0.266037	-0.0680901	0.341007	0.160146	-0.0184103	0.335299	0.46347	0.0528332	0.392667	0.382457	0.200755	0.0311056
FALSE	FALSE	FALSE	FALSE	FALSE	FALSE	FALSE	FALSE	FALSE	FALSE	FALSE	FALSE	FALSE	FALSE	FALSE	FALSE	FALSE	FALSE	FALSE	FALSE	FALSE	FALSE	FALSE	FALSE	0.00934717	0.002816	0.11023	-0.150369	0.204815	0.0123541	-0.128062	-0.254231	0.171937	-0.183458	-0.0347792	-0.0455828	0.0728604	0.33794	0.0603241	-0.0600062	0.0516234	-0.114879	0.0219061	-0.266876	0.0559512	-0.0133051	-0.181039	-0.0040339	-0.447249	0.0672131
FALSE	FALSE	FALSE	FALSE	TRUE	FALSE	FALSE	FALSE	FALSE	FALSE	FALSE	FALSE	FALSE	FALSE	FALSE	FALSE	FALSE	TRUE	FALSE	FALSE	FALSE	FALSE	FALSE	FALSE	0.66421	0.49543	NA	-0.0267781	-0.138945	NA	-0.124582	-0.640343	NA	-0.252398	-0.457752	NA	1.28333	0.916072	1.06936	NA	0.465002	NA	0.732313	-0.108892	0.1435	NA	0.647445	NA	NA	NA
FALSE	FALSE	FALSE	FALSE	FALSE	FALSE	FALSE	FALSE	FALSE	FALSE	FALSE	FALSE	FALSE	FALSE	FALSE	FALSE	FALSE	FALSE	FALSE	FALSE	FALSE	FALSE	FALSE	TRUE	0.0177794	0.0151992	-1.08559	1.1832	0.153479	-0.0170958	0.473008	0.678072	-0.644502	0.637286	0.487197	0.191409	0.636172	0.658857	0.658646	0.809497	0.653423	0.224287	0.250598	0.435866	0.540547	-0.141239	0.319316	0.24313	0.634222	0.396024
FALSE	FALSE	FALSE	FALSE	FALSE	FALSE	FALSE	FALSE	FALSE	FALSE	FALSE	FALSE	FALSE	FALSE	FALSE	FALSE	FALSE	FALSE	FALSE	FALSE	FALSE	FALSE	FALSE	TRUE	-0.291239	0.101443	NA	0.0878701	0.0529398	-0.673923	0.0784732	-0.0017302	NA	0.0439044	0.106125	-0.151469	0.207768	0.737495	0.216362	NA	0.540421	0.208892	0.188021	0.565524	0.0795847	NA	0.513728	0.183654	-0.329722	NA
FALSE	FALSE	FALSE	FALSE	FALSE	FALSE	FALSE	FALSE	FALSE	FALSE	FALSE	FALSE	FALSE	FALSE	FALSE	FALSE	FALSE	FALSE	FALSE	FALSE	FALSE	FALSE	FALSE	TRUE	-0.393122	0.0166433	-0.633345	-0.343787	0.0176507	-0.714728	-0.291663	-0.0881416	0.0117334	-0.146899	0.0616615	0.0515188	-0.297183	-0.350045	-0.376245	0.0430645	-0.715191	-0.412616	0.0508847	-0.243791	-0.181166	-0.489058	-0.434455	-0.472384	-0.485257	-0.153416
FALSE	FALSE	FALSE	FALSE	FALSE	FALSE	FALSE	FALSE	FALSE	FALSE	FALSE	FALSE	FALSE	FALSE	FALSE	FALSE	FALSE	FALSE	FALSE	FALSE	FALSE	FALSE	FALSE	TRUE	0.0926134	0.312097	-0.095512	-0.0947261	0.691243	-0.481465	-0.137013	0.361157	-0.0911243	0.00201836	0.734179	-0.145612	0.733528	0.0793256	-0.169436	-0.222768	0.199487	-0.0918788	0.379732	-0.0475384	-0.111298	0.0832474	0.0401557	0.170443	0.472696	0.90444
FALSE	FALSE	FALSE	FALSE	FALSE	FALSE	FALSE	FALSE	FALSE	FALSE	FALSE	FALSE	FALSE	FALSE	FALSE	FALSE	FALSE	FALSE	FALSE	FALSE	FALSE	FALSE	FALSE	FALSE	NA	0.120843	0.463309	0.349026	0.40857	0.778209	NA	0.156129	0.588682	0.0897693	0.247457	0.224688	NA	NA	NA	NA	NA	0.736994	NA	NA	NA	NA	NA	0.901553	NA	NA
FALSE	FALSE	FALSE	FALSE	FALSE	FALSE	FALSE	FALSE	FALSE	FALSE	FALSE	FALSE	FALSE	FALSE	FALSE	FALSE	FALSE	FALSE	FALSE	FALSE	FALSE	FALSE	FALSE	FALSE	-0.041046	0.267149	-0.0922633	-0.146324	0.361824	-0.300768	-0.435963	0.127573	0.120059	-0.389451	0.148865	0.0727558	0.0629506	0.525496	0.293959	0.356031	0.860164	0.487178	0.346758	0.703454	0.771348	0.265917	0.806468	0.86095	-0.239873	0.182868
FALSE	FALSE	FALSE	FALSE	FALSE	FALSE	FALSE	FALSE	FALSE	FALSE	FALSE	FALSE	FALSE	FALSE	FALSE	FALSE	FALSE	FALSE	FALSE	FALSE	FALSE	FALSE	FALSE	FALSE	-0.428469	0.111368	-0.139728	-0.797538	0.369967	-0.0447616	-0.195484	-0.332278	0.394145	-0.708208	-0.240986	0.257856	-0.747269	0.435241	0.133827	-0.0938021	0.231939	0.0154976	-0.246943	0.0362891	0.310576	-0.363679	-0.349026	-0.115832	-0.618384	0.258287
FALSE	FALSE	FALSE	FALSE	FALSE	FALSE	FALSE	FALSE	FALSE	FALSE	FALSE	FALSE	FALSE	FALSE	FALSE	FALSE	FALSE	FALSE	FALSE	FALSE	FALSE	FALSE	FALSE	FALSE	0.509848	0.0820718	-0.228976	0.419647	0.153687	0.0475384	0.0614306	0.100933	-0.254836	0.126709	0.252656	-0.0565835	0.00604663	0.337284	-0.185212	0.453228	0.312456	0.601697	0.0727232	0.88313	0.409604	0.177344	0.335499	0.461144	0.00561557	0.0262345
FALSE	FALSE	FALSE	FALSE	FALSE	FALSE	FALSE	FALSE	FALSE	FALSE	FALSE	FALSE	FALSE	FALSE	FALSE	FALSE	FALSE	FALSE	FALSE	FALSE	FALSE	FALSE	FALSE	FALSE	NA	0.0927247	NA	0.122739	-0.450274	-0.0815374	NA	-0.205518	NA	0.0186342	-0.190552	-0.206268	NA	0.416365	-0.0288519	0.194087	-0.0554733	-0.606738	NA	-0.0257376	-0.0514417	0.662114	-0.148739	-0.250962	-0.0162056	0.213136
FALSE	FALSE	FALSE	FALSE	FALSE	FALSE	FALSE	FALSE	FALSE	FALSE	FALSE	FALSE	FALSE	FALSE	FALSE	FALSE	FALSE	FALSE	FALSE	FALSE	FALSE	FALSE	FALSE	FALSE	-0.157448	0.0340274	-0.147937	0.0769695	0.156338	-0.316564	-0.134461	0.0937713	0.106358	-0.0119952	0.205613	-0.00992041	0.00877371	0.168885	-0.127163	-0.0864001	-0.0666748	-0.408244	-0.223458	0.084395	-0.0506062	-0.239464	0.0843644	-0.210015	0.0859685	-0.0409625
FALSE	FALSE	FALSE	FALSE	FALSE	FALSE	FALSE	FALSE	FALSE	FALSE	FALSE	FALSE	FALSE	FALSE	FALSE	FALSE	FALSE	FALSE	FALSE	FALSE	FALSE	FALSE	FALSE	TRUE	0.217727	0.0445384	0.0192037	NA	-0.279412	0.118758	0.0946415	0.52423	-0.0832474	NA	-0.103934	-0.375735	-0.293889	0.437213	-0.363085	0.251931	-0.751464	0.627046	0.853517	0.449257	0.0645101	0.559639	0.204915	0.0958975	0.81106	-0.35321
FALSE	FALSE	FALSE	FALSE	FALSE	FALSE	FALSE	FALSE	FALSE	FALSE	FALSE	FALSE	FALSE	FALSE	FALSE	FALSE	FALSE	FALSE	FALSE	FALSE	FALSE	FALSE	FALSE	TRUE	0.817378	NA	0.619084	0.180784	0.143883	0.563256	0.740971	NA	-0.113034	-0.154233	0.223795	-0.0621217	0.380397	NA	NA	0.386701	0.150145	-0.134192	-0.422578	NA	NA	0.138814	-0.596554	0.103689	0.968865	0.0120534
FALSE	FALSE	FALSE	FALSE	FALSE	FALSE	FALSE	FALSE	FALSE	FALSE	FALSE	FALSE	FALSE	FALSE	FALSE	FALSE	FALSE	FALSE	FALSE	FALSE	FALSE	FALSE	FALSE	FALSE	NA	0.0464144	NA	NA	NA	NA	NA	-0.0942361	NA	NA	NA	NA	-0.643473	NA	-0.361138	NA	0.0563412	0.250234	-0.104372	NA	-0.2529	NA	-0.155361	0.066518	NA	NA
FALSE	FALSE	FALSE	FALSE	FALSE	FALSE	FALSE	FALSE	FALSE	FALSE	FALSE	FALSE	FALSE	FALSE	FALSE	FALSE	FALSE	FALSE	FALSE	FALSE	FALSE	FALSE	FALSE	FALSE	0.412402	-0.0708015	0.271665	0.117296	-0.111298	-0.0268663	-0.172961	0.00546372	0.124519	0.105946	-0.111566	-0.107286	0.196103	0.117803	0.134089	0.451119	0.0308256	0.181548	0.395173	0.418311	0.389659	0.644041	0.677126	0.305164	0.276318	-0.109561
FALSE	FALSE	FALSE	FALSE	FALSE	FALSE	FALSE	TRUE	FALSE	FALSE	FALSE	FALSE	FALSE	FALSE	FALSE	FALSE	FALSE	FALSE	FALSE	FALSE	FALSE	FALSE	FALSE	FALSE	0.286526	0.141908	0.151989	0.347212	0.373047	0.156267	-0.344538	-0.0984196	-0.219215	0.111833	0.238885	-0.00834346	0.828794	0.466895	0.445303	0.770026	0.616459	0.644318	1.06963	0.613498	0.61341	0.981341	1.14172	0.912429	0.77989	0.13887
FALSE	FALSE	FALSE	FALSE	FALSE	FALSE	FALSE	FALSE	FALSE	FALSE	FALSE	FALSE	FALSE	FALSE	FALSE	FALSE	FALSE	FALSE	FALSE	FALSE	FALSE	FALSE	FALSE	FALSE	-0.111305	-0.612305	-0.570807	-0.477663	-0.635615	-0.22398	-0.446305	-0.51541	-0.87208	-0.339619	-0.581303	-0.552475	-0.429343	-0.64911	0.306846	-0.262746	-1.45985	0.751806	0.355129	0.342013	0.188973	0.12075	-0.417272	-0.15043	-0.405757	-0.793188
FALSE	FALSE	FALSE	FALSE	TRUE	FALSE	FALSE	TRUE	FALSE	FALSE	FALSE	FALSE	TRUE	TRUE	FALSE	TRUE	FALSE	FALSE	FALSE	FALSE	FALSE	FALSE	FALSE	FALSE	NA	NA	NA	NA	-1.69889	NA	NA	NA	NA	NA	-0.978635	NA	-1.81665	-1.5427	-2.07485	-0.910882	-0.998773	-0.891295	-0.257321	-0.34153	-0.533065	-1.70722	-1.32377	-1.02609	NA	NA
FALSE	FALSE	FALSE	FALSE	FALSE	TRUE	FALSE	FALSE	FALSE	FALSE	FALSE	FALSE	FALSE	FALSE	FALSE	FALSE	FALSE	FALSE	FALSE	FALSE	FALSE	FALSE	FALSE	FALSE	NA	NA	0.279293	0.473631	0.157673	NA	NA	NA	-0.193204	-0.0683775	-0.0723116	NA	NA	NA	0.935083	1.54147	1.34769	1.48161	NA	NA	0.804552	0.887915	1.08951	0.769084	0.71396	-0.345851
FALSE	FALSE	FALSE	FALSE	FALSE	FALSE	FALSE	FALSE	FALSE	FALSE	FALSE	FALSE	FALSE	FALSE	FALSE	FALSE	FALSE	FALSE	FALSE	FALSE	FALSE	FALSE	FALSE	FALSE	0.148348	0.229653	-0.21558	-0.0333923	0.198096	-0.12573	-0.178176	0.113239	-0.0799754	0.245982	0.17909	0.164141	0.0270125	NA	0.193961	NA	NA	0.144438	-0.141605	NA	0.078457	NA	NA	0.393065	0.169668	0.384264
FALSE	FALSE	FALSE	FALSE	FALSE	FALSE	FALSE	FALSE	FALSE	FALSE	FALSE	FALSE	FALSE	FALSE	FALSE	FALSE	FALSE	FALSE	FALSE	FALSE	FALSE	FALSE	FALSE	FALSE	0.122341	0.00572441	0.141171	0.090718	-0.14483	-0.0729986	0.152378	-0.0200577	-0.0543623	-0.18848	-0.286526	-0.0754642	-0.236605	-0.0352016	-0.0684833	0.0935602	0.178665	0.107152	-0.00275818	0.0935404	-0.113434	0.171463	0.239736	-0.00733905	-0.223761	0.0882547
FALSE	FALSE	FALSE	FALSE	FALSE	FALSE	FALSE	FALSE	FALSE	FALSE	FALSE	FALSE	FALSE	FALSE	FALSE	FALSE	FALSE	FALSE	FALSE	FALSE	FALSE	FALSE	FALSE	FALSE	0.309642	0.0266459	-0.0846703	0.0265876	0.0942332	-0.104853	0.175045	0.0255588	-0.140386	-0.00220901	0.0690886	-0.0972062	-0.233227	-0.110096	-0.333262	-0.27631	-0.254352	-0.497384	-0.29791	-0.0461418	-0.244278	-0.308216	-0.0156403	-0.244765	-0.0029461	0.0384211
FALSE	FALSE	FALSE	FALSE	FALSE	FALSE	FALSE	FALSE	FALSE	FALSE	FALSE	FALSE	FALSE	FALSE	FALSE	FALSE	FALSE	FALSE	FALSE	FALSE	FALSE	FALSE	FALSE	FALSE	-0.56435	-0.0413832	0.148218	-0.252742	-0.120219	-0.00862419	-0.0516384	-0.00920383	0.340569	-0.331899	-0.181802	0.307966	-0.0355792	0.289069	-0.00798574	-0.256666	0.225852	-0.508834	0.0881416	0.00900159	-0.176833	-0.0149514	-0.272143	-0.389016	-0.253481	0.00894352
FALSE	FALSE	FALSE	FALSE	FALSE	FALSE	FALSE	FALSE	FALSE	FALSE	FALSE	FALSE	FALSE	FALSE	FALSE	FALSE	FALSE	FALSE	FALSE	FALSE	FALSE	FALSE	FALSE	FALSE	0.258338	-0.0514417	0.249021	0.0989585	-0.407842	-0.36682	0.203514	0.317696	0.295765	-0.219892	-0.290424	-0.214995	NA	0.0136692	-0.133717	NA	NA	-0.44044	NA	-0.0531113	-0.434988	NA	NA	-0.00690837	0.0172093	0.163203
FALSE	FALSE	FALSE	FALSE	FALSE	FALSE	FALSE	FALSE	FALSE	FALSE	FALSE	FALSE	FALSE	FALSE	FALSE	FALSE	FALSE	FALSE	FALSE	FALSE	FALSE	FALSE	FALSE	FALSE	0.483158	1.22024	NA	0.161178	0.307573	-0.210212	0.232661	0.977526	NA	0.350384	0.130002	-0.80752	0.392317	-0.0961269	-0.463092	-0.066518	-0.310689	-0.0506967	-1.14714	-0.177344	-0.437015	-0.827538	-0.106884	-0.324119	-0.234652	0.603446
FALSE	FALSE	FALSE	FALSE	FALSE	FALSE	FALSE	FALSE	FALSE	FALSE	FALSE	FALSE	FALSE	FALSE	FALSE	FALSE	FALSE	FALSE	FALSE	FALSE	FALSE	FALSE	FALSE	FALSE	-0.277989	-0.257614	-0.204449	-0.250371	-0.184598	-0.271897	0.0890913	-0.199123	0.051459	0.0786098	0.12213	0.0189657	-0.43452	-0.425459	-0.677587	-0.34013	-0.443607	-0.534579	-0.316564	-0.345964	-0.425244	-0.419893	-0.56003	-0.491699	-0.841172	-0.579759
FALSE	FALSE	FALSE	FALSE	FALSE	FALSE	FALSE	FALSE	FALSE	FALSE	FALSE	FALSE	FALSE	FALSE	FALSE	FALSE	FALSE	FALSE	FALSE	FALSE	FALSE	FALSE	FALSE	FALSE	0.0156403	-0.345851	0.115433	-0.217139	-0.0946415	-0.381348	0.272023	-0.162081	-0.366028	-0.530697	-0.317072	-0.15004	0.603881	0.238221	0.0641931	0.000721167	0.0784723	0.35558	0.506703	0.0822093	-0.131458	-0.0239297	-0.155749	0.295571	0.42094	0.350155
TRUE	TRUE	TRUE	FALSE	TRUE	FALSE	FALSE	FALSE	TRUE	TRUE	TRUE	TRUE	TRUE	FALSE	FALSE	TRUE	TRUE	TRUE	TRUE	FALSE	TRUE	FALSE	FALSE	FALSE	-2.10364	-0.875387	-2.249	-1.23528	-0.937194	-2.0138	-1.37561	-1.29125	-0.709114	-0.614867	-0.147958	-0.271784	-1.33774	-0.757535	-1.52508	-0.377594	-0.109829	-0.4807	-0.469809	-0.293724	-0.463204	-1.03741	-0.519643	-0.683741	-2.65918	-1.64256
FALSE	FALSE	FALSE	FALSE	FALSE	FALSE	FALSE	FALSE	FALSE	FALSE	FALSE	FALSE	FALSE	FALSE	FALSE	FALSE	FALSE	FALSE	FALSE	FALSE	FALSE	FALSE	FALSE	FALSE	-0.0248541	-0.387032	-0.34975	-0.0820413	-0.420186	-0.521701	0.327802	-0.28238	-0.296898	-0.010178	-0.1333	-0.43808	-0.180577	-0.875701	-0.575121	-0.105008	-0.570851	-0.46033	0.184344	-0.0798389	-0.21313	-0.0799507	-0.300651	-1.13691	0.495388	NA
FALSE	FALSE	FALSE	FALSE	FALSE	TRUE	FALSE	FALSE	FALSE	FALSE	FALSE	FALSE	FALSE	FALSE	FALSE	FALSE	FALSE	FALSE	FALSE	FALSE	FALSE	FALSE	FALSE	FALSE	-0.322145	0.103705	0.0746424	0.0415234	0.238459	-0.0201064	0.0565835	-0.0985543	0.0802404	-0.102279	0.468052	0.207811	0.880568	0.862916	0.732313	1.3955	0.679042	1.0968	0.298306	0.250766	-0.509544	0.780562	0.76815	0.980967	0.325156	0.704112
FALSE	FALSE	FALSE	FALSE	FALSE	FALSE	FALSE	FALSE	TRUE	TRUE	TRUE	FALSE	TRUE	FALSE	FALSE	FALSE	TRUE	TRUE	TRUE	FALSE	FALSE	FALSE	FALSE	FALSE	0.854873	0.69881	0.696706	0.453544	0.632249	0.885184	0.577344	0.823728	0.627538	0.0139267	-0.140517	0.147538	0.79585	0.628475	1.14737	0.17479	0.383435	0.52717	0.219835	0.231651	0.617277	0.558757	0.451129	0.564542	1.2667	1.2118
FALSE	FALSE	FALSE	TRUE	TRUE	TRUE	FALSE	TRUE	FALSE	TRUE	TRUE	TRUE	TRUE	TRUE	FALSE	FALSE	FALSE	TRUE	TRUE	FALSE	FALSE	FALSE	FALSE	FALSE	-0.24436	0.624043	-0.31088	0.271306	0.899453	0.0343566	0.262433	1.08369	1.39422	0.681224	1.22283	1.34733	1.20752	1.97863	1.82465	1.63185	1.83197	1.94171	0.404249	1.08464	1.45787	0.567448	1.34128	1.46506	0.430392	0.923195
FALSE	FALSE	FALSE	FALSE	FALSE	FALSE	FALSE	FALSE	FALSE	FALSE	FALSE	FALSE	FALSE	FALSE	FALSE	FALSE	FALSE	FALSE	FALSE	FALSE	FALSE	FALSE	FALSE	FALSE	-0.523463	-0.287236	-0.825926	-0.268504	-0.0511633	-0.67512	-0.261327	-0.294312	-0.177726	-0.0212479	0.0923248	0.00643432	-0.296651	-0.0136409	-0.28365	0.0143553	0.268678	0.0237521	0.00230647	0.152003	-0.0322419	-0.0149951	0.317211	-0.0501882	-0.571729	-0.52707
FALSE	FALSE	FALSE	FALSE	TRUE	TRUE	FALSE	FALSE	FALSE	TRUE	TRUE	TRUE	FALSE	FALSE	FALSE	FALSE	FALSE	TRUE	TRUE	FALSE	FALSE	FALSE	FALSE	TRUE	-0.57263	-0.355693	-0.124031	-0.726711	-0.798756	NA	-0.83421	-0.888617	-0.704872	-0.859274	-0.690194	NA	-0.946972	-1.43574	-1.57958	-0.863047	-1.60549	NA	0.459012	-0.557091	-0.0652966	-0.906873	-0.924556	NA	-0.312079	-0.634407
FALSE	FALSE	FALSE	FALSE	FALSE	FALSE	FALSE	FALSE	FALSE	FALSE	FALSE	FALSE	FALSE	FALSE	FALSE	FALSE	FALSE	FALSE	FALSE	FALSE	FALSE	FALSE	FALSE	FALSE	-0.32054	0.292776	-0.163058	-0.108456	-0.078883	-0.301017	-0.897678	0.0641933	-0.183074	-0.341007	0.0679388	-0.0499095	0.140779	0.0828509	-0.32348	0.355806	0.448135	0.485736	0.404903	0.477522	-0.0564448	0.31603	-0.0754642	0.535624	0.281312	-0.373843
FALSE	FALSE	FALSE	FALSE	FALSE	FALSE	FALSE	FALSE	FALSE	FALSE	FALSE	FALSE	FALSE	FALSE	FALSE	FALSE	FALSE	FALSE	FALSE	FALSE	FALSE	FALSE	FALSE	FALSE	NA	-0.568129	NA	NA	-0.0193461	-0.0668051	NA	-0.422341	NA	NA	-0.436268	-0.303927	NA	NA	0.0378742	-0.824316	-0.211511	-0.151346	NA	NA	0.503814	-0.0440623	-0.29537	0.293624	0.781737	NA
FALSE	FALSE	FALSE	FALSE	FALSE	FALSE	FALSE	FALSE	FALSE	FALSE	FALSE	FALSE	FALSE	FALSE	FALSE	FALSE	FALSE	FALSE	FALSE	FALSE	FALSE	FALSE	FALSE	FALSE	0.311619	0.241151	0.0126402	-0.312402	0.149777	0.0791562	0.632082	0.378663	0.00964049	-0.197153	-0.206268	-0.194087	0.299362	0.208444	0.230203	-0.354354	-0.22033	0.362666	0.538637	-0.0377336	0.090081	0.158596	0.133606	0.676296	0.33514	0.383887
FALSE	FALSE	FALSE	FALSE	FALSE	FALSE	FALSE	FALSE	FALSE	FALSE	FALSE	FALSE	FALSE	FALSE	FALSE	FALSE	FALSE	FALSE	FALSE	FALSE	FALSE	FALSE	FALSE	FALSE	-0.318668	-0.551787	0.100439	-0.165645	0.012912	0.882604	-0.310826	-0.606916	0.0533889	-0.151554	-1.06454	-0.559541	-0.0727103	-0.677982	-0.00291719	0.187514	-0.173383	0.444243	0.703809	-1.20802	0.0478901	0.608525	-0.143524	0.420144	-0.114925	-0.463204
TRUE	FALSE	FALSE	FALSE	FALSE	FALSE	FALSE	FALSE	TRUE	FALSE	FALSE	FALSE	FALSE	FALSE	FALSE	FALSE	TRUE	TRUE	TRUE	FALSE	FALSE	FALSE	FALSE	FALSE	-1.50611	-0.648926	-1.76464	-0.934621	-0.167872	-1.56704	-1.03032	-1.00684	-0.77349	-0.119009	0.215295	-0.392427	-0.706653	-0.37529	-0.977355	-0.241151	-0.0489336	-0.286832	-0.0835386	-0.104471	-0.135404	-0.713805	-0.272143	-0.271306	-1.75809	-1.26063
FALSE	FALSE	FALSE	FALSE	FALSE	FALSE	FALSE	FALSE	FALSE	FALSE	FALSE	FALSE	FALSE	FALSE	FALSE	FALSE	FALSE	FALSE	FALSE	FALSE	FALSE	FALSE	FALSE	FALSE	-0.311112	-0.706553	-0.238357	-0.496733	-0.475189	-0.133005	-0.0823773	-0.434028	-0.289716	-0.364329	-0.546857	-0.407298	-0.831076	-0.449641	-0.846869	-0.543236	-0.682034	NA	0.0427844	-0.203138	0.12658	-0.443222	-0.456806	NA	-0.782074	-0.732313
FALSE	FALSE	FALSE	FALSE	FALSE	FALSE	FALSE	FALSE	FALSE	FALSE	FALSE	FALSE	FALSE	FALSE	FALSE	FALSE	FALSE	FALSE	FALSE	FALSE	FALSE	FALSE	FALSE	FALSE	0.763921	-0.180657	0.116897	0.62742	-0.399991	0.552377	0.977976	0.0588336	0.289757	0.502025	-0.391988	-0.0336521	0.269033	-0.0504669	0.078883	0.29772	-0.0468403	0.805045	0.431463	0.386751	0.559388	0.409581	-0.126312	-0.0487942	0.590818	-0.0343566
FALSE	FALSE	FALSE	FALSE	FALSE	FALSE	FALSE	FALSE	FALSE	FALSE	FALSE	FALSE	FALSE	FALSE	FALSE	FALSE	FALSE	FALSE	FALSE	FALSE	FALSE	FALSE	FALSE	FALSE	0.172616	0.131013	-0.0730593	0.366476	-0.00389003	-0.0680749	0.225275	0.138569	-0.0174944	-0.164658	0.0753224	-0.0223323	0.332851	0.199007	-0.494394	0.53037	0.873529	0.114767	-0.0704665	0.356107	-0.0764223	-0.376751	0.333207	-0.0122111	0.156397	0.388337
FALSE	FALSE	FALSE	TRUE	FALSE	FALSE	FALSE	FALSE	FALSE	FALSE	FALSE	TRUE	FALSE	FALSE	FALSE	FALSE	FALSE	FALSE	FALSE	TRUE	FALSE	FALSE	FALSE	FALSE	-0.408493	-0.230941	-0.0531045	-0.475716	-0.205518	-0.316708	-0.277202	-0.278104	-0.171207	-1.29839	-1.02751	-1.20489	-0.554443	-0.426318	-0.655262	-0.57865	-0.428357	-0.300342	-0.328344	-0.113434	-0.185867	-0.817359	-0.836005	-0.557974	-0.524106	-0.476641
FALSE	FALSE	FALSE	FALSE	FALSE	FALSE	FALSE	FALSE	FALSE	FALSE	FALSE	FALSE	FALSE	FALSE	FALSE	FALSE	FALSE	FALSE	FALSE	FALSE	FALSE	FALSE	FALSE	FALSE	NA	NA	NA	NA	NA	NA	NA	NA	NA	NA	NA	NA	0.0319597	NA	0.673285	0.552574	0.925577	0.701593	0.224287	NA	0.594879	0.454808	0.68177	0.670199	NA	NA
FALSE	FALSE	FALSE	FALSE	FALSE	FALSE	FALSE	FALSE	FALSE	FALSE	FALSE	FALSE	FALSE	FALSE	FALSE	FALSE	FALSE	FALSE	FALSE	FALSE	FALSE	FALSE	FALSE	FALSE	0.0698396	0.219472	-0.00231016	-0.134414	-0.0192037	-0.185064	-0.594661	0.0147182	0.166616	-0.147666	0.210496	0.0943872	-0.386638	-0.0550568	-0.670681	0.0211954	-0.277866	0.208892	-0.335499	0.291557	-0.239031	-0.0679388	0.568473	-0.380175	0.306379	0.126517
FALSE	FALSE	FALSE	FALSE	FALSE	FALSE	FALSE	FALSE	FALSE	FALSE	FALSE	FALSE	FALSE	FALSE	FALSE	FALSE	FALSE	FALSE	FALSE	FALSE	FALSE	FALSE	FALSE	FALSE	-0.14178	-0.0297002	0.223917	0.00460925	0.0780763	-0.0500393	0.196355	-0.195096	0.147298	0.100574	-0.200881	0.134445	-0.120341	0.390642	-0.0769041	-0.264928	-0.0156403	-0.0529398	-0.110262	0.109063	0.0968383	-0.0239884	-0.0177794	-0.184725	0.253263	-0.0976108
FALSE	FALSE	FALSE	FALSE	FALSE	FALSE	FALSE	FALSE	FALSE	FALSE	FALSE	FALSE	FALSE	FALSE	FALSE	FALSE	FALSE	FALSE	FALSE	FALSE	FALSE	FALSE	FALSE	FALSE	-0.000822571	0.0241204	0.132906	0.0149265	-0.0439044	-0.0557113	0.016211	-0.0179219	0.157769	0.443288	-0.0709388	0.13144	0.0801119	-0.143524	0.0380147	0.018919	0.138712	0.0988238	-0.0125336	0.0578872	0.0748513	-0.0328904	-0.0820213	0.290427	-0.131724	0.04497
FALSE	FALSE	FALSE	FALSE	FALSE	TRUE	FALSE	TRUE	FALSE	FALSE	FALSE	FALSE	FALSE	FALSE	FALSE	FALSE	FALSE	FALSE	FALSE	FALSE	FALSE	TRUE	TRUE	TRUE	NA	NA	-1.43737	NA	0.151923	NA	NA	NA	-0.0820213	NA	0.529552	NA	0.552771	NA	NA	1.22027	1.57252	1.38604	2.00694	NA	NA	1.52125	1.97846	1.87356	NA	0.392554
FALSE	FALSE	FALSE	FALSE	FALSE	FALSE	FALSE	FALSE	FALSE	FALSE	FALSE	FALSE	FALSE	FALSE	FALSE	FALSE	FALSE	FALSE	FALSE	FALSE	FALSE	FALSE	FALSE	FALSE	0.207393	-0.0375931	-0.530427	-0.21215	-0.657731	0.132379	0.0958569	0.118946	-0.222557	0.131063	0.164415	0.0977026	0.217479	0.387412	-0.323751	-0.548185	-0.120617	-0.775886	-0.135126	-0.0514417	-0.167358	-0.540883	0.194229	-0.280956	0.218967	0.0163515
FALSE	FALSE	FALSE	FALSE	FALSE	FALSE	FALSE	FALSE	FALSE	FALSE	FALSE	FALSE	FALSE	FALSE	FALSE	FALSE	FALSE	FALSE	FALSE	FALSE	FALSE	FALSE	FALSE	FALSE	0.0703893	-0.190299	0.0277203	-0.033038	-0.0874628	-0.0440028	-0.209962	0.0236657	-0.229834	0.0304067	-0.0117819	-0.0614306	0.205643	0.0723462	0.24184	0.239398	0.0422637	0.0432045	0.196607	0.228165	0.341738	0.26111	0.0725738	0.186098	-0.011777	-0.199751
FALSE	FALSE	FALSE	FALSE	FALSE	FALSE	FALSE	FALSE	FALSE	FALSE	FALSE	FALSE	FALSE	FALSE	FALSE	FALSE	FALSE	FALSE	FALSE	FALSE	FALSE	FALSE	FALSE	FALSE	0.601792	-0.267955	0.987612	0.572502	-0.448795	0.740884	-0.290762	-0.486663	-0.268794	0.170053	-0.405121	0.25865	-0.278724	NA	0.303225	NA	NA	0.55218	0.246104	NA	-0.00791308	NA	NA	-0.548634	0.912497	-0.284159
FALSE	FALSE	FALSE	FALSE	FALSE	FALSE	FALSE	TRUE	FALSE	FALSE	FALSE	FALSE	FALSE	FALSE	FALSE	FALSE	FALSE	FALSE	FALSE	FALSE	FALSE	FALSE	FALSE	TRUE	0.180148	-0.0272956	0.106616	0.0427844	-0.093425	0.168899	0.440208	-0.0861044	-0.212881	0.0962619	-0.23008	-0.285106	-0.177148	-0.430178	-0.301106	-0.196558	-0.387583	0.215741	-0.0312088	-0.181293	-0.297954	-0.931123	-1.24835	-1.45801	0.177344	-0.106616
FALSE	FALSE	FALSE	FALSE	FALSE	FALSE	FALSE	FALSE	FALSE	FALSE	FALSE	FALSE	FALSE	FALSE	FALSE	FALSE	FALSE	FALSE	FALSE	FALSE	FALSE	FALSE	FALSE	FALSE	NA	0.503834	0.378068	0.273576	0.353506	0.32008	NA	0.494434	0.242294	-0.314643	0.224132	0.472669	0.098689	-0.531868	NA	1.07697	0.0127956	0.676448	0.0482362	0.496672	NA	NA	-0.369048	-0.506703	0.813771	-0.128161
FALSE	FALSE	FALSE	FALSE	FALSE	FALSE	FALSE	FALSE	FALSE	FALSE	FALSE	FALSE	FALSE	FALSE	FALSE	FALSE	FALSE	FALSE	FALSE	FALSE	FALSE	FALSE	FALSE	FALSE	0.289008	-0.690015	-0.262209	-0.304968	-0.223917	-0.477784	0.357608	-0.407951	-0.551984	0.739934	0.393103	0.0414617	1.26201	-0.11929	0.0387171	-0.132198	-0.471656	-0.180185	0.3122	-0.381394	-0.655443	0.130008	-0.661932	-0.612305	0.211884	-0.920979
FALSE	FALSE	FALSE	FALSE	FALSE	FALSE	FALSE	FALSE	FALSE	FALSE	FALSE	FALSE	FALSE	FALSE	FALSE	FALSE	FALSE	FALSE	FALSE	FALSE	FALSE	FALSE	FALSE	TRUE	-0.0700575	-0.379954	-0.148465	0.0146409	0.010672	-0.186541	0.822118	-0.0786098	-0.352871	0.523963	-0.225522	-0.492212	-0.483924	-0.661385	NA	0.0803848	NA	NA	-0.496814	-1.12433	NA	-0.629546	NA	NA	0.722466	-0.622837
FALSE	FALSE	FALSE	FALSE	TRUE	TRUE	FALSE	TRUE	FALSE	FALSE	FALSE	FALSE	FALSE	FALSE	FALSE	FALSE	FALSE	FALSE	FALSE	FALSE	FALSE	FALSE	FALSE	FALSE	-0.124456	0.519445	NA	-0.29373	0.34172	0.0280033	-0.612262	-0.25544	NA	-0.17674	-0.0758749	0.370135	1.56857	1.79256	0.840121	1.53436	1.61914	1.70788	1.2005	0.787817	0.487015	1.36379	1.16492	1.5492	0.195977	0.985959
FALSE	FALSE	FALSE	FALSE	FALSE	FALSE	FALSE	FALSE	FALSE	FALSE	FALSE	FALSE	FALSE	FALSE	FALSE	FALSE	FALSE	FALSE	FALSE	FALSE	FALSE	FALSE	FALSE	FALSE	1.08868	NA	NA	1.38681	-0.428786	NA	-0.111617	NA	NA	0.559737	0.161234	NA	NA	NA	0.385376	0.945233	NA	0.973134	NA	NA	0.335772	0.336169	NA	-0.575796	0.822608	NA
FALSE	FALSE	FALSE	FALSE	FALSE	FALSE	FALSE	FALSE	FALSE	FALSE	FALSE	FALSE	FALSE	FALSE	FALSE	FALSE	FALSE	FALSE	FALSE	FALSE	FALSE	FALSE	FALSE	FALSE	0.266996	-0.255199	0.253868	0.319271	-0.107688	0.14104	0.30381	-0.299245	-0.0747794	0.239642	-0.0114956	0.195451	0.415542	1.15782	0.356933	0.032383	-0.0551957	0.068602	-0.0307519	0.0906647	0.198245	0.206018	0.0902806	-0.0024505	0.366364	0.503589
FALSE	FALSE	FALSE	FALSE	FALSE	FALSE	FALSE	FALSE	FALSE	FALSE	FALSE	FALSE	FALSE	FALSE	FALSE	FALSE	FALSE	FALSE	FALSE	FALSE	FALSE	FALSE	FALSE	FALSE	NA	NA	-0.220934	NA	NA	0.00575927	NA	NA	0.395682	NA	NA	0.164399	-0.573832	1.18968	NA	-0.256459	NA	-0.527283	-0.471449	1.01374	NA	-0.158317	NA	-0.0536674	0.451435	0.174312
FALSE	FALSE	FALSE	FALSE	FALSE	FALSE	FALSE	FALSE	FALSE	FALSE	FALSE	FALSE	FALSE	FALSE	FALSE	FALSE	FALSE	FALSE	FALSE	FALSE	FALSE	FALSE	FALSE	FALSE	-0.367601	0.0984747	0.464459	NA	-0.110363	0.555424	0.00360224	-0.10541	0.550359	NA	0.0608788	0.563796	-0.576131	1.3317	-0.634419	-0.00665171	NA	0.580628	-0.415865	1.36468	-0.0220482	0.159629	NA	1.51358	0.0526941	-0.0357647
FALSE	FALSE	FALSE	FALSE	FALSE	FALSE	FALSE	FALSE	FALSE	FALSE	FALSE	FALSE	FALSE	FALSE	FALSE	FALSE	FALSE	FALSE	FALSE	FALSE	FALSE	FALSE	FALSE	FALSE	NA	NA	0.329181	0.063779	0.0960362	0.60065	NA	NA	0.265743	-0.359379	0.0583227	0.492525	0.0850167	0.485762	0.0533894	0.0226164	NA	NA	-0.246772	0.321369	0.457296	0.0251706	NA	NA	1.01878	-0.430071
FALSE	FALSE	FALSE	FALSE	FALSE	FALSE	FALSE	FALSE	FALSE	FALSE	FALSE	FALSE	FALSE	FALSE	FALSE	FALSE	FALSE	FALSE	FALSE	FALSE	FALSE	FALSE	FALSE	FALSE	0.227002	-0.0970714	-0.251109	-0.0274838	-0.0231844	0.0938306	0.132511	0.14551	-0.145351	-0.0321821	0.230127	-0.0877344	-0.207494	-0.179384	-0.27514	-0.228588	-0.11929	0.243791	-0.290851	-0.136585	-0.0786098	-0.147905	0.000432873	-0.221073	0.131985	-0.0947766
FALSE	FALSE	FALSE	FALSE	FALSE	FALSE	FALSE	FALSE	FALSE	FALSE	FALSE	FALSE	FALSE	FALSE	FALSE	FALSE	FALSE	FALSE	FALSE	FALSE	FALSE	FALSE	FALSE	FALSE	-0.163672	-0.0366088	0.0765591	-0.27652	-0.0106366	0.090447	-0.145909	-0.332622	0.0389546	-0.0614808	-0.101112	0.175452	0.024887	0.145478	0.0661236	-0.190388	-0.00776959	0.0464212	-0.0741373	-0.0585243	0.0750032	-0.0782133	-0.101785	0.0332742	-0.0669109	-0.0955869
FALSE	FALSE	FALSE	FALSE	FALSE	FALSE	FALSE	FALSE	FALSE	FALSE	FALSE	FALSE	FALSE	FALSE	FALSE	FALSE	FALSE	FALSE	FALSE	FALSE	FALSE	FALSE	FALSE	FALSE	-0.247474	0.0923094	-0.0986446	-0.171303	0.038673	-0.137219	-0.574261	-0.0994972	-0.0862403	-0.121643	-0.165558	-0.268674	-0.283229	-0.326767	-0.0602017	-0.157641	-0.166587	-0.230194	-0.708774	-0.142479	-0.147697	-0.292458	-0.0705267	-0.370164	-0.00776815	0.204981
FALSE	FALSE	FALSE	FALSE	FALSE	FALSE	FALSE	FALSE	FALSE	FALSE	FALSE	FALSE	FALSE	FALSE	FALSE	FALSE	FALSE	FALSE	FALSE	FALSE	FALSE	FALSE	FALSE	FALSE	0.160662	-0.15562	0.0985543	0.181039	-0.0318186	0.204767	0.278342	-0.171719	-0.124593	0.198997	-0.160275	0.163559	-0.0699667	0.17236	0.0357647	-0.113208	0.0811406	0.195726	0.000576963	0.0982584	-0.0897693	-0.0334219	-0.0436245	-0.0471195	0.064607	-0.130272
FALSE	FALSE	FALSE	FALSE	FALSE	FALSE	FALSE	FALSE	FALSE	FALSE	FALSE	FALSE	FALSE	FALSE	FALSE	FALSE	FALSE	FALSE	FALSE	FALSE	FALSE	FALSE	FALSE	FALSE	NA	-0.269392	0.114367	-0.415037	-0.0517201	-0.0452974	NA	-0.385044	-0.0263043	-0.252381	-0.313826	0.00119793	-0.221977	0.255736	0.1995	NA	-0.38405	NA	-0.00218012	-0.0518593	-0.00992041	NA	-0.317536	NA	NA	-0.326997
FALSE	FALSE	FALSE	FALSE	FALSE	FALSE	FALSE	FALSE	FALSE	FALSE	FALSE	FALSE	FALSE	FALSE	FALSE	FALSE	FALSE	FALSE	FALSE	FALSE	FALSE	FALSE	FALSE	FALSE	NA	-0.269392	NA	-0.415037	-0.0517201	NA	NA	-0.385044	NA	-0.252381	-0.313826	NA	-0.221977	0.180773	0.0780633	0.0240359	-0.38405	NA	-0.00218012	-0.16877	-0.316146	0.411101	-0.317536	NA	0.0359054	-0.326997
FALSE	FALSE	FALSE	FALSE	FALSE	FALSE	FALSE	FALSE	FALSE	FALSE	FALSE	FALSE	FALSE	FALSE	FALSE	FALSE	FALSE	FALSE	FALSE	FALSE	FALSE	FALSE	FALSE	FALSE	0.567351	0.328435	0.342782	0.719227	NA	NA	-0.320108	0.339199	0.335845	-0.11076	NA	NA	0.714663	-0.239276	-0.388847	NA	NA	-0.56077	0.292546	0.53734	-0.22033	NA	NA	-0.218843	1.17677	0.0490837
FALSE	FALSE	FALSE	FALSE	FALSE	FALSE	FALSE	FALSE	FALSE	FALSE	FALSE	FALSE	FALSE	FALSE	FALSE	FALSE	TRUE	FALSE	FALSE	FALSE	FALSE	FALSE	FALSE	FALSE	0.340391	0.547383	NA	NA	0.444145	0.532467	0.242694	0.403504	NA	NA	0.26675	0.279809	0.623867	0.554443	0.83996	0.0749164	0.267028	0.27739	0.365245	0.566912	0.686777	0.687688	0.57293	0.278041	0.897318	0.395113
FALSE	FALSE	FALSE	FALSE	FALSE	FALSE	FALSE	FALSE	FALSE	FALSE	FALSE	FALSE	FALSE	FALSE	FALSE	FALSE	FALSE	FALSE	FALSE	FALSE	FALSE	FALSE	FALSE	FALSE	-0.258511	-0.120883	-0.383962	-0.335717	-0.0680516	-0.427673	-0.183425	-0.131458	-0.0935602	-0.0229033	-0.0546401	-0.188274	-0.188907	-0.0769695	-0.0449551	-0.311148	-0.171975	0.067501	0.186374	0.186147	0.297803	-0.494048	-0.279174	-0.032383	-0.750688	-0.551984
FALSE	FALSE	FALSE	FALSE	FALSE	FALSE	FALSE	FALSE	FALSE	FALSE	FALSE	FALSE	FALSE	FALSE	FALSE	FALSE	FALSE	FALSE	FALSE	FALSE	FALSE	FALSE	FALSE	FALSE	0.139469	NA	0.127633	0.300534	0.263006	0.59321	-0.151298	NA	0.125526	0.1145	0.0647062	0.324816	-0.259219	NA	0.0539454	-0.124267	-0.0615688	-0.332498	0.0702519	NA	0.00566648	0.560715	-0.0777899	-0.505078	0.139077	-0.224287
FALSE	FALSE	FALSE	FALSE	FALSE	FALSE	FALSE	FALSE	FALSE	FALSE	FALSE	FALSE	FALSE	FALSE	FALSE	FALSE	FALSE	FALSE	FALSE	FALSE	FALSE	FALSE	FALSE	FALSE	-0.575465	-0.0889557	-0.156161	0.193709	0.476117	-0.453557	-0.616459	-0.0738202	0.240009	0.0615688	0.527637	0.0338354	0.212009	-0.171335	-0.140078	0.51783	-0.0221902	-0.304362	0.0892269	0.233651	0.0650533	0.133432	-0.144699	0.205114	-0.42618	-0.00460925
FALSE	FALSE	FALSE	FALSE	FALSE	FALSE	FALSE	TRUE	FALSE	FALSE	FALSE	FALSE	FALSE	FALSE	FALSE	FALSE	FALSE	FALSE	FALSE	FALSE	FALSE	FALSE	FALSE	FALSE	NA	NA	-0.0428283	1.23131	0.111711	NA	NA	NA	-0.839395	0.615416	0.843396	NA	0.676087	0.265535	-0.218582	0.975263	0.427052	-0.304594	-0.477161	0.297573	-2.17498	0.957023	1.96179	0.680937	NA	-0.402613
FALSE	FALSE	FALSE	FALSE	FALSE	FALSE	FALSE	FALSE	FALSE	FALSE	FALSE	FALSE	FALSE	FALSE	FALSE	FALSE	FALSE	FALSE	FALSE	FALSE	FALSE	FALSE	FALSE	FALSE	0.32112	-0.226139	-0.117568	-0.220412	-0.272859	-0.202373	-0.240196	-0.0298416	-0.052555	-0.0495465	0.48833	0.368831	-0.0722097	-0.0647449	0.0207689	0.840363	0.451563	0.583519	-0.0844256	0.397885	-0.194213	0.130404	-0.100709	0.346335	0.328607	-0.121679
FALSE	FALSE	FALSE	FALSE	FALSE	FALSE	FALSE	FALSE	FALSE	FALSE	FALSE	FALSE	FALSE	FALSE	FALSE	FALSE	FALSE	FALSE	FALSE	FALSE	FALSE	FALSE	FALSE	FALSE	-0.531886	-0.296898	NA	-0.372711	-0.272023	0.0540844	0.000721167	0.121031	NA	-0.416231	-0.173383	-0.158337	-0.166049	NA	-0.559537	NA	-0.529571	NA	-0.762436	NA	-0.963474	NA	-1.14522	NA	-0.351424	-0.452595
FALSE	FALSE	FALSE	FALSE	FALSE	FALSE	FALSE	FALSE	FALSE	FALSE	FALSE	FALSE	FALSE	FALSE	FALSE	FALSE	FALSE	FALSE	FALSE	FALSE	FALSE	FALSE	FALSE	TRUE	0.75745	NA	0.304394	0.707171	-0.068602	0.289126	-0.550845	NA	-0.313478	0.0374525	-0.158854	-0.597412	0.311154	0.180332	0.117828	0.819178	0.321477	0.834549	0.541812	0.719495	0.201974	-0.187083	-0.281075	-0.25181	0.721766	-0.453965
FALSE	FALSE	FALSE	FALSE	FALSE	FALSE	FALSE	FALSE	FALSE	FALSE	FALSE	FALSE	FALSE	FALSE	FALSE	FALSE	FALSE	FALSE	FALSE	FALSE	FALSE	FALSE	FALSE	FALSE	0.119157	-0.0551957	NA	NA	-0.478506	-0.258149	0.463413	0.0866606	NA	NA	0.0981503	-1.09288	NA	NA	NA	NA	NA	NA	NA	NA	NA	NA	NA	NA	NA	-0.555325
TRUE	TRUE	FALSE	FALSE	FALSE	FALSE	FALSE	FALSE	FALSE	TRUE	FALSE	FALSE	FALSE	FALSE	FALSE	FALSE	TRUE	FALSE	FALSE	FALSE	FALSE	FALSE	FALSE	FALSE	NA	-0.953824	-1.21595	-1.05152	NA	-1.36294	NA	-0.194717	-0.508429	-0.560515	NA	-0.954047	-0.803166	-0.814673	-0.839699	-0.213504	-0.500496	-0.967561	-0.144824	-0.471448	-0.341417	-0.554909	-0.802731	-1.52812	NA	-1.23174
FALSE	FALSE	FALSE	FALSE	FALSE	FALSE	FALSE	FALSE	FALSE	FALSE	FALSE	FALSE	FALSE	FALSE	FALSE	FALSE	FALSE	FALSE	FALSE	FALSE	FALSE	FALSE	FALSE	FALSE	NA	-0.121413	-0.271914	0.723253	-0.0961269	-0.704818	NA	0.049666	-0.356144	0.117562	0.329577	-0.855113	0.51248	-0.248656	-1.18882	0.640713	-0.267596	NA	0.413919	0.502832	-1.04872	0.558659	0.0643743	NA	NA	-0.151859
FALSE	FALSE	FALSE	FALSE	FALSE	FALSE	FALSE	FALSE	FALSE	FALSE	FALSE	FALSE	FALSE	FALSE	FALSE	FALSE	FALSE	FALSE	FALSE	FALSE	FALSE	FALSE	FALSE	FALSE	-0.0818733	-0.0179219	0.0529723	-0.15149	0.184752	0.0524159	0.0836559	-0.0193461	0.186245	-0.0537033	-0.146003	0.0443747	-0.00943717	0.458961	0.191184	-0.242789	0.116645	0.0367495	-0.162799	-0.0801119	0.082026	-0.09562	-0.0854247	0.235161	-0.567853	0.0890985
FALSE	FALSE	FALSE	FALSE	FALSE	FALSE	FALSE	FALSE	FALSE	FALSE	FALSE	FALSE	FALSE	FALSE	FALSE	FALSE	FALSE	FALSE	FALSE	FALSE	FALSE	FALSE	FALSE	FALSE	0.214374	NA	0.00934717	-0.508917	NA	0.363564	-0.0772845	NA	0.481465	-0.430392	NA	0.241117	-0.0755656	0.332353	NA	-0.687358	-0.172231	NA	-0.0900656	-0.326767	NA	0.119024	0.00510172	NA	-0.328254	0.114925
FALSE	FALSE	FALSE	FALSE	FALSE	FALSE	FALSE	FALSE	FALSE	FALSE	FALSE	FALSE	FALSE	FALSE	FALSE	FALSE	FALSE	FALSE	FALSE	FALSE	FALSE	FALSE	FALSE	TRUE	-0.236282	-0.323428	-0.093371	-0.603621	-0.450802	0.057277	-0.574433	-1.71818	-0.474566	0.397365	0.277412	0.31362	0.149389	0.0765085	0.539035	0.208392	0.164254	0.459432	0.292193	-0.532267	0.0876414	-0.569501	-1.11723	-0.505688	-0.151218	-0.252779
FALSE	FALSE	FALSE	FALSE	FALSE	FALSE	FALSE	FALSE	FALSE	FALSE	FALSE	FALSE	FALSE	FALSE	FALSE	FALSE	FALSE	FALSE	FALSE	FALSE	FALSE	FALSE	FALSE	FALSE	-0.227253	-0.00144197	-0.452037	-0.302475	0.0886075	-0.377857	-0.411291	-0.623305	-0.626392	1.22873	1.19657	0.470229	0.639047	0.475736	0.844386	0.0866479	0.730249	0.837378	0.280125	0.100639	0.290145	-0.271618	0.325865	0.278706	-0.752729	0.0551416
FALSE	FALSE	FALSE	FALSE	FALSE	FALSE	FALSE	FALSE	FALSE	FALSE	FALSE	FALSE	FALSE	FALSE	FALSE	FALSE	FALSE	FALSE	FALSE	FALSE	FALSE	FALSE	FALSE	TRUE	NA	NA	0.465086	0.523963	0.327801	1.47238	NA	NA	-0.946806	0.239031	-0.0536674	0.615	-0.0455654	0.0649024	0.346985	0.190046	0.380747	0.805953	-0.134461	0.6716	0.411733	-0.025089	0.378607	-0.113034	0.471656	-0.218967
FALSE	FALSE	FALSE	FALSE	FALSE	FALSE	FALSE	FALSE	FALSE	FALSE	FALSE	FALSE	FALSE	FALSE	FALSE	FALSE	FALSE	FALSE	FALSE	FALSE	FALSE	FALSE	FALSE	FALSE	0.359296	-0.229219	0.229465	0.372284	-0.0342157	0.373843	0.127501	-0.296898	-0.0117819	0.674009	-0.0170667	-0.104605	-0.33388	-0.550014	-0.210246	-0.550676	-0.601031	-0.499035	-0.593637	-0.882682	-0.27274	-0.0181766	-0.679334	-0.600555	0.652234	-0.186501
FALSE	FALSE	FALSE	FALSE	FALSE	FALSE	FALSE	FALSE	FALSE	FALSE	FALSE	FALSE	FALSE	FALSE	FALSE	FALSE	FALSE	FALSE	FALSE	FALSE	FALSE	FALSE	FALSE	FALSE	-0.223593	0.0923094	0.0473988	0.107822	0.114207	0.195852	-0.160121	-0.0116388	-0.0812033	0.202261	-0.0909889	-0.064607	-0.193899	-0.0899049	-0.120404	-0.260463	0.0582326	-0.180986	-0.271217	0.00401628	-0.285935	-0.00866773	-0.294547	0.152131	-0.259685	-0.138945
FALSE	FALSE	FALSE	FALSE	FALSE	FALSE	FALSE	FALSE	FALSE	FALSE	FALSE	FALSE	FALSE	FALSE	FALSE	FALSE	FALSE	FALSE	FALSE	FALSE	FALSE	FALSE	FALSE	FALSE	0.117429	0.00446483	-0.0488748	-0.271653	-0.0518593	-0.10462	-0.201079	0.0317986	0.355775	0.271545	0.253894	0.564798	-0.0709211	0.166891	0.165815	0.118758	0.21687	0.311736	0.24732	0.628564	0.272663	0.497229	0.258494	0.907576	0.338225	0.218162
FALSE	FALSE	FALSE	FALSE	FALSE	FALSE	FALSE	FALSE	FALSE	FALSE	FALSE	FALSE	FALSE	FALSE	FALSE	FALSE	FALSE	FALSE	FALSE	FALSE	FALSE	FALSE	FALSE	FALSE	-0.239106	0.0257644	-0.140142	-0.109094	0.121581	-0.100886	-0.252277	0.0588186	-0.0662614	0.344033	0.393425	0.156724	0.35727	0.317139	0.0900404	0.298541	0.184998	0.130272	0.278223	0.291574	-0.148999	0.0244615	0.0230206	-0.134484	-0.0828967	-0.00820001
FALSE	FALSE	FALSE	FALSE	FALSE	FALSE	FALSE	FALSE	FALSE	FALSE	FALSE	FALSE	FALSE	FALSE	FALSE	FALSE	FALSE	FALSE	FALSE	FALSE	FALSE	FALSE	FALSE	FALSE	NA	0.0780153	-0.285776	0.416407	0.393558	-0.693038	NA	0.123748	-0.227248	-0.199636	0.255322	-0.276437	0.113834	NA	-0.902902	NA	NA	0.0497702	0.451435	NA	1.18426	NA	NA	-0.109829	0.191436	NA
FALSE	FALSE	FALSE	FALSE	FALSE	FALSE	FALSE	FALSE	FALSE	FALSE	FALSE	FALSE	FALSE	FALSE	FALSE	FALSE	FALSE	FALSE	FALSE	FALSE	FALSE	FALSE	FALSE	FALSE	0.0727232	-0.157173	-0.0899274	0.0418037	-0.205768	-0.149537	-0.161653	-0.358959	-0.0427844	0.209141	-0.31371	-0.245374	0.0807941	-0.120352	-0.296917	-0.0443301	-0.102188	-0.108114	0.0855606	-0.228357	-0.577634	-0.249205	0.045893	-0.206143	-0.178224	-0.185613
FALSE	FALSE	FALSE	FALSE	FALSE	FALSE	FALSE	FALSE	FALSE	FALSE	FALSE	FALSE	FALSE	FALSE	FALSE	FALSE	FALSE	FALSE	FALSE	FALSE	FALSE	FALSE	FALSE	FALSE	0.215119	0.494007	0.390668	0.486869	0.451465	0.264356	0.705314	0.396669	-0.447103	0.0486547	0.396954	0.242431	0.399116	0.0612701	0.562768	0.273576	-0.0398403	NA	0.305445	-0.0746424	0.806266	0.823179	0.652357	NA	0.683382	1.37883
FALSE	FALSE	FALSE	FALSE	FALSE	FALSE	FALSE	FALSE	FALSE	FALSE	FALSE	FALSE	FALSE	FALSE	FALSE	FALSE	FALSE	FALSE	FALSE	FALSE	FALSE	FALSE	FALSE	FALSE	0.848237	-0.847756	0.503959	0.395831	-0.517528	NA	0.623305	-0.406428	-0.410124	1.10259	-0.204266	NA	NA	-1.10642	-0.633278	-0.254995	-1.02517	-0.248279	NA	-1.17415	-0.871055	-0.454882	-1.48342	-0.992696	0.0375931	-0.929109
FALSE	FALSE	FALSE	FALSE	FALSE	FALSE	TRUE	TRUE	FALSE	FALSE	FALSE	FALSE	FALSE	FALSE	FALSE	FALSE	FALSE	FALSE	FALSE	FALSE	FALSE	FALSE	FALSE	TRUE	0.408168	-0.31603	0.375178	0.133958	-0.405775	0.00489684	0.325732	-0.581689	-0.289244	0.616452	-0.0897693	-0.591392	-0.637222	-0.58323	-1.11722	-0.751611	-1.04642	-0.727356	-0.652516	-1.31075	-1.38333	-0.963054	-1.92627	-1.87625	-0.385036	-0.473735
FALSE	FALSE	FALSE	FALSE	FALSE	FALSE	FALSE	FALSE	FALSE	FALSE	FALSE	FALSE	FALSE	FALSE	FALSE	FALSE	FALSE	FALSE	FALSE	FALSE	FALSE	FALSE	FALSE	FALSE	-0.0918788	0.568751	0.398788	0.332851	0.0976717	-0.336847	-0.646044	-0.256648	0.186131	-0.105815	-0.193204	-0.104471	0.188401	NA	-0.179972	0.140779	0.421998	0.784923	0.160662	NA	0.609883	0.523963	0.845235	0.780636	0.173383	0.165985
FALSE	FALSE	FALSE	FALSE	FALSE	FALSE	FALSE	FALSE	FALSE	FALSE	FALSE	FALSE	FALSE	FALSE	FALSE	FALSE	FALSE	FALSE	FALSE	FALSE	FALSE	FALSE	FALSE	FALSE	-0.398608	0.175566	0.285816	-0.224284	0.0554414	-0.22132	-0.599746	0.0644497	0.254444	0.157949	0.562474	-0.204266	0.28889	0.466796	-0.0254266	-0.020516	0.141844	0.0318186	0.50019	0.547405	0.230279	0.0267293	0.12573	0.250852	-0.000620492	-0.266757
FALSE	FALSE	FALSE	FALSE	FALSE	FALSE	FALSE	FALSE	FALSE	FALSE	FALSE	FALSE	FALSE	FALSE	FALSE	FALSE	FALSE	FALSE	FALSE	FALSE	FALSE	FALSE	FALSE	FALSE	0.1137	-0.0214797	0.114767	-0.0607584	-0.128293	-0.0725434	0.170951	-0.134615	-0.156655	-0.0880554	0.212718	-0.0851527	0.272262	NA	0.0927487	NA	NA	0.737773	0.293606	NA	0.281737	NA	NA	0.0011113	NA	0.305467
FALSE	FALSE	FALSE	FALSE	FALSE	FALSE	FALSE	FALSE	FALSE	FALSE	FALSE	FALSE	FALSE	FALSE	FALSE	FALSE	FALSE	FALSE	FALSE	FALSE	FALSE	FALSE	FALSE	FALSE	0.0779266	-0.117163	0.0825664	-0.0963755	-0.118626	-0.0300888	-0.222683	-0.239154	-0.200504	0.253384	0.0739247	-0.202136	0.363676	-0.153805	0.442015	0.277985	-0.130008	-0.0942486	0.176067	-0.218471	-0.224164	-0.144584	-0.267476	-0.850799	0.0994972	-0.174918
FALSE	FALSE	FALSE	FALSE	FALSE	TRUE	TRUE	FALSE	FALSE	FALSE	FALSE	FALSE	FALSE	FALSE	FALSE	FALSE	FALSE	FALSE	FALSE	FALSE	FALSE	FALSE	FALSE	FALSE	0.0492125	0.174296	-0.0495764	-0.123151	-0.107286	-0.202622	-0.363308	-0.180021	-0.211012	-0.271879	0.111804	0.231583	0.491186	0.846117	0.746399	1.29772	1.62002	1.56545	1.08685	1.3361	1.26972	0.527671	0.959009	0.805005	-0.0879634	-0.144046
TRUE	FALSE	FALSE	FALSE	TRUE	FALSE	TRUE	TRUE	FALSE	FALSE	TRUE	FALSE	TRUE	FALSE	TRUE	TRUE	TRUE	TRUE	FALSE	FALSE	TRUE	FALSE	FALSE	TRUE	-0.761189	-1.07752	-1.51264	-0.623487	-0.722728	-1.09817	-0.190355	-1.02013	-0.955238	-1.20423	-0.629566	-0.240498	-3.83487	-3.16789	-3.44638	-0.28365	NA	-0.530072	-0.976361	-1.82932	-2.22873	-1.59802	NA	-2.12568	-0.982677	-0.507719
FALSE	FALSE	FALSE	FALSE	FALSE	FALSE	FALSE	FALSE	FALSE	FALSE	FALSE	FALSE	FALSE	FALSE	FALSE	FALSE	FALSE	FALSE	FALSE	FALSE	FALSE	FALSE	FALSE	FALSE	0.271665	-0.171847	0.681134	0.0886844	0.0939868	-0.0766758	0.19232	-0.258097	0.0448211	0.0429244	0.129182	0.0915252	0.274053	-0.363564	0.338567	0.167615	0.346096	0.240986	0.185993	0.0712848	0.334098	0.286881	0.449119	-0.0787464	0.233152	0.217675
FALSE	FALSE	FALSE	FALSE	FALSE	FALSE	FALSE	FALSE	FALSE	FALSE	TRUE	FALSE	FALSE	FALSE	FALSE	FALSE	FALSE	FALSE	FALSE	FALSE	FALSE	FALSE	FALSE	FALSE	-0.0258378	NA	-0.467653	0.25084	-0.9282	0.483364	-0.619381	NA	-1.04991	-0.666851	0.136759	-1.04621	0.458802	-0.844948	-0.452767	0.718526	NA	0.206643	0.956354	-0.190552	-0.865127	-0.104573	NA	-0.921817	0.427177	0.695839
FALSE	FALSE	FALSE	FALSE	FALSE	FALSE	FALSE	FALSE	FALSE	FALSE	FALSE	FALSE	FALSE	FALSE	FALSE	FALSE	FALSE	FALSE	FALSE	FALSE	FALSE	FALSE	FALSE	FALSE	NA	0.333516	0.15782	-0.0227714	0.010643	0.153416	NA	0.142688	-0.0163537	-0.0459079	0.326715	0.234703	0.08882	0.189812	0.257493	0.425352	0.827564	0.554638	0.279174	0.863494	0.716671	0.25084	0.587359	0.688799	0.545277	-0.0364682
FALSE	FALSE	FALSE	FALSE	FALSE	FALSE	FALSE	FALSE	FALSE	FALSE	FALSE	FALSE	FALSE	FALSE	FALSE	FALSE	FALSE	FALSE	FALSE	FALSE	FALSE	FALSE	FALSE	FALSE	-0.356384	NA	NA	NA	NA	0.0149265	-0.128267	NA	NA	NA	NA	-0.220701	NA	NA	0.249263	NA	NA	-0.281527	NA	NA	0.0623995	NA	NA	-0.298072	NA	NA
FALSE	FALSE	FALSE	FALSE	FALSE	FALSE	FALSE	FALSE	FALSE	FALSE	FALSE	FALSE	FALSE	FALSE	FALSE	FALSE	FALSE	FALSE	FALSE	FALSE	FALSE	FALSE	FALSE	FALSE	-0.0541676	-0.193709	0.0813396	-0.0121407	0.150481	-0.148257	0.0574156	0.0163807	-0.371503	0.118891	0.0497556	0.0875494	-0.570015	-0.0479571	-0.0507714	-0.209595	-0.424815	-0.0340421	-0.275088	-0.00100953	0.0250156	-0.177066	-0.0832474	0.129813	-0.232633	0.0585932
FALSE	FALSE	FALSE	FALSE	FALSE	FALSE	FALSE	FALSE	FALSE	FALSE	FALSE	FALSE	FALSE	FALSE	FALSE	FALSE	FALSE	FALSE	FALSE	FALSE	FALSE	FALSE	FALSE	FALSE	-0.202057	-0.0708015	-0.295305	-0.00888545	-0.0316775	-0.280913	0.512277	0.181329	0.513934	-0.0544822	-0.443394	0.703267	-0.752826	0.59706	-0.4395	-0.215228	-1.42008	0.184978	-1.51461	0.23766	-0.366252	-0.146563	-1.00547	-0.00575927	0.318114	-0.2949
FALSE	FALSE	FALSE	FALSE	FALSE	FALSE	FALSE	FALSE	FALSE	FALSE	FALSE	FALSE	FALSE	FALSE	FALSE	FALSE	FALSE	FALSE	FALSE	FALSE	FALSE	FALSE	FALSE	FALSE	0.125783	-0.00489684	-0.161379	-0.0229179	0.0602318	-0.256201	0.142479	0.108612	-0.249263	0.0127832	-0.101381	-0.0832474	-0.0948648	-0.153935	-0.0864921	-0.104946	-0.148088	0.1137	-0.165548	-0.144699	-0.223917	0.0384362	-0.0553345	0.013509	-0.101753	0.0111081
FALSE	FALSE	FALSE	FALSE	FALSE	FALSE	FALSE	FALSE	FALSE	FALSE	FALSE	FALSE	FALSE	FALSE	FALSE	FALSE	FALSE	FALSE	FALSE	FALSE	FALSE	FALSE	FALSE	FALSE	0.136585	-0.513895	0.180148	-0.314446	-0.634222	-0.0618422	0.447103	0.110075	0.0352243	0.287118	-0.169925	-0.0691522	-0.760455	-0.579277	-0.229196	-0.572287	-0.709732	-0.32072	-0.438601	-0.528271	-0.314407	-0.123937	-0.650213	-0.235359	-0.632249	-0.590722
FALSE	FALSE	FALSE	FALSE	FALSE	FALSE	FALSE	FALSE	FALSE	FALSE	FALSE	FALSE	FALSE	FALSE	FALSE	FALSE	FALSE	FALSE	FALSE	FALSE	FALSE	FALSE	FALSE	FALSE	-1.39312	0.331699	-0.452037	-0.511547	0.510683	0.0469799	-1.43323	0.257925	-0.0174944	-0.354151	-0.000144262	0.332662	-0.194724	-0.0265876	-0.0901117	0.254231	-0.147567	-0.0103233	0.0265876	-0.298541	0.183802	0.424062	-0.167743	0.415634	-0.418716	0.150929
FALSE	FALSE	FALSE	FALSE	FALSE	FALSE	FALSE	FALSE	FALSE	FALSE	FALSE	FALSE	FALSE	FALSE	FALSE	FALSE	FALSE	FALSE	FALSE	FALSE	FALSE	FALSE	FALSE	FALSE	-0.167491	-0.146525	-0.0293672	-0.231752	-0.00705194	-0.168107	0.263034	-0.229957	0.177245	-0.087902	0.130997	-0.139731	0.0361868	0.16154	0.0852887	0.0117819	-0.136979	-0.354759	0.0905825	-0.234133	-0.133958	0.216238	-0.224534	8.65643e-05	0.211386	-0.23217
FALSE	FALSE	FALSE	FALSE	FALSE	FALSE	FALSE	FALSE	FALSE	FALSE	FALSE	FALSE	FALSE	FALSE	FALSE	FALSE	FALSE	FALSE	FALSE	FALSE	FALSE	FALSE	FALSE	FALSE	0.263756	-0.00633393	0.131853	0.133037	0.000981366	0.0708015	0.190425	-0.172744	0.0161326	0.0713508	-0.191184	-0.111833	-0.0115007	-0.0919367	0.127633	-0.169096	-0.201383	0.0112094	0.0110662	-0.115566	-0.00144197	0.0890913	-0.0880059	0.141032	-0.0084065	0.0670922
FALSE	FALSE	FALSE	FALSE	FALSE	FALSE	FALSE	FALSE	FALSE	FALSE	FALSE	FALSE	FALSE	FALSE	FALSE	FALSE	FALSE	FALSE	FALSE	FALSE	FALSE	FALSE	FALSE	FALSE	-0.110667	0.0204575	0.201006	0.0433445	0.0237684	0.0514417	0.3639	0.0400815	-0.0526941	0.813196	0.730009	0.443988	0.50457	0.207078	0.52296	0.0702519	-0.0714881	0.111966	0.0890913	-0.384934	-0.250234	-0.485539	-0.778124	-0.413052	-0.105039	0.143198
FALSE	FALSE	FALSE	FALSE	FALSE	FALSE	FALSE	FALSE	FALSE	FALSE	FALSE	FALSE	FALSE	FALSE	FALSE	FALSE	FALSE	FALSE	FALSE	FALSE	FALSE	FALSE	FALSE	FALSE	-0.0958975	-0.0427844	0.0623981	-0.024678	0.00524651	0.032383	-0.0310467	-0.0885487	0.00618799	0.0816123	-0.130799	0.0789598	-0.178437	-0.0875986	0.141694	-0.173108	-0.0992279	-0.0306782	-0.130286	-0.134352	0.134889	0.0340748	-0.0500489	0.094834	-0.118586	0.0360968
FALSE	FALSE	FALSE	FALSE	FALSE	FALSE	FALSE	FALSE	FALSE	FALSE	FALSE	FALSE	FALSE	FALSE	FALSE	FALSE	FALSE	FALSE	FALSE	FALSE	FALSE	FALSE	FALSE	FALSE	0.106482	-0.138683	-0.00153007	0.065848	-0.15562	0.222186	0.227495	-0.0662614	-0.103263	0.0862403	-0.233643	-0.118493	-0.296403	-0.0183493	0.0954519	-0.118288	0.216133	-0.112896	0.177982	0.22016	0.359509	0.195222	0.226459	0.29901	0.0650208	0.120796
FALSE	FALSE	FALSE	FALSE	FALSE	FALSE	FALSE	FALSE	FALSE	FALSE	FALSE	FALSE	FALSE	FALSE	FALSE	FALSE	FALSE	FALSE	FALSE	FALSE	FALSE	FALSE	FALSE	FALSE	-0.220665	0.126959	-0.00898707	-0.313405	0.724683	-0.135301	-0.195649	-0.0291348	-0.316609	-0.12915	0.125054	-0.47415	0.0172093	0.0551266	-0.118288	-0.136506	-0.00762609	0.132116	0.245374	-0.0201999	-0.136323	0.130272	-0.10742	0.308073	-0.195335	-0.586212
FALSE	FALSE	FALSE	FALSE	FALSE	FALSE	FALSE	FALSE	FALSE	FALSE	FALSE	FALSE	FALSE	FALSE	FALSE	FALSE	FALSE	FALSE	FALSE	FALSE	FALSE	FALSE	FALSE	FALSE	-0.175354	0.0992935	-0.0170083	-0.0583077	0.198477	0.298776	-0.117975	0.114738	0.0843032	0.0639171	-0.178237	0.20548	-0.441889	0.134255	-0.0407046	0.0962619	0.0896664	0.0706641	-0.167021	0.0604875	0.0649175	-0.0343671	-0.0684645	0.0489196	-0.0860479	0.00484114
FALSE	FALSE	FALSE	FALSE	FALSE	FALSE	FALSE	FALSE	FALSE	FALSE	FALSE	FALSE	FALSE	FALSE	FALSE	FALSE	FALSE	FALSE	FALSE	FALSE	FALSE	FALSE	FALSE	FALSE	0.0517201	-0.124725	0.0773797	-0.0297795	-0.033793	0.117695	0.128029	-0.0846086	-0.0187766	-0.0168039	-0.0681893	-0.0681893	-0.0670166	-0.197111	-0.073454	-0.0263079	-0.0923428	0.135141	0.0404015	-0.170181	0.0551116	0.14496	-0.0119249	0.0877947	-0.0148056	-0.0965317
FALSE	FALSE	FALSE	FALSE	FALSE	FALSE	FALSE	FALSE	FALSE	FALSE	FALSE	FALSE	FALSE	FALSE	FALSE	FALSE	FALSE	FALSE	FALSE	FALSE	FALSE	FALSE	FALSE	FALSE	0.0792928	-0.172872	0.0380147	-0.0907876	-0.138552	0.0753273	0.0071955	-0.158208	-0.132774	0.0339339	-0.120485	-0.14496	0.154324	-0.236584	0.171591	-0.0243845	-0.1956	-0.0969772	0.0723116	-0.0633649	-0.0122111	0.226139	-0.0677764	-0.113167	0.203389	-0.295135
FALSE	FALSE	FALSE	FALSE	FALSE	FALSE	FALSE	FALSE	FALSE	FALSE	FALSE	FALSE	FALSE	FALSE	FALSE	FALSE	FALSE	FALSE	FALSE	FALSE	FALSE	FALSE	FALSE	FALSE	NA	-0.0825664	-0.23438	0.0226164	-0.0859685	-0.0398294	NA	0.0338649	-0.285461	0.0203422	-0.110096	-0.173895	0.0107798	-0.0911243	-0.0851753	-0.128204	0.101645	0.119157	0.0710762	0.0547819	0.124047	0.0836559	0.123827	-0.28759	0.102994	-0.135009
FALSE	FALSE	FALSE	FALSE	FALSE	FALSE	FALSE	FALSE	FALSE	FALSE	FALSE	FALSE	FALSE	FALSE	FALSE	FALSE	FALSE	FALSE	FALSE	FALSE	FALSE	FALSE	FALSE	FALSE	0.0955869	-0.223052	0.113567	-0.0902039	-0.158596	0.111566	0.207768	-0.128029	0.208828	-0.0347957	-0.388355	-0.0745054	-0.139474	-0.0517201	-0.688869	-0.337904	-0.0919367	0.0607392	0.0292762	-0.0780633	-0.396927	-0.018162	-0.0560285	0.213504	0.0387171	-0.161565
FALSE	FALSE	FALSE	FALSE	FALSE	FALSE	FALSE	FALSE	FALSE	FALSE	FALSE	FALSE	FALSE	FALSE	FALSE	FALSE	FALSE	FALSE	FALSE	FALSE	FALSE	FALSE	FALSE	FALSE	-0.220412	NA	NA	-0.0115153	-0.0753273	0.193961	-0.0995872	NA	NA	-0.200614	-0.145221	-0.0626744	-0.26557	NA	NA	NA	0.0376953	NA	-0.114472	NA	NA	NA	0.176088	NA	-0.0708453	NA
FALSE	FALSE	FALSE	FALSE	FALSE	FALSE	FALSE	FALSE	FALSE	FALSE	FALSE	FALSE	FALSE	FALSE	FALSE	FALSE	FALSE	FALSE	FALSE	FALSE	FALSE	FALSE	FALSE	FALSE	-0.0622338	-0.0227584	0.0359054	-0.0295144	-0.0820213	-0.0326248	0.0760117	-0.0954519	-0.0408223	-0.00137121	-0.146134	-0.0346383	-0.0395773	-0.201383	0.0980152	-0.0937251	-0.0619835	0.0119249	-0.0500095	-0.115433	0.114316	0.100036	-0.0947766	-0.0582472	0.0528332	-0.081476
FALSE	FALSE	FALSE	FALSE	FALSE	FALSE	FALSE	FALSE	FALSE	FALSE	FALSE	FALSE	FALSE	FALSE	FALSE	FALSE	FALSE	FALSE	FALSE	FALSE	FALSE	FALSE	FALSE	FALSE	-0.25367	0.0379915	-0.162719	-2.25319	1.88843	0.113567	0.767231	-0.0728604	1.11741	-1.92292	0.0396366	1.82761	-1.45843	1.47221	-0.498036	-1.31908	2.6905	NA	-1.33953	-1.039	2.24141	-1.33635	-1.14685	NA	-2.18672	1.66557
FALSE	FALSE	FALSE	FALSE	FALSE	FALSE	FALSE	FALSE	FALSE	FALSE	FALSE	FALSE	FALSE	FALSE	FALSE	FALSE	FALSE	FALSE	FALSE	FALSE	FALSE	FALSE	FALSE	FALSE	-0.206712	0.394316	-0.123858	0.10742	0.139697	0.0429244	-0.137807	0.289475	-0.0508847	0.00920383	0.149761	0.196244	-0.0247514	0.107663	-0.00526099	-0.0543773	-0.0395596	0.063641	0.0655723	0.154458	0.152789	-0.197765	0.0303098	0.226898	-0.0748057	0.0374436
FALSE	FALSE	FALSE	FALSE	FALSE	FALSE	FALSE	FALSE	FALSE	FALSE	FALSE	FALSE	FALSE	FALSE	FALSE	FALSE	FALSE	FALSE	FALSE	FALSE	FALSE	FALSE	FALSE	FALSE	-1.0457	-0.14091	NA	NA	0.520231	0.849119	-0.130792	0.455594	NA	NA	0.448587	0.526826	-0.318344	NA	-0.409796	-0.538471	NA	NA	-0.329722	NA	0.113785	-0.509615	NA	NA	0.454597	NA
FALSE	FALSE	FALSE	FALSE	FALSE	FALSE	FALSE	FALSE	FALSE	FALSE	FALSE	FALSE	FALSE	FALSE	FALSE	FALSE	FALSE	FALSE	FALSE	FALSE	FALSE	FALSE	FALSE	TRUE	0.0683269	-0.0508847	NA	NA	-0.803227	NA	0.312665	-0.156008	NA	NA	-0.742179	NA	NA	0.564777	0.242084	0.726046	0.672635	-0.0173732	NA	1.16812	0.350191	0.471552	0.715865	0.587403	NA	0.570743
FALSE	FALSE	FALSE	FALSE	FALSE	FALSE	FALSE	FALSE	FALSE	FALSE	FALSE	FALSE	FALSE	FALSE	FALSE	FALSE	FALSE	FALSE	FALSE	FALSE	FALSE	FALSE	FALSE	FALSE	-0.0986755	0.184834	0.17594	0.0391384	1.03946	0.346078	1.51864	-0.227371	0.296049	0.119024	0.679365	-0.0729976	-0.177311	0.448036	-0.694882	-0.0919403	-0.171719	-0.194212	-0.184802	-0.391328	-0.0844725	-0.0861245	-0.412402	-0.376846	0.27262	0.184671
FALSE	FALSE	FALSE	FALSE	FALSE	FALSE	FALSE	FALSE	FALSE	FALSE	FALSE	FALSE	FALSE	FALSE	FALSE	FALSE	FALSE	FALSE	FALSE	FALSE	FALSE	FALSE	FALSE	FALSE	0.0676387	0.190964	-0.113489	-0.124236	0.00919032	-0.239055	-0.446718	-0.103531	-0.0982848	0.047678	0.00910321	0.118382	-0.11602	0.133511	-0.139125	0.117163	0.321856	0.0174944	0.00518438	0.296651	0.161895	0.0394192	0.217273	0.221758	-0.465221	-0.178619
FALSE	FALSE	FALSE	TRUE	FALSE	FALSE	FALSE	FALSE	FALSE	FALSE	FALSE	FALSE	FALSE	FALSE	TRUE	FALSE	FALSE	FALSE	FALSE	FALSE	FALSE	TRUE	FALSE	TRUE	NA	NA	NA	-0.252776	-0.877273	NA	NA	NA	NA	1.28629	1.36658	NA	NA	NA	-0.0601867	0.879314	NA	NA	NA	NA	0.424726	0.336283	NA	NA	NA	NA
FALSE	FALSE	FALSE	FALSE	FALSE	FALSE	FALSE	FALSE	FALSE	FALSE	FALSE	FALSE	FALSE	FALSE	FALSE	FALSE	FALSE	FALSE	FALSE	FALSE	FALSE	FALSE	FALSE	FALSE	0.00460925	-0.145351	0.00604663	-0.0648118	-0.326882	0.227002	-0.181117	-0.0487942	-0.185993	0.841893	0.881268	0.657377	0.231924	-0.218967	0.363003	0.0589399	-0.031254	NA	0.0923428	0.168139	0.34738	-0.0407046	-0.0284277	NA	-0.0734236	-0.485118
FALSE	FALSE	FALSE	FALSE	FALSE	FALSE	FALSE	FALSE	FALSE	FALSE	FALSE	FALSE	FALSE	FALSE	FALSE	FALSE	FALSE	FALSE	FALSE	FALSE	FALSE	FALSE	FALSE	FALSE	NA	-0.51339	NA	-0.0502634	0.249445	NA	NA	-0.120352	NA	0.288299	-0.0713508	NA	0.440952	-0.728922	NA	0.0568609	0.324401	0.249991	-0.0565662	-0.506297	NA	0.0881416	0.144632	-0.452912	NA	NA
FALSE	FALSE	FALSE	FALSE	FALSE	FALSE	FALSE	TRUE	FALSE	FALSE	FALSE	FALSE	FALSE	FALSE	FALSE	FALSE	FALSE	FALSE	FALSE	FALSE	FALSE	FALSE	FALSE	FALSE	NA	NA	0.596649	0.933346	-0.466549	0.209141	NA	NA	-0.720804	0.490057	0.259651	-0.370834	NA	NA	-0.164658	1.29901	0.0297353	0.257252	NA	NA	-1.57041	1.82334	1.63022	0.572587	0.727616	NA
FALSE	FALSE	FALSE	FALSE	FALSE	FALSE	FALSE	FALSE	FALSE	FALSE	FALSE	FALSE	FALSE	FALSE	FALSE	FALSE	FALSE	FALSE	FALSE	FALSE	FALSE	FALSE	FALSE	FALSE	-0.21419	-0.157561	0.21661	0.0622599	-0.106348	0.149389	0.0149265	-0.0621217	-0.0951818	0.209765	0.102001	-0.219463	-0.0197114	-0.123136	-0.263819	0.0328061	-0.306729	-0.12584	0.386811	-0.124857	-0.0843364	0.0889557	-0.121413	-0.855591	0.356031	0.152388
FALSE	FALSE	FALSE	FALSE	FALSE	FALSE	FALSE	FALSE	FALSE	FALSE	FALSE	FALSE	FALSE	FALSE	FALSE	FALSE	FALSE	FALSE	FALSE	FALSE	FALSE	FALSE	FALSE	FALSE	0.677892	-0.297133	-0.0373992	NA	-0.110497	NA	-0.685454	0.25627	-0.977317	NA	0.307234	NA	0.655443	-0.247077	-0.59955	0.853277	-0.251689	-0.693318	0.00877371	-0.35095	-1.32054	1.21313	0.803871	0.234805	0.786011	-0.369829
FALSE	FALSE	FALSE	FALSE	FALSE	FALSE	FALSE	FALSE	TRUE	FALSE	FALSE	FALSE	FALSE	FALSE	FALSE	FALSE	TRUE	FALSE	FALSE	FALSE	FALSE	FALSE	FALSE	FALSE	0.662844	1.00179	0.730575	0.591775	-0.359971	0.238909	-0.124755	0.887954	0.292034	0.347099	0.0747601	-0.372506	0.691713	0.334698	0.305912	0.399991	-0.126312	1.25641	0.388245	0.243899	-0.361881	0.900722	0.998356	0.839544	1.48409	0.702773
FALSE	FALSE	FALSE	FALSE	FALSE	FALSE	FALSE	FALSE	FALSE	FALSE	FALSE	FALSE	FALSE	FALSE	FALSE	FALSE	FALSE	FALSE	FALSE	FALSE	FALSE	FALSE	FALSE	FALSE	-0.0753072	0.396783	-0.192744	-0.0353574	0.492708	-0.180855	-0.566549	0.342525	-0.111165	-0.579297	0.236639	-0.14991	0.211884	0.648598	0.0568609	0.234379	0.782471	0.18916	-0.120984	0.717406	0.105799	-0.522509	0.765744	0.24139	-0.05288	0.397277
FALSE	FALSE	FALSE	FALSE	FALSE	FALSE	FALSE	FALSE	FALSE	FALSE	FALSE	FALSE	FALSE	FALSE	FALSE	FALSE	FALSE	FALSE	FALSE	FALSE	FALSE	FALSE	FALSE	FALSE	0.86259	0.304558	-0.344831	0.0133551	0.18618	0.00417776	-0.2227	0.0582326	-0.0257376	-0.397657	-0.126709	-0.134484	0.282618	0.387751	0.47228	0.405012	1.30087	0.738638	-0.00988741	0.523629	0.624265	-0.383793	0.568709	0.469789	0.0177794	0.183687
FALSE	FALSE	FALSE	FALSE	FALSE	FALSE	FALSE	FALSE	FALSE	FALSE	FALSE	FALSE	FALSE	FALSE	FALSE	FALSE	FALSE	FALSE	FALSE	FALSE	FALSE	FALSE	FALSE	FALSE	0.346985	0.0409866	-0.503998	0.234256	0.0434972	-0.56009	-0.552537	-0.1133	0.0633639	-0.328236	-0.0344975	-0.2949	0.283092	0.915691	0.0784732	-0.0350617	0.607045	0.337882	0.119954	0.648914	0.28044	-0.603512	0.670957	0.129529	-0.308144	-0.224658
FALSE	FALSE	FALSE	FALSE	FALSE	FALSE	FALSE	FALSE	FALSE	FALSE	FALSE	FALSE	FALSE	FALSE	FALSE	FALSE	FALSE	FALSE	FALSE	FALSE	FALSE	FALSE	FALSE	FALSE	0.414027	-0.133169	-0.110122	0.383055	-0.068602	-0.127258	-0.407708	-0.0500489	-0.586789	0.174662	0.0573616	-0.393746	0.274888	-0.353097	-0.0803167	0.447632	-0.332393	-0.195798	-0.0180597	-0.288063	-0.610606	0.865206	0.483985	0.389772	-0.0263373	-0.305562
FALSE	FALSE	FALSE	FALSE	FALSE	FALSE	FALSE	FALSE	FALSE	FALSE	FALSE	FALSE	FALSE	FALSE	FALSE	FALSE	FALSE	FALSE	FALSE	FALSE	FALSE	FALSE	FALSE	FALSE	0.284396	-0.144046	-0.186672	0.35321	-0.0453032	-0.0872582	-0.2843	-0.00877371	-0.46048	0.0657102	0.0443003	-0.269273	0.197236	-0.23842	-0.0451188	-0.108487	-0.495286	-0.133765	-0.193519	-0.23585	-0.270589	0.463727	0.400301	0.249925	0.28155	-0.302641
FALSE	FALSE	FALSE	FALSE	FALSE	FALSE	FALSE	FALSE	FALSE	FALSE	FALSE	FALSE	FALSE	FALSE	FALSE	FALSE	FALSE	FALSE	FALSE	FALSE	FALSE	FALSE	FALSE	FALSE	0.156914	0.00742007	0.541019	0.140517	0.0666238	0.32964	-0.0709211	0.0495167	-0.0243197	0.482745	-0.145482	0.0413132	-0.205713	-0.757621	0.042084	-0.222178	-0.629846	-0.203552	-0.350173	-0.865206	0.0601416	0.136716	-0.130272	0.149809	-0.0569113	0.00501486
FALSE	FALSE	FALSE	FALSE	FALSE	FALSE	FALSE	FALSE	FALSE	FALSE	FALSE	FALSE	FALSE	FALSE	FALSE	FALSE	FALSE	FALSE	FALSE	FALSE	FALSE	FALSE	FALSE	FALSE	0.0356239	0.0597656	0.326192	0.0378742	-0.230572	0.15004	0.29537	0.273221	0.1849	0.0683269	-0.376624	0.165645	0.119821	-0.0705267	NA	NA	NA	NA	-0.0336138	-0.161436	NA	NA	NA	NA	0.780646	-0.493647
FALSE	FALSE	FALSE	FALSE	FALSE	FALSE	FALSE	FALSE	FALSE	FALSE	FALSE	FALSE	FALSE	FALSE	FALSE	FALSE	FALSE	FALSE	FALSE	FALSE	FALSE	FALSE	FALSE	FALSE	-0.165192	-0.503145	-0.26029	-0.00704309	-0.180657	0.0339339	-0.424068	0.037488	-0.20201	0.0391384	-0.170822	-0.00446544	0.162597	-0.368601	0.0542233	0.105812	-0.10541	-0.0988454	-0.110028	-0.292664	0.0269692	0.131194	-0.078883	-0.3122	0.0821576	-0.101919
FALSE	FALSE	FALSE	FALSE	FALSE	FALSE	FALSE	FALSE	FALSE	FALSE	FALSE	FALSE	FALSE	FALSE	FALSE	FALSE	FALSE	FALSE	FALSE	FALSE	FALSE	FALSE	FALSE	FALSE	-0.109063	-0.282262	-0.0130576	-0.258701	-0.0346383	0.0344975	-0.11738	-0.258217	-0.0143553	-0.0470999	-0.179511	-0.0201999	-0.0599912	-0.170951	0.117828	-0.169696	-0.290306	-0.131155	-0.146707	-0.300065	-0.0216219	-0.0283222	-0.262313	-0.0740944	-0.163365	-0.0842004
FALSE	FALSE	FALSE	FALSE	FALSE	FALSE	FALSE	FALSE	FALSE	FALSE	FALSE	FALSE	FALSE	FALSE	FALSE	FALSE	FALSE	FALSE	FALSE	FALSE	FALSE	FALSE	FALSE	FALSE	-0.0609992	0.0670469	0.065848	0.0703893	-0.210763	0.015783	-0.165402	-0.0214797	0.343257	0.0908534	-0.202762	-0.0483757	-0.0361264	0.146499	0.107018	-0.299685	-0.205768	-0.137029	-0.171807	0.0774215	0.363587	-0.429226	-0.364124	-0.0809305	0.25084	0.0298237
FALSE	FALSE	FALSE	FALSE	FALSE	FALSE	FALSE	FALSE	FALSE	FALSE	FALSE	FALSE	FALSE	FALSE	FALSE	FALSE	FALSE	FALSE	FALSE	FALSE	FALSE	FALSE	FALSE	FALSE	NA	NA	0.117695	-0.0705726	-0.123799	0.225892	NA	NA	-0.00604663	0.0289934	-0.250598	0.0502036	-0.159283	-0.362105	0.15082	NA	-0.086512	-0.0848845	-0.0610744	-0.33754	0.0943718	NA	-0.619366	-0.246712	-0.185819	-0.16543
FALSE	FALSE	FALSE	FALSE	FALSE	FALSE	FALSE	FALSE	FALSE	FALSE	FALSE	FALSE	FALSE	FALSE	FALSE	FALSE	FALSE	FALSE	FALSE	FALSE	FALSE	FALSE	FALSE	FALSE	0.198871	-0.133037	0.0632268	0.408494	0.0109482	0.0302654	-0.687335	-0.182311	-0.347779	0.381505	-0.207393	-0.197991	-0.054647	-0.00834346	0.0153548	0.082975	-0.277271	-0.296828	-0.297307	-0.0982848	-0.522558	0.710349	0.711393	-0.00604663	0.270708	-0.13606
FALSE	FALSE	FALSE	FALSE	FALSE	FALSE	FALSE	FALSE	FALSE	FALSE	FALSE	FALSE	FALSE	FALSE	FALSE	FALSE	FALSE	FALSE	FALSE	FALSE	FALSE	FALSE	FALSE	FALSE	0.612871	-0.130008	-0.180136	0.586693	-0.0368901	-0.154297	-0.726663	-0.315682	-0.824809	0.138159	0.0767215	-0.820077	0.45586	-0.363227	0.0117819	0.407951	-0.484705	-0.214207	-0.0873501	-0.11023	-0.822852	0.951066	0.881747	0.231684	0.816149	-0.310573
FALSE	FALSE	FALSE	FALSE	FALSE	FALSE	FALSE	FALSE	FALSE	FALSE	FALSE	FALSE	FALSE	FALSE	FALSE	FALSE	FALSE	FALSE	FALSE	FALSE	FALSE	FALSE	FALSE	FALSE	0.0371713	-0.152378	NA	0.257131	NA	-0.149681	0.469469	0.586753	NA	0.207268	NA	0.143468	NA	-0.217107	-0.884354	-0.586471	-0.875937	-0.788938	NA	0.153543	-0.525067	-0.453103	-0.705314	-0.837378	-0.259185	-0.403595
FALSE	FALSE	FALSE	FALSE	FALSE	FALSE	FALSE	FALSE	FALSE	FALSE	FALSE	FALSE	FALSE	FALSE	FALSE	FALSE	FALSE	FALSE	FALSE	FALSE	FALSE	FALSE	FALSE	FALSE	NA	0.154891	NA	-0.139458	NA	NA	NA	0.0520571	NA	0.436055	NA	NA	0.750349	0.221085	0.583327	0.624803	NA	NA	0.27739	-0.0206267	0.162541	-0.096792	NA	NA	NA	0.198444
FALSE	FALSE	FALSE	FALSE	FALSE	FALSE	FALSE	FALSE	FALSE	FALSE	FALSE	FALSE	FALSE	FALSE	FALSE	FALSE	FALSE	FALSE	FALSE	FALSE	FALSE	FALSE	FALSE	FALSE	0.392098	0.423178	0.273337	0.596172	0.474974	0.333195	0.429964	0.693831	0.647716	0.397255	0.651949	0.592419	0.352307	0.441243	-0.0620681	-0.172587	-0.142087	-0.0708453	-0.288717	-0.187894	-0.461948	0.090718	0.149217	0.14011	0.486766	0.39798
FALSE	FALSE	FALSE	FALSE	FALSE	FALSE	FALSE	FALSE	FALSE	FALSE	FALSE	FALSE	FALSE	FALSE	FALSE	FALSE	FALSE	FALSE	FALSE	FALSE	FALSE	FALSE	FALSE	FALSE	0.024887	0.108285	-0.0543923	0.164271	0.000779266	-0.175729	-0.0288814	0.0621434	-0.023894	-0.0356088	0.0472937	-0.0213376	0.00619029	0.133416	-0.00319188	-0.0297353	0.017052	-0.13695	-0.139617	-0.0261627	-0.0231844	-0.0578872	0.114145	-0.0126402	0.0146409	0.139967
FALSE	FALSE	FALSE	FALSE	FALSE	FALSE	FALSE	FALSE	FALSE	FALSE	FALSE	FALSE	FALSE	FALSE	FALSE	FALSE	FALSE	FALSE	FALSE	FALSE	FALSE	FALSE	FALSE	FALSE	-0.0639369	-0.0244615	-0.401844	-0.00929196	0.118241	-0.63198	-0.0648873	-0.0194884	0.0136255	0.0681893	0.239157	-0.147828	-0.324527	-0.286999	-0.288787	-0.154233	-0.031254	-0.375871	-0.265483	-0.0893626	-0.123666	-0.0722097	0.0310614	-0.135798	-0.456484	-0.52717
FALSE	FALSE	FALSE	FALSE	TRUE	TRUE	TRUE	TRUE	FALSE	FALSE	FALSE	FALSE	FALSE	FALSE	FALSE	FALSE	FALSE	FALSE	FALSE	FALSE	TRUE	FALSE	FALSE	FALSE	NA	NA	NA	0.812704	NA	NA	NA	NA	NA	0.0939658	NA	NA	NA	-1.07128	-1.29754	-0.820667	-1.3794	NA	NA	-1.32216	-0.95293	-1.07385	-1.19472	NA	-0.814235	-0.514299
FALSE	FALSE	FALSE	FALSE	FALSE	FALSE	FALSE	FALSE	FALSE	FALSE	FALSE	FALSE	FALSE	FALSE	FALSE	FALSE	FALSE	FALSE	FALSE	FALSE	FALSE	FALSE	FALSE	FALSE	-0.0723462	-0.172488	-0.4237	0.0278618	-0.311736	0.051024	-0.167718	0.062279	0.256166	0.504875	0.0736817	0.338524	-0.540505	-0.235605	-0.306002	-0.0531793	-0.0434845	-0.299418	-0.260066	-0.0747794	0.360268	-0.219707	-0.368154	-0.388245	0.131589	-0.537743
FALSE	FALSE	FALSE	FALSE	FALSE	FALSE	FALSE	FALSE	FALSE	FALSE	FALSE	FALSE	FALSE	FALSE	FALSE	FALSE	FALSE	FALSE	FALSE	FALSE	FALSE	FALSE	FALSE	FALSE	0.0103502	-0.225275	0.0768327	-0.572694	-0.213627	-0.167393	-0.255529	-0.498047	-0.307079	-0.0681657	-0.609282	-0.0611541	-0.000735962	-0.1145	-0.178192	NA	-0.623867	0.0625362	-0.122711	-1.00144	-0.56306	NA	-0.481299	-0.451963	-0.0329938	0.0170958
FALSE	FALSE	FALSE	FALSE	FALSE	FALSE	FALSE	FALSE	FALSE	FALSE	FALSE	FALSE	FALSE	FALSE	FALSE	FALSE	FALSE	FALSE	FALSE	FALSE	FALSE	FALSE	FALSE	FALSE	0.243303	-0.0396999	0.0797024	NA	NA	NA	-0.134303	0.0160743	-0.208767	NA	NA	NA	-0.0204721	-0.452068	-0.705594	-0.13787	-0.561595	-0.172701	-0.108379	-0.520246	-0.292782	-0.369911	-0.817869	-0.479231	-0.219371	-0.128161
FALSE	FALSE	FALSE	FALSE	FALSE	FALSE	FALSE	FALSE	FALSE	FALSE	FALSE	FALSE	FALSE	FALSE	FALSE	FALSE	FALSE	FALSE	FALSE	FALSE	FALSE	FALSE	FALSE	FALSE	0.559541	-0.209391	-0.112132	0.440102	0.258632	0.129217	0.0514417	-0.29725	-0.475707	0.212632	0.101861	-0.413702	NA	-0.245374	0.246226	NA	0.0157242	0.329525	NA	-0.298424	-0.393965	NA	0.599396	-0.336512	0.872711	-0.103397
FALSE	FALSE	FALSE	FALSE	FALSE	FALSE	FALSE	FALSE	FALSE	FALSE	FALSE	FALSE	FALSE	FALSE	FALSE	FALSE	FALSE	FALSE	FALSE	FALSE	FALSE	FALSE	FALSE	FALSE	-0.0137711	-0.228726	0.0712135	-0.276642	-0.164529	-0.200399	0.349592	-0.300417	-0.100305	0.141956	-0.205017	-0.123269	-0.177555	-0.688404	-0.0885615	-0.477301	-0.219958	-0.291574	-0.380521	-0.196481	-0.847837	-0.520583	-0.743213	-0.947778	0.0350608	-0.063779
FALSE	FALSE	FALSE	FALSE	FALSE	FALSE	FALSE	FALSE	FALSE	FALSE	FALSE	FALSE	FALSE	FALSE	FALSE	FALSE	FALSE	FALSE	FALSE	FALSE	FALSE	FALSE	FALSE	FALSE	0.00977712	-0.212632	0.0306892	-0.191821	-0.0768327	0.32964	0.382833	-0.293135	0.0296617	-0.0354609	-0.387473	-0.14483	-0.289245	-0.263515	-0.243267	-0.569608	-0.807272	-0.529552	-0.359064	-0.843582	-0.532167	-0.437252	-0.849038	-0.333996	-0.190009	-0.122076
FALSE	FALSE	FALSE	FALSE	FALSE	FALSE	FALSE	FALSE	FALSE	FALSE	FALSE	FALSE	FALSE	FALSE	FALSE	FALSE	FALSE	FALSE	FALSE	FALSE	FALSE	FALSE	FALSE	FALSE	0.0993625	-0.343692	0.515612	-0.172409	-0.248049	0.278698	0.185993	-0.263275	0.25777	0.2529	-0.22404	-0.00345832	-0.302653	-0.223423	0.0825664	-0.545614	-0.49968	-0.0999582	-0.105908	-0.614663	-0.342669	-0.26453	-0.531269	-0.132906	0.000576963	-0.216238
FALSE	FALSE	FALSE	FALSE	FALSE	FALSE	FALSE	FALSE	FALSE	FALSE	FALSE	FALSE	FALSE	FALSE	FALSE	FALSE	FALSE	FALSE	FALSE	FALSE	FALSE	FALSE	FALSE	FALSE	-0.370284	-0.064469	0.19497	-0.681724	-0.376957	0.0878701	-0.0453123	-0.435415	-0.0130692	-0.160976	-0.29901	0.331028	-0.278496	-0.435095	0.00977712	-0.778605	-0.698841	-0.371105	-0.253429	-0.963696	-0.283922	0.102053	-0.331132	0.373495	-0.432493	-0.0408223
FALSE	FALSE	FALSE	FALSE	FALSE	FALSE	FALSE	FALSE	FALSE	FALSE	FALSE	FALSE	FALSE	FALSE	FALSE	FALSE	FALSE	FALSE	FALSE	FALSE	FALSE	TRUE	TRUE	TRUE	0.387363	0.252449	0.491494	0.13829	0.150241	0.290778	0.00733905	-0.144046	0.132768	0.0617071	0.164674	0.246207	0.267236	0.308269	0.45249	0.773996	0.958841	0.905736	0.886979	0.891964	0.111913	0.442227	0.668295	0.494759	0.146786	-0.115699
FALSE	FALSE	FALSE	FALSE	FALSE	FALSE	FALSE	FALSE	FALSE	FALSE	FALSE	FALSE	FALSE	FALSE	FALSE	FALSE	FALSE	FALSE	FALSE	FALSE	FALSE	FALSE	FALSE	FALSE	NA	0.413423	0.0142124	-0.431734	0.0204136	-0.258926	NA	-0.752834	0.0361856	-0.130634	0.0952809	0.123921	0.328492	-0.123534	-0.127368	0.100843	NA	0.670387	0.216486	0.596165	-0.215368	-0.0900042	NA	0.33448	NA	0.267774
FALSE	FALSE	FALSE	FALSE	FALSE	FALSE	FALSE	FALSE	FALSE	FALSE	FALSE	FALSE	FALSE	FALSE	FALSE	FALSE	FALSE	FALSE	FALSE	FALSE	FALSE	FALSE	FALSE	FALSE	-0.0551416	0.146851	-0.120812	0.0603241	0.136981	0.0721744	-0.0650533	0.108114	0.421863	0.0322419	0.240827	0.180168	-0.256769	0.282719	-0.3138	-0.170735	-0.0346383	-0.181886	-0.19588	0.0046385	0.0464889	-0.384584	-0.329296	-0.224781	-0.17397	-0.277033
FALSE	FALSE	FALSE	FALSE	FALSE	FALSE	FALSE	FALSE	FALSE	FALSE	FALSE	FALSE	FALSE	FALSE	FALSE	FALSE	FALSE	FALSE	FALSE	FALSE	FALSE	FALSE	FALSE	FALSE	0.69893	0.138092	0.385707	-0.027425	-0.250477	-0.124126	0.0931545	-0.471968	0.095435	0.175045	-0.1149	0.178698	NA	0.040037	0.261952	-0.33368	-0.773828	-0.416462	NA	-0.042084	-0.407298	0.317188	-0.0913952	-0.137635	0.916553	0.32027
FALSE	FALSE	FALSE	FALSE	FALSE	FALSE	FALSE	FALSE	FALSE	FALSE	FALSE	FALSE	FALSE	FALSE	FALSE	FALSE	FALSE	FALSE	FALSE	FALSE	FALSE	FALSE	FALSE	FALSE	-0.199106	0.0157388	0.102322	-0.767953	NA	-0.111695	-0.155454	-0.408277	0.0710271	-0.251968	NA	0.15592	-0.150929	-0.411752	0.24062	-0.603972	-0.690283	-0.22201	-0.100623	-0.811224	-0.179384	0.120219	-0.0754642	0.427809	-0.300768	NA
FALSE	FALSE	FALSE	FALSE	FALSE	FALSE	FALSE	FALSE	FALSE	FALSE	FALSE	FALSE	FALSE	FALSE	FALSE	FALSE	FALSE	FALSE	FALSE	FALSE	FALSE	FALSE	FALSE	FALSE	0.0746424	0.0116461	0.112767	0.263996	0.159476	0.0839282	0.170438	0.166227	0.252398	0.476019	0.364849	0.305004	0.0396999	0.126675	-0.0508461	0.439357	0.133448	0.0936954	0.148479	0.26176	0.31766	0.0353424	0.107166	0.0110936	-0.0569564	-0.718175
FALSE	FALSE	FALSE	FALSE	FALSE	FALSE	FALSE	FALSE	FALSE	FALSE	FALSE	FALSE	FALSE	FALSE	FALSE	FALSE	FALSE	FALSE	FALSE	FALSE	FALSE	FALSE	FALSE	FALSE	0.0766959	-0.118094	-0.243848	0.372952	0.24708	-0.000404011	0.0418037	0.29396	0.176283	0.284159	0.193882	-0.259062	0.0762854	0.161815	-0.188513	0.412727	0.440342	0.125254	0.226509	0.476277	0.314715	-0.152131	-0.0625362	-0.316957	-0.0503082	-0.377735
FALSE	FALSE	FALSE	FALSE	FALSE	FALSE	FALSE	FALSE	FALSE	FALSE	FALSE	FALSE	FALSE	FALSE	FALSE	FALSE	FALSE	FALSE	FALSE	FALSE	FALSE	FALSE	FALSE	FALSE	0.170694	-0.358959	0.0116388	0.156785	0.0342933	0.148348	-0.058518	-0.0556122	-0.29725	-0.0408234	-0.217107	-0.19333	0.15056	0.0652948	0.410667	0.327687	0.0788074	0.455123	0.510354	0.209578	0.255632	0.4728	0.240128	0.219388	0.190425	-0.0828388
FALSE	FALSE	FALSE	FALSE	FALSE	FALSE	FALSE	FALSE	FALSE	FALSE	FALSE	FALSE	FALSE	FALSE	FALSE	FALSE	FALSE	FALSE	FALSE	FALSE	FALSE	FALSE	FALSE	FALSE	-0.273116	0.760602	0.213254	0.519743	0.2502	-0.223593	0.237074	0.702726	0.000302998	0.132379	0.248331	-0.0703893	0.602552	0.595707	0.9568	0.99429	0.815732	0.942608	0.459537	0.651382	0.878799	0.0396999	-0.0160684	0.414903	0.0984196	0.485802
FALSE	FALSE	FALSE	FALSE	FALSE	FALSE	FALSE	FALSE	FALSE	FALSE	FALSE	FALSE	FALSE	FALSE	FALSE	FALSE	FALSE	FALSE	FALSE	FALSE	FALSE	FALSE	FALSE	FALSE	0.269632	0.0170374	0.0436245	0.428893	-0.0623981	0.0923428	-0.0998191	-0.00733905	-0.211884	0.115166	-0.0732718	-0.0687396	0.141302	-0.245617	-0.0515337	0.224781	0.0171542	0.283685	0.068602	0.084961	0.0250302	-0.0433931	-0.114367	-0.264236	0.598365	-0.292782
FALSE	FALSE	FALSE	FALSE	FALSE	FALSE	FALSE	FALSE	FALSE	FALSE	FALSE	FALSE	FALSE	FALSE	FALSE	FALSE	FALSE	FALSE	FALSE	FALSE	FALSE	FALSE	FALSE	FALSE	0.506297	0.161766	0.306146	0.481609	-0.0106366	0.233397	-0.457395	0.0881627	-0.113034	0.167872	0.025926	-0.416624	0.160533	0.0138003	0.348119	0.55817	0.381404	0.648742	0.19333	0.312527	-0.0332292	0.140255	0.247594	0.169371	0.480575	-0.289716
FALSE	FALSE	FALSE	FALSE	FALSE	FALSE	FALSE	FALSE	FALSE	FALSE	FALSE	FALSE	FALSE	FALSE	FALSE	FALSE	FALSE	FALSE	FALSE	FALSE	FALSE	FALSE	FALSE	FALSE	0.205893	0.0522216	-0.0229766	-0.0309435	0.100237	-0.014179	-0.085956	-0.142087	-0.0163537	-0.0810643	0.0600814	-0.0569996	0.192447	0.490618	0.3122	0.663937	0.968435	0.559247	0.495081	0.77727	0.587576	0.183074	0.40924	0.106125	0.280362	-0.113434
FALSE	FALSE	FALSE	FALSE	FALSE	TRUE	TRUE	TRUE	FALSE	FALSE	FALSE	FALSE	FALSE	FALSE	FALSE	FALSE	FALSE	FALSE	FALSE	FALSE	FALSE	TRUE	FALSE	TRUE	-0.151586	0.465161	-0.163446	0.0117819	0.0134507	-0.391456	-0.895127	0.155936	0.25257	-0.107663	0.372374	0.181019	0.470303	0.851495	0.79859	1.40229	2.10749	1.87173	0.983897	1.9966	1.85402	1.17677	1.8656	0.969367	0.474773	0.177898
FALSE	FALSE	FALSE	FALSE	FALSE	FALSE	FALSE	FALSE	FALSE	FALSE	FALSE	FALSE	FALSE	FALSE	FALSE	FALSE	FALSE	FALSE	FALSE	FALSE	FALSE	FALSE	FALSE	FALSE	NA	0.224402	0.503858	0.6291	0.208111	-0.0745778	NA	-0.0278618	0.162202	-0.103364	-0.41792	-0.341189	0.0603241	NA	0.0487942	0.390338	0.212183	0.0844725	-0.237439	NA	-0.447103	0.736735	0.581994	0.354059	0.431676	-0.316493
FALSE	FALSE	FALSE	FALSE	FALSE	FALSE	FALSE	FALSE	FALSE	FALSE	FALSE	FALSE	FALSE	FALSE	FALSE	FALSE	FALSE	FALSE	FALSE	FALSE	FALSE	FALSE	FALSE	FALSE	0.068602	0.114504	-0.15343	0.544881	-0.305329	0.0387171	-0.573209	0.26993	-0.542308	0.324811	0.0243258	-0.274411	0.352984	0.202207	0.115433	1.03654	0.817435	0.539829	0.745194	0.626914	0.236554	-0.284036	0.02975	-0.108892	0.386921	-0.133564
FALSE	FALSE	FALSE	FALSE	FALSE	FALSE	FALSE	FALSE	FALSE	FALSE	FALSE	FALSE	FALSE	FALSE	FALSE	FALSE	FALSE	FALSE	FALSE	FALSE	FALSE	FALSE	FALSE	TRUE	0.537942	0.0704665	0.386811	0.554343	-0.0295589	0.580435	0.160275	0.246515	-0.153416	-0.0243551	-0.171463	0.0308256	0.580724	-0.19232	0.279531	0.877037	0.0470254	0.679514	0.489543	0.377238	-0.107554	0.147958	-0.717824	-0.521151	0.479024	-0.394843
FALSE	FALSE	FALSE	FALSE	FALSE	FALSE	FALSE	FALSE	FALSE	FALSE	FALSE	FALSE	FALSE	FALSE	FALSE	FALSE	FALSE	FALSE	FALSE	FALSE	FALSE	FALSE	FALSE	FALSE	-1.18922	NA	0.801738	-0.645367	-2.47103	0.0419438	1.56569	NA	-0.064469	0.588421	-0.181929	-1.30737	-0.395359	-1.95665	0.0997665	-0.334862	NA	-0.484792	0.568129	0.134889	-0.795684	-0.327023	NA	-1.91514	-1.85006	-1.79494
FALSE	FALSE	FALSE	FALSE	FALSE	FALSE	FALSE	FALSE	FALSE	FALSE	FALSE	FALSE	FALSE	FALSE	FALSE	FALSE	FALSE	FALSE	FALSE	FALSE	FALSE	FALSE	FALSE	FALSE	-0.582555	-0.331247	-0.350063	-0.539876	-0.58246	-0.631176	-0.302475	-0.26135	-0.336512	-0.658083	-0.694122	-0.476019	-0.746398	-0.296193	0.0467006	0.299714	0.365407	0.0775165	-0.180642	-0.153157	0.307055	-0.00614452	-0.0957219	-0.245739	-0.463927	0.0194482
FALSE	FALSE	FALSE	FALSE	FALSE	FALSE	FALSE	FALSE	FALSE	FALSE	FALSE	FALSE	FALSE	FALSE	FALSE	FALSE	FALSE	FALSE	FALSE	FALSE	FALSE	FALSE	FALSE	FALSE	NA	NA	-0.0211454	NA	NA	NA	NA	NA	-0.625458	NA	NA	0.224857	0.0848807	NA	-0.123324	NA	0.907982	0.439038	NA	NA	0.0623995	-0.0986909	1.44336	0.47299	0.0373119	NA
FALSE	FALSE	FALSE	FALSE	FALSE	FALSE	FALSE	FALSE	FALSE	FALSE	FALSE	FALSE	FALSE	FALSE	FALSE	FALSE	FALSE	FALSE	FALSE	FALSE	FALSE	FALSE	FALSE	FALSE	-0.0259553	0.0393993	0.169284	0.023894	0.0807286	0.105946	-0.0207063	-0.0244615	0.274686	-0.0444045	-0.159112	0.017198	0.109829	0.0396514	0.0655723	0.0480967	0.0475024	0.15095	0.0798389	-0.0993625	0.229349	0.372729	0.0777108	0.399235	-0.239549	0.0709968
FALSE	FALSE	FALSE	FALSE	FALSE	FALSE	FALSE	FALSE	FALSE	FALSE	FALSE	FALSE	FALSE	FALSE	FALSE	FALSE	FALSE	FALSE	FALSE	FALSE	FALSE	FALSE	FALSE	TRUE	NA	NA	0.210015	0.276556	-0.213005	0.236584	NA	NA	-0.083792	0.0608775	0.110137	-0.334797	0.319734	0.0270427	0.377846	NA	0.380183	0.470094	0.234379	0.0950497	0.17171	NA	-0.222681	-0.180912	0.361207	-0.261471
FALSE	FALSE	FALSE	FALSE	FALSE	FALSE	FALSE	FALSE	FALSE	FALSE	FALSE	FALSE	FALSE	FALSE	FALSE	FALSE	FALSE	FALSE	FALSE	FALSE	FALSE	FALSE	FALSE	FALSE	0.00129784	-0.0517201	-0.00964049	-0.00346663	-0.161049	0.00791308	0.0654344	-0.0363275	0.0688465	0.0915306	-0.262193	0.014587	0.0932897	-0.0285692	0.0240359	-0.116958	0.00416096	-0.0382285	0.0440443	0.0234311	0.282579	0.142217	-0.0425043	0.149425	-0.0138439	-0.146655
FALSE	FALSE	FALSE	FALSE	FALSE	FALSE	FALSE	FALSE	FALSE	FALSE	FALSE	FALSE	FALSE	FALSE	FALSE	FALSE	FALSE	FALSE	FALSE	FALSE	FALSE	FALSE	FALSE	FALSE	NA	0.0613453	-0.123308	-0.00137121	0.196112	0.0926134	NA	-0.0922074	-0.191689	0.102457	-0.217355	-0.0447438	-0.100623	-0.0603241	-0.420627	-0.268313	-0.946282	0.0251706	-0.404955	-0.267356	0.514821	-0.190421	-0.143132	0.393292	0.127897	0.175648
FALSE	FALSE	FALSE	FALSE	FALSE	FALSE	FALSE	FALSE	FALSE	FALSE	FALSE	FALSE	FALSE	FALSE	FALSE	FALSE	FALSE	FALSE	FALSE	FALSE	FALSE	FALSE	FALSE	FALSE	0.156526	-0.225275	-0.177425	0.115433	-0.14978	-0.184064	0.0651587	0.0370735	-0.205017	-0.0816138	-0.0169241	-0.296663	0.0124972	-0.284751	-0.280948	NA	-0.141694	-0.170751	0.152897	0.116348	-0.103263	NA	0.107741	-0.175684	-0.0375028	-0.344715
FALSE	FALSE	FALSE	FALSE	FALSE	FALSE	FALSE	FALSE	FALSE	FALSE	FALSE	FALSE	FALSE	FALSE	FALSE	FALSE	FALSE	FALSE	FALSE	FALSE	FALSE	FALSE	FALSE	FALSE	0.143916	-0.0237521	0.0854247	0.0844725	0.208611	0.22367	0.237686	-0.000865357	0.0402744	-0.14213	-0.0878701	-0.356369	-0.16406	-0.275365	-0.116817	0.356031	-0.0437644	-0.13814	0.10742	0.285372	0.340477	0.0835197	-0.00518438	-0.115433	-0.0948186	-0.490262
FALSE	FALSE	FALSE	FALSE	FALSE	FALSE	FALSE	FALSE	FALSE	FALSE	FALSE	FALSE	FALSE	FALSE	FALSE	FALSE	FALSE	FALSE	FALSE	FALSE	FALSE	FALSE	FALSE	FALSE	-0.0153159	-0.0529723	-0.278304	-0.0637409	-0.212881	-0.0091758	-0.104046	-0.311736	-0.401521	-0.428352	-0.0257376	0.125541	0.156267	0.213186	-0.0371327	0.459641	0.258011	0.0112094	0.0274372	0.188924	0.115144	0.242206	-0.0889557	0.168885	-0.324202	-0.229219
FALSE	FALSE	FALSE	FALSE	FALSE	FALSE	FALSE	FALSE	FALSE	FALSE	FALSE	FALSE	FALSE	FALSE	FALSE	FALSE	FALSE	FALSE	FALSE	FALSE	FALSE	FALSE	FALSE	FALSE	0.100978	-0.362554	-0.195087	-0.0336729	-0.221692	-0.167329	0.295018	0.122837	-0.348119	0.240498	-0.10165	-0.328722	-0.394714	-0.676448	-0.517317	-0.46911	-0.440421	-0.809499	-0.344831	-0.15549	-0.259544	-0.136854	-0.185993	-0.614192	-0.490476	-0.587461
FALSE	FALSE	FALSE	FALSE	FALSE	FALSE	FALSE	FALSE	FALSE	FALSE	FALSE	FALSE	FALSE	FALSE	FALSE	FALSE	FALSE	FALSE	FALSE	FALSE	FALSE	FALSE	FALSE	FALSE	-0.0559812	0.0748209	-0.324636	0.128029	-0.0600474	-0.0134653	-0.289492	0.171856	-0.0103502	0.307662	0.0767823	0.0208087	0.0833836	-0.0227584	0.0366088	0.216734	0.109717	-0.269877	0.188148	0.41373	0.199057	0.201634	0.192035	-0.0911243	0.143785	-0.277033
FALSE	FALSE	FALSE	FALSE	FALSE	FALSE	FALSE	FALSE	FALSE	FALSE	FALSE	FALSE	FALSE	FALSE	FALSE	FALSE	FALSE	FALSE	FALSE	FALSE	FALSE	FALSE	FALSE	FALSE	3.51728	-3.99485	-0.053898	4.72819	-4.80576	0.0545012	3.35544	-0.0150693	-4.65718	4.76001	0.0761739	-4.18895	4.24717	-3.33128	0.177982	4.37997	-3.72334	0.368824	4.444	0.241322	-4.68128	4.31528	0.0454165	-2.75463	3.79494	-3.77674
FALSE	FALSE	FALSE	FALSE	FALSE	FALSE	FALSE	FALSE	FALSE	FALSE	FALSE	FALSE	FALSE	FALSE	FALSE	FALSE	FALSE	TRUE	FALSE	FALSE	FALSE	FALSE	FALSE	FALSE	-0.331881	-0.717912	NA	NA	NA	0.337882	-0.532199	-0.765789	NA	NA	NA	0.0707544	-0.126801	NA	0.146916	-0.229856	0.327294	0.53077	0.0513025	NA	0.428974	-0.397524	-0.0332292	0.0677422	NA	-0.906275
FALSE	FALSE	FALSE	FALSE	FALSE	FALSE	FALSE	FALSE	FALSE	FALSE	FALSE	FALSE	FALSE	FALSE	FALSE	FALSE	FALSE	FALSE	FALSE	FALSE	FALSE	FALSE	FALSE	FALSE	0.0556122	-0.0480967	-0.129576	-0.331808	-0.209765	0.166587	0.121148	-0.17479	-0.400319	0.0610158	-0.115166	0.318074	-0.336756	0.182082	0.0275787	-0.270278	0.0856345	0.210389	-0.373122	-0.0361868	-0.169155	-0.131661	-0.153157	0.18618	-0.581497	-0.0207689
FALSE	FALSE	FALSE	FALSE	FALSE	FALSE	FALSE	FALSE	FALSE	FALSE	FALSE	FALSE	FALSE	FALSE	FALSE	FALSE	FALSE	FALSE	FALSE	FALSE	FALSE	FALSE	FALSE	FALSE	0.20989	0.155454	0.0968016	0.249142	0.0214236	0.0192037	-0.336409	-0.0309716	-0.0117819	-0.203236	-0.102322	0.0405117	0.067501	0.172441	0.302875	0.45133	0.848661	0.6469	0.276675	0.424959	0.380859	-0.169177	0.241629	0.102419	0.0654344	0.122727
FALSE	FALSE	FALSE	FALSE	FALSE	TRUE	FALSE	FALSE	FALSE	FALSE	FALSE	FALSE	FALSE	FALSE	FALSE	FALSE	FALSE	FALSE	FALSE	FALSE	FALSE	FALSE	FALSE	FALSE	0.219587	0.0112099	0.109962	0.472384	0.415711	0.236095	0.23352	0.219421	-0.0886844	0.265197	0.10799	0.00919032	0.349705	0.515006	0.555424	1.00999	1.10163	1.20483	0.538141	0.87554	0.46915	0.405775	0.613785	0.528969	0.472384	0.394733
FALSE	FALSE	FALSE	FALSE	FALSE	FALSE	FALSE	FALSE	FALSE	FALSE	FALSE	FALSE	FALSE	FALSE	FALSE	FALSE	FALSE	TRUE	FALSE	FALSE	FALSE	FALSE	FALSE	FALSE	NA	-0.874364	-0.389224	NA	-0.741402	-0.0544822	NA	-0.256528	-0.351741	NA	-0.227002	-0.589763	0.161307	0.499218	0.61711	-0.110215	0.167588	0.157949	-0.0909412	0.542963	0.354298	0.00776959	0.30843	-0.294782	NA	-0.123004
FALSE	FALSE	FALSE	FALSE	FALSE	TRUE	TRUE	FALSE	FALSE	FALSE	FALSE	FALSE	FALSE	FALSE	FALSE	FALSE	FALSE	FALSE	FALSE	FALSE	FALSE	FALSE	FALSE	FALSE	0.788435	0.350982	0.197111	0.690194	0.218565	0.320427	-0.492911	0.234414	-0.125387	0.239031	0.306752	-0.269273	0.731878	0.816063	0.836974	1.34483	1.45186	1.37111	0.98324	1.34626	0.831769	0.616734	0.95316	0.706771	0.469261	-0.503145
FALSE	FALSE	FALSE	FALSE	FALSE	FALSE	FALSE	FALSE	FALSE	FALSE	FALSE	FALSE	FALSE	FALSE	FALSE	FALSE	FALSE	FALSE	FALSE	FALSE	FALSE	FALSE	FALSE	FALSE	-0.0170228	-0.00417776	-0.0441962	0.0824301	0.232803	-0.12257	0.026446	0.141717	0.133385	-0.0212772	-0.23131	-0.27035	0.20201	0.544582	0.678883	0.387473	0.961732	0.832282	0.16954	0.508301	0.648304	0.342669	1.01821	0.621045	-0.0194043	0.133116
FALSE	FALSE	FALSE	FALSE	FALSE	FALSE	FALSE	FALSE	FALSE	FALSE	FALSE	FALSE	FALSE	FALSE	FALSE	FALSE	FALSE	FALSE	FALSE	FALSE	FALSE	FALSE	FALSE	FALSE	0.122341	0.0571065	-0.160121	-0.0801184	0.127573	-0.102016	-0.173986	0.0530596	0.0123444	-0.114145	0.293041	0.0449253	-0.0365851	0.459199	-0.136236	0.213378	0.296988	-0.362399	-0.0895283	0.137807	-0.349139	0.100978	0.215764	0.074593	0.212507	-0.137635
FALSE	FALSE	FALSE	FALSE	FALSE	FALSE	FALSE	FALSE	FALSE	FALSE	FALSE	FALSE	FALSE	FALSE	FALSE	FALSE	FALSE	FALSE	FALSE	FALSE	FALSE	FALSE	FALSE	FALSE	-0.0561312	-0.147176	0.0434845	-0.0256028	0.103457	0.00028851	0.0903115	-0.315102	0.127904	0.162468	0.187773	-0.0683269	0.0291348	-0.0542233	0.204015	-0.00804377	0.163365	-0.0516683	0.282736	0.0343819	-0.131063	0.432104	-0.0606008	0.0722552	-0.280895	0.43905
FALSE	FALSE	FALSE	FALSE	FALSE	FALSE	FALSE	FALSE	FALSE	FALSE	FALSE	FALSE	FALSE	FALSE	FALSE	FALSE	FALSE	FALSE	FALSE	FALSE	FALSE	FALSE	FALSE	FALSE	0.0628125	0.445912	0.516116	0.231801	-0.0863762	0.0924781	0.535356	-0.2444	0.371796	0.483468	-0.11703	0.270747	NA	NA	NA	NA	NA	NA	NA	NA	NA	NA	NA	NA	0.054779	0.59218
FALSE	FALSE	FALSE	FALSE	FALSE	FALSE	FALSE	FALSE	FALSE	FALSE	FALSE	FALSE	FALSE	FALSE	FALSE	FALSE	FALSE	FALSE	FALSE	FALSE	FALSE	FALSE	FALSE	FALSE	NA	0.13787	0.240009	0.574828	0.211197	0.364348	NA	1.15843	-0.778629	-0.163462	0.192249	-0.646163	1.60834	NA	NA	0.847917	0.494617	1.05686	0.945758	NA	NA	0.607863	0.652176	-0.0999011	1.03147	-0.157949
FALSE	FALSE	FALSE	FALSE	FALSE	FALSE	FALSE	FALSE	FALSE	FALSE	FALSE	FALSE	FALSE	FALSE	FALSE	FALSE	FALSE	FALSE	FALSE	FALSE	FALSE	FALSE	FALSE	FALSE	-0.0384952	-0.0503276	-0.0995563	-0.0868444	-0.130667	-0.145526	-0.428372	0.015695	-0.0601858	-0.114894	0.162993	-0.0771062	0.316377	0.154185	-0.0338649	0.265437	0.092817	-0.18097	0.166073	0.231972	-0.14483	0.202136	0.228824	-0.013498	0.403486	-0.151209
FALSE	FALSE	FALSE	FALSE	FALSE	FALSE	FALSE	FALSE	FALSE	FALSE	FALSE	FALSE	FALSE	FALSE	FALSE	FALSE	FALSE	FALSE	FALSE	FALSE	FALSE	FALSE	FALSE	FALSE	0.269991	NA	0.172103	0.0110662	-0.0776532	0.132511	-0.0433485	NA	0.0473981	-0.034574	-0.13829	-0.0480967	0.349252	-0.287945	0.0553345	0.026446	0.0453421	0.144177	0.2949	0.0650533	-0.00776959	0.0371713	0.22132	0.178012	-0.00183339	0.14229
FALSE	FALSE	FALSE	FALSE	FALSE	FALSE	FALSE	FALSE	FALSE	FALSE	FALSE	FALSE	FALSE	FALSE	FALSE	FALSE	FALSE	FALSE	FALSE	FALSE	FALSE	FALSE	FALSE	FALSE	0.262193	0.171515	-0.00649229	0.0302654	0.090296	-0.0399183	-0.116098	0.111056	0.150849	-0.118837	-0.0688771	0.161524	0.0257376	0.151731	-0.0300594	-0.202024	0.00271482	-0.282386	0.0258793	-0.00891709	-0.0177794	0.0395596	0.201643	0.186623	0.175045	0.0589237
FALSE	FALSE	FALSE	FALSE	FALSE	FALSE	FALSE	FALSE	FALSE	FALSE	FALSE	FALSE	FALSE	FALSE	FALSE	FALSE	FALSE	FALSE	FALSE	FALSE	FALSE	FALSE	FALSE	FALSE	NA	NA	0.177726	0.078883	0.293218	0.198871	NA	NA	-0.0154976	0.175173	0.270626	0.644149	NA	-0.232047	0.219711	-0.233651	-0.138421	0.349592	NA	-0.212383	-0.340619	-0.123513	-0.196859	0.235807	0.189287	0.0289403
FALSE	FALSE	FALSE	FALSE	FALSE	FALSE	FALSE	FALSE	FALSE	FALSE	FALSE	FALSE	FALSE	FALSE	FALSE	FALSE	FALSE	FALSE	FALSE	FALSE	FALSE	FALSE	FALSE	FALSE	NA	0.258995	NA	-0.150049	0.30365	-0.104558	NA	0.573767	NA	0.245617	0.121659	-0.122871	-0.046474	0.387997	0.0621217	-0.192398	NA	0.177599	0.172359	-0.320773	-0.169797	0.525969	NA	0.252724	0.0243197	0.163753
FALSE	FALSE	FALSE	FALSE	FALSE	FALSE	FALSE	FALSE	FALSE	FALSE	FALSE	FALSE	FALSE	FALSE	FALSE	FALSE	FALSE	FALSE	FALSE	FALSE	FALSE	FALSE	FALSE	FALSE	-0.117083	0.078457	0.428893	0.333882	-0.288299	0.105544	-0.305093	-0.68724	0.510395	0.102994	-0.338567	0.645638	0.0309716	1.05706	0.0156403	NA	0.685988	0.497331	-0.448194	0.887287	0.474011	NA	0.746083	-0.107152	0.765959	NA
FALSE	FALSE	FALSE	FALSE	FALSE	FALSE	FALSE	FALSE	FALSE	FALSE	FALSE	FALSE	FALSE	FALSE	FALSE	FALSE	FALSE	FALSE	FALSE	FALSE	FALSE	FALSE	FALSE	FALSE	-0.109421	-0.118493	0.344374	-0.292988	-0.131721	-0.139093	-0.218749	-0.166844	-0.0219061	0.10017	0.0325658	-0.0173518	0.0938306	-0.0142124	-0.143883	0.0366088	NA	-0.0315184	0.235359	0.0937405	-0.133037	0.115166	NA	0.284546	-0.175974	-0.0881416
FALSE	FALSE	FALSE	FALSE	FALSE	FALSE	FALSE	FALSE	FALSE	FALSE	FALSE	FALSE	FALSE	FALSE	FALSE	FALSE	FALSE	FALSE	FALSE	FALSE	FALSE	FALSE	FALSE	FALSE	0.0604625	-0.045443	0.20201	0.171719	-0.333424	0.222186	0.392537	0.332535	0.200216	0.274769	0.0393104	0.116145	0.346305	-0.0862403	0.114367	0.0489336	-0.430178	-0.252312	0.658646	0.321838	-0.0230424	0.217603	-0.161049	-0.906352	0.665029	-0.464982
FALSE	FALSE	FALSE	FALSE	FALSE	FALSE	FALSE	FALSE	FALSE	FALSE	FALSE	FALSE	FALSE	FALSE	FALSE	FALSE	FALSE	FALSE	FALSE	FALSE	FALSE	FALSE	FALSE	FALSE	0.0556122	-0.0485152	NA	0.0951818	-0.20201	0.180021	0.286526	-0.133827	NA	0.142087	-0.109695	-0.0858325	0.157302	-0.164143	NA	0.335255	-0.158208	-0.0980886	0.116764	0.0230499	NA	0.0298416	-0.433707	-0.474877	0.790355	0.323841
FALSE	FALSE	FALSE	FALSE	FALSE	FALSE	FALSE	FALSE	TRUE	FALSE	FALSE	FALSE	FALSE	FALSE	FALSE	FALSE	FALSE	FALSE	FALSE	FALSE	FALSE	FALSE	FALSE	FALSE	0.762987	0.528053	0.425567	0.323543	NA	0.691534	0.360533	0.801053	0.00449377	-0.0609089	NA	0.159347	NA	NA	0.485633	NA	-0.167743	-1.07622	NA	NA	-0.223917	NA	-0.480058	-1.00187	NA	0.932884
FALSE	FALSE	FALSE	FALSE	FALSE	FALSE	FALSE	FALSE	FALSE	FALSE	FALSE	FALSE	FALSE	FALSE	FALSE	FALSE	FALSE	FALSE	FALSE	FALSE	FALSE	FALSE	FALSE	FALSE	-0.0075651	-0.16633	-0.209695	0.0211954	0.215178	-0.137172	0.146916	-0.192699	0.0492778	0.120485	0.065793	-0.195096	-0.119777	0.101985	0.00100953	-0.0860632	-0.180275	-0.176104	0.0227584	-0.0604625	0.0489196	-0.274529	-0.42503	-0.389236	-0.116723	0.0408827
FALSE	FALSE	FALSE	FALSE	FALSE	FALSE	FALSE	FALSE	FALSE	FALSE	FALSE	FALSE	FALSE	FALSE	FALSE	FALSE	FALSE	FALSE	FALSE	FALSE	FALSE	FALSE	FALSE	FALSE	-0.254358	0.371329	0.0322419	0.0147838	0.262279	-0.422134	-0.0570614	0.722325	0.027322	0.159887	0.0945875	-0.57056	NA	-0.234256	0.0106366	NA	-0.059909	-0.553299	NA	-0.571434	0.171742	NA	-0.667302	-0.15095	-0.138235	0.0488151
FALSE	FALSE	FALSE	FALSE	FALSE	FALSE	FALSE	FALSE	FALSE	FALSE	FALSE	FALSE	FALSE	FALSE	FALSE	FALSE	FALSE	FALSE	FALSE	FALSE	FALSE	FALSE	FALSE	FALSE	-0.0693762	0.114504	-0.0916636	-0.156884	0.100793	-0.202987	0.116232	0.0636504	-0.0805212	-0.114363	0.125526	-0.148218	0.0551957	0.293306	0.125387	-0.00685463	0.314661	-0.0486957	-0.0188488	0.138473	-0.033793	-0.258425	-0.177854	-0.0221902	-0.327366	0.193272
FALSE	FALSE	FALSE	FALSE	FALSE	FALSE	FALSE	FALSE	FALSE	FALSE	FALSE	FALSE	FALSE	FALSE	FALSE	FALSE	FALSE	FALSE	FALSE	FALSE	FALSE	FALSE	FALSE	FALSE	0.293841	-0.107822	-0.32983	0.370499	-0.0139267	-0.0558312	0.097476	0.014485	-0.476434	-0.281649	0.296173	-0.132248	0.369829	-0.34426	0.727354	0.19862	-0.128425	-0.30902	0.238665	0.0985982	0.581864	0.657091	0.235569	0.344245	0.0701145	-0.156008
FALSE	FALSE	FALSE	FALSE	FALSE	FALSE	FALSE	FALSE	FALSE	FALSE	FALSE	FALSE	FALSE	FALSE	FALSE	FALSE	FALSE	FALSE	FALSE	FALSE	FALSE	FALSE	FALSE	FALSE	0.178619	-0.561106	-0.4353	-0.0117189	0.231024	-0.296492	-0.271479	-0.125122	-0.363339	0.0169241	0.166584	-0.417164	0.179766	0.515315	-0.122994	0.17645	-0.130272	-0.0143393	0.156655	0.0530296	-0.29125	-0.0155492	-0.520749	-0.0640551	-0.107104	-0.0196308
FALSE	FALSE	FALSE	FALSE	FALSE	FALSE	FALSE	FALSE	FALSE	FALSE	FALSE	FALSE	FALSE	FALSE	FALSE	FALSE	FALSE	FALSE	FALSE	FALSE	FALSE	FALSE	TRUE	FALSE	NA	0.790958	0.100978	0.425459	-0.0294175	-0.215965	NA	-0.135929	-0.301236	-0.0196968	0.10827	0.0108174	0.0364682	0.023739	-0.436822	0.447844	0.700521	NA	-0.378382	-0.0750534	-0.395831	0.444349	0.711559	NA	0.799336	0.422559
FALSE	FALSE	FALSE	FALSE	FALSE	FALSE	FALSE	FALSE	FALSE	FALSE	FALSE	FALSE	FALSE	FALSE	FALSE	FALSE	FALSE	FALSE	FALSE	FALSE	FALSE	FALSE	FALSE	FALSE	0.0654344	NA	NA	-0.0433634	NA	NA	-0.103999	NA	NA	0.123004	NA	NA	0.169412	NA	NA	0.155749	0.179433	NA	0.33182	NA	NA	0.0480967	-0.0271541	NA	-0.223492	-0.161307
FALSE	FALSE	FALSE	FALSE	FALSE	FALSE	FALSE	FALSE	FALSE	FALSE	FALSE	FALSE	FALSE	FALSE	FALSE	FALSE	FALSE	FALSE	FALSE	FALSE	FALSE	FALSE	FALSE	FALSE	-0.0424271	NA	-0.188956	NA	-0.350045	-0.583009	-0.253429	NA	0.00222346	NA	0.0984283	-0.180784	-0.107182	0.0276308	0.101919	-0.159525	0.253103	NA	-0.0692248	0.206395	-0.1038	-0.0947878	0.311739	NA	-0.426684	-0.237319
FALSE	FALSE	FALSE	FALSE	TRUE	FALSE	TRUE	TRUE	FALSE	FALSE	FALSE	FALSE	FALSE	FALSE	TRUE	TRUE	FALSE	FALSE	FALSE	FALSE	FALSE	FALSE	FALSE	FALSE	NA	NA	NA	NA	NA	NA	NA	NA	NA	NA	NA	NA	-2.44418	-2.31837	NA	0.0174944	-0.298306	-0.546561	-2.04638	-1.31191	-2.15753	NA	-2.04495	-1.68302	NA	NA
FALSE	FALSE	FALSE	FALSE	FALSE	FALSE	FALSE	FALSE	FALSE	FALSE	FALSE	FALSE	FALSE	FALSE	FALSE	FALSE	FALSE	FALSE	FALSE	FALSE	FALSE	FALSE	FALSE	FALSE	NA	0.491612	NA	NA	NA	NA	NA	-0.0807941	NA	NA	NA	NA	0.168	NA	0.111966	1.04131	0.109079	-0.135237	0.613909	NA	-0.0586628	0.829362	0.780661	-0.303109	0.771209	-0.566474
FALSE	FALSE	FALSE	FALSE	FALSE	FALSE	FALSE	FALSE	FALSE	FALSE	FALSE	FALSE	FALSE	FALSE	FALSE	FALSE	FALSE	FALSE	FALSE	FALSE	FALSE	FALSE	FALSE	FALSE	-0.0272779	0.00650678	0.0697022	-0.19755	-0.40174	-0.250234	0.0143553	-0.194717	-0.266996	0.194717	0.180315	0.0449253	0.521754	0.2712	0.561302	0.117296	0.490436	0.314986	0.421048	0.292793	-0.0281448	0.021764	0.15967	0.0350617	-0.212568	-0.537843
FALSE	FALSE	FALSE	FALSE	FALSE	FALSE	FALSE	FALSE	FALSE	FALSE	FALSE	FALSE	FALSE	FALSE	FALSE	FALSE	FALSE	FALSE	FALSE	FALSE	FALSE	FALSE	FALSE	FALSE	NA	0.363252	0.333195	0.00748258	0.0922171	NA	NA	0.349291	0.142815	-0.222633	0.0181912	NA	0.217603	0.310415	-0.548881	NA	0.10855	0.0221902	0.260387	0.487257	-0.373063	NA	-0.416624	-0.336398	-0.0392214	-0.139731
FALSE	FALSE	FALSE	FALSE	FALSE	FALSE	FALSE	FALSE	FALSE	FALSE	FALSE	FALSE	FALSE	FALSE	FALSE	FALSE	FALSE	FALSE	FALSE	FALSE	FALSE	FALSE	FALSE	TRUE	-0.397315	-0.545474	-0.828153	-0.176952	-0.550507	-0.395094	-0.133907	-0.537445	-0.30381	-0.0663065	-0.015783	-0.384823	-0.364162	-0.462785	-0.891322	-0.327566	-0.333767	-0.34617	0.0270125	-0.158337	-0.400647	-0.62872	-0.867896	-0.994	-0.648779	-0.746657
FALSE	FALSE	FALSE	FALSE	FALSE	FALSE	FALSE	FALSE	FALSE	FALSE	FALSE	FALSE	FALSE	FALSE	FALSE	FALSE	FALSE	FALSE	FALSE	FALSE	FALSE	FALSE	FALSE	FALSE	0.495388	0.236367	0.0558898	0.293488	-0.00977712	0.250113	0.178109	0.297165	0.0330233	0.171975	-0.0754642	0.0492778	NA	NA	NA	NA	-0.120883	0.686164	NA	NA	NA	NA	0.00298947	0.250886	1.01386	0.680243
FALSE	FALSE	FALSE	FALSE	FALSE	FALSE	FALSE	FALSE	FALSE	FALSE	FALSE	FALSE	FALSE	FALSE	FALSE	FALSE	FALSE	FALSE	FALSE	FALSE	FALSE	FALSE	FALSE	TRUE	0.142348	0.108379	0.255199	0.100574	0.015345	0.356257	-0.0197699	0.181771	-0.0569996	0.24732	0.063168	-0.0221902	0.0885487	-0.115166	0.0402612	0.104739	0.104946	0.172488	0.245131	0.1386	0.147522	-0.115207	-0.015783	-0.286408	0.0482362	0.00285937
FALSE	FALSE	FALSE	FALSE	FALSE	FALSE	FALSE	FALSE	FALSE	FALSE	FALSE	FALSE	FALSE	FALSE	FALSE	FALSE	FALSE	FALSE	FALSE	FALSE	FALSE	FALSE	FALSE	TRUE	NA	-0.0503276	NA	-0.206412	-0.461843	0.265917	NA	0.596143	NA	0.395611	-0.0140696	0.346335	0.563939	-0.0285692	0.138552	0.662114	0.594051	0.534858	0.926834	0.579836	0.443575	-0.252742	0.16869	-1.01671	0.123534	-0.539928
FALSE	FALSE	FALSE	FALSE	FALSE	FALSE	FALSE	FALSE	FALSE	FALSE	FALSE	FALSE	FALSE	FALSE	FALSE	FALSE	FALSE	FALSE	FALSE	FALSE	FALSE	FALSE	FALSE	FALSE	-0.236198	0.278846	-0.0714061	0.166073	0.0392511	-0.524396	0.394514	0.56322	0.0391621	0.204015	0.0208527	-0.130272	0.260146	-0.671746	0.00762609	-0.330574	NA	NA	0.736302	-0.574538	-0.0506062	0.317304	NA	NA	-0.171206	0.23438
FALSE	FALSE	FALSE	FALSE	FALSE	FALSE	FALSE	FALSE	FALSE	FALSE	FALSE	FALSE	FALSE	FALSE	FALSE	FALSE	FALSE	FALSE	FALSE	FALSE	FALSE	FALSE	FALSE	FALSE	0.0540844	NA	-0.887527	-0.0543174	0.448922	-0.282211	-0.533785	NA	-0.84326	0.502942	0.534224	0.138982	0.392098	0.285425	-0.392857	0.880333	0.599243	0.255199	0.792439	0.750494	-0.129745	-0.274407	0.370061	-0.342555	0.380286	-0.570657
FALSE	FALSE	FALSE	FALSE	FALSE	FALSE	FALSE	FALSE	FALSE	TRUE	FALSE	FALSE	FALSE	FALSE	FALSE	FALSE	FALSE	FALSE	FALSE	FALSE	FALSE	FALSE	TRUE	TRUE	0.69813	0.896818	0.524264	0.513794	0.556181	0.480782	0.110764	0.458287	0.355073	0.302056	0.427945	0.746761	0.707083	0.64318	1.04733	0.637935	0.728455	0.775598	0.664119	0.362195	0.370769	0.675093	0.778086	0.654263	0.632734	1.02433
FALSE	FALSE	FALSE	FALSE	FALSE	FALSE	FALSE	FALSE	FALSE	FALSE	FALSE	FALSE	FALSE	FALSE	FALSE	FALSE	FALSE	FALSE	FALSE	FALSE	FALSE	FALSE	FALSE	TRUE	0.274649	0.125242	0.168385	NA	0.0607433	0.215989	0.0489336	0.103922	0.0548418	NA	-0.00848689	0.0574067	0.644779	0.218498	0.653519	0.180021	-0.0308304	0.204892	0.304044	0.098382	0.248211	0.281669	-0.0133551	-0.14991	0.402504	0.266455
FALSE	FALSE	FALSE	FALSE	FALSE	FALSE	FALSE	FALSE	FALSE	FALSE	FALSE	FALSE	FALSE	FALSE	FALSE	FALSE	FALSE	FALSE	FALSE	FALSE	FALSE	FALSE	FALSE	FALSE	NA	NA	-0.93727	-0.0823315	-0.178109	-0.391967	NA	NA	-0.0972062	0.427606	0.141876	0.240043	-0.0598408	NA	-0.939095	0.0394192	NA	NA	-0.0273073	NA	-0.270708	-0.693644	NA	NA	0.393746	-0.513491
FALSE	FALSE	FALSE	FALSE	FALSE	FALSE	FALSE	FALSE	FALSE	FALSE	FALSE	FALSE	FALSE	FALSE	FALSE	FALSE	FALSE	FALSE	FALSE	FALSE	FALSE	FALSE	FALSE	TRUE	0.198368	NA	NA	0.595504	0.260463	-0.0491136	-0.176756	NA	NA	0.000432744	0.174735	0.0883007	-0.31328	0.0541976	NA	-0.0640123	0.176153	-0.129497	-1.09962	0.156836	NA	-0.127762	0.0178844	-0.461109	-0.0268075	0.417656
FALSE	FALSE	FALSE	FALSE	FALSE	FALSE	FALSE	FALSE	FALSE	FALSE	FALSE	FALSE	FALSE	FALSE	FALSE	FALSE	FALSE	FALSE	FALSE	FALSE	FALSE	FALSE	FALSE	FALSE	-0.0841808	-0.100574	-0.139713	0.202888	-0.146003	0.0875986	-0.245814	-0.154194	-0.016211	-0.0113844	-0.103934	-0.075738	0.36793	0.137695	NA	0.327227	0.226054	0.0284277	0.151729	0.430703	NA	0.344601	0.291592	0.34344	-0.0969154	-0.154972
FALSE	FALSE	FALSE	FALSE	FALSE	FALSE	FALSE	FALSE	FALSE	FALSE	FALSE	FALSE	FALSE	FALSE	FALSE	TRUE	FALSE	FALSE	FALSE	FALSE	TRUE	FALSE	TRUE	TRUE	NA	NA	NA	NA	-2.10316	NA	NA	NA	NA	NA	-0.277985	NA	-0.957608	-0.310573	NA	0.611645	NA	NA	-0.629233	0.621045	NA	-1.37831	NA	NA	NA	-1.04893
FALSE	FALSE	FALSE	FALSE	FALSE	FALSE	FALSE	FALSE	FALSE	FALSE	FALSE	FALSE	FALSE	FALSE	FALSE	FALSE	FALSE	FALSE	FALSE	FALSE	FALSE	FALSE	FALSE	FALSE	-0.333952	-0.180657	0.204516	-0.18331	-0.24062	0.0677764	0.0874628	-0.141433	0.0310761	0.0790196	-0.267116	0.0207941	-0.0433931	-0.125254	0.038998	-0.223778	-0.166073	0.0272956	-0.0696033	-0.270589	0.126533	-0.00688362	-0.305445	0.11973	0.169412	-0.107822
FALSE	FALSE	FALSE	FALSE	FALSE	FALSE	FALSE	FALSE	FALSE	FALSE	FALSE	FALSE	FALSE	FALSE	FALSE	FALSE	FALSE	FALSE	FALSE	FALSE	FALSE	FALSE	FALSE	FALSE	-0.265466	-0.151599	0.102322	-0.240145	-0.109695	0.104068	0.0272956	-0.262193	-0.107286	0.015783	-0.262794	-0.135666	0.0977456	-0.1644	0.135272	-0.170102	-0.240131	0.0688771	0.209017	-0.186247	0.0628967	0.00216242	-0.319734	0.0357271	0.0927487	0.0372659
FALSE	FALSE	FALSE	FALSE	FALSE	FALSE	FALSE	FALSE	FALSE	FALSE	FALSE	FALSE	FALSE	FALSE	FALSE	FALSE	FALSE	FALSE	FALSE	FALSE	FALSE	FALSE	FALSE	FALSE	-0.227709	-0.285698	0.492007	-0.414364	NA	0.115433	0.230326	-0.37951	0.286586	-0.0303245	NA	0.0956354	-0.0739095	NA	0.100305	-0.408684	0.0775586	0.123799	-0.00834846	NA	0.252896	-0.265917	0.0269251	0.445107	-0.118476	0.0133633
FALSE	FALSE	FALSE	FALSE	FALSE	FALSE	FALSE	FALSE	FALSE	FALSE	FALSE	FALSE	FALSE	FALSE	FALSE	FALSE	FALSE	FALSE	FALSE	FALSE	FALSE	FALSE	FALSE	FALSE	-0.0491285	-0.158078	0.0298416	-0.188118	-0.153027	0.328836	0.22848	-0.268674	0.127447	0.013498	-0.0703893	0.0897739	0.012068	-0.376068	0.178874	-0.229433	-0.0621217	0.0539454	-0.0696336	-0.481712	0.24501	0.026446	-0.0405418	0.213989	-0.0594047	0.13868
FALSE	FALSE	FALSE	FALSE	FALSE	FALSE	FALSE	FALSE	FALSE	FALSE	FALSE	FALSE	FALSE	FALSE	FALSE	FALSE	FALSE	FALSE	FALSE	FALSE	FALSE	FALSE	FALSE	FALSE	NA	NA	0.811553	0.988776	NA	NA	NA	NA	0.337321	-0.222515	NA	NA	NA	0.215831	NA	NA	NA	-0.71577	NA	-0.848798	NA	NA	NA	-0.0760117	NA	0.0216286
FALSE	FALSE	FALSE	FALSE	FALSE	FALSE	FALSE	FALSE	FALSE	FALSE	FALSE	FALSE	FALSE	FALSE	FALSE	FALSE	FALSE	FALSE	FALSE	FALSE	FALSE	FALSE	FALSE	FALSE	-0.141589	-0.110363	0.154194	0.257614	0.100206	0.165944	0.14104	-0.140124	0.0850682	-0.0670166	-0.143263	-0.161952	0.0478175	0.256752	0.431249	-0.478447	0.0913254	0.175301	-0.4369	-0.0732718	0.214793	-0.267757	-0.202512	0.101118	0.105812	0.127242
FALSE	FALSE	FALSE	FALSE	FALSE	FALSE	FALSE	FALSE	FALSE	FALSE	FALSE	FALSE	FALSE	FALSE	FALSE	FALSE	FALSE	FALSE	FALSE	FALSE	FALSE	FALSE	TRUE	FALSE	NA	NA	0.111298	0.466444	NA	0.311968	NA	NA	0.267792	0.187134	NA	0.532345	1.3549	0.0551416	-0.477101	0.390448	-0.587653	-0.698436	0.583904	-0.221692	-0.777704	0.0107798	-0.208268	-0.260628	0.528871	-0.591871
FALSE	FALSE	FALSE	FALSE	FALSE	FALSE	FALSE	FALSE	FALSE	FALSE	FALSE	FALSE	FALSE	FALSE	FALSE	FALSE	FALSE	FALSE	FALSE	FALSE	FALSE	FALSE	FALSE	FALSE	-0.277849	NA	0.0797024	-0.183736	-0.335483	NA	-0.36589	NA	0.258822	0.0574156	-0.0221902	NA	0.00963382	-0.180148	-0.208261	NA	NA	NA	0.394843	0.741204	0.00417543	NA	NA	NA	0.340163	-0.253142
FALSE	FALSE	FALSE	FALSE	FALSE	FALSE	FALSE	FALSE	FALSE	FALSE	FALSE	FALSE	FALSE	FALSE	FALSE	FALSE	FALSE	FALSE	FALSE	FALSE	FALSE	FALSE	FALSE	FALSE	-0.0735754	1.41962	-0.112678	-1.94792	1.94681	-0.107057	-0.361453	0.0323002	-0.143655	-2.20091	-0.0561673	1.73375	-0.0878714	-0.067088	0.0130692	0.00417776	1.93804	-0.0169645	-0.159251	0.234363	1.80677	0.542704	0.430353	2.74603	-1.91452	0.227962
FALSE	FALSE	FALSE	FALSE	FALSE	FALSE	FALSE	FALSE	FALSE	FALSE	FALSE	FALSE	FALSE	FALSE	FALSE	FALSE	FALSE	FALSE	FALSE	FALSE	FALSE	FALSE	FALSE	FALSE	-0.178584	-0.0411028	-0.102078	-0.0683472	0.114816	0.0371713	0.121811	-0.0398403	-0.0233263	-0.0778326	-0.156655	-0.227125	0.0787464	0.213571	0.186627	0.0187766	0.437604	0.4755	0.133564	0.29885	0.178404	-0.0706938	-0.101381	0.322614	-0.423623	-0.00100953
FALSE	FALSE	FALSE	FALSE	FALSE	FALSE	FALSE	FALSE	FALSE	FALSE	FALSE	FALSE	FALSE	FALSE	FALSE	FALSE	FALSE	FALSE	FALSE	FALSE	FALSE	FALSE	FALSE	FALSE	-0.0804692	0.0716335	0.0968016	0.124725	-0.0688771	0.0472592	-0.0196822	-0.00791308	0.0203112	0.0890913	-0.0731347	-0.0608775	0.107152	-0.0807941	0.0720372	0.135666	0.0254707	-0.0543623	-0.00768112	0.0565212	-0.0798389	-0.188743	-0.221692	-0.354452	0.0611541	-0.0486547
FALSE	FALSE	FALSE	FALSE	FALSE	FALSE	FALSE	FALSE	FALSE	FALSE	FALSE	FALSE	FALSE	FALSE	FALSE	FALSE	FALSE	FALSE	FALSE	FALSE	FALSE	FALSE	FALSE	FALSE	0.0143553	0.0953425	-0.0422191	NA	0.180283	0.0214797	-0.411253	-0.0606008	0.163284	NA	0.0378286	0.0738184	0.465818	0.694228	0.640621	0.736562	1.14778	0.773068	0.670206	0.897167	1.08583	0.341758	0.680058	0.537445	-0.0384804	-0.0721744
FALSE	FALSE	FALSE	FALSE	FALSE	FALSE	FALSE	FALSE	FALSE	FALSE	FALSE	FALSE	FALSE	FALSE	FALSE	FALSE	FALSE	FALSE	FALSE	FALSE	FALSE	TRUE	FALSE	FALSE	-0.195897	0.266385	-0.180773	-0.067954	0.361046	-0.064329	-0.611292	0.106156	0.245198	0.516923	0.703454	0.468891	0.72465	1.02929	0.909811	0.815084	1.26385	0.81975	0.373954	0.90363	0.968464	0.00748258	0.554316	0.534391	-0.451997	-0.0322419
FALSE	FALSE	FALSE	FALSE	FALSE	FALSE	FALSE	FALSE	FALSE	FALSE	FALSE	FALSE	FALSE	FALSE	FALSE	FALSE	FALSE	FALSE	FALSE	FALSE	FALSE	FALSE	FALSE	FALSE	0.792689	-0.0143553	0.494569	0.329755	0.0495764	0.595313	0.021764	0.520418	0.485943	0.585924	0.631757	0.563625	0.601887	0.354335	0.4959	0.925999	-0.133695	0.327227	0.338453	0.403637	-0.179001	0.856308	-0.0441843	0.03623	0.710614	-0.233765
FALSE	FALSE	FALSE	FALSE	FALSE	FALSE	FALSE	FALSE	FALSE	FALSE	FALSE	FALSE	FALSE	FALSE	FALSE	FALSE	FALSE	FALSE	FALSE	FALSE	FALSE	FALSE	FALSE	FALSE	0.208642	-0.0166389	0.00604663	-0.0286018	-0.0698396	NA	0.491083	0.553426	0.351682	0.56774	0.640119	NA	0.217727	-0.0472592	0.105142	NA	-0.778881	-0.568131	-0.239243	-0.863542	-0.446891	NA	-0.601601	-0.24245	0.052555	0.0717093
FALSE	FALSE	FALSE	FALSE	FALSE	FALSE	FALSE	FALSE	FALSE	FALSE	FALSE	FALSE	FALSE	FALSE	FALSE	FALSE	FALSE	FALSE	FALSE	FALSE	FALSE	FALSE	FALSE	FALSE	0.214125	0.637783	0.0458623	-0.33579	0.413884	-0.273151	-0.0347661	0.692548	0.285073	-0.571643	0.0375472	0.363048	-0.109748	0.878454	0.0790196	0.0855606	NA	-0.0243551	0.0494914	0.358509	0.848297	-0.360249	NA	1.22708	-1.10771	0.73877
FALSE	FALSE	FALSE	FALSE	FALSE	FALSE	FALSE	FALSE	FALSE	FALSE	FALSE	FALSE	FALSE	FALSE	FALSE	FALSE	FALSE	FALSE	FALSE	FALSE	FALSE	FALSE	FALSE	FALSE	0.260026	0.141701	-0.18254	-0.080454	0.109779	-0.214776	-0.623132	0.195666	-0.139862	-0.205696	0.246721	-0.183201	-0.100732	-0.0851527	-0.47343	-0.192299	-0.14952	-0.62451	-0.367229	-0.0909889	-0.212383	-0.0296764	-0.336055	-0.0970714	0.00115369	-0.137372
FALSE	FALSE	FALSE	FALSE	FALSE	FALSE	FALSE	FALSE	FALSE	FALSE	FALSE	FALSE	FALSE	FALSE	FALSE	FALSE	FALSE	FALSE	FALSE	FALSE	FALSE	FALSE	FALSE	FALSE	0.369718	0.293836	-0.108705	0.59827	0.102465	-0.073029	-0.0254854	0.524791	0.14476	0.464877	0.992173	0.065008	-0.369464	-0.251204	-0.373944	0.256044	-0.151729	-0.417695	-0.295411	0.274896	-0.263034	-0.200167	0.0582026	-0.644595	0.307195	-0.542506
TRUE	TRUE	FALSE	FALSE	FALSE	FALSE	FALSE	FALSE	TRUE	FALSE	FALSE	FALSE	FALSE	FALSE	FALSE	FALSE	TRUE	TRUE	FALSE	FALSE	FALSE	FALSE	FALSE	FALSE	-1.19631	-1.50253	-1.52404	-1.32637	-0.970486	-0.828947	-1.21153	-0.526269	-0.617769	-0.699349	-0.758388	-0.190299	-0.387185	-0.260869	-0.296509	0.614003	0.784682	-0.00878384	0.251931	0.770166	0.624799	0.0622599	0.471209	0.226493	-1.19133	-1.31098
FALSE	FALSE	FALSE	FALSE	FALSE	FALSE	FALSE	FALSE	FALSE	FALSE	FALSE	FALSE	FALSE	FALSE	FALSE	FALSE	FALSE	FALSE	FALSE	FALSE	FALSE	FALSE	FALSE	FALSE	NA	NA	0.234992	0.361993	-0.191942	0.382944	NA	NA	-0.282618	0.14965	-0.250719	-0.0640551	-0.0773911	NA	0.313478	-0.303543	-0.213378	NA	0.403486	NA	-0.1149	0.514804	0.516698	NA	0.152897	NA
FALSE	FALSE	FALSE	FALSE	FALSE	FALSE	FALSE	FALSE	FALSE	FALSE	FALSE	FALSE	FALSE	FALSE	FALSE	FALSE	FALSE	FALSE	FALSE	FALSE	FALSE	FALSE	FALSE	FALSE	NA	-0.56306	0.234992	0.361993	-0.191942	0.382944	NA	-0.557091	-0.282618	0.14965	-0.250719	-0.0640551	-0.0773911	NA	0.313478	-0.303543	-0.213378	NA	0.403486	NA	-0.1149	0.514804	0.516698	NA	0.152897	-0.293841
FALSE	FALSE	FALSE	FALSE	FALSE	FALSE	FALSE	FALSE	FALSE	FALSE	FALSE	FALSE	FALSE	FALSE	FALSE	FALSE	FALSE	FALSE	FALSE	FALSE	FALSE	FALSE	FALSE	TRUE	-0.48346	-0.635894	-0.249291	-0.377576	-0.42417	-0.272332	0.118626	-0.316146	-0.114767	0.00676478	-0.334911	-0.241596	0.161178	-0.0311128	0.121281	-0.0765846	-0.229957	0.158078	0.12618	-0.322044	-0.240498	-0.481143	-0.671746	-0.53824	-0.184752	-0.118891
FALSE	FALSE	FALSE	FALSE	FALSE	FALSE	FALSE	FALSE	FALSE	FALSE	FALSE	FALSE	FALSE	FALSE	FALSE	FALSE	TRUE	FALSE	FALSE	FALSE	FALSE	FALSE	FALSE	FALSE	-0.500789	-1.15335	-0.186968	-0.553934	-0.975924	1.18549	-1.1464	-0.751806	-0.668119	-0.52693	-0.89476	-0.420509	-0.256597	-0.064331	-0.266854	-0.372935	0.507808	0.391988	0.322966	1.014	0.901715	-0.42283	0.475214	0.247662	NA	-0.997112
FALSE	FALSE	FALSE	FALSE	FALSE	FALSE	FALSE	FALSE	FALSE	FALSE	FALSE	FALSE	FALSE	FALSE	FALSE	FALSE	FALSE	FALSE	FALSE	FALSE	FALSE	FALSE	FALSE	FALSE	0.133432	-0.000576963	0.2949	0.135404	0.294349	0.266517	0.266157	-0.230818	0.0945567	-0.217306	-0.166587	-0.00460925	-0.0647364	-0.0611541	0.0240359	0.285816	-0.00187429	0.24184	-0.122915	-0.147437	0.00349555	-0.163688	-0.432959	0.0335252	-0.467992	-0.262794
[truncated: 5,089 more rows]
[truncated: 49 more columns]

## Sheet: Source_data_RNA
TNF_2min	TNF_5min	TNF_10min	TNF_30min	TNF_4h	TNF_8h	TNF_12h	TNF_24h	IFN_2min	IFN_5min	IFN_10min	IFN_30min	IFN_4h	IFN_8h	IFN_12h	IFN_24h	MIX_2min	MIX_5min	MIX_10min	MIX_30min	MIX_4h	MIX_8h	MIX_12h	MIX_24h	Sham_0m_R1	Sham_0m_R2	Sham_0m_R3	Sham_0m_R4	Sham_0m_R5	Sham_0m_R6	TNF_2m_R1	TNF_2m_R2	TNF_2m_R3	TNF_5m_r1	TNF_5m_R2	TNF_5m_R3	TNF_10m_R1	TNF_10m_R2	TNF_10m_R3	TNF_30m_R1	TNF_30m_R2	TNF_30m_R3	TNF_4h_R1	TNF_4h_R2	TNF_4h_R3	TNF_8h_R1	TNF_8h_R2	TNF_8h_R3	TNF_12h_R1	TNF_12h_R2
[truncated: 35,168 more rows]
[truncated: 55 more columns]

[truncated: 7 more sheets: Source_data_Proteomics, GO_enrichment_RNA(Fig 4D), GO_enrichment_Phos(Fig 4D), GO_enrichment_Prot(Fig 4D), Classification(Fig 5B), Classification clusters(Fig5D), GO enrichment cluster (Fig5D)]
