# Supplementary material for: Multi-omics delineation of cytokine-induced endothelial inflammatory states
Source: Commun Biol. 2023 May 15;6:525. doi: 10.1038/s42003-023-04897-w (PMC10184633; doi:10.1038/s42003-023-04897-w)
Supplement: Supplementary file 8 — Supplementary Data 5 [file 42003_2023_4897_MOESM8_ESM.xlsx]

## Sheet: Source_data_Secretome
TNF_30m	IFN_30m	MIX_30m	TNF_4h	IFN_4h	MIX_4h	TNF_24h	IFN_24h	MIX_24h	imp_ secr_CTL_30m_1	imp_ secr_CTL_30m_2	imp_ secr_CTL_30m_3	imp_ secr_CTL_4h_1	imp_ secr_CTL_4h_2	imp_ secr_CTL_4h_3	imp_ secr_CTL_24h_1	imp_ secr_CTL_24h_2	imp_ secr_CTL_24h_3	imp_ secr_TNF_30m_1	imp_ secr_TNF_30m_2	imp_ secr_TNF_30m_3	imp_ secr_TNF_4h_1	imp_ secr_TNF_4h_2	imp_ secr_TNF_4h_3	imp_ secr_TNF_24h_1	imp_ secr_TNF_24h_2	imp_ secr_TNF_24h_3	imp_ secr_IFN_30m_1	imp_ secr_IFN_30m_2	imp_ secr_IFN_30m_3	imp_ secr_IFN_4h_1	imp_ secr_IFN_4h_2	imp_ secr_IFN_4h_3	imp_ secr_IFN_24h_1	imp_ secr_IFN_24h_2	imp_ secr_IFN_24h_3	imp_ secr_Mix_30m_1	imp_ secr_Mix_30m_2	imp_ secr_Mix_30m_3	imp_ secr_Mix_4h_1	imp_ secr_Mix_4h_2	imp_ secr_Mix_4h_3	imp_ secr_Mix_24h_1	imp_ secr_Mix_24h_2	imp_ secr_Mix_24h_3	secr_CTL_30m_1	secr_CTL_30m_2	secr_CTL_30m_3	secr_CTL_4h_1	secr_CTL_4h_2
0	0	0	0	0	0	0	0	0	24.6202	25.0915	24.8239	25.6728	24.761	25.8163	24.2836	23.8219	24.2273	24.8141	25.1559	24.7329	24.5738	25.2564	25.1218	23.776	23.8789	23.7892	25.3896	25.1825	25.3409	24.8456	24.6189	24.7048	23.876	23.992	23.9837	24.9843	25.4412	24.6649	24.7929	25.0481	24.4574	23.848	23.6593	23.8024	24.6202	25.0915	24.8239	25.6728	24.761
0	0	0	0	0	0	0	0	0	25.2727	25.3693	25.4536	24.9643	25.0846	25.2892	24.5792	24.5289	24.6745	25.4396	25.29	25.363	24.8565	24.8686	25.1386	24.5065	24.4403	24.8047	25.2099	25.457	25.1703	24.9886	24.9865	24.6677	24.5808	24.5815	24.5256	25.4963	25.4099	25.4392	25.1193	24.8962	24.6782	24.5695	24.6493	24.7634	25.2727	25.3693	25.4536	24.9643	25.0846
0	0	0	0	0	0	0	0	0	26.9252	27.0104	26.5833	26.2934	26.9763	26.6204	26.9247	26.905	26.79	26.9888	26.6501	27.1852	26.5605	26.6039	26.7749	27.3296	27.2705	27.147	26.4167	26.4214	26.7085	27.0142	26.1643	26.4357	26.8093	26.7636	26.8203	26.8736	26.5222	26.3483	26.4686	26.1631	26.9272	27.7014	27.2391	27.3924	26.9252	27.0104	26.5833	26.2934	26.9763
0	0	0	0	0	0	0	0	0	25.8357	24.9331	25.8845	25.9405	25.232	25.3274	26.1309	26.2935	25.7804	25.5679	25.4139	25.5632	25.2235	25.7066	25.7105	26.1399	26.1883	25.9262	25.4092	25.1782	26.0825	25.5642	25.8853	25.8169	26.4025	26.231	26.3579	25.7133	25.9721	25.6325	25.6292	25.8052	26.2652	26.3459	26.3149	26.0572	25.8357	24.9331	25.8845	25.9405	25.232
0	0	0	0	0	0	0	0	0	20.2698	20.7246	19.9644	20.5609	19.5208	20.4085	19.8263	20.3965	19.8631	20.9136	19.3482	20.3355	20.6969	23.1853	20.3053	20.3744	20.0393	20.0522	20.0267	19.8734	20.6739	20.0315	20.374	19.6381	20.9843	19.9323	18.8227	19.359	20.8605	20.4463	20.38	20.5735	20.2665	19.774	19.4993	19.853	NA	NA	NA	NA	NA
0	0	0	0	0	0	0	0	0	27.0478	26.6561	26.7669	26.3964	26.6252	26.5878	26.7464	26.9188	26.7887	26.7949	26.6922	26.7826	26.6717	26.2986	26.7609	27.6053	27.2381	26.9068	26.6109	26.7604	26.8509	26.4702	26.5294	26.2414	26.6077	27.3211	26.8067	26.8482	26.427	26.5418	26.4938	26.3166	26.7039	27.3898	26.8382	27.0317	27.0478	26.6561	26.7669	26.3964	26.6252
0	0	0	0	0	0	0	0	0	22.5407	22.3953	22.6049	22.5799	22.0835	22.1143	22.0405	21.586	22.0758	22.1923	22.3848	22.3997	22.3459	22.0205	22.3059	22.5535	21.632	21.7881	22.2774	22.3834	22.1178	22.1588	22.0937	21.8634	20.6838	22.1406	22.1057	22.6623	22.3952	22.4481	21.9765	22.1138	22.163	21.6583	21.8733	22.0868	22.5407	22.3953	22.6049	22.5799	22.0835
0	0	0	0	0	0	0	0	0	22.9389	22.9641	22.9841	24.3921	23.9697	23.7715	23.6866	22.7074	23.0315	22.007	22.6759	23.2417	23.3593	24.0521	24.074	21.5471	23.0458	22.7191	21.7432	22.0416	23.6573	23.5242	23.5465	23.8912	23.1198	23.2922	23.2363	20.6737	22.7879	22.846	24.2778	24.2144	23.9098	22.2912	22.1685	21.3134	22.9389	22.9641	22.9841	24.3921	23.9697
0	0	0	0	0	0	0	0	0	20.4473	20.0645	19.6698	19.7681	19.8768	20.3594	20.9881	20.0784	20.7107	20.0442	20.8483	20.9022	19.3736	20.3511	21.5024	20.9051	21.2219	20.8046	19.9722	20.0726	19.8467	20.6641	19.3813	20.2333	19.3684	20.8081	21.0324	20.4834	20.8421	20.8091	20.2683	19.4169	20.8026	22.1172	22.6898	21.5137	NA	NA	NA	NA	NA
0	0	0	0	0	0	0	0	0	20.0645	19.3926	21.0712	19.9285	20.5088	20.1876	21.2165	19.4838	19.2001	20.0683	21.5481	19.8696	20.0046	20.7912	20.3019	20.2275	19.422	19.9435	18.9753	20.2866	20.3438	19.3949	20.3036	20.5376	20.5558	20.5898	20.0114	19.0178	20.7866	20.4028	19.5986	20.3271	19.7413	20.6618	19.4635	20.3471	NA	NA	21.0712	NA	NA
0	0	0	0	0	0	0	0	0	19.7928	20.4678	20.2937	19.6361	20.9413	19.3446	19.9298	19.6381	21.7166	20.88	20.0375	20.7374	21.3462	20.2503	20.403	21.899	20.9027	21.4829	20.2149	19.5363	20.3251	19.9782	19.9325	20.3862	21.2737	20.9341	19.9886	19.7958	20.1725	20.5474	20.3792	20.2895	19.8873	19.7901	21.8559	21.6483	NA	NA	NA	NA	NA
0	0	0	0	0	0	0	0	0	24.6132	24.6295	24.8236	24.5361	23.7692	24.1501	19.9329	19.6204	22.9561	24.786	25.0214	24.0447	20.3193	23.8836	24.3627	20.0167	23.1059	19.9565	25.9228	24.839	24.7478	24.887	25.7395	24.4728	20.2002	20.5542	19.1901	25.5559	24.7311	24.9154	19.65	24.4531	19.7876	19.4381	20.2846	19.9956	24.6132	24.6295	24.8236	24.5361	23.7692
0	0	0	0	0	0	0	0	0	19.4332	21.7043	19.797	20.7253	19.7637	20.3931	20.0426	21.5844	21.4005	21.8013	19.3437	20.4212	20.5717	18.8241	20.8994	21.1276	21.7053	21.4415	20.6167	19.2215	21.1556	20.6526	20.1677	20.5938	21.6458	21.5825	21.5175	19.4957	20.9596	21.9215	20.6366	19.9915	21.8323	21.6622	22.002	22.4023	NA	21.7043	NA	NA	NA
0	0	0	0	0	0	0	0	0	20.2339	20.9711	19.874	20.325	21.0756	20.2616	20.421	19.9683	19.4163	21.7225	19.2417	20.2513	20.5323	20.0977	19.9829	20.8356	21.9284	21.5651	20.4392	19.0061	20.49	20.4469	19.8363	20.1208	19.7093	19.9769	20.5308	19.3845	20.7992	20.8574	20.4621	20.1004	18.6398	21.4527	22.005	21.2226	NA	NA	NA	NA	NA
0	0	0	0	0	0	0	0	0	19.6419	21.6962	19.9689	20.0893	21.6163	19.8765	21.3421	21.6243	21.8744	20.2581	19.5404	20.1236	21.0489	19.9407	20.1365	22.6335	21.7675	20.9284	20.4536	20.6083	19.8702	21.755	19.1641	20.3458	21.5895	21.9987	21.4373	19.3782	21.0428	20.3448	19.8348	20.2658	20.0341	21.9412	21.8677	22.2772	NA	NA	NA	NA	21.6163
0	0	0	0	0	0	0	0	0	26.9251	26.6442	27.2132	26.7915	26.6947	27.0051	26.0141	26.0499	26.3088	27.3588	26.9926	26.7783	26.638	27.2521	26.3086	26.3174	26.0839	25.9827	27.8865	27.3018	26.8584	26.8495	26.9955	26.8637	25.8226	26.1994	26.031	27.4462	27.5851	27.3251	26.9328	27.1744	26.3273	25.4476	25.7273	26.1704	26.9251	26.6442	27.2132	26.7915	26.6947
0	0	0	0	0	0	0	0	0	24.9371	25.0439	25.3264	25.3083	24.6188	25.1238	24.34	24.3705	24.3882	25.2106	25.0346	24.9178	24.7713	24.6159	24.9833	24.4563	24.3807	24.5436	25.3312	25.1377	24.9061	25.0184	24.9155	24.6277	24.2515	24.3859	24.6338	24.9055	25.0474	25.3375	24.8643	24.6614	24.7833	24.3823	24.3474	24.4712	24.9371	25.0439	25.3264	25.3083	24.6188
0	0	0	0	0	0	0	0	0	20.9097	21.3004	21.1153	19.8473	21.5899	19.4504	18.9204	21.1288	21.5853	20.9045	20.0389	21.3822	21.1072	19.8367	20.9637	21.3256	21.69	21.6537	20.6171	19.7513	20.3029	21.062	21.8909	20.0999	19.669	19.4548	21.2982	21.5954	21.6496	21.636	21.2492	21.255	20.9488	22.0508	21.9243	21.4131	20.9097	21.3004	21.1153	NA	21.5899
0	0	0	0	0	0	0	0	0	27.7929	27.5643	27.7885	27.8244	27.5237	27.7206	27.3643	27.2978	27.4678	27.8585	27.7901	27.6393	27.5941	27.4209	27.5442	27.2789	27.3648	27.436	27.7199	27.7894	27.7123	27.7003	27.4829	27.5198	27.2723	27.177	27.3001	27.9527	27.6701	27.6224	27.5935	27.3502	27.6565	27.3855	27.3396	27.4212	27.7929	27.5643	27.7885	27.8244	27.5237
0	0	0	0	0	0	0	0	0	23.722	23.8433	23.957	23.3169	23.233	23.5436	24.0391	23.9958	24.0464	23.4526	23.7972	24.1635	23.6593	23.0832	23.8042	23.9682	23.8924	23.9247	23.8265	24.0101	23.9754	23.416	23.581	23.8186	24.2199	24.368	24.1347	23.9923	23.8449	23.7495	23.3303	23.7732	23.5897	24.191	23.841	24.0871	23.722	23.8433	23.957	23.3169	23.233
0	0	0	0	0	0	0	0	0	21.9548	22.2601	21.8565	21.9521	21.7165	21.7268	21.722	22.3559	21.6697	22.0286	21.8328	21.6829	21.7218	21.4755	21.6968	21.9039	21.6765	21.9606	21.9028	22.1029	21.2555	21.8746	21.1417	21.4732	22.0432	21.618	21.403	22.2799	22.0321	22.4051	21.22	21.8768	22.1415	22.052	22.1944	22.4701	21.9548	22.2601	21.8565	21.9521	21.7165
0	0	0	0	0	0	0	0	0	23.0437	18.886	23.6152	23.0525	22.8232	20.3953	22.1852	22.3345	22.8601	23.0916	23.0433	23.072	22.1817	23.1171	22.861	22.1774	22.3113	22.6457	22.8456	22.9303	22.6283	22.8517	20.2835	22.7492	22.3779	20.4333	22.9563	23.0704	22.6153	23.1478	22.6753	22.7748	22.8191	23.0605	22.7369	23.0993	23.0437	NA	23.6152	23.0525	22.8232
0	0	0	0	0	0	0	0	0	19.6757	20.65	19.8414	20.3868	21.5549	19.8008	20.5144	20.1778	19.6806	20.73	20.0236	21.2	19.7371	20.1399	20.1659	19.2815	21.6348	19.0066	19.8674	19.4373	20.4426	20.167	20.6582	20.156	22.0688	21.0678	21.767	20.1299	20.005	21.0475	20.4762	19.5694	19.8045	20.0237	20.4873	20.3557	NA	NA	NA	NA	NA
0	0	0	0	0	0	0	0	0	19.8369	20.6754	20.966	19.6918	19.5531	19.7522	20.7258	20.9651	19.8395	19.8521	19.6312	20.0352	20.8271	21.1837	19.7961	21.2548	20.8337	20.6963	21.139	19.869	19.6603	19.6636	20.221	19.9835	20.8695	19.7559	19.5347	19.8072	19.3073	21.1379	21.2096	20.6359	20.1175	21.1238	21.0474	21.0087	NA	NA	NA	NA	NA
0	0	0	0	0	0	0	0	0	28.3436	28.8153	28.4559	29.1419	28.3299	28.8112	27.6606	28.0058	27.6266	28.7066	28.7321	28.4171	28.5156	28.3467	28.6531	27.4739	27.8049	27.8436	28.6398	28.9948	28.8751	28.5234	28.9516	28.3832	27.8207	28.1329	27.9906	28.4721	29.02	28.7434	28.8401	28.7923	28.301	27.8462	27.9559	27.7521	28.3436	28.8153	28.4559	29.1419	28.3299
0	0	0	0	0	0	0	0	1	20.8998	20.0614	20.7514	20.0815	20.9712	20.4403	20.675	20.7294	20.8728	19.8514	21.3197	19.9666	20.4514	20.7583	20.8154	22.2778	22.218	22.047	20.5042	19.6414	19.7742	20.6056	19.5257	19.8087	21.3395	20.8358	20.9699	20.5674	21.0768	20.5922	20.5897	21.1029	19.8169	22.3635	23.099	21.4741	NA	NA	NA	NA	NA
0	0	0	0	0	0	0	0	0	23.0641	22.6402	23.3496	22.8463	22.1919	23.4305	22.0697	22.0968	22.3579	23.0648	22.9558	23.0587	22.676	21.9124	22.7633	22.7921	22.3707	22.4517	22.7608	23.1066	22.6341	22.7549	22.4447	22.6269	22.321	22.4334	22.2708	23.2072	22.0648	22.7171	21.8847	22.4404	22.4038	22.5312	22.7996	23.1713	23.0641	22.6402	23.3496	22.8463	22.1919
0	0	0	0	0	0	0	0	0	27.1688	27.2359	27.3087	27.2137	26.8498	26.9711	26.2117	26.0562	26.2215	26.9472	27.1038	27.0379	26.8533	26.6204	26.8029	26.2374	26.2448	26.4338	27.2479	26.8583	27.2012	26.5607	26.5942	26.5426	26.0744	26.101	26.2313	27.0054	26.951	26.6617	26.8202	26.6713	26.831	26.4574	26.5742	26.6964	27.1688	27.2359	27.3087	27.2137	26.8498
0	0	0	0	0	0	0	0	0	20.3492	19.9519	19.1897	20.4162	19.7057	20.2063	21.1866	21.7568	21.6344	19.9474	20.2097	19.6098	20.99	20.7855	21.1031	19.5386	21.138	20.5987	20.6377	19.1918	20.4244	19.2499	20.381	19.4092	22.4717	21.9306	22.58	21.2309	20.1405	20.0049	20.4843	20.2581	21.1734	19.8675	20.2059	19.7972	NA	NA	NA	NA	NA
0	0	0	0	0	0	0	0	0	24.8217	24.7661	24.8969	24.9262	24.7901	24.9852	25.5864	25.7787	25.7336	25.1273	24.9047	24.8671	24.6984	24.9503	24.7944	26.0358	25.5606	25.5912	24.9653	24.7711	24.8708	25.1254	25.1427	24.9743	25.5532	25.7982	25.4942	25.1091	24.7476	24.9424	24.9605	24.8291	24.8606	25.4711	25.8444	25.9407	24.8217	24.7661	24.8969	24.9262	24.7901
0	0	0	0	0	0	0	0	0	22.6732	22.8345	23.0065	22.4283	22.1781	22.7528	22.3617	22.5396	22.5311	22.6235	22.7806	22.6172	22.1435	22.4239	22.3484	22.5607	22.274	22.3013	23.1795	23.5271	22.3498	22.4992	20.0599	22.3371	22.576	22.5723	23.0574	23.0586	23.0201	23.3788	20.4061	22.7002	22.2468	22.4292	22.5061	22.3654	22.6732	22.8345	23.0065	22.4283	22.1781
0	0	0	0	0	0	0	0	0	23.9246	24.0657	23.5974	23.3576	23.633	23.3204	24.0813	24.2286	24.2484	23.6481	23.5094	23.8104	23.669	22.9487	24.0609	24.3922	24.245	24.0036	23.8883	23.3624	23.7469	23.5507	23.5336	23.7454	24.3958	24.2499	24.4297	23.2111	23.2745	23.0361	23.7632	23.3287	23.6675	24.3782	24.4346	24.5116	23.9246	24.0657	23.5974	23.3576	23.633
0	0	0	0	0	0	0	0	0	19.6846	20.1008	19.9099	20.9634	20.0746	19.9167	20.4695	20.6675	20.3727	20.3816	19.4407	20.7694	19.8838	20.3544	20.182	21.4192	19.1537	20.7971	20.4308	19.8844	20.098	20.0558	20.6547	19.8687	20.4299	21.0269	20.4904	19.4262	18.6197	20.4005	20.9219	20.6261	21.9068	20.4842	20.872	21.0828	NA	NA	NA	NA	NA
0	0	0	0	0	0	0	0	0	20.1331	20.4124	21.291	20.5038	20.6884	20.7489	19.7743	21.7667	18.9207	19.6241	19.3226	20.2332	20.2624	19.0963	19.602	21.6324	21.9076	22.0034	21.5461	19.6511	20.2009	20.292	21.2813	21.2967	21.9133	21.6356	21.9255	21.8332	20.4006	20.0271	19.8354	19.7261	19.5024	21.6553	21.8728	21.9458	NA	NA	21.291	NA	NA
0	0	0	0	0	0	0	0	1	19.9007	19.6186	19.9167	20.5125	20.7262	20.4274	20.6424	20.1395	19.5492	20.5971	20.2696	19.2278	20.6528	20.4534	20.1156	21.0982	21.3955	21.0477	20.7812	20.244	19.9847	21.0225	19.8898	20.8099	21.752	20.4142	20.1568	20.2388	20.0363	19.6711	20.0813	19.5641	19.0499	21.7646	21.909	21.9659	NA	NA	NA	NA	NA
0	0	0	0	0	0	0	0	0	23.5433	23.1172	23.2474	23.3088	23.0436	23.4366	20.0556	22.9987	23.1538	22.9957	23.7235	23.3828	23.2802	22.6894	23.3016	23.3872	20.5323	22.9504	23.5564	23.2475	23.7458	23.4171	23.224	23.2534	22.6154	22.8089	23.4666	23.4502	23.7306	23.3372	23.2829	23.4	22.7289	22.3631	20.5011	22.7848	23.5433	23.1172	23.2474	23.3088	23.0436
0	0	0	0	0	0	0	0	0	22.2495	22.6668	22.1999	22.5733	22.4738	22.261	21.2005	21.455	20.3068	22.0046	21.8015	22.2936	19.7822	19.4952	21.7586	20.4107	20.2695	20.3211	22.0102	22.5982	22.703	22.5994	21.6497	22.1739	21.6283	21.5775	19.5798	21.948	22.208	22.6113	21.626	21.926	21.1106	20.0605	20.5287	20.3961	22.2495	22.6668	22.1999	22.5733	22.4738
0	0	0	0	0	0	0	0	0	20.3142	20.4419	20.6834	20.2665	20.4694	19.2577	19.9397	19.9126	20.1598	20.9907	19.4674	19.4377	21.6092	20.1824	20.0646	20.6059	20.4082	20.6043	19.7445	20.4604	20.387	19.8132	20.7533	20.7735	20.5641	21.0439	20.3452	20.9292	19.6707	20.1927	20.5112	20.9846	20.1703	21.8239	21.2696	20.1495	NA	NA	NA	20.2665	NA
0	0	0	0	0	0	0	0	0	24.3479	24.3551	24.4054	24.1917	23.7629	23.8213	23.3683	23.9575	23.9414	24.477	24.2714	24.2322	23.8212	24.1088	23.677	23.6614	23.8988	23.7618	24.3223	24.2516	24.1483	24.5653	24.1658	23.9346	23.773	23.5644	23.8462	24.1555	24.0514	24.0666	24.1899	24.0785	23.891	23.7249	23.7057	23.8748	24.3479	24.3551	24.4054	24.1917	23.7629
0	0	0	0	0	0	0	0	0	20.2701	20.5553	19.4991	23.1724	23.6868	23.4242	25.6059	25.4797	25.2609	21.5289	18.8947	21.3499	23.8554	23.7174	23.6177	25.26	25.2838	25.187	20.3427	20.2026	20.6812	23.5425	23.7645	23.9646	25.5904	25.5801	25.376	19.9955	19.8119	20.5736	23.5423	23.435	24.0838	24.4044	24.6138	24.5591	20.2701	20.5553	19.4991	23.1724	23.6868
0	0	0	0	0	0	0	0	0	21.8976	21.7342	22.1089	21.6825	21.7328	22.3231	22.5079	22.9174	22.3578	22.015	22.445	22.2857	22.1195	19.7686	22.5241	22.9317	23.1349	22.2702	21.9334	21.1703	22.1303	21.7748	21.3704	23.1386	23.0184	22.8798	22.9359	22.0129	21.2711	22.4608	22.0081	21.6991	22.4796	23.0761	22.7461	22.8255	21.8976	21.7342	22.1089	21.6825	21.7328
0	0	0	0	0	0	0	0	0	22.2332	21.9618	21.7936	21.1996	21.4614	22.0136	22.5891	22.0067	21.9565	22.2162	22.1571	22.1702	21.6604	21.6664	21.6763	22.3158	22.357	22.1593	21.8299	21.8627	22.0755	22.2093	21.9357	21.1699	22.2088	22.4543	21.5653	21.8629	21.4209	22.2862	21.9511	22.3168	21.9643	21.6866	22.2663	22.2253	22.2332	21.9618	21.7936	21.1996	21.4614
0	0	0	0	0	0	0	0	0	23.4649	23.4203	19.8175	20.7534	23.6373	20.841	25.3334	23.8191	24.4125	22.4325	23.4187	23.7031	24.8956	23.9638	23.2634	24.8805	22.2021	20.0523	22.9311	20.3991	23.0914	25.0132	24.376	24.1072	23.718	19.1258	23.2795	23.0904	22.7548	19.4073	23.4324	24.1828	24.2809	23.5893	22.2989	20.0731	23.4649	23.4203	NA	NA	23.6373
0	0	0	0	0	0	0	0	0	24.781	24.36	24.3142	23.4762	24.5346	23.7003	24.9825	25.3813	24.9055	24.2221	24.2798	24.4482	24.3299	24.6352	24.4799	25.6767	25.5895	25.5495	24.1409	23.8703	24.6226	23.8934	23.8997	24.2434	25.3945	25.5242	25.0763	24.4608	24.2743	23.2198	23.8159	23.9711	24.6897	25.8197	25.881	25.7034	24.781	24.36	24.3142	23.4762	24.5346
0	0	0	0	0	0	0	1	1	20.8594	19.696	20.4383	20.4089	19.5424	21.314	19.5284	20.1361	20.5919	19.8997	21.0008	20.3738	19.5878	19.8504	20.7847	18.8337	18.3003	20.0414	21.0842	20.2489	19.6734	20.0862	18.7204	21.3711	22.7094	22.6017	22.5301	19.9197	20.7243	20.3063	19.7816	20.1101	20.1704	26.1225	26.0593	25.9799	NA	NA	NA	NA	NA
0	0	0	0	0	0	0	0	0	22.9772	23.016	22.9873	22.4688	22.7142	22.5595	22.7027	22.3426	23.1557	22.8647	22.7232	22.9286	22.4445	22.3655	22.5885	22.8367	22.8581	22.2706	22.8981	22.8825	22.7301	22.7298	22.5902	22.194	22.5428	22.6057	22.8894	22.7062	22.8523	22.555	22.6624	22.3648	22.633	23.0241	23.1055	23.0173	22.9772	23.016	22.9873	22.4688	22.7142
0	0	0	0	0	0	0	0	1	19.2976	20.2033	19.8195	20.0012	20.0291	19.7858	19.6163	19.7216	20.3351	19.9811	19.7283	20.149	19.484	21.8966	20.1513	20.3288	19.5199	19.6858	21.1301	20.5023	19.6141	21.4464	18.8387	20.3934	20.0358	21.0316	20.7191	20.2076	19.952	20.2365	19.6678	20.6265	20.3592	22.3731	22.2928	22.1776	NA	NA	NA	NA	NA
0	0	0	0	0	0	0	0	1	20.0805	21.3454	19.0727	20.8182	20.6116	19.8879	20.7699	20.2138	19.3104	20.4475	19.4559	20.7722	19.889	20.3817	20.2181	21.8769	22.4448	21.8686	19.4659	19.4521	20.0105	20.132	20.8473	19.1663	21.0496	19.5625	21.562	19.7416	19.4877	20.8268	20.1808	21.1835	20.5192	21.7994	22.9796	22.6238	NA	NA	NA	NA	NA
0	0	0	0	0	0	0	0	0	23.4658	23.1608	22.8849	22.386	22.1316	22.5796	22.3001	23.0542	22.8191	22.4445	22.5861	23.6401	22.295	21.3432	23.1761	22.4245	22.126	22.5807	22.5235	22.3151	20.6658	19.4684	22.6239	23.3715	22.2185	22.5498	22.3573	22.1521	22.842	21.2163	23.5386	20.6035	21.9894	22.9891	22.2173	22.3445	23.4658	23.1608	22.8849	22.386	22.1316
0	0	0	0	0	0	0	0	0	25.234	24.856	24.7368	24.864	24.9022	24.8535	25.275	25.1958	25.3892	25.0842	24.8232	25.0375	25.1232	24.9161	24.9667	25.4789	25.2153	25.4996	24.6216	25.0323	24.9295	25.3005	24.7927	24.7667	25.2887	25.312	25.3136	25.1691	24.519	24.4153	24.7545	24.6929	25.1599	25.4428	25.5271	25.1709	25.234	24.856	24.7368	24.864	24.9022
0	0	0	0	0	0	0	0	0	23.3823	23.7672	23.6307	23.4732	23.287	23.5413	22.5241	23.185	23.0142	23.5967	23.5653	23.5752	23.3872	23.3108	23.6111	23.1218	22.1926	22.9247	23.9684	23.7071	23.5009	23.9027	23.5729	23.2869	22.6846	22.8573	22.6824	23.5387	23.5865	24.0032	23.7029	23.5737	23.1811	22.7119	22.6	22.7424	23.3823	23.7672	23.6307	23.4732	23.287
0	0	0	0	0	0	0	0	0	21.3699	21.9833	22.3522	22.0968	21.2029	21.8227	20.6287	21.3742	20.4204	22.0381	21.6728	21.9076	21.2139	20.7671	21.7224	21.0891	21.9535	20.6542	22.0583	22.0255	21.1973	21.5558	21.3131	21.5282	21.3542	20.5352	21.1484	21.4337	22.0099	21.674	21.4878	21.3249	20.7487	20.6658	21.0041	21.4344	21.3699	21.9833	22.3522	22.0968	21.2029
0	0	0	0	0	0	0	0	0	22.5904	23.1037	22.5959	23.5942	20.422	23.6778	25.0872	24.7392	24.1437	23.1828	23.2733	22.2522	23.0965	23.928	23.6989	24.5953	25.0962	25.0303	23.2791	22.8919	22.8372	24.039	23.894	24.1615	25.433	24.9097	25.1565	23.521	23.8727	24.0725	24.1624	24.0926	23.0226	25.1201	25.2611	25.0188	22.5904	23.1037	22.5959	23.5942	NA
0	0	0	0	0	0	0	0	0	21.256	21.6024	20.1976	20.7674	20.384	19.9431	20.5329	21.1681	20.8777	21.0368	21.8435	21.4523	20.1749	21.1035	20.9303	21.136	21.2065	21.08	21.1705	21.4823	21.7233	21.2371	21.5594	21.2826	21.0144	21.1623	20.2512	21.115	21.5311	21.2779	21.2158	21.1879	20.4679	18.9403	20.9901	20.9512	21.256	21.6024	NA	20.7674	NA
0	0	0	0	0	0	0	0	0	23.3366	20.4315	21.5287	22.5217	23.0403	23.155	22.8935	22.857	23.0076	22.917	22.5639	19.4326	23.1065	22.9205	23.7199	22.9914	22.2361	22.723	22.2657	22.2107	22.4312	23.6403	23.49	23.5062	22.7182	22.5413	22.7953	23.0453	22.1457	22.7759	22.2976	22.6415	23.4768	23.0337	22.9488	22.7476	23.3366	NA	21.5287	22.5217	23.0403
0	0	0	0	0	0	0	0	0	20.1387	20.1287	20.7754	19.4591	21.3607	20.2917	21.5115	20.6224	20.9643	19.75	20.2065	21.2578	20.6521	19.8477	19.4363	21.3687	19.9021	21.0789	20.7885	21.73	19.6148	19.4957	20.6401	20.3469	20.2023	20.42	19.7632	21.3297	20.341	20.9185	21.0822	20.5002	19.8789	20.1298	20.8227	20.7973	NA	NA	NA	NA	21.3607
0	0	0	0	0	0	0	0	0	20.7812	21.167	20.5234	21.4628	20.4327	20.1126	20.6076	21.7088	22.0305	20.5129	19.9945	19.7716	19.7235	19.9673	20.9613	20.9925	20.9454	21.745	19.5822	20.6248	21.2851	19.3931	19.6236	20.5346	21.1569	20.2852	20.9451	20.1267	21.1523	20.1545	19.2458	19.9179	20.4152	21.4558	21.4795	20.7583	20.7812	NA	NA	NA	NA
0	0	0	0	0	0	0	0	0	19.3113	22.2568	22.4317	20.388	19.7768	20.0334	20.7134	20.5339	21.3081	22.1757	22.3683	22.5469	20.733	20.5664	21.9687	21.2839	20.9744	21.5933	22.4603	22.5737	22.3767	21.8078	21.9992	21.0893	20.9744	20.8968	21.2092	22.0744	22.4282	20.8124	21.9371	21.1799	20.0316	19.9698	20.0082	20.861	NA	22.2568	22.4317	NA	NA
0	0	0	0	0	0	0	0	-1	22.127	22.6736	22.5746	26.4165	25.9861	26.2857	27.0135	27.0015	27.2772	22.7368	22.6693	22.4445	25.7649	26.3541	26.3412	26.9721	26.6317	26.3374	23.279	22.5962	22.6843	25.9986	25.9381	26.0682	26.9295	26.6288	27.0158	22.6219	23.0148	23.1945	26.0965	26.3262	25.7704	25.9207	25.8691	25.9558	22.127	22.6736	22.5746	26.4165	25.9861
0	0	0	0	0	0	0	0	0	21.9138	22.2647	22.6338	23.5881	23.6292	21.9026	25.1402	24.0866	24.8311	22.6915	20.8003	22.3993	21.6698	21.3984	21.4045	25.2894	25.8531	25.1517	19.2348	20.6424	20.2896	21.0897	22.0735	22.1271	24.4774	24.2213	24.8218	22.1525	20.7218	20.6332	20.1354	22.8909	22.0223	25.6189	26.2649	25.0916	21.9138	22.2647	22.6338	23.5881	23.6292
0	0	0	0	0	0	0	0	0	21.1845	21.4861	21.61	21.2337	22.3206	21.3361	19.9802	20.2369	20.4583	21.9774	20.4138	21.6504	21.4153	21.0041	21.546	20.8413	21.2688	21.4984	22.057	21.8278	21.7334	19.229	19.0559	21.0836	21.0268	21.8686	21.1439	21.7107	22.0371	22.0291	20.7407	20.9102	21.6483	21.1888	21.8008	21.688	21.1845	21.4861	21.61	21.2337	22.3206
0	0	0	0	0	0	0	0	0	22.1463	21.7454	22.2516	21.8647	21.6703	21.9796	21.7974	21.9747	22.0814	22.0905	22.1132	22.3234	22.3151	22.037	21.9332	21.5849	22.0346	22.124	22.0332	22.1122	21.4638	22.2948	21.5166	21.2189	21.7626	21.7323	21.7382	21.7245	22.2075	22.3671	22.4216	21.6172	22.4582	21.9233	21.8494	22.5891	22.1463	21.7454	22.2516	21.8647	21.6703
0	0	0	0	0	0	0	0	0	20.1586	21.3836	20.6204	19.7437	20.6115	19.3614	19.4985	20.0497	20.4744	20.8707	20.083	22.0605	19.8607	19.9669	20.9795	19.9327	20.0297	20.3624	21.2869	20.5002	22.4561	20.4051	18.8458	20.6681	20.6321	20.1364	19.4803	21.5097	19.4868	21.2863	20.5947	21.3834	20.7257	19.5936	19.7956	19.8585	NA	NA	20.6204	NA	NA
0	0	0	0	0	0	0	0	0	19.5737	19.8213	20.2543	20.2145	20.0587	21.4024	25.3475	25.4026	20.4457	20.2056	20.1156	19.567	20.2243	19.8614	20.2009	19.7944	25.8985	19.9817	19.2134	20.1963	24.7764	26.0351	24.9454	20.9674	20.5213	20.3097	26.428	20.362	25.0533	19.5739	20.3274	21.4119	20.9979	19.7019	20.6317	19.8671	NA	NA	NA	NA	NA
0	0	0	0	0	0	0	0	0	21.9465	21.9955	22.3474	21.9038	21.4504	20.7222	22.0424	21.4946	21.5379	21.7205	22.0141	21.9921	21.4332	21.4093	21.7826	20.8498	21.6942	21.2532	21.7747	22.153	22.0605	22.0023	21.8408	21.8166	21.8259	21.453	21.0793	22.0234	22.0139	22.3189	21.8884	21.4501	21.9839	21.5049	21.7975	21.6803	21.9465	21.9955	22.3474	21.9038	21.4504
0	0	0	0	0	0	0	0	0	25.3898	25.5385	25.0859	24.7426	25.3935	25.0498	25.7959	26.1574	25.972	25.2454	25.2869	25.4306	25.2976	24.8385	25.017	25.6311	26.0039	26.0129	24.5736	25.0549	25.1189	25.1798	25.0567	25.1701	25.9074	26.0416	25.9089	25.1842	24.8578	24.652	25.2976	25.0731	25.4491	26.1756	26.059	26.3811	25.3898	25.5385	25.0859	24.7426	25.3935
0	0	0	0	0	0	0	0	0	22.849	22.9782	22.6878	22.6379	22.1807	22.155	23.7307	23.4842	23.3087	22.7375	22.8403	23.2317	22.6829	22.4272	22.7072	23.9246	23.5784	23.3992	22.577	22.6766	22.9602	22.5395	22.1504	22.4139	23.538	23.3016	23.4162	23.1436	22.3358	22.3967	21.6584	21.7959	22.6079	23.7048	23.7946	23.7902	22.849	22.9782	22.6878	22.6379	22.1807
0	0	0	0	0	0	0	0	0	21.6144	21.7777	22.9147	23.3831	22.7927	23.4041	21.9918	20.9753	22.3092	21.6921	22.1809	20.7625	22.5632	22.872	23.0038	21.6185	22.1301	22.3206	22.2299	22.6782	21.3489	23.5951	22.9919	23.0416	22.1557	22.5151	22.8456	22.2653	22.1804	22.8416	22.7185	22.8617	22.5124	21.6065	22.4063	21.6303	21.6144	21.7777	22.9147	23.3831	22.7927
0	0	0	0	0	0	0	0	0	25.9644	25.7825	25.3287	25.646	25.3707	25.7483	20.2843	25.0913	25.559	26.1392	25.9949	25.7277	25.979	25.338	25.4781	26.8029	25.2787	25.3521	26.0679	26.2895	25.443	27.1491	25.6773	25.5036	25.9145	25.3313	25.1718	26.3909	25.6707	25.9954	25.8689	25.5096	25.5826	25.4208	25.438	25.3803	25.9644	25.7825	25.3287	25.646	25.3707
0	0	0	0	0	0	0	0	0	18.5422	25.264	20.989	25.3422	19.255	19.5331	24.6922	20.1417	24.7387	19.773	25.4868	24.8402	20.0601	20.0085	20.3982	19.8352	24.7687	19.8493	25.3468	25.015	24.9468	20.3874	20.2461	25.286	19.7399	24.6923	24.5262	25.2207	25.3891	20.8446	24.8711	24.9713	20.8372	24.9826	24.4846	24.5327	NA	25.264	NA	25.3422	NA
0	0	0	0	0	0	0	0	0	22.5085	22.6045	22.5473	22.3944	22.698	22.9142	21.8075	21.9534	22.2335	22.3354	22.2145	22.6179	22.4141	22.2339	22.5724	22.0919	22.0606	19.7023	22.0748	22.3514	22.0008	22.0708	22.3572	22.3706	22.3637	22.5655	22.5021	22.1614	20.9967	20.2396	22.5393	21.9374	22.0736	22.0806	22.2159	22.3871	22.5085	22.6045	22.5473	22.3944	22.698
0	0	0	0	0	0	0	0	0	23.0118	22.6353	22.7034	22.6856	22.7379	22.9503	22.9362	23.0776	23.1123	23.0687	22.6935	23.0619	22.5005	22.5707	22.3392	23.6544	23.2422	23.4495	22.9006	22.7487	22.7031	22.5183	22.5703	22.405	23.1539	23.3073	22.9341	23.1991	22.4783	22.8131	22.7283	22.623	22.5787	23.2755	23.4089	23.3496	23.0118	22.6353	22.7034	22.6856	22.7379
0	0	0	0	0	0	0	0	0	19.8633	21.0469	19.8996	20.3357	21.1695	20.2705	20.1983	19.4235	20.9879	20.5903	20.4895	20.75	20.1942	20.3513	20.1842	19.8799	20.1547	20.3513	19.9657	19.4415	20.045	20.5416	19.7941	20.1713	19.1825	20.0997	21.1815	20.7694	19.2	20.6837	19.197	20.1021	20.0733	20.2855	20.1853	20.5534	NA	NA	NA	NA	NA
0	0	0	0	0	0	0	0	0	22.4055	21.3048	19.7255	22.9446	22.521	22.5741	23.7414	24.0937	23.5498	21.9901	22.2985	22.234	22.8986	23.1054	22.9985	24.0703	23.602	23.4358	22.7545	21.9874	22.5266	23.3572	22.9861	24.0023	23.4889	23.2828	23.6347	22.6229	22.8961	22.7323	22.5424	22.64	23.0551	23.7825	23.9767	23.5795	22.4055	21.3048	NA	22.9446	22.521
0	0	0	0	0	0	0	0	0	25.1268	24.6396	24.7478	24.4218	24.2484	24.4464	25.2912	25.5198	25.2582	24.8189	25.0481	25.2528	25.0434	24.2476	24.9237	25.7766	25.3805	25.4818	25.062	24.5366	24.9178	24.5793	24.4795	24.7576	25.3705	25.121	25.0143	24.6057	24.5811	24.4117	24.6704	24.9438	25.1957	25.5336	25.801	25.4602	25.1268	24.6396	24.7478	24.4218	24.2484
0	0	0	0	0	0	0	0	0	21.9125	20.431	21.6913	20.6408	21.2289	20.4106	19.6403	19.4144	22.0762	20.2853	19.4267	20.7459	19.3471	19.6268	21.2463	21.962	19.9308	21.0128	19.3582	22.1124	22.19	21.2602	22.1192	21.9411	19.4232	18.8266	21.3567	20.6957	20.1519	20.3123	21.0316	20.2639	19.7062	21.3476	20.1552	20.3804	21.9125	NA	21.6913	NA	NA
0	0	0	0	0	0	1	0	1	21.68	20.0272	20.5225	20.5884	19.9682	20.4758	21.2387	19.8047	19.6124	20.4723	19.9382	20.9935	21.0214	19.6071	21.2777	23.8582	23.2029	23.0431	20.1821	20.0969	20.4763	20.32	19.9905	19.6873	20.7454	19.9118	22.4932	19.6613	19.4563	19.1616	19.6719	20.6961	18.9966	23.7652	23.4844	23.4978	NA	NA	NA	NA	NA
0	0	0	0	0	0	0	0	0	21.358	19.8331	20.537	21.3818	19.4234	20.7914	21.4486	21.0937	21.8069	20.5071	19.1802	20.9453	20.703	20.5226	19.9467	22.0403	22.0204	21.7143	19.8179	20.4688	20.0769	21.1247	19.7543	21.0752	21.76	19.6589	21.3113	21.1247	20.678	20.4342	20.2275	19.6311	18.7345	22.507	22.7717	21.9278	21.358	NA	NA	21.3818	NA
0	0	0	0	0	0	0	0	0	21.3364	20.314	21.1661	19.6927	21.7363	19.7081	21.3455	18.9543	21.1503	20.5239	20.8831	20.0865	20.7173	18.6485	20.2423	21.603	21.5536	19.7972	20.5659	20.0594	20.2934	20.6177	19.9136	19.4079	21.1835	21.0126	20.1038	19.9952	20.7939	20.7921	21.1256	20.8579	19.6331	19.6341	21.6225	21.6013	NA	NA	21.1661	NA	NA
0	0	0	0	0	0	0	0	1	23.6665	23.6171	23.717	23.718	23.3056	23.471	22.2724	22.6653	23.2337	23.9214	23.6532	23.3938	23.4945	22.6608	23.6883	22.9768	23.2027	23.1885	23.4886	23.5862	23.7282	23.3744	23.1206	22.8853	23.4002	23.1428	23.1622	23.6567	23.6243	23.7416	22.9915	23.0348	23.3729	24.6819	24.3302	24.6089	23.6665	23.6171	23.717	23.718	23.3056
0	0	0	0	0	0	0	0	0	24.4115	24.3739	24.0358	23.7598	24.0084	23.8045	23.9932	23.771	23.9039	24.3982	24.0512	24.5549	23.9381	23.6683	23.674	24.1548	24.0971	24.191	24.2315	24.2858	24.0732	23.8675	23.9134	23.6499	23.9128	23.8055	24.1513	24.6098	24.1575	23.9587	23.5815	23.861	23.8003	24.3325	24.2857	24.3401	24.4115	24.3739	24.0358	23.7598	24.0084
0	0	0	0	0	0	0	0	0	21.9817	21.9444	21.4601	21.9215	21.7468	21.8444	22.0014	22.2296	21.2007	21.9258	21.9129	21.94	21.4188	21.2839	21.2672	22.61	22.0527	22.3324	21.4708	21.8522	21.2167	21.9918	21.438	21.0597	21.8756	21.6244	21.8718	21.6529	21.8356	21.5376	21.7383	21.5666	21.4021	21.9931	22.2427	21.7505	21.9817	21.9444	21.4601	21.9215	21.7468
0	0	0	0	0	0	0	0	0	23.5476	23.2931	23.2502	23.2005	23.2374	23.3236	23.5323	23.3185	23.1168	23.4628	23.2065	23.427	22.8848	22.8251	23.1675	23.4526	23.1343	23.5392	23.0473	23.1802	23.1769	23.132	22.8641	23.1532	23.6405	23.6176	23.2775	23.5059	22.9056	23.553	22.8251	22.7225	23.101	23.7527	23.4768	23.5491	23.5476	23.2931	23.2502	23.2005	23.2374
0	0	0	0	0	0	0	0	0	21.5741	19.2391	20.6049	20.6971	20.0331	20.8206	20.9095	20.3208	20.9352	22.564	20.12	21.3155	20.4546	20.155	20.7737	20.6516	20.3212	19.9371	21.0313	20.7731	21.0995	21.8285	20.2135	20.5824	19.8551	21.5216	20.3165	19.7928	21.7788	22.0086	19.8627	20.2171	20.1041	19.1379	19.9997	19.7997	21.5741	NA	20.6049	NA	NA
0	0	0	0	0	0	0	0	0	24.8049	25.0888	25.1874	24.4785	24.8751	24.9875	25.1329	24.4672	25.1613	25.3863	24.8559	25.0041	25.1634	25.0814	20.3985	24.9403	24.7237	25.4189	24.7434	24.3834	25.4449	25.0933	25.1174	24.3955	25.0047	24.6747	24.738	25.1753	24.9782	25.0816	24.6131	25.1402	24.9264	25.1029	24.7191	24.6964	24.8049	25.0888	25.1874	24.4785	24.8751
0	0	0	0	0	0	0	0	0	21.381	21.9629	21.6395	20.8125	20.2199	20.1041	20.3021	22.1153	22.3229	20.3254	20.7495	20.325	19.3843	20.4293	20.1312	19.3981	20.5293	22.364	19.6172	20.64	20.3244	20.7961	20.2024	19.7238	20.2026	20.091	22.3466	19.3244	20.7029	20.6403	21.0085	19.735	19.9857	20.2033	22.2452	20.6586	NA	21.9629	NA	NA	NA
0	0	0	0	0	0	0	0	0	21.2422	21.6689	19.6402	20.1765	19.7207	19.2465	22.1072	22.0467	20.174	19.8772	23.5111	18.4049	19.5263	20.4377	19.6767	20.7064	20.5838	20.9951	20.3724	19.8809	19.9095	20.18	20.2067	21.0193	19.8473	22.0349	21.2983	21.3137	19.974	20.854	20.0388	21.3575	20.6243	19.3725	20.1698	22.4332	NA	NA	NA	NA	NA
0	0	0	0	0	0	0	0	0	23.6845	24.0421	24.2039	25.9816	25.2283	25.5562	25.521	25.1075	25.0678	24.5577	24.2636	23.9744	25.2381	25.4363	25.5072	25.6463	25.2056	25.4016	25.0956	24.4412	23.8031	25.9117	25.8501	25.6275	25.8066	24.9071	25.5164	24.3508	24.6109	24.7814	26.1681	25.3071	24.8731	25.4527	25.1801	24.5381	23.6845	24.0421	24.2039	25.9816	25.2283
0	0	0	0	0	0	0	0	0	20.1228	20.2073	19.7503	19.8026	20.2451	19.5458	19.7331	20.4996	20.779	19.6921	20.5394	20.0084	20.7286	20.1032	20.6282	20.4725	20.7968	20.6865	20.1154	20.3571	19.895	20.0286	20.646	19.6456	19.156	20.5869	19.6141	20.0027	19.7183	19.3752	19.746	20.2947	21.2479	20.4796	21.2576	20.796	NA	NA	NA	NA	NA
0	0	0	0	0	0	0	0	0	22.992	23.5918	22.9937	22.817	22.5993	22.7531	22.7751	22.5522	22.9587	23.2019	23.0563	23.0869	22.375	22.64	22.2383	23.0277	23.0716	23.0564	23.0746	23.0851	22.8442	22.1792	22.4426	22.6264	22.8439	22.9642	23.1198	23.1555	22.8475	22.821	23.1136	22.8837	22.5202	23.0928	22.9461	23.1306	22.992	23.5918	22.9937	22.817	22.5993
0	0	0	0	0	0	0	0	0	19.9352	19.8053	21.6205	22.482	22.5033	21.8523	25.3243	25.1619	24.663	22.0752	22.1674	21.5907	19.5704	23.1735	21.0326	24.9412	25.2194	25.2768	20.2848	22.003	18.034	23.8869	23.0177	19.8308	25.1498	24.9535	24.8415	22.4615	22.0402	22.0117	19.9549	22.526	21.8433	25.7239	25.8207	25.2259	19.9352	NA	21.6205	22.482	22.5033
0	0	0	0	0	0	0	0	0	21.9637	22.458	21.7679	22.5195	22.1075	21.2933	22.4429	21.3266	22.7389	21.8927	21.8742	22.08	21.6903	21.3176	21.5957	22.4235	22.7459	22.5111	21.7329	22.1426	21.3704	21.9199	20.7881	19.8638	20.6248	20.5235	21.9289	21.7848	21.5253	22.1159	21.3889	21.9431	21.7381	22.8391	22.8887	22.5541	21.9637	22.458	21.7679	22.5195	22.1075
0	0	0	0	0	0	0	0	0	19.9114	20.8724	19.5048	21.0831	19.7313	20.2237	23.1591	22.7912	23.1442	19.8842	20.1974	20.6589	21.0268	20.7967	22.2015	21.9042	23.0182	23.1765	20.5165	19.8508	20.6583	21.0812	20.1741	20.21	22.7894	23.9343	22.4621	21.4634	19.9268	19.7673	19.6058	19.9517	21.2386	23.2578	23.0533	23.6935	NA	20.8724	NA	21.0831	NA
0	0	0	0	0	0	0	0	0	23.2496	22.7835	24.0652	23.0996	23.5884	23.6273	23.9045	24.098	23.2687	23.6912	23.1842	23.8186	23.9851	23.6377	23.9255	24.0276	24.4984	24.1606	23.136	23.3691	24.0315	23.9024	23.2862	23.9546	24.0771	23.8765	24.1642	23.6889	23.3761	23.5277	23.0588	22.953	24.0778	24.416	24.6295	24.6915	23.2496	22.7835	24.0652	23.0996	23.5884
0	0	0	0	0	0	0	0	0	23.3166	23.9194	23.8664	23.4072	23.0857	23.3472	22.8229	22.5374	23.0451	24.0173	23.5981	23.5986	22.5283	22.6627	22.7374	23.4847	23.2354	23.3969	24.1711	23.9526	23.5134	23.2135	23.2988	22.7225	23.2499	23.019	22.8217	23.9539	24.1434	24.637	22.9971	22.6278	22.9003	23.4909	23.5811	23.2614	23.3166	23.9194	23.8664	23.4072	23.0857
0	0	0	0	0	0	0	0	0	21.1708	20.3994	21.9556	22.3919	20.6038	21.6966	23.2116	22.4686	22.06	21.7692	20.9896	20.9513	21.6966	20.3171	22.0288	23.2086	23.7279	23.0968	20.9558	20.8282	19.6477	21.3551	21.973	20.5978	23.0373	22.802	22.4688	21.8003	21.7617	22.1865	21.2205	20.52	21.8121	23.2964	23.7701	23.9034	21.1708	NA	21.9556	22.3919	20.6038
0	0	0	0	0	0	0	0	0	20.1271	23.9623	23.1049	20.5821	20.7072	23.456	20.51	20.5601	19.5652	23.6352	19.8151	19.9362	23.1894	20.6905	23.8288	20.4994	20.0368	20.2669	23.5993	23.6423	24.5683	23.1661	23.402	20.1633	19.4649	23.8256	20.6543	23.5342	20.2934	22.8249	23.8099	25.6424	19.4095	19.841	19.1745	20.1874	NA	23.9623	23.1049	NA	NA
0	0	0	0	0	0	0	0	0	21.6902	21.4152	21.9485	21.5242	21.0212	21.6063	21.5301	22.311	22.1098	21.5058	21.1454	21.9305	21.5819	21.7709	21.653	21.0207	21.7438	22.2504	21.901	21.6256	21.3133	21.6527	21.0626	21.8222	21.6227	22.28	21.6564	21.4674	21.6852	22.4395	21.8584	21.8637	21.3636	22.3804	22.0895	21.6603	21.6902	21.4152	21.9485	21.5242	NA
0	0	0	0	0	0	0	0	0	21.3368	21.212	21.3908	21.5054	19.7011	19.9225	20.4593	21.5428	19.622	21.4303	21.5316	20.4591	19.8863	21.6254	20.917	20.5688	21.621	21.1764	21.364	20.2901	21.1511	22.1756	20.8836	21.5395	19.4165	20.39	20.6017	21.326	21.588	21.715	21.517	19.6095	21.4614	20.8733	21.3712	22.1168	21.3368	21.212	21.3908	21.5054	NA
0	0	0	0	0	0	0	0	0	19.8278	23.8875	25.0512	24.0811	22.7481	23.4525	23.47	23.8502	23.4463	24.2391	24.1312	23.4252	23.5592	23.4264	20.6027	25.1517	23.9342	23.2058	22.9495	23.9769	23.8967	23.3305	23.2991	24.5602	23.3296	23.5388	23.8381	24.5921	24.3348	19.8632	24.2235	23.3801	24.1367	23.4795	23.9153	23.2323	NA	23.8875	25.0512	24.0811	22.7481
0	0	0	0	0	0	0	0	0	21.3671	20.4888	21.4751	20.7047	21.4272	20.4738	19.3454	19.203	21.7897	21.2333	21.3724	19.5995	19.9449	21.6491	20.9209	20.0992	19.4044	21.4941	19.7892	19.2423	20.1612	21.8476	21.0965	19.0675	21.8113	22.4673	21.8297	21.4959	21.4572	20.8982	18.956	21.3654	19.1935	19.8682	20.5972	19.6284	21.3671	NA	21.4751	20.7047	21.4272
0	0	0	0	0	0	0	0	0	22.3027	22.4802	22.0811	22.5138	22.1263	22.2085	22.2918	22.3791	22.0916	22.375	22.3788	22.3302	22.2564	22.1123	21.8391	22.1275	22.1743	22.2315	22.2437	22.4054	20.7793	22.3602	22.0602	21.8391	22.1086	22.0846	22.004	22.2706	22.1534	22.2244	22.1698	21.7419	22.4509	21.8467	21.702	22.375	22.3027	22.4802	22.0811	22.5138	22.1263
0	0	0	0	0	0	0	0	0	21.8062	20.5561	20.728	21.6025	20.603	20.9271	21.1665	21.0884	20.8959	21.5408	21.1774	21.5791	20.4888	20.2828	21.2757	20.9836	21.1012	21.3209	20.8058	20.623	20.852	20.5869	21.5084	20.3614	21.3666	21.0167	20.5467	20.9979	20.6056	21.8493	20.4026	19.9415	21.0223	21.7168	21.3192	21.3283	21.8062	20.5561	20.728	21.6025	20.603
0	0	0	0	0	0	0	0	0	21.7681	21.9308	20.1455	21.6689	20.2814	22.1713	21.8262	21.5156	18.8452	21.6559	21.46	21.2406	19.4208	21.7311	20.6579	21.2919	21.7934	21.5672	21.3788	21.5572	21.4682	19.9616	21.5958	18.8977	21.2769	21.6753	21.599	21.1719	20.5873	22.8775	19.8962	20.5147	21.052	21.6063	21.5275	21.7578	21.7681	21.9308	NA	21.6689	NA
0	0	0	0	0	0	0	0	0	22.6951	22.6917	23.3889	22.4344	22.1122	22.2881	21.749	21.7096	22.1749	22.359	22.6075	22.4148	21.9318	21.676	22.7111	22.1246	20.5968	20.7705	22.0846	22.7059	21.966	22.421	22.2863	22.113	21.8929	21.7846	21.7318	22.3945	22.632	22.9657	22.1579	21.9264	21.9852	21.9833	21.2347	22.0436	22.6951	22.6917	23.3889	22.4344	22.1122
0	0	0	0	0	0	0	0	0	23.3159	23.2901	24.2603	21.8514	22.5982	22.9261	22.8972	22.0303	23.3141	22.6426	23.3903	23.0558	22.6242	20.0522	23.0964	22.1947	22.9403	23.4901	23.0887	19.4717	20.4898	19.3741	19.5129	21.6238	23.1417	22.9505	23.2388	22.4076	23.1222	23.6967	23.1048	22.153	22.6688	22.8271	23.0394	21.9664	23.3159	23.2901	24.2603	21.8514	22.5982
0	0	0	0	0	0	0	0	0	19.568	20.1183	20.0173	20.4215	20.1234	18.7629	20.6795	20.2234	19.3466	22.2419	21.6783	19.1814	19.8609	19.9223	20.5928	20.0429	20.537	20.0874	20.7194	19.4394	19.8128	20.4615	21.1005	20.6987	19.3615	19.9711	19.4477	21.0907	21.6046	22.5057	19.5815	20.7593	20.1275	21.779	19.2759	20.7035	NA	NA	NA	NA	NA
0	0	0	0	0	0	0	0	0	22.0095	21.8615	21.9602	21.8195	21.3586	21.7634	21.812	21.2431	21.5979	21.9021	21.7788	21.6211	21.5926	21.4053	21.5736	22.0471	21.7473	21.7191	21.5707	21.6485	21.7693	21.954	21.4217	21.2468	21.945	20.9546	21.6297	21.7555	21.4628	21.7668	21.4404	21.3832	21.6238	21.6134	21.4118	22.0317	22.0095	21.8615	21.9602	21.8195	21.3586
0	0	0	0	0	0	0	0	0	22.257	19.7122	22.8122	20.292	20.464	19.1392	23.0842	23.2103	19.6825	19.9746	19.7345	19.8611	20.5204	19.9017	23.1607	20.2962	23.1959	23.1716	19.4697	19.2605	19.5077	23.5976	20.5271	20.9365	20.9228	22.9599	23.2539	21.5549	20.7397	19.9524	20.1383	22.817	23.4782	22.8771	19.2258	19.181	22.257	NA	22.8122	NA	NA
0	0	0	0	0	0	0	0	1	20.2708	21.2502	20.9563	20.743	19.7203	19.4475	19.9676	19.6419	19.9651	19.4826	18.9852	20.3328	19.8322	20.1194	19.6668	20.9232	19.1346	19.2195	20.001	20.3	19.7821	20.3668	19.615	19.261	21.3035	19.7114	20.5575	19.7866	19.8033	19.255	19.9389	21.0664	20.165	22.366	22.8057	22.2531	NA	NA	NA	NA	NA
0	0	0	0	0	0	0	0	0	26.1934	26.2515	26.2896	26.0097	26.1468	25.8181	26.0559	26.3275	26.3052	26.374	26.2347	26.2417	26.1858	26.1473	26.1422	26.2016	26.5122	26.1798	26.1197	26.4158	26.3993	25.8221	25.8418	26.0527	26.2308	26.2019	26.2096	26.3728	26.5113	26.0095	25.9079	26.0367	26.0222	26.1665	26.2975	26.2717	26.1934	26.2515	26.2896	26.0097	26.1468
0	0	0	0	0	0	0	0	0	23.1888	23.4089	23.1934	23.6532	22.8644	22.9273	23.0545	22.8086	22.7163	23.2366	23.1614	23.1196	22.7493	22.9589	23.2999	22.5759	22.866	22.7896	23.0735	23.3958	22.9607	23.2598	23.0525	23.2016	23.0969	22.8229	22.8058	23.5252	23.2608	23.8012	23.2714	22.8165	22.8426	23.1902	23.0226	23.0225	23.1888	23.4089	23.1934	23.6532	22.8644
0	0	0	0	0	0	0	0	0	21.5984	20.8481	20.3928	19.3019	19.715	20.6082	21.2895	20.9654	21.4663	20.885	21.1939	20.9403	20.5691	19.5423	20.7891	21.5021	21.7063	21.2525	20.454	19.9958	19.6407	20.7613	18.8959	19.6794	21.414	21.8307	20.8036	19.8545	19.8409	20.7596	19.8834	20.3897	20.0542	21.2135	21.2531	21.3622	21.5984	NA	NA	NA	NA
0	0	0	0	0	0	0	0	0	24.8031	24.8249	24.546	24.5347	25.1204	24.7114	24.7785	25.0309	24.7063	24.9176	24.8254	24.7858	24.54	24.9066	25.0561	24.5061	24.8215	24.9212	25.0515	24.7012	24.3791	25.104	25.0783	24.8046	24.6417	24.8595	24.9574	25.0924	24.914	25.0672	24.912	24.3429	24.552	24.9212	24.8857	24.7264	24.8031	24.8249	24.546	24.5347	25.1204
0	0	0	0	0	0	0	0	0	20.5898	20.7876	20.5928	20.8902	20.1476	19.7993	20.364	20.4846	19.8315	20.6236	20.3643	20.495	20.5233	20.1826	20.98	19.7879	21.2101	19.9068	21.1404	20.7591	19.9857	20.9263	20.7395	20.5837	20.1954	20.557	20.1038	20.7864	21.3377	20.5819	19.7389	20.8215	20.3823	19.7933	20.0922	20.5276	20.5898	20.7876	20.5928	20.8902	NA
0	0	0	0	0	0	0	0	0	20.0529	20.9999	20.1215	19.8782	20.0996	20.4969	20.1577	20.1195	19.8286	20.5456	20.4621	21.0144	19.6951	19.79	20.6159	19.995	20.4141	21.5076	20.737	19.729	18.9098	20.6929	19.2564	19.5091	19.7826	19.7775	21.0926	20.3381	20.057	20.4954	20.5517	20.1664	19.1086	21.4088	21.7806	20.9131	NA	NA	NA	NA	NA
0	0	0	0	0	0	0	0	0	24.0796	24.0604	23.4948	24.021	23.2133	23.1078	23.3928	23.2155	23.2638	23.3231	23.5069	23.7263	23.7073	22.9086	23.8184	23.021	23.4543	23.144	22.7106	23.8271	23.7195	23.6561	23.214	23.1559	23.7702	23.0777	24.1627	23.4917	23.8376	23.3458	23.6739	24.0206	23.6549	23.1906	23.0787	23.5189	24.0796	24.0604	23.4948	24.021	23.2133
0	0	0	0	0	0	0	0	0	21.4531	20.4803	22.0111	21.9393	22.2769	19.2886	22.4474	22.4072	23.0065	22.9789	21.6459	21.6079	22.0945	22.3908	22.3561	23.4021	24.3874	23.6067	21.3762	22.2011	19.4804	22.8435	21.7931	21.4744	22.781	22.3594	22.7356	20.4326	22.3207	22.0794	22.0884	20.2352	20.9485	23.9406	24.3945	23.5024	21.4531	20.4803	22.0111	21.9393	22.2769
0	0	0	0	0	0	0	0	0	22.0382	21.8391	22.0547	21.991	20.482	21.6191	21.1206	21.2934	21.6057	21.5335	22.0219	21.99	20.8187	21.5136	21.5498	21.6477	21.3608	21.7188	21.7378	21.7464	20.778	21.9359	21.3499	21.996	21.3797	21.4069	21.3117	21.5087	22.0934	22.0203	21.6816	21.7869	21.1695	21.8904	21.2496	21.9345	22.0382	21.8391	22.0547	21.991	20.482
0	0	0	0	0	0	0	0	-1	19.7197	19.5164	18.9988	24.0495	23.87	23.0475	24.9327	25.1011	25.2705	19.6575	21.2136	20.8564	23.8161	23.9716	24.1363	23.0706	24.5321	23.5636	20.4243	19.2038	20.2942	22.0399	23.2557	24.1275	24.8697	24.731	25.5016	20.8161	20.9558	20.805	23.3412	24.3144	23.8007	23.4521	23.0661	23.5234	NA	NA	NA	24.0495	23.87
0	0	0	0	0	0	0	0	0	22.362	22.5949	22.2345	22.2396	22.0353	21.669	22.282	22.2417	21.919	22.1579	22.1412	22.5232	22.0777	22.0731	21.544	22.6525	22.5391	22.0849	21.9616	22.2472	22.0854	22.4262	21.4352	21.5935	22.0825	22.2821	22.4303	22.2651	21.6986	21.9035	22.1339	21.7041	21.9731	22.3707	22.2213	22.5715	22.362	22.5949	22.2345	22.2396	22.0353
0	0	0	0	0	0	0	0	0	23.6107	23.2044	23.9552	20.5197	21.3638	19.8641	19.9907	20.288	21.0454	23.3504	22.7722	19.7443	20.5359	22.3707	20.4008	20.3444	19.9053	20.8775	23.2465	23.7247	19.5242	20.7118	19.8193	20.1608	20.3477	19.63	19.4114	22.1253	19.158	24.2563	19.8439	19.1714	19.9285	20.1687	19.428	20.439	23.6107	23.2044	23.9552	NA	NA
0	0	0	0	0	0	0	0	0	20.5165	20.1226	20.9953	20.7537	21.0313	21.3661	20.5009	21.2488	19.9599	20.4315	19.549	20.7658	21.3009	21.2771	19.9405	20.195	21.5513	20.6258	21.7608	21.5057	20.9649	21.2202	21.8223	21.2621	20.0237	20.5973	21.2364	20.9174	21.1009	21.7445	21.1416	19.5871	21.349	21.368	19.8953	20.0216	20.5165	NA	20.9953	NA	21.0313
0	0	0	0	0	0	0	0	0	23.158	19.7657	25.0903	24.9569	25.2346	25.2339	19.2447	24.548	24.7783	24.957	25.4415	25.0466	25.1721	25.1377	19.8004	24.5696	24.2557	25.0994	25.5511	25.2274	24.7856	25.591	25.4292	25.3558	24.5176	24.9025	24.8748	25.44	25.6126	25.8574	25.391	25.4552	25.013	20.727	20.4881	24.7037	23.158	NA	25.0903	24.9569	25.2346
0	0	0	0	0	0	0	0	0	20.6888	20.5877	20.3818	20.3154	19.2024	20.0708	19.6318	19.9332	19.5163	19.8811	20.2563	20.2741	21.0098	20.2948	20.5932	20.7592	20.0645	19.3378	20.5353	21.0995	20.9298	20.431	20.5226	20.6662	20.3826	20.5864	19.7592	20.776	20.9288	20.3261	20.4135	20.3112	20.566	20.3135	19.9186	20.2945	20.6888	20.5877	20.3818	20.3154	NA
0	0	0	0	0	0	0	0	0	23.5648	23.7143	23.4904	23.7346	23.7183	23.2074	23.5256	24.3318	23.7372	23.2211	23.3538	23.8164	23.3242	23.3994	23.4105	24.1304	24.1316	23.9731	23.1677	23.8078	23.2623	23.7606	23.2703	23.064	24.0755	23.8055	23.7594	23.3388	23.3574	23.3246	23.4089	23.5516	23.4902	24.0333	24.0808	23.8701	23.5648	23.7143	23.4904	23.7346	23.7183
1	0	1	1	0	1	1	0	1	19.5605	20.6442	20.4617	19.5371	19.0749	21.1847	20.0458	20.1893	20.5382	26.2677	25.6428	25.4069	26.4045	25.6045	26.5309	25.1194	25.0479	25.497	20.0417	20.6271	19.3502	19.9688	19.6506	20.8742	20.2361	20.9724	20.5655	25.1635	26.0588	26.0005	24.8786	25.667	26.3087	24.8717	24.7709	24.9936	NA	NA	NA	NA	NA
0	0	0	0	0	0	0	0	0	20.3071	19.6092	20.1719	21.7969	19.0714	20.9481	22.9569	22.7641	23.0127	19.6646	21.3517	20.4193	21.8203	21.5997	22.9783	24.8424	24.3462	23.9924	20.985	19.9781	20.1348	22.0491	20.6725	21.9256	23.4285	23.4227	23.2747	20.5522	19.8778	20.0457	18.4415	22.0676	20.2752	24.1228	24.3364	24.3846	NA	NA	NA	21.7969	NA
0	0	0	0	0	0	0	0	0	19.5841	20.1126	19.9856	20.2307	20.3598	20.239	20.5437	20.1695	19.3593	20.3333	19.5584	20.0519	20.8088	20.2402	20.5302	19.2942	20.2033	19.895	20.6011	19.8038	19.4215	20.0074	20.3089	19.6078	18.7213	18.7349	20.0941	19.1138	19.9777	20.5842	20.1106	20.3861	20.7376	19.7915	20.1051	20.1924	NA	NA	NA	NA	NA
0	0	0	0	0	0	0	0	0	19.0855	20.5229	19.3758	19.3771	19.3006	19.8751	19.2721	21.1625	20.8035	19.1423	21.9274	20.5541	20.3346	19.9485	20.7722	20.7449	19.2263	20.6986	19.1792	21.0618	20.6204	19.6389	19.3402	20.8842	20.3357	19.6259	19.0507	19.2107	19.5982	20.7929	20.7238	18.9393	20.3432	21.7043	20.8738	21.151	NA	NA	NA	NA	NA
0	0	0	0	0	0	0	0	0	23.3696	22.6669	23.4909	23.5938	22.0519	23.1459	23.0383	22.8603	23.2971	23.3562	23.2393	23.2394	21.5322	23.0767	22.5805	23.7384	23.3621	23.2419	22.9011	23.2253	23.0637	22.8499	22.6911	22.7033	22.6219	23.0062	23.017	22.8946	22.6149	23.1705	22.537	22.531	22.0138	22.1892	22.9567	23.3799	23.3696	22.6669	23.4909	23.5938	22.0519
0	0	0	0	0	0	0	0	0	25.0205	23.9644	24.8493	24.2154	23.8403	23.6457	24.0083	23.5653	24.1114	20.4723	24.9619	23.5089	24.0419	23.6668	24.0323	24.3585	24.1185	23.6406	25.1686	23.8362	24.1737	24.0687	22.4508	22.2492	23.9862	24.3064	24.3797	23.4631	23.5754	23.612	21.1115	23.1668	24.4364	24.3945	24.3848	24.1448	25.0205	23.9644	24.8493	24.2154	23.8403
0	0	0	0	0	0	0	0	0	23.2869	22.9692	23.6681	23.3797	22.9799	22.8767	22.5606	20.7523	22.7213	23.1781	23.2648	23.3737	22.5693	23.1242	22.751	20.3718	20.3628	22.4896	24.1833	23.9415	22.656	22.8031	23.0413	23.0848	21.2598	21.4924	22.0521	23.4743	23.9971	23.433	23.1642	22.7163	20.7904	21.9889	21.8346	21.3987	23.2869	22.9692	23.6681	23.3797	22.9799
0	0	0	0	0	0	0	0	0	24.9728	25.0534	24.8252	24.8185	24.9256	24.6749	24.8871	24.6325	24.9615	24.8316	24.9461	24.9995	24.6357	24.8387	24.5105	24.952	24.5609	24.6357	25.0046	25.0152	24.7828	24.6128	24.9376	24.7048	24.629	24.6387	24.8538	25.0462	25.0538	24.3852	24.7017	24.9133	24.7736	24.7967	24.6885	24.7901	24.9728	25.0534	24.8252	24.8185	24.9256
0	0	0	0	0	0	0	0	0	20.8161	21.1497	21.3395	19.8977	20.3305	19.7231	19.7665	21.635	21.0249	21.365	21.2556	21.3497	21.2532	19.5713	20.3347	20.1862	21.57	21.3327	21.5232	20.3813	20.293	20.4632	20.036	21.3154	21.3025	21.3069	21.0368	20.785	21.2226	19.7025	21.0251	20.0448	20.6154	20.9282	21.2685	21.0252	20.8161	21.1497	21.3395	NA	NA
0	0	0	0	0	0	0	0	0	22.9427	22.9301	22.658	22.5465	23.2429	22.937	22.5402	22.6024	22.7457	23.1952	22.9392	23.2162	20.2483	20.6887	23.3616	23.4291	22.3237	22.3691	22.3616	23.0661	21.0771	23.3657	22.552	22.1771	22.5215	22.4911	22.1891	23.1874	22.9981	23.0372	22.5205	22.5909	22.4932	22.5377	22.3735	22.4839	22.9427	22.9301	22.658	22.5465	23.2429
0	0	0	0	0	0	0	0	0	26.7677	26.3035	26.4273	26.3547	26.4968	26.5541	27.7418	27.6253	27.5113	26.6317	26.7576	26.7281	27.0078	26.9957	26.3897	27.7846	27.8196	27.898	26.4832	26.5705	26.8077	26.8853	26.64	27.1274	27.6647	27.7763	27.5874	26.8174	26.8436	26.6277	26.6667	26.3393	27.1804	28.3044	28.1317	28.0786	26.7677	26.3035	26.4273	26.3547	26.4968
0	0	0	0	0	0	0	0	0	22.0448	20.9114	18.6026	20.172	19.9946	18.6958	19.1482	20.0461	20.5941	20.8773	21.3173	21.1391	19.4976	20.7578	20.5158	20.1289	19.9644	20.2448	20.1993	20.2853	20.1816	21.3351	20.0861	20.256	20.1293	20.86	20.1796	19.6336	20.9453	20.7396	20.3044	20.9054	19.6206	19.8818	19.5437	20.6008	22.0448	20.9114	NA	NA	NA
0	0	0	0	0	0	0	0	0	21.5599	21.5591	21.6763	22.3656	22.2112	22.2621	22.3287	22.935	22.4617	22.2211	22.1483	21.6289	22.0848	22.0811	22.3708	22.7508	22.3978	22.405	21.5842	22.1319	21.8542	22.1213	22.1828	22.1496	22.5721	22.6636	22.5126	22.5584	21.967	22.37	21.8844	21.276	21.8967	22.761	22.848	22.5376	21.5599	21.5591	21.6763	22.3656	22.2112
0	0	0	0	0	0	0	0	0	21.8173	21.5537	22.0501	21.6276	22.8533	22.3658	23.2222	23.081	23.3437	22.7958	21.8884	21.3379	21.905	22.9434	22.5546	24.3653	23.9319	23.9352	21.7201	22.1501	20.5093	22.0434	22.635	22.251	23.8613	23.74	23.6338	22.4312	22.347	21.3209	23.2686	22.1373	23.4325	23.5739	23.3438	23.4376	21.8173	21.5537	22.0501	21.6276	22.8533
0	0	0	0	0	0	0	0	0	28.1281	28.0063	27.8211	27.3602	27.6688	27.5458	28.1173	28.0777	28.0522	28.09	27.8819	28.1245	27.7379	27.6052	27.8419	27.9722	28.0139	27.9721	27.8701	27.5475	27.9459	27.4751	27.518	27.5404	28.0585	28.0722	28.0138	27.964	27.6457	27.4415	27.68	27.5122	27.8091	27.9365	27.9232	27.9422	28.1281	28.0063	27.8211	27.3602	27.6688
0	0	0	0	0	0	0	0	0	20.4429	19.2928	19.6719	20.702	19.2631	20.4572	23.3275	23.7262	23.4956	20.2955	20.0654	20.4681	20.2169	20.0501	19.9377	23.8129	24.2167	23.7164	19.6698	20.9383	20.511	19.4931	20.6679	20.4402	23.6718	23.1151	23.44	21.3275	21.8065	20.6989	19.879	19.4155	23.7183	24.2235	23.9088	23.5716	NA	NA	NA	NA	NA
0	0	0	0	0	0	0	0	0	23.8583	23.6022	23.5342	23.3604	23.5603	23.2792	23.5226	23.3656	23.5912	23.6824	23.6757	23.5837	23.1264	23.2393	23.441	23.8677	23.7969	23.8086	23.4744	23.5212	23.6027	23.5261	23.149	22.8871	23.5473	23.8228	23.5761	23.5452	23.3024	23.2605	22.9822	23.1658	23.3037	23.872	23.8695	23.6745	23.8583	23.6022	23.5342	23.3604	23.5603
0	0	0	0	0	0	0	0	0	22.0301	20.235	20.0246	22.114	21.376	21.4005	24.0314	24.3133	23.7018	21.2348	19.7297	20.1784	20.216	21.2665	19.5258	24.0756	25.1621	24.8195	20.3612	21.7345	20.7986	21.446	22.2869	22.5097	24.4827	24.4491	24.1455	20.3836	21.5776	21.4178	19.6206	21.6517	21.7304	25.4826	25.0276	24.5729	22.0301	20.235	20.0246	22.114	21.376
0	0	0	0	0	0	0	0	1	20.8935	19.4456	20.127	20.4616	19.5903	20.1732	19.9462	20.5004	20.5659	20.5735	19.8729	21.2972	21.0717	19.2603	20.2443	22.1799	20.8217	19.8596	20.2892	19.7879	19.6892	19.671	20.4396	20.8175	19.7948	19.7657	20.4335	20.4234	19.4154	20.3661	18.8924	20.5342	19.8133	22.4969	22.5135	22.4795	NA	NA	NA	NA	NA
0	0	0	0	0	0	0	0	0	22.7267	22.4122	23.3355	24.2246	22.1713	23.7636	24.3005	24.2719	24.313	23.29	22.7932	21.9125	24.2133	22.9445	23.5506	23.5947	24.8931	24.7031	22.4974	22.7225	23.2949	23.2477	23.3382	24.199	24.0917	24.0606	24.21	23.1192	22.332	22.9508	23.3425	23.7448	23.4604	24.8294	25.366	24.1878	22.7267	22.4122	23.3355	24.2246	22.1713
0	0	0	0	0	0	0	0	0	24.3707	23.5296	23.7986	23.9967	23.7549	24.137	23.0099	23.2294	23.3464	23.8306	24.0701	23.833	23.416	23.4903	23.6944	23.3995	23.4193	23.22	24.0964	24.0641	23.7007	23.7206	23.4957	23.3079	23.3322	23.4325	23.3037	24.0009	24.098	24.1227	23.5622	23.5019	23.243	23.1661	23.2121	23.4928	24.3707	23.5296	23.7986	23.9967	23.7549
0	0	0	0	0	0	0	0	0	21.2143	20.9752	21.0638	20.0371	19.8419	19.9844	20.5234	19.6397	20.1396	21.7079	21.5298	20.1656	20.3809	20.6657	20.1077	20.7063	20.3104	20.4979	19.8179	20.0224	20.5382	20.714	20.9919	20.6043	21.0675	19.1936	19.5974	21.5567	19.6439	21.6394	20.371	20.0872	19.4002	20.3698	19.9914	21.1389	21.2143	20.9752	21.0638	NA	NA
0	0	0	0	0	0	0	0	0	19.5401	20.789	24.2917	19.4235	20.9027	24.3196	24.3461	25.0401	24.8767	19.6884	22.1337	20.0097	20.3467	19.9156	19.8006	25.3743	25.1404	24.3935	19.9357	19.629	20.4645	20.7226	20.8375	24.3019	24.2043	24.6275	24.4835	20.2792	21.575	24.6447	21.3319	23.7454	19.5745	24.7126	24.9365	25.0237	NA	NA	24.2917	NA	NA
0	0	0	0	0	0	0	0	0	21.4856	21.7645	21.7303	20.2911	21.0552	21.478	19.824	19.8986	17.7504	21.8328	21.8668	21.7834	19.6893	21.4886	21.7894	20.818	19.7272	20.7331	21.9923	22.0464	19.1819	21.2407	21.2717	21.5363	19.4615	20.0462	19.0872	22.6286	22.6517	21.8254	21.4999	20.9187	20.9751	19.295	20.8463	20.1673	21.4856	21.7645	21.7303	NA	21.0552
0	0	0	0	0	0	0	0	0	24.5885	25.0515	24.6665	24.6407	24.8572	25.2321	24.7662	24.9048	24.9876	25.0811	24.8952	24.7131	24.844	25.0667	24.5895	25.5192	25.245	25.247	25.0485	25.0604	24.7312	25.1058	24.9471	24.8269	25.22	25.0626	25.2963	24.9799	25.1017	25.467	24.9215	24.8882	24.4005	25.485	25.5239	25.3478	24.5885	25.0515	24.6665	24.6407	24.8572
0	0	0	0	0	0	0	0	0	20.9423	20.8762	19.8109	20.2569	20.6994	21.127	20.0284	20.3537	21.051	19.7461	20.054	19.7401	21.7941	19.6501	24.9423	19.5788	19.5496	18.9936	20.9066	20.7918	20.2294	21.6104	20.7012	21.9144	19.7862	19.7848	19.5508	20.3587	21.641	21.4926	20.5855	20.7471	20.3988	19.5317	19.8178	20.3742	NA	NA	NA	NA	NA
0	0	0	0	0	0	0	0	0	19.9039	20.8064	20.4355	21.0613	20.2335	20.9893	20.5035	19.6056	20.4382	19.6447	21.6273	20.7465	24.0758	19.5537	27.8534	19.8808	20.2162	20.3167	19.9781	18.8375	21.2362	20.3763	21.1738	20.6238	18.7125	20.4156	20.1548	20.3893	19.7347	19.9906	19.1056	20.3373	20.047	19.751	20.5234	20.3159	NA	NA	NA	NA	NA
0	0	0	0	0	0	0	0	0	20.1186	21.8226	21.9387	21.4467	20.8247	20.0634	21.7154	20.3253	20.697	21.8319	20.055	21.4999	21.5687	22.059	21.9466	21.2113	20.7622	20.291	20.3363	19.9599	22.2452	20.7988	21.4478	22.3179	20.43	20.2868	21.4898	21.4672	20.5767	22	21.7151	21.4937	19.3677	19.5878	22.0546	21.178	NA	21.8226	21.9387	21.4467	NA
0	0	0	0	0	0	0	0	0	24.7588	25.1999	24.9477	25.1147	25.4565	25.2692	25.9023	25.7433	25.7488	25.241	24.9516	25.0305	25.5989	25.6195	25.6289	25.6925	25.4264	25.4628	25.1304	25.5174	25.4387	25.752	25.5315	25.7787	25.6116	25.495	25.6989	25.4292	25.6057	25.3767	26.0402	25.8603	25.6786	25.6587	25.7039	25.6318	24.7588	25.1999	24.9477	25.1147	25.4565
0	0	0	0	0	0	0	0	0	22.5528	22.4952	22.8658	22.6632	22.3276	19.6261	22.3923	22.8011	22.9428	22.7214	22.4846	22.5421	21.6405	22.2071	22.1382	23.1063	23.2297	22.6037	22.7785	22.573	22.7607	22.7402	22.3587	22.8329	22.5489	22.5828	22.4997	22.5639	23.0957	22.6243	22.0686	22.3283	22.0012	23.2179	22.987	22.7349	22.5528	22.4952	22.8658	22.6632	22.3276
0	0	0	0	0	0	0	0	0	19.8985	19.7616	20.8172	19.9415	20.0036	22.412	19.6882	18.8498	19.2764	20.7165	19.6667	21.3618	20.4875	20.8584	19.9137	20.6325	22.7101	19.0759	20.0059	20.2779	20.3173	20.1993	20.6608	20.8001	19.744	20.6603	19.717	20.5395	20.993	22.2978	20.2887	19.6779	20.4881	19.1318	23.246	22.824	NA	NA	NA	NA	NA
0	0	0	0	0	0	0	0	0	19.2454	19.5804	20.2912	20.9809	19.1304	21.3687	19.8258	20.6654	19.8326	20.536	20.3056	21.4559	20.286	20.2106	20.2524	20.9927	20.8981	20.7106	19.3555	19.685	19.6876	20.6449	20.1563	21.165	21.2049	20.6483	20.2718	21.01	20.5493	20.5308	21.7264	21.0068	18.3386	20.8805	20.9145	19.5112	NA	NA	NA	20.9809	NA
0	0	0	0	0	0	0	0	0	20.369	21.0838	19.7004	21.7089	20.959	21.9163	22.1504	22.3848	22.3975	20.9403	19.8349	20.2893	21.9802	22.1156	21.7198	22.1238	22.3972	21.8184	20.155	19.8513	19.54	21.5738	21.5452	21.6349	22.5423	22.0291	22.205	20.7463	20.1138	20.8287	21.5712	21.9044	21.6727	21.5828	21.2945	21.3995	NA	NA	NA	21.7089	20.959
0	0	0	0	0	0	0	0	0	20.0932	21.4138	19.6442	20.1921	20.8529	20.0277	20.6403	20.9629	20.3584	19.9827	23.2968	20.4615	20.5715	20.0564	20.6962	20.6415	19.2913	22.6291	22.9722	20.1836	22.9719	19.332	22.9654	20.1687	20.4451	20.1001	19.5506	20.4601	20.2441	22.8244	22.7351	19.8208	19.02	20.5734	20.5686	23.2053	NA	NA	NA	NA	NA
0	0	0	0	0	0	0	0	0	20.4345	21.1727	20.736	21.7313	20.2963	21.2758	19.9003	22.0623	20.1151	20.9557	20.8796	20.4162	21.0509	20.3643	19.9761	21.2239	20.4919	21.3435	19.3362	21.1916	21.0469	20.8175	21.0145	20.4702	19.7857	21.3281	21.9595	20.9579	20.6701	20.475	20.6642	20.0386	20.666	22.6032	21.0459	20.9959	20.4345	21.1727	20.736	21.7313	NA
0	0	0	0	0	0	0	0	0	22.3931	22.1576	23.3079	22.8276	21.9809	22.4274	20.5676	19.8862	20.0917	20.816	19.9412	22.5325	20.6423	21.9575	22.5331	20.0904	20.5385	20.8218	23.2232	23.2932	22.5151	21.7693	22.7481	22.6513	20.3624	19.6142	20.0942	19.0036	21.7741	19.4222	22.5363	20.9612	20.1207	19.8171	20.0483	20.0566	22.3931	22.1576	23.3079	22.8276	21.9809
0	0	0	0	0	0	0	0	0	22.4737	22.5251	23.0233	22.8217	21.5063	22.4102	22.6919	22.2518	22.9427	22.7403	22.9673	22.1805	22.2254	21.7795	22.5712	22.3171	22.4098	22.2191	22.5221	22.5664	22.4538	22.0948	21.8986	21.6293	22.4673	22.1472	22.1364	22.4677	22.3132	22.5281	21.9852	22.0158	22.4387	23.0211	22.5721	22.7407	22.4737	22.5251	23.0233	22.8217	21.5063
0	0	0	0	0	0	0	0	0	19.2393	20.2733	20.6696	20.5239	20.543	20.6282	20.4781	20.4802	19.989	20.0616	20.5385	20.8117	20.3942	20.9764	20.2048	19.7482	20.3365	19.5786	20.3638	20.6026	20.7153	19.975	20.1219	20.9511	19.8348	20.6497	19.842	19.8339	20.2556	20.7191	19.549	20.4214	19.8337	20.7296	19.846	19.7545	NA	NA	20.6696	20.5239	NA
0	0	0	0	0	0	0	0	0	19.9093	20.7517	20.3924	20.1425	19.9415	19.7079	21.0718	21.0135	19.5972	20.0262	19.9367	19.6638	20.4739	20.5101	20.2769	21.5258	21.6186	20.6854	19.8835	19.6479	20.7325	19.6535	20.4713	19.4247	21.1573	21.0581	18.4186	19.2877	20.3103	20.9985	20.6436	19.8596	20.6681	21.1924	21.2734	21.5073	NA	NA	NA	NA	NA
0	0	0	0	0	0	0	0	0	27.2343	27.1118	27.3566	27.4798	27.2232	27.4695	26.4247	26.2954	26.5078	27.3478	27.3736	27.2686	27.3346	27.3669	27.4222	26.752	26.8092	27.1652	27.1714	27.1705	27.3034	27.1116	27.4909	27.0461	26.5201	26.5286	26.5612	27.3208	27.3251	27.381	27.3649	27.3295	27.124	27.3192	27.3015	27.1201	27.2343	27.1118	27.3566	27.4798	27.2232
0	0	0	0	0	0	0	0	0	20.226	20.0017	19.9832	20.6463	19.992	20.257	19.8939	20.2243	20.9695	19.8396	20.2403	21.1693	20.6881	20.4256	20.6484	19.6618	20.288	21.1208	20.7092	19.4384	19.7256	20.2612	19.8356	20.051	20.2764	19.7822	19.6149	19.4899	21.0299	20.474	20.6327	21.1218	21.6141	20.6211	20.2073	20.1042	NA	NA	NA	NA	NA
0	0	0	0	0	0	0	0	0	23.5541	23.6595	23.7657	19.9165	23.4989	23.9007	19.7097	23.4016	23.1282	23.5674	24.1465	23.7499	23.6322	19.6328	20.5864	23.1281	22.8843	22.6249	23.423	23.9779	23.6761	24.1086	22.7774	22.9817	19.5905	22.5843	22.4224	23.7387	23.3001	23.8014	23.6861	23.4649	23.7035	20.0276	20.8479	20.0881	23.5541	23.6595	23.7657	NA	23.4989
0	0	0	0	0	0	0	0	0	25.0504	25.0118	24.9801	25.0058	25.1418	24.9972	25.025	24.9756	25.2902	25.02	25.1131	24.8906	25.1912	25.1486	24.9075	25.2744	24.8718	25.2067	24.8862	24.9133	24.4909	25.4253	25.2397	24.9615	24.9663	24.9298	24.9554	25.1452	25.0984	24.8786	25.126	24.9192	24.9169	24.8779	24.9834	25.0216	25.0504	25.0118	24.9801	25.0058	25.1418
0	0	0	0	0	0	0	0	0	24.4721	20.2021	23.2539	24.7818	21.1033	20.0975	24.4079	25.3146	24.9225	19.3977	20.141	20.2625	26.1906	19.4504	20.1331	25.9514	20.6374	25.426	20.4412	20.7756	26.6564	21.9846	19.8836	25.0124	23.0171	23.5258	23.1942	24.4264	25.0035	20.444	21.3068	25.5198	25.8107	23.5765	24.5742	25.0069	24.4721	NA	23.2539	24.7818	NA
0	0	0	0	0	0	0	0	0	24.1781	23.6381	23.8099	23.3079	23.409	23.1663	23.6768	23.7991	23.5761	24.1041	23.9222	23.9852	24.0156	23.0135	23.3299	23.9697	23.7712	23.8288	23.8212	23.9361	24.1609	23.4429	23.3746	23.0256	23.837	24.2791	24.1755	23.7183	23.6873	23.6685	22.9607	22.9189	23.6233	23.9215	24.0212	23.9787	24.1781	23.6381	23.8099	23.3079	23.409
0	0	0	0	0	0	0	0	0	23.8208	23.9799	23.73	23.4804	24.3243	23.4844	24.1531	23.8192	23.9357	23.7457	23.3083	24.0053	23.2436	23.5121	23.5217	24.0847	24.7876	24.6769	23.1294	23.8545	23.3952	23.4344	23.5527	23.3696	23.6725	24.0989	23.8504	23.9402	23.928	23.691	23.2686	23.1839	23.3471	24.5716	25.5071	24.1578	23.8208	23.9799	23.73	23.4804	24.3243
0	0	0	0	0	0	0	0	0	19.9059	20.0791	19.6675	20.08	21.4545	20.0235	19.625	19.6282	19.1848	20.3657	20.3179	19.9991	21.219	19.6774	20.6225	19.7031	20.3597	20.1107	19.7542	20.0316	19.8034	20.396	20.1937	19.8457	19.8881	20.4455	20.5626	19.2145	20.4161	21.01	18.7799	20.5309	20.6861	19.6928	19.5897	20.2573	NA	NA	NA	NA	NA
0	0	0	0	0	0	0	0	0	25.2424	19.1114	19.9589	26.2271	25.3773	20.1188	25.4226	20.4501	24.3297	25.4917	25.4251	20.9301	20.8896	19.2085	25.8713	25.1745	24.2223	23.8149	25.699	25.5208	19.228	19.5042	25.8682	25.4206	24.7617	24.4001	24.893	25.1936	26.4684	26.2793	25.5938	25.9588	20.0106	23.1791	23.9108	23.8343	25.2424	NA	NA	26.2271	25.3773
0	0	0	0	0	0	0	0	0	20.2196	21.1053	20.704	20.8238	21.0587	19.8983	21.3252	21.1272	21.0003	20.4924	19.9347	20.8503	20.5372	20.3251	20.8459	21.7598	22.0193	21.8716	21.6715	20.352	21.2781	20.8612	19.1276	19.529	21.5119	21.0024	21.4523	20.2316	19.7027	20.4649	20.0248	19.7507	20.7026	21.8149	22.5571	22.3646	NA	NA	NA	NA	NA
0	0	0	0	0	0	0	0	0	23.0374	21.3256	22.6699	22.5203	22.4058	22.7171	22.8997	22.9449	23.1384	21.95	22.0499	22.3825	22.2504	22.2363	22.1248	23.0791	23.095	22.8523	21.5317	22.1173	22.2569	22.304	22.7182	22.302	23.0652	22.6629	22.8545	22.7632	22.0719	20.1625	22.3936	19.5273	22.2778	23.1339	22.9006	23.4887	23.0374	21.3256	22.6699	22.5203	22.4058
0	0	0	0	0	0	0	0	0	21.2268	20.7799	21.1513	19.2559	20.95	19.765	20.935	20.3878	20.8286	20.615	19.774	21.1577	20.2416	20.4888	20.9762	20.9008	19.4545	21.3606	21.1575	21.4756	20.7237	20.7045	21.3501	19.1608	19.3887	20.7225	19.9311	21.0284	20.8298	21.5256	20.6125	20.9102	20.4568	20.7273	20.0026	20.679	21.2268	20.7799	21.1513	NA	20.95
0	0	0	0	0	0	0	0	0	22.2145	22.2521	22.5081	22.1842	21.8935	22.1276	21.9471	22.0492	22.0609	22.7269	22.768	22.2382	22.0075	21.9561	22.2479	21.8177	22.6464	21.7759	23.0127	22.6284	22.3299	22.7324	22.5296	22.4677	22.0368	21.5813	22.2045	22.6108	22.4615	23.3389	22.3078	22.0273	22.0254	21.6448	22.0191	22.0322	22.2145	22.2521	22.5081	22.1842	21.8935
0	0	0	0	0	0	0	0	0	22.3023	21.2333	18.6053	19.983	20.0719	20.8411	20.2928	20.2055	19.9511	20.0584	21.5148	19.7538	20.0859	20.2466	20.2852	20.3871	20.8001	21.587	20.6785	20.1919	19.799	20.856	20.5919	19.3922	20.6061	20.5685	20.0006	20.8425	20.4253	20.1756	20.6092	19.0803	21.1568	20.0399	19.686	21.0534	22.3023	21.2333	NA	NA	NA
0	0	0	0	0	0	0	0	0	20.2954	20.2003	19.6912	23.5198	20.2597	23.9196	24.3092	20.6446	19.2601	19.8311	19.8991	21.0157	18.9404	20.7561	23.4744	20.7155	24.2423	23.4978	19.482	19.8521	20.0523	23.2483	20.8636	19.3707	19.1508	24.2919	23.5001	21.6276	23.7928	23.5416	23.5399	20.2795	20.3826	23.5463	23.027	24.0709	NA	NA	NA	23.5198	NA
0	0	0	0	0	0	0	0	0	19.9582	20.0495	19.3631	19.4355	21.0706	19.2598	21.4734	20.1909	19.4798	19.4386	20.117	20.7662	20.8086	20.3442	20.7363	22.1377	21.339	21.6628	20.1232	19.5783	19.773	19.0636	20.251	19.6309	21.4038	21.8128	21.4213	21.133	20.6018	20.1946	19.9234	20.9077	19.1502	21.0843	21.5415	21.8014	NA	NA	NA	NA	NA
0	0	0	0	0	0	0	0	1	21.0146	20.7565	20.5065	20.4907	19.5797	20.3127	19.7072	20.9722	20.6049	21.3259	20.629	20.4451	21.186	20.1224	21.046	20.5019	22.4196	21.7882	19.6837	20.6125	19.8795	20.2324	19.5591	19.6756	20.7953	21.3219	20.4249	20.8056	19.7673	20.5238	19.9663	20.2389	20.3824	22.1762	22.3598	21.7121	NA	20.7565	NA	20.4907	NA
0	0	0	0	0	0	0	0	1	20.191	20.6852	21.077	18.9906	20.8563	19.3761	19.809	20.3552	18.8175	20.641	19.1724	19.4369	19.3664	19.9134	20.2905	21.5281	21.5302	20.2117	20.7647	19.5711	18.7923	21.316	19.7433	20.227	19.8801	19.9866	19.4938	19.4535	20.757	20.3458	20.8968	20.1867	20.4365	22.6732	22.1362	22.7006	NA	NA	NA	NA	NA
0	0	0	0	0	0	0	0	0	22.961	22.7457	22.9361	22.6484	22.4039	22.5505	22.1766	22.5514	22.6214	22.7594	23.0827	22.9972	22.9031	23.0082	22.7724	22.0861	22.7371	22.4165	22.98	23.3485	22.8253	23.0194	22.8747	22.8311	22.4298	22.262	22.275	23.4941	23.3957	23.6316	22.9742	22.8191	22.9203	22.4741	22.2226	22.5199	22.961	22.7457	22.9361	22.6484	22.4039
0	0	0	0	0	0	-1	0	0	19.4927	19.7295	20.1728	19.9404	21.037	21.1828	22.137	22.5724	22.8051	20.015	20.6362	20.3839	20.5435	20.2795	19.7688	21.4938	19.4985	19.6675	21.1603	19.8208	20.6208	21.6037	21.3938	21.0611	22.724	22.3379	23.0155	19.5123	19.6683	20.3233	20.6435	19.7038	21.2795	21.3397	21.8663	20.1862	NA	NA	NA	NA	21.037
0	0	0	0	0	0	0	0	0	19.3642	21.0708	20.3194	19.851	19.8309	20.4379	19.9248	21.1611	19.8056	20.2719	19.6418	21.3475	21.0208	18.073	21.314	21.3051	19.5693	20.9932	20.2391	19.8101	21.0642	20.2568	19.7253	20.2063	20.9627	20.8107	20.8154	20.1523	19.7727	20.0661	20.3626	20.1395	19.4803	19.816	21.5677	20.0583	NA	NA	NA	NA	NA
0	0	0	0	0	0	0	0	0	19.4601	19.5345	20.6071	20.4252	19.802	20.6471	20.5705	20.7642	19.4789	20.4439	19.4874	20.6697	19.8247	19.8204	20.0194	20.2042	20.8035	19.3392	20.2386	20.7166	19.7528	21.1135	21.2104	20.5731	20.8626	20.6706	21.2126	20.2115	20.2391	19.9364	21.1492	20.4076	20.7594	20.8169	19.6385	19.4318	NA	NA	NA	NA	NA
0	0	0	0	0	0	0	1	1	19.8394	20.3741	21.1656	20.2058	20.8174	19.9783	19.9091	19.5947	20.5709	20.1188	20.5419	20.4698	20.3707	20.8593	21.005	21.212	19.7497	18.566	20.4997	20.5933	21.0261	19.8515	20.0852	20.1359	24.4037	24.2299	24.4526	19.4591	20.4712	20.5313	20.7692	20.0924	19.4018	25.6271	25.6652	25.6496	NA	NA	NA	NA	NA
0	0	0	0	0	0	0	0	0	19.959	22.2338	20.9657	21.3794	20.3173	20.472	22.5909	20.3124	21.2265	21.8049	21.1862	20.6703	19.7374	21.0613	21.108	20.7075	21.6451	21.779	21.1365	21.9621	21.0267	21.241	21.0852	20.07	21.6588	19.2171	21.7093	21.363	21.393	20.3161	20.6505	21.1069	20.6574	21.7972	20.9187	21.3614	NA	22.2338	20.9657	21.3794	NA
0	0	0	0	0	0	0	0	0	22.2693	20.9006	19.7158	20.3552	20.5283	23.0735	22.1963	19.6145	22.0897	23.9391	20.0059	22.809	19.5197	19.9906	19.9552	20.4954	19.1825	21.8739	21.0188	23.4727	22.382	22.5383	21.2955	20.1291	22.0062	22.1487	22.4375	20.1918	19.0318	20.5492	19.7675	22.8611	19.9478	19.2339	22.3761	20.6461	22.2693	NA	NA	NA	NA
0	0	0	0	0	0	0	0	0	20.663	20.4924	20.8614	20.1183	20.4336	20.5888	18.4347	18.5275	19.839	20.7528	20.5781	20.8959	20.7295	20.137	19.9382	20.8963	20.051	19.5014	20.4074	20.2825	20.7672	19.4636	19.106	20.5624	18.7144	18.3044	20.4911	19.7278	20.614	20.1141	20.7285	20.1091	18.9279	19.1371	19.1661	20.1638	NA	NA	NA	NA	NA
0	0	0	0	0	0	0	0	0	21.4152	21.8729	21.4578	19.5047	19.6764	22.4353	21.5152	21.2986	21.5333	22.391	21.5884	22.0278	21.3686	21.2273	21.1165	19.6967	20.9312	21.7721	20.2686	20.3578	21.7394	21.4305	19.8105	21.2694	21.8835	21.453	21.4171	21.9227	21.9561	20.3974	21.9391	21.4851	21.319	21.0098	21.6073	20.9834	21.4152	21.8729	21.4578	NA	NA
0	0	0	0	0	0	0	0	0	19.3579	19.4628	20.1712	20.6901	20.775	21.0033	20.5679	20.5003	19.824	19.9745	19.6993	20.0112	20.7743	21.0696	20.4081	18.1757	21.2712	21.7696	19.7955	20.1991	19.4428	20.2506	20.6836	18.9021	21.0433	20.2036	20.5586	19.8081	20.8711	20.782	19.7072	19.8697	19.7886	19.8995	20.8222	21.6132	NA	NA	NA	NA	NA
0	0	0	0	0	0	0	0	0	21.3549	21.6503	21.1416	21.8312	21.1716	20.951	21.2203	20.1766	21.6323	21.2007	21.2311	21.8317	19.7753	20.7128	19.9095	21.2214	21.5385	20.9449	19.8117	21.3273	21.0023	19.7904	21.2389	20.7262	21.0686	21.2424	20.8523	21.4595	21.6391	21.9064	21.4541	20.9769	19.9773	21.7869	21.7404	21.6334	21.3549	21.6503	21.1416	21.8312	21.1716
0	0	0	0	0	0	0	0	0	27.0436	26.9616	27.2211	27.1095	27.2882	27.1153	25.9691	25.7617	25.5536	27.2966	26.9354	26.7549	26.5815	26.4613	20.0375	24.4054	25.8885	25.9362	27.6625	27.2621	26.9222	27.4321	27.101	26.2064	25.6937	25.9443	25.7118	27.1286	27.0268	27.2539	27.2124	27.1268	27.0519	25.6199	26.5252	26.7085	27.0436	26.9616	27.2211	27.1095	27.2882
0	0	0	0	0	0	0	0	0	20.2941	20.1054	19.511	20.8539	19.4142	20.1463	19.9384	20.2734	20.3568	19.1961	18.7667	19.8774	20.611	20.6884	20.0581	20.7748	19.8826	20.7608	20.3983	20.1324	18.8811	20.884	19.746	20.041	19.9913	19.9416	20.5665	19.5576	21.0013	21.3815	18.2428	20.5307	21.1591	21.0315	21.3449	19.4547	NA	NA	NA	NA	NA
0	0	0	0	0	0	0	0	0	19.3292	22.2917	19.1067	21.6834	22.4242	20.281	19.6259	18.8868	21.9575	20.1373	20.287	20.2795	20.3855	19.6352	19.3714	20.2578	19.5613	20.1236	19.4594	20.5795	21.2482	19.8159	19.9342	19.2909	19.3163	20.4769	19.5603	19.9893	19.5168	19.8212	19.5598	20.0605	19.6139	20.3673	20.2056	20.4091	NA	22.2917	NA	21.6834	22.4242
0	0	0	0	0	0	0	0	0	23.2532	23.3433	23.6067	23.0861	23.0855	23.0883	22.4419	22.6688	23.0772	23.5652	23.6214	23.3776	19.3354	22.8696	23.0128	23.003	22.5491	22.5461	23.452	23.4901	22.8238	22.4294	22.693	22.7891	22.8797	22.4131	22.6571	23.5041	23.2515	23.4112	23.1702	22.6215	22.5649	22.7004	22.7519	23.1126	23.2532	23.3433	23.6067	23.0861	23.0855
0	0	0	0	0	0	0	0	0	20.0778	20.1486	21.3526	20.4039	20.2985	19.9351	21.6037	21.8683	21.6882	20.2507	21.9701	21.1675	19.9948	19.7724	21.7961	22.2093	20.7708	21.6082	21.0478	21.3216	20.2428	20.0274	19.2497	20.0614	21.2776	21.7791	22.3414	21.4434	19.9785	20.7876	21.0305	19.7453	21.3203	21.7729	21.8951	21.839	NA	NA	21.3526	NA	NA
0	0	0	0	0	0	0	0	0	18.578	20.2842	21.0521	19.4046	19.6049	19.8351	20.578	20.6339	20.528	20.7448	19.3326	19.7164	20.4284	20.529	21.6728	20.764	20.973	20.7235	21.0626	20.3668	19.864	20.0344	20.7284	19.6366	20.033	20.0833	20.4336	20.8762	19.6454	20.8495	18.8474	19.5135	20.2735	21.005	20.9667	20.6482	NA	NA	NA	NA	NA
0	0	0	0	0	0	0	0	0	22.3905	20.3335	21.9481	22.1984	19.5698	21.6236	22.2073	21.7135	21.8133	22.2492	22.1395	21.4069	21.7076	21.9949	21.6811	22.6824	22.3304	22.1459	21.2801	21.4319	22.0587	22.0129	22.2667	21.9188	22.0011	21.6828	22.0228	22.0148	21.2791	20.7576	20.5074	22.1817	20.0445	22.4837	22.8636	22.5425	22.3905	NA	21.9481	22.1984	NA
0	0	0	0	0	0	0	0	0	20.4043	20.1078	19.9119	20.2321	20.6976	20.4005	19.2316	20.4697	20.3925	20.5221	20.1968	19.7318	19.2729	20.3677	20.6364	20.1211	20.7172	20.6309	21.0098	20.3586	20.1022	20.1197	19.8107	20.9874	20.4053	20.6605	20.336	20.8102	19.7935	21.2744	20.97	20.7855	20.5175	20.7092	20.7942	20.637	NA	NA	NA	NA	NA
0	0	0	0	0	0	0	0	0	20.0298	20.2173	19.6503	20.4302	19.3177	19.7714	20.169	19.8551	20.0189	21.3631	20.5405	20.7532	20.9938	18.9194	20.9532	19.3106	19.9188	20.1039	19.709	20.6168	20.5977	19.5722	20.2246	19.839	20.4384	19.6883	20.6325	19.9936	20.782	19.6986	20.458	19.9357	20.1119	21.0224	21.074	19.6028	NA	NA	NA	NA	NA
0	0	0	0	0	0	0	0	0	23.2991	23.1579	23.793	24.1076	23.8477	23.7233	24.6846	24.3146	24.3477	24.1959	23.529	23.6881	23.8434	23.8667	24.141	24.5377	24.6362	24.6806	23.7948	23.58	23.5457	24.5469	24.0951	24.3248	24.4404	24.4897	24.7594	24.151	24.1509	24.2028	24.3206	24.1042	23.9651	24.6064	24.8842	24.6595	23.2991	23.1579	23.793	24.1076	23.8477
0	0	0	0	0	0	0	0	0	20.6725	19.5928	19.9678	19.6266	20.9461	19.9751	20.8704	20.628	20.684	19.7812	20.0027	20.6095	20.3166	20.2241	20.1486	21.1016	21.1425	20.7508	21.1973	20.3545	21.2032	19.6512	21.3903	20.5713	20.7587	20.948	20.6775	19.3651	20.5047	20.442	19.7241	20.2699	19.0795	20.9417	19.774	22.4522	20.6725	NA	NA	NA	NA
0	0	0	0	0	0	0	0	0	20.6861	18.9666	19.2501	25.0408	24.8168	24.7587	24.695	24.5003	24.9719	20.0538	23.5063	23.321	24.3853	25.4378	25.2763	25.3736	25.4225	24.6163	19.7818	18.804	23.9001	24.7711	24.5256	24.3782	25.654	24.6433	25.2398	19.7624	20.062	20.6556	24.5422	21.1216	24.2605	24.3308	25.1605	24.6268	NA	NA	NA	25.0408	24.8168
0	0	0	0	0	0	0	0	1	21.3409	18.9751	20.2458	19.6348	20.3594	20.2182	19.6319	20.2548	19.4628	20.5408	19.8314	20.8872	20.6299	20.5698	20.0568	20.9935	20.1716	19.1244	20.0476	19.877	21.0053	20.1714	19.5404	20.6472	20.5016	19.496	20.963	20.8376	19.6861	20.1909	20.1034	20.6607	21.5532	22.694	22.5306	21.9555	NA	NA	NA	NA	NA
0	0	0	0	0	0	0	0	0	19.2188	20.2944	22.1831	21.0648	19.81	20.5439	21.956	19.3628	21.9649	19.3334	22.0971	22.8269	20.0092	21.1595	22.1776	20.3438	20.8817	21.3301	20.79	22.4279	19.3436	21.9721	21.5219	21.7204	19.0734	21.8965	21.3514	22.2116	19.8257	19.9303	19.8578	22.2252	20.0774	21.6874	21.2763	21.1941	NA	NA	22.1831	NA	NA
0	0	0	0	0	0	0	0	0	22.2619	20.6794	22.4727	20.2043	20.4602	21.8949	22.0538	22.2167	21.8634	22.2664	21.5623	22.689	18.9398	20.2357	18.8999	22.5174	21.8449	22.3261	18.8738	19.886	19.9404	21.0712	20.1768	21.315	22.279	21.5958	22.0835	21.9145	20.4465	20.9968	19.9036	19.4979	21.523	22.6517	22.8572	22.8967	22.2619	NA	22.4727	NA	NA
0	0	0	0	0	0	0	0	0	20.2621	20.0654	19.0175	20.8269	20.8789	20.1705	20.5395	20.7968	20.8508	20.359	20.8363	20.527	20.1311	20.4343	20.8017	19.6311	20.9394	21.5038	20.1567	20.2737	20.2018	20.8705	19.9679	20.9169	21.0318	20.5965	20.5553	20.8549	19.9987	20.602	20.7585	20.3526	19.1272	20.1785	20.375	20.3293	20.2621	NA	NA	NA	20.8789
0	0	0	0	0	0	0	0	0	20.2426	19.8453	20.1499	20.6324	19.9166	20.0324	20.5502	20.9218	20.0731	20.134	20.3017	19.5797	21.243	21.2062	20.1525	21.1736	18.9062	19.8544	19.9187	20.4043	20.272	20.9039	20.1568	20.3512	19.9385	20.7304	20.4725	19.8932	20.2195	20.7327	20.1439	19.0323	20.6574	20.0784	22.2738	20.9136	NA	NA	NA	20.6324	NA
0	0	0	0	0	0	0	0	0	24.0889	24.3775	24.3498	24.3581	23.9142	24.0384	23.7293	23.9447	24.2232	24.3865	24.4244	24.4299	24.1736	23.8551	24.0035	24.0592	23.7373	24.0508	24.4229	24.418	24.4435	23.6217	23.8716	24.142	24.1178	24.036	23.9762	24.4922	24.4151	24.3247	24.1674	24.5436	24.1768	24.0844	24.3173	24.1356	24.0889	24.3775	24.3498	24.3581	23.9142
0	0	0	0	0	0	0	0	0	24.7223	24.8687	24.789	23.9728	20.3611	25.3906	24.7621	25.2571	19.0612	23.6537	19.9238	19.7639	24.1116	19.7104	24.7702	23.7234	20.6706	22.791	19.6476	20.1222	25.8538	25.2034	23.8319	24.212	24.7175	24.4431	20.2347	24.4834	21.0592	20.94	18.3984	25.4103	24.3709	24.4107	24.7369	25.0992	24.7223	24.8687	24.789	23.9728	NA
0	0	0	0	0	0	0	0	0	20.1457	20.3321	19.4088	19.8894	21.3805	19.7651	20.8854	18.8328	20.2947	19.3105	19.5051	21.547	19.597	20.0394	20.7123	19.4866	19.6654	19.8099	20.5743	19.9223	20.0611	21.0444	19.5785	19.9346	20.3197	20.5129	19.6498	20.9217	19.6923	20.1958	19.5971	19.8486	19.9152	21.2835	21.4411	20.9163	NA	NA	NA	NA	NA
0	0	0	0	0	0	0	0	0	22.1355	21.9736	21.7007	21.8584	22.1852	21.3624	21.903	22.5773	22.6435	21.6901	22.2605	21.7392	22.5043	21.6105	22.1576	21.9971	22.2188	22.2759	21.1337	21.7788	21.8264	22.2728	21.5839	22.1616	22.4964	22.4431	22.3378	21.9051	22.2387	21.5148	22.0972	21.965	20.928	21.9036	21.9336	22.3357	22.1355	21.9736	21.7007	21.8584	22.1852
0	0	0	0	0	0	0	0	0	21.4971	19.7571	21.7866	23.873	23.1465	23.5505	23.3992	22.8057	23.2811	22.9858	22.3462	22.5371	23.734	24.4939	24.8021	24.4212	24.2712	23.7153	22.0599	22.0404	20.6903	23.1148	22.9292	22.721	23.3738	23.1853	23.4377	23.7384	19.3354	22.8785	23.9987	23.9616	23.8333	23.8491	23.628	23.5465	21.4971	NA	21.7866	23.873	23.1465
0	0	0	0	0	0	0	0	0	22.9761	23.3691	22.99	22.7932	22.3073	22.7071	23.1347	22.4136	23.1249	23.25	22.7512	22.4889	22.3584	21.2748	22.7214	22.5116	22.7081	23.2142	22.4137	22.7652	22.624	22.6238	22.6762	22.7242	22.4879	22.031	22.5319	22.9019	22.4964	22.6048	22.998	21.8723	22.4284	22.6011	22.5874	23.3957	22.9761	23.3691	22.99	22.7932	22.3073
0	0	0	0	0	0	0	0	0	23.3944	23.5883	23.7122	23.5893	23.5841	23.6041	23.2505	23.2265	23.2372	23.8289	23.7929	23.4699	23.1863	24.0346	23.3998	22.2949	23.4641	23.2261	24.2805	24.0977	23.3133	23.6301	23.6812	23.3733	23.3909	23.1043	23.2515	23.7374	23.9116	24.3275	23.6146	23.1557	23.0582	23.289	23.1689	23.2442	23.3944	23.5883	23.7122	23.5893	23.5841
0	0	0	0	0	0	0	0	0	21.025	21.6256	20.9316	21.4663	21.5525	20.2515	22.5874	22.2022	22.0844	20.5026	21.0762	21.5522	19.4841	19.5964	20.2365	21.7956	22.1247	22.5923	20.9541	21.1289	19.0778	21.2707	20.6144	21.1345	22.313	22.3113	22.3743	21.6384	21.3459	19.7534	21.0837	21.6344	21.512	22.5782	22.8779	22.6666	21.025	21.6256	20.9316	21.4663	21.5525
0	0	0	0	0	0	0	0	0	21.9586	21.5942	21.9557	22.0936	21.7474	22.1801	22.5353	21.4813	21.733	22.0085	21.8582	22.0339	21.8962	21.9741	21.7922	21.3678	21.9657	22.1461	22.0253	21.9329	22.6403	21.793	21.9069	22.2989	21.7413	21.8007	22.1509	21.9594	22.3092	21.9783	22.026	21.7602	22.677	21.8065	21.7515	21.8428	21.9586	21.5942	21.9557	22.0936	21.7474
0	0	0	0	0	0	0	0	0	20.9608	21.5497	20.2361	20.8425	21.1924	18.7515	20.6303	18.7229	20.133	20.9713	20.0359	21.2478	19.5092	20.5715	19.3698	19.0075	20.3151	19.5835	20.9734	19.8716	19.9877	20.9901	20.0709	19.8812	19.653	20.3283	20.0053	21.2469	20.0971	21.4053	20.9796	20.4538	20.7455	19.5217	20.4521	20.2782	20.9608	NA	NA	20.8425	21.1924
0	0	0	0	0	0	0	0	0	21.5467	19.7477	20.6757	21.0691	20.136	21.434	20.8855	21.4008	21.0197	21.5337	21.0206	21.6415	20.1783	20.3647	20.1586	21.0565	20.5037	21.6059	19.8052	21.0301	21.9314	21.1046	21.4138	19.5579	20.7612	20.8611	20.9595	21.4031	21.0674	19.7427	21.109	19.6446	21.549	21.6375	21.498	21.2112	21.5467	NA	20.6757	21.0691	NA
0	0	0	0	0	0	0	0	0	19.3485	19.3134	19.1277	19.8506	20.4487	20.3096	19.8552	19.4718	20.4671	19.913	20.4289	19.3069	19.5264	19.4535	19.7203	20.2305	19.3129	19.9601	20.8639	19.6878	19.5446	20.4953	19.7505	19.3991	20.1136	20.2799	18.7058	18.798	21.5343	20.5641	20.6334	20.0485	20.3099	20.598	19.9703	19.764	NA	NA	NA	NA	20.4487
0	0	0	0	0	0	0	0	0	22.2234	20.7484	22.4998	24.0701	23.3738	23.6534	22.3373	22.3945	23.0233	22.4993	22.5628	22.2248	22.9711	23.1485	23.6139	22.5342	22.6945	22.5053	22.9404	21.6574	21.8171	23.4838	23.7653	23.6202	22.8922	20.0703	22.9528	22.097	22.554	22.8087	23.6391	23.2928	22.8619	22.302	22.4859	22.6437	22.2234	NA	22.4998	24.0701	23.3738
0	0	0	0	0	0	0	0	0	19.2784	19.8938	19.6745	19.8567	21.1932	20.6751	21.8428	21.5821	21.7915	19.5624	20.81	19.2628	20.4246	19.9689	21.1207	21.7418	21.9254	22.4099	21.5391	20.1052	20.4296	21.446	20.2247	21.271	21.7681	21.8081	21.5956	20.9931	18.9871	21.1581	20.7869	19.9765	22.1292	22.5312	22.6178	22.079	NA	NA	NA	NA	21.1932
0	0	0	0	0	0	0	0	0	22.3637	21.9617	22.4897	21.8994	22.1257	22.1225	22.1961	22.9343	22.8232	22.3448	22.5791	22.5557	22.623	22.2916	22.3815	23.0129	22.6799	22.2589	22.3054	22.4092	22.3858	22.5406	22.219	21.916	22.53	22.6764	22.564	22.349	22.042	22.359	19.9329	21.5917	22.3684	22.5626	22.1924	22.4513	22.3637	21.9617	22.4897	21.8994	22.1257
0	0	0	0	0	0	0	0	0	24.1212	24.179	23.9028	26.2919	26.0418	26.2301	26.8742	26.6029	26.5067	24.3565	24.2959	24.027	26.2838	27.0171	26.8305	26.8253	26.5735	26.1984	24.3095	24.3988	24.0652	26.304	26.2309	26.2734	27.0239	26.6776	26.8963	24.4922	25.2575	25.1913	26.2543	26.5891	26.0517	26.1529	26.3472	26.2782	24.1212	24.179	23.9028	26.2919	26.0418
0	0	0	0	0	0	0	0	0	19.0455	20.1264	19.9326	19.5989	19.9655	20.045	20.138	20.6731	20.4151	19.8174	20.4996	20.987	21.5461	19.8751	19.5546	20.3523	22.1167	20.0081	20.3688	18.7003	20.3187	19.9646	20.468	21.2068	20.6755	20.3091	20.0151	21.4134	20.5014	21.6649	20.2859	20.6659	20.9239	22.0881	22.1821	22.2337	NA	NA	NA	NA	NA
0	0	0	0	0	0	0	0	0	29.6188	29.3144	29.5104	29.0698	29.3562	29.1825	29.4767	29.6512	29.4992	29.5828	29.4526	29.423	29.064	28.9794	29.0276	29.7415	29.4625	29.6378	29.2594	29.3951	29.7258	28.928	29.0421	29.1561	29.4343	29.8387	29.5905	29.3966	29.009	28.9715	29.1076	29.3002	29.4602	29.6622	29.6138	29.7498	29.6188	29.3144	29.5104	29.0698	29.3562
0	0	0	0	0	0	0	0	0	25.799	26.0553	26.0639	26.1929	26.106	25.9014	25.277	25.633	25.8853	26.0631	26.0908	25.9453	25.8494	25.5824	25.7391	25.1783	26.1497	26.0801	26.0614	25.8979	25.7321	25.9095	25.6264	25.433	25.8656	25.6007	25.9378	26.1335	26.1366	26.0191	25.8194	25.3864	25.4472	25.3305	26.1104	25.6691	25.799	26.0553	26.0639	26.1929	26.106
0	0	0	0	0	0	0	0	0	19.9875	19.4697	20.233	21.4825	19.9575	19.1528	22.8829	20.3702	22.9453	20.7197	21.5665	20.2979	21.1509	20.5493	20.5489	20.7216	19.264	19.9086	22.7149	20.0214	19.2219	21.7364	19.9762	19.759	22.7561	20.2245	19.2594	22.6519	19.5222	21.0404	20.8791	20.3454	23.2148	20.536	22.6465	23.0522	NA	NA	NA	NA	NA
0	0	0	0	0	0	0	0	0	22.6721	23.0348	23.6915	24.3603	23.2648	23.7183	22.829	22.8819	22.9107	23.2888	22.8975	21.9095	23.2454	24.1252	23.5482	20.2567	23.3784	22.6223	23.4262	23.4016	22.2169	23.1561	23.358	23.8221	23.0318	22.7785	23	23.0856	23.2757	24.2058	24.0461	23.5509	23.0726	22.8309	23.0684	22.2918	22.6721	23.0348	23.6915	24.3603	23.2648
0	0	0	0	0	0	0	0	0	19.2527	20.239	20.1907	21.0832	20.0443	20.9161	20.0001	19.7372	20.3534	19.8976	21.6819	20.6133	19.814	19.6905	20.7309	19.9108	20.7607	21.2896	19.9494	20.1117	20.2901	20.1493	19.4706	20.4074	21.2131	19.9953	20.0293	21.2799	20.778	21.1406	20.4961	20.1231	19.9521	21.5643	21.5421	21.4174	NA	NA	NA	NA	NA
0	0	0	0	0	0	0	0	0	22.1556	22.2449	22.4012	21.7404	19.3209	21.5928	19.3683	21.3632	21.9336	22.1743	22.5801	20.3382	21.5451	21.4616	18.8979	19.6235	21.3729	21.3148	21.0465	21.7063	20.8426	21.6534	21.542	20.0256	21.9293	21.6754	22.0004	21.7388	22.1467	22.2065	21.7996	21.9659	19.6313	19.1863	19.7973	21.2972	22.1556	22.2449	22.4012	21.7404	NA
0	0	0	0	0	0	0	0	0	20.3455	20.1291	19.5889	19.856	20.7678	19.8508	19.4044	19.9832	20.0545	20.2979	19.9884	20.3138	22.3821	20.6078	24.8904	19.5075	19.0703	19.0465	19.8522	20.6668	20.298	20.7857	20.5826	19.9025	19.6043	19.4305	20.3141	20.9699	20.6567	21.4444	20.1622	20.5503	19.902	20.9059	20.7914	19.8323	NA	NA	NA	NA	NA
0	0	0	0	0	0	0	0	0	21.9366	21.6201	21.3973	22.5925	22.5255	22.3504	23.02	22.988	22.9648	21.4479	22.3934	22.3819	22.4433	22.1227	22.3238	22.6277	23.3778	23.1453	21.958	21.9822	22.2298	22.9101	22.456	22.5754	23.1834	23.4008	23.0005	22.2513	22.0872	21.8438	22.6786	23.3195	22.8426	23.24	23.4967	23.1262	21.9366	21.6201	21.3973	22.5925	22.5255
0	0	0	0	0	0	0	0	0	23.9429	23.8056	23.5868	23.6073	23.8654	23.8343	24.1905	24.0501	24.1399	24.1665	23.8247	24.0123	23.7273	23.7913	23.6518	24.3229	24.29	24.4048	23.7306	23.8148	23.9075	23.7378	23.8358	23.8165	24.1999	24.1181	24.179	24.002	23.4791	23.9466	23.9788	23.4347	23.8231	24.2008	24.2084	24.0284	23.9429	23.8056	23.5868	23.6073	23.8654
0	0	0	0	0	0	0	0	1	20.4196	19.7798	20.1252	20.106	21.2938	18.9824	19.0409	19.7145	19.2706	19.8397	20.6337	19.5897	21.069	20.7373	20.9346	22.1158	20.6156	19.4216	21.0949	19.7509	21.7606	22.9665	20.2542	20.8848	19.6556	20.2526	20.2405	22.1498	19.7874	20.7425	20.7782	19.8958	21.3626	22.2346	22.6363	22.2808	NA	NA	NA	NA	NA
0	0	0	0	0	0	0	1	1	24.9498	24.6207	24.6964	24.4994	24.4235	24.9323	24.7219	24.5471	24.3719	24.9174	24.5595	24.7802	24.4831	24.4716	24.6353	25.5584	25.0006	24.7024	24.4687	24.6454	24.524	24.8715	24.4819	24.3675	25.9186	26.0019	26.0495	24.6982	24.4708	24.3804	24.4827	24.5272	24.8284	26.3918	26.0829	26.1422	24.9498	24.6207	24.6964	24.4994	24.4235
0	0	0	0	0	0	0	0	0	21.5761	21.9855	22.1589	21.7796	21.1291	21.6844	21.4434	21.623	21.1217	21.5683	22.0091	21.4554	22.0774	21.43	21.8407	20.2646	21.0737	21.1917	22.0314	22.2396	21.3103	22.0005	21.724	21.9735	20.9361	21.0261	21.1594	21.9248	22.1001	22.1612	21.5261	21.234	21.2719	21.0463	21.4096	21.3915	21.5761	21.9855	22.1589	21.7796	21.1291
0	0	0	0	0	0	0	0	0	23.154	22.8213	22.8454	22.639	22.9006	22.5378	23.0458	22.7703	23.3072	22.7948	23.2253	22.5378	22.4492	22.1991	23.2975	22.7471	22.4759	23.1631	22.533	22.7588	23.0759	23.3181	22.8052	22.791	22.675	22.9705	22.4998	23.1842	22.9033	22.9732	23.2209	22.6557	22.8928	23.249	23.124	23.1991	23.154	22.8213	22.8454	22.639	22.9006
0	0	0	0	0	0	0	0	0	24.9281	24.3072	20.4684	25.3259	20.6459	18.7329	19.4428	20.0729	19.9233	19.3072	21.2243	19.9023	20.7997	20.5768	20.2542	20.2473	20.2932	19.9431	23.6925	19.4767	20.7991	24.2576	22.9042	17.5257	20.5423	19.8328	24.359	20.0837	19.9054	19.9327	23.7347	20.9491	19.9146	19.8601	19.9931	19.7125	24.9281	24.3072	NA	25.3259	NA
0	0	0	0	0	0	0	0	0	25.0915	24.8719	25.117	24.7802	24.9225	24.6845	24.7893	24.8565	24.8287	25.3285	25.1457	25.1029	24.8864	24.6339	24.9914	25.0665	25.0012	24.8559	25.0239	25.0042	24.912	24.9921	24.8638	24.7594	24.8415	24.9133	24.8155	25.3329	24.8411	25.0828	24.7369	24.6689	24.9329	24.9068	24.7149	24.8974	25.0915	24.8719	25.117	24.7802	24.9225
0	0	0	0	0	0	0	0	0	24.5257	24.832	24.559	24.7504	24.3178	24.7636	24.5526	24.6453	24.2541	24.2417	24.5603	24.4363	24.2568	24.084	24.4456	24.2153	24.0592	24.7739	24.5382	24.6313	23.9366	24.0844	24.6154	24.2518	24.1384	24.1432	24.2271	24.5243	24.6398	24.9748	24.699	24.4679	24.2081	24.6088	24.6449	24.847	24.5257	24.832	24.559	24.7504	24.3178
0	0	0	0	0	0	0	0	0	20.7591	20.701	20.1475	20.8328	20.1974	20.7398	19.7806	19.612	20.0122	19.8108	19.9671	20.5846	19.9095	20.315	21.7236	21.0776	19.7885	21.4078	20.1202	21.0669	20.6913	19.463	20.2576	19.6115	21.2449	20.3712	21.804	20.1283	20.5634	20.9121	20.6323	20.5868	20.7101	22.5974	20.7989	20.9112	NA	NA	NA	NA	NA
0	0	0	0	0	0	0	0	0	23.0838	20.982	22.8858	19.5836	21.9625	20.9146	22.6984	22.6545	22.7474	22.5051	22.0129	20.6539	22.8947	20.2323	20.8892	22.6084	22.9015	22.5355	21.1656	19.6897	19.5822	19.9451	19.8565	22.8332	22.7278	20.8103	22.5922	19.7135	22.912	20.91	18.927	19.8383	19.7607	22.3487	19.0054	23.2096	23.0838	NA	22.8858	NA	21.9625
0	0	0	0	0	0	0	0	0	21.3611	20.1945	20.3283	19.5777	20.9001	20.8553	20.0332	21.8238	21.7132	20.6603	20.8232	19.9611	20.8182	18.9406	20.3822	20.6058	19.898	19.9632	21.7353	20.1995	20.2486	20.0683	19.9936	19.9682	21.8348	21.6494	21.8434	19.7637	20.645	19.5728	21.3342	20.0987	21.5668	21.1545	20.9767	20.7599	NA	NA	NA	NA	NA
0	0	0	0	0	0	0	0	0	21.8232	21.8106	19.3744	19.9107	21.4263	21.9015	19.7503	20.1692	20.5703	19.5289	21.5713	21.7496	20.7947	21.1025	20.8393	21.2352	20.2949	20.7771	21.3061	20.3543	20.4147	20.443	21.4084	19.9516	19.4267	20.2552	21.7853	20.3999	20.4144	19.7592	19.8093	20.2631	19.5864	19.6385	19.8974	19.5093	21.8232	21.8106	NA	NA	21.4263
0	0	0	0	0	0	0	0	0	24.2701	24.2619	24.0517	23.4437	23.7931	23.9731	23.6357	23.691	24.0121	23.7054	24.3024	24.4284	23.5883	23.7667	24.0024	23.8443	23.4981	23.9832	23.7614	24.1437	24.2357	24.1424	23.474	23.7797	23.5293	23.8893	23.6518	23.7548	24.3395	23.9522	24.0298	24.9346	23.692	23.3834	24.1679	24.2363	24.2701	24.2619	24.0517	23.4437	23.7931
0	0	0	0	0	0	0	0	0	23.3442	23.1552	23.2045	22.9255	23.2452	22.9096	23.3435	23.1626	22.836	22.8342	23.4506	23.2061	23.0102	23.1219	23.1365	23.1038	23.1311	23.2096	23.1529	23.4922	23.1902	23.2027	23.5959	23.2172	23.0461	22.9607	22.951	23.3897	23.5958	23.7413	23.1832	23.2419	23.0999	23.3901	23.345	23.4732	23.3442	23.1552	23.2045	22.9255	23.2452
0	0	0	0	0	0	0	0	0	27.3643	27.666	27.6471	28.4739	28.2701	28.2814	28.1655	28.4352	28.2931	27.6307	27.6933	27.5779	28.2713	28.5953	28.2666	27.9655	28.3273	28.223	27.768	28.0225	27.729	28.4483	28.5889	28.6031	28.5481	28.5611	28.4655	28.1638	28.3153	28.2931	28.4119	28.6166	28.1626	28.2674	28.1456	28.1468	27.3643	27.666	27.6471	28.4739	28.2701
0	0	0	0	0	0	0	0	0	25.0112	25.0246	24.9828	24.9988	24.9749	25.1857	24.8334	25.1702	25.1674	25.2825	25.2861	25.1624	25.2074	25.0355	25.0239	24.6737	25.0924	25.0036	25.1161	25.1664	25.3956	24.8283	24.8663	25.005	25.0318	25.1832	25.2671	25.2187	25.432	24.6549	24.8363	24.8772	25.1651	24.9466	24.8785	25.3027	25.0112	25.0246	24.9828	24.9988	24.9749
0	0	0	0	0	0	0	0	0	24.7192	24.5265	24.4527	24.5967	24.6473	24.8019	24.3921	24.2809	24.2458	24.9548	24.8814	24.7301	24.2431	24.3601	24.3691	24.3895	24.6956	24.2003	24.6729	24.7088	24.7351	24.4285	24.5487	24.2573	24.0707	24.4566	24.2906	24.6505	24.843	24.2874	24.6435	24.6403	24.3726	24.2782	24.3026	24.5702	24.7192	24.5265	24.4527	24.5967	24.6473
0	0	0	0	0	0	0	0	0	19.6742	19.4345	20.2175	20.206	20.1894	21.0157	21.6261	19.1774	21.2763	19.1162	20.2996	21.2003	19.8748	20.2905	20.6461	19.7174	21.6824	21.7123	21.0252	19.8976	20.7203	19.8616	20.2038	20.5106	21.1072	20.877	21.7604	20.0305	18.9321	20.5635	19.9966	20.0886	20.5085	21.7	21.3922	20.572	NA	NA	NA	20.206	NA
0	0	0	0	0	0	0	0	0	22.2933	22.1921	21.7592	21.6899	22.3105	21.6478	21.701	21.6052	21.3773	21.7036	22.3679	21.5114	21.7859	21.9098	20.6033	21.2942	21.4038	21.8132	21.6483	21.9403	21.863	21.9081	21.7533	20.9769	21.8421	21.5151	21.5948	22.1608	21.7564	22.4688	21.4197	21.8982	20.9048	21.8745	22.0113	21.9837	22.2933	22.1921	21.7592	21.6899	22.3105
0	0	0	0	0	0	0	0	0	22.1348	22.5978	22.0208	21.7324	21.9399	21.5431	21.9575	21.9868	22.3243	22.5523	22.6109	22.0656	21.4281	22.4209	21.9471	22.416	22.2956	22.4201	22.0497	21.8972	22.6223	21.8761	22.1027	20.9329	22.4215	22.0357	21.8304	22.4106	21.9464	22.2221	22.1459	20.7178	22.1684	22.8167	22.9282	22.84	22.1348	22.5978	22.0208	21.7324	21.9399
0	0	0	0	0	0	0	0	0	21.0881	21.301	21.1929	20.4201	21.0668	20.181	20.4964	20.8987	21.2028	21.6304	21.2818	21.4838	19.97	20.0212	19.759	20.9019	21.1961	21.0385	21.4966	21.4735	19.6295	20.9285	19.585	21.2119	20.5571	21.2329	20.5168	21.36	21.729	21.575	20.6594	21.0994	19.0474	20.1342	21.238	20.6955	21.0881	21.301	21.1929	NA	21.0668
0	0	0	0	0	0	0	0	0	23.9971	23.7345	23.6568	22.9841	23.0116	23.7084	23.0884	23.4807	23.6828	23.7148	23.7664	23.5988	22.802	23.133	22.994	23.6048	24.001	23.9396	23.2115	23.6808	23.6677	22.7295	22.9708	22.7496	23.2045	23.467	23.3049	23.6257	22.8516	23.5346	22.6846	22.9457	22.8016	24.0293	24.1144	24.1293	23.9971	23.7345	23.6568	22.9841	23.0116
0	0	0	0	0	0	0	0	0	22.8516	22.8749	22.7069	22.8308	22.5705	23.0391	21.9538	21.3385	22.2708	23.1421	22.785	22.5484	22.8011	22.6366	22.2037	21.9563	21.961	21.5502	22.8362	23.3051	22.4019	22.6503	22.2902	22.1084	21.9307	22.0808	21.5554	23.0787	22.4862	22.8268	22.3277	22.357	22.1648	21.9096	22.1267	21.8128	22.8516	22.8749	22.7069	22.8308	22.5705
0	0	0	0	0	0	0	0	0	23.5242	20.8805	19.1696	19.896	20.1781	20.4901	24.0396	23.7884	24.0674	19.8897	20.8503	21.4146	19.5781	19.7149	20.7915	24.7464	24.3441	24.3312	20.9225	20.2816	21.3799	20.5561	20.8927	20.3334	20.5978	20.0953	23.6105	19.7086	20.2927	20.4214	19.685	19.843	23.4817	23.9811	24.2785	23.7513	23.5242	NA	NA	NA	NA
0	0	0	0	0	0	0	0	1	20.3371	21.027	20.9172	21.6455	20.5461	20.8702	19.3042	19.3104	21.4485	21.2249	20.5684	20.6318	19.8062	20.3483	21.44	20.683	22.0505	21.6419	20.3482	19.8872	21.0041	20.6805	19.7622	20.2533	21.0399	20.2926	21.4355	21.0854	20.5072	21.0247	21.6773	20.6646	19.7028	22.2194	23.2838	21.5461	20.3371	21.027	20.9172	21.6455	20.5461
0	0	0	0	0	0	0	0	0	23.287	23.8388	23.027	23.2666	22.6246	23.0913	22.6754	22.8596	23.7233	22.9568	23.3616	23.0662	22.8342	23.1884	23.0359	22.8922	22.7508	22.829	23.0121	23.2118	23.2614	23.0752	23.1154	23.132	23.0419	22.9028	22.9754	23.1334	23.3113	23.2938	22.8317	23.1772	23.5135	22.2215	22.9332	23.0875	23.287	23.8388	23.027	23.2666	22.6246
0	0	0	0	0	0	0	0	0	23.5883	23.5163	23.6735	24.1874	24.1229	24.2463	24.9183	25.1795	24.8823	24.0001	23.7805	23.7658	23.9925	24.2259	24.1323	25.1394	25.1959	24.8709	23.9173	23.9946	23.4978	24.197	24.3539	24.478	25.0864	24.8628	25.1468	23.8628	24.2164	24.0396	24.4638	24.3164	24.0486	25.2382	25.4585	25.0065	23.5883	23.5163	23.6735	24.1874	24.1229
0	0	0	0	0	0	0	0	0	21.8166	21.8936	22.4196	22.2358	20.5384	22.9168	21.5897	21.4107	20.5494	21.8912	22.1572	21.7986	21.7597	21.7763	19.9339	19.6315	22.1059	21.7107	22.2249	22.6446	21.606	20.3253	22.2206	21.2978	21.5574	20.7872	21.2963	21.8897	22.2959	22.3938	22.0248	22.3965	22.0929	19.3102	21.1747	21.483	21.8166	21.8936	22.4196	22.2358	NA
0	0	0	0	0	0	0	0	1	19.7539	20.6492	20.5251	19.9287	21.1287	20.4273	23.4613	20.3454	19.9865	20.4779	20.8152	19.2485	21.0652	20.4578	20.0677	23.6102	23.8968	23.8402	20.6631	19.5032	20.6376	20.9199	20.2204	21.5896	23.4909	22.7303	23.2998	18.994	20.3876	20.4104	19.7756	19.6992	20.1216	23.3793	24.4252	24.0609	NA	NA	NA	NA	NA
0	0	0	0	0	0	0	0	0	19.539	20.4319	19.3771	19.9365	20.6949	18.7606	19.9716	19.8416	19.767	19.128	20.3551	20.2651	20.0188	19.8684	19.7645	20.2596	21.9142	21.1383	21.238	20.4477	21.009	19.5915	20.4347	20.6825	20.4276	21.8151	18.166	18.5449	19.3738	20.1782	18.9149	20.847	20.0372	20.5505	21.0722	18.9814	NA	NA	NA	NA	NA
0	0	0	0	0	0	0	0	0	22.2218	22.1391	22.0017	21.7634	21.5683	21.3862	21.8831	22.3362	22.1268	22.0296	22.1369	22.1449	21.826	21.0638	22.1347	22.5882	22.1088	22.1094	22.1486	21.6749	22.0688	22.4367	21.0649	20.8686	22.0334	22.2526	22.0667	21.5482	21.7435	22.0109	21.5317	21.6848	21.88	22.2129	22.0317	22.4754	22.2218	22.1391	22.0017	21.7634	21.5683
0	0	0	0	0	0	0	0	0	20.4647	20.1756	21.6465	20.1197	20.1957	21.9637	20.2012	21.0224	19.2597	21.9171	22.7679	21.3593	19.7264	21.8193	22.0233	20.2055	20.5021	20.3384	22.5942	18.6793	21.7571	22.0239	21.6321	21.5118	20.4523	21.2924	20.0665	19.1176	20.6715	22.8874	21.4855	21.9278	20.5128	19.5938	20.6602	20.3034	NA	NA	NA	NA	NA
0	0	0	0	0	0	0	0	0	23.963	23.8912	23.8912	23.8724	23.4352	23.7124	24.3566	24.2471	23.9146	24.1659	24.0894	24.4609	23.5327	23.4017	23.4694	24.1439	23.743	23.9008	23.9363	24.1053	24.1839	23.3086	23.9914	23.9157	23.9007	24.0737	24.0727	24.0123	23.7736	23.6358	23.9343	23.7936	23.7702	23.6891	23.8861	24.0091	23.963	23.8912	23.8912	23.8724	23.4352
0	0	0	0	0	0	0	0	0	21.5826	20.4734	21.3985	21.1086	20.2374	19.8469	19.2763	19.6595	19.8847	21.1214	20.8434	20.9744	20.7237	21.1355	21.1436	20.2664	19.6952	19.994	20.8811	21.2741	20.2223	19.5195	20.6972	20.5337	19.2491	21.2261	19.6571	21.668	20.0631	20.9549	20.1379	20.717	20.0527	19.8535	19.5484	20.9099	21.5826	NA	21.3985	NA	NA
0	0	0	0	0	0	0	0	0	22.2734	21.7549	21.6836	21.8533	23.0184	22.3468	22.3084	22.2852	22.6831	22.5794	22.2477	21.3516	22.161	21.8051	21.8063	22.2456	22.6066	22.7426	21.8445	22.0195	21.7169	22.1456	21.495	22.8161	22.6231	22.1212	22.5935	22.5383	22.1361	22.1865	21.6011	21.3601	22.3058	22.9096	22.4736	22.9195	22.2734	21.7549	21.6836	21.8533	23.0184
0	0	0	0	0	0	0	0	0	25.7305	25.2333	24.8891	24.5345	24.8141	24.968	25.1262	25.0928	25.167	25.2466	25.1891	25.4264	24.7212	24.9375	24.9504	24.2398	24.8794	25.1345	24.6471	25.1324	25.076	25.0312	24.7085	24.7387	24.9081	25.0889	25.0295	25.2448	24.4456	24.2335	24.7803	24.679	25.1696	24.9354	25.0374	25.1242	25.7305	25.2333	24.8891	24.5345	24.8141
0	0	0	0	0	0	0	0	0	23.2267	21.967	20.0892	20.3998	19.1973	20.5976	22.8908	23.7582	23.5455	22.6736	22.8885	20.4802	23.1436	20.0627	22.4421	20.2064	23.4854	23.3962	19.99	20.078	22.7379	22.0919	22.3571	22.3965	23.7147	23.3598	22.869	22.1807	20.3076	20.3279	19.8396	22.4469	22.9201	23.71	23.0395	23.8078	23.2267	21.967	NA	NA	NA
0	0	0	0	0	0	0	0	0	19.8826	20.9443	20.7117	19.8392	19.9513	20.7144	18.6354	22.4844	20.1171	20.2201	19.6674	22.9444	20.5405	20.0056	20.4161	18.9252	21.1614	18.9417	19.301	20.6289	22.6898	20.8091	20.2655	22.3239	20.2307	22.0352	21.4082	19.0532	21.5987	20.3033	19.8753	20.3573	19.749	19.4771	22.1286	19.6679	NA	NA	NA	NA	NA
0	0	0	0	0	0	0	0	0	20.7374	19.6268	19.8998	21.1398	19.9982	19.4874	19.7857	19.9326	20.3905	20.1375	20.8504	20.0918	20.0858	19.6613	19.9481	20.2316	19.9923	20.8914	21.082	20.7804	21.5967	20.096	20.396	20.0928	20.7115	19.4054	19.2078	20.5537	21.6113	21.4611	18.9379	19.0761	18.87	19.4388	21.3713	19.5534	20.7374	NA	NA	NA	19.9982
0	0	0	0	0	0	0	0	0	20.4134	20.1807	19.744	21.1375	21.6038	21.4325	20.4992	20.4469	20.7239	19.8141	22.0346	19.1038	19.6897	19.8436	19.9691	20.6393	21.6135	21.8336	19.9396	20.8922	19.9428	21.7446	21.5064	20.9224	22.0483	21.5287	22.1866	21.7358	19.9846	20.1226	21.7558	20.9864	19.4544	22.0688	21.9573	20.3963	NA	NA	NA	NA	NA
0	0	0	0	0	0	0	0	0	22.5009	22.6684	22.3882	22.279	23.0569	19.7171	22.6703	22.8494	22.5811	22.9077	22.9526	22.2499	23.22	22.0925	22.6077	22.5926	22.6705	22.5892	22.2684	22.9951	22.8174	23.1413	21.7087	22.6953	22.8773	22.73	22.774	23.0311	22.8013	22.627	22.8111	22.7607	22.4404	23.0834	22.5678	22.8604	22.5009	22.6684	22.3882	22.279	23.0569
0	0	0	0	0	0	0	0	0	22.1259	22.0432	22.5913	22.3787	22.1454	22.6856	22.0383	21.8541	22.0698	22.1052	22.2835	22.0202	21.9638	21.7973	21.8257	22.2301	22.4455	22.3489	22.1951	22.2195	21.9835	22.2973	23.3784	22.2403	22.1917	21.9305	22.1658	22.5158	21.4647	22.5023	21.8244	22.2427	21.331	22.5712	21.8035	22.9202	22.1259	22.0432	22.5913	22.3787	22.1454
0	0	0	0	0	0	0	0	0	24.0208	24.1399	24.3835	23.9994	23.4303	24.563	23.0237	23.1711	23.3367	24.3943	24.3985	23.9396	23.6991	23.3425	23.7679	22.5939	22.8106	22.7991	24.8468	24.4569	24.1446	24.1924	23.8531	23.7843	22.8938	23.568	22.7402	24.5993	24.1145	24.4379	23.9634	23.7052	23.2062	23.0027	22.808	23.3485	24.0208	24.1399	24.3835	23.9994	23.4303
0	0	0	0	0	0	0	0	1	19.2344	20.6414	19.5411	21.0444	21.534	20.7563	19.3819	19.9713	20.0836	20.1599	20.5288	20.4921	20.3763	20.1605	19.8421	19.7921	19.6463	19.4976	21.1216	20.3019	19.9876	20.6909	20.9824	20.0564	21.8621	19.8049	19.8071	19.653	21.7629	19.7899	20.1569	19.329	19.6984	22.5138	22.4018	21.6865	NA	NA	NA	NA	NA
0	0	0	0	0	0	0	0	0	24.3333	24.6927	25.1801	25.702	24.5508	25.1183	24.5462	24.1229	24.6934	24.884	24.7789	23.7457	24.2641	25.539	25.0439	24.169	25.137	24.295	25.0791	24.775	24.066	24.7472	25.0402	25.2665	24.0689	24.8737	24.9886	25.0185	25.0172	24.7068	25.4641	25.0165	24.3731	24.5894	24.8235	24.1854	24.3333	24.6927	25.1801	25.702	24.5508
0	0	0	0	0	0	0	0	0	20.458	20.3517	19.8432	21.4008	20.1184	19.7417	20.4054	19.8915	20.0363	20.5405	21.1432	21.1827	21.3821	20.7387	19.5217	20.3907	21.394	21.1029	19.7065	20.756	19.9189	20.5593	20.8696	19.8935	20.3316	21.2807	20.2069	21.1778	20.6185	20.395	20.6629	19.3027	20.2504	20.8752	21.4708	20.6064	NA	NA	NA	NA	NA
0	0	0	0	0	0	0	0	0	19.9808	20.6041	20.1661	19.5981	19.5697	20.0139	21.0924	20.3301	21.5969	19.1975	20.1822	19.9915	20.6197	20.6273	20.241	20.8391	20.334	20.0847	19.843	21.2305	20.0577	20.0658	20.234	19.3947	21.4127	20.8662	20.3211	20.0047	19.6583	20.2704	21.2036	20.4261	19.425	20.2163	22.1797	23.0334	NA	NA	NA	NA	NA
0	0	0	0	0	0	0	0	0	22.9474	23.2562	23.8268	23.861	22.7092	22.9346	22.4871	22.1686	22.3392	23.0812	23.5222	22.7862	22.6387	23.1573	23.1066	23.1543	22.0075	22.5379	23.3651	23.3896	22.9007	23.0163	23.2267	23.9203	22.0046	21.5529	22.1968	23.6547	23.9379	23.7752	23.1545	23.2231	22.8199	20.6215	22.0857	22.5452	22.9474	23.2562	23.8268	23.861	22.7092
0	0	0	0	0	0	0	0	0	21.516	21.5428	21.3265	21.4047	20.8203	20.766	21.0103	20.6293	20.9879	21.0523	21.8252	21.4114	20.7156	20.933	20.9486	21.5201	21.5896	21.1051	21.1659	21.4466	22.1508	21.4546	20.578	21.3172	21.1786	19.6186	21.3469	21.9361	20.3739	21.1689	21.2322	20.0356	19.775	21.5297	20.4386	22.1143	21.516	21.5428	21.3265	21.4047	NA
0	0	0	0	0	0	0	0	0	20.0443	20.5537	23.7237	23.6621	19.756	20.9091	23.317	22.1989	19.4363	19.3494	23.2999	20.0251	20.6041	23.5906	20.037	19.7198	20.271	18.6844	20.1949	23.0266	19.668	20.0948	23.4085	23.6783	21.0056	19.752	20.6739	23.3231	23.7959	20.9635	18.8396	19.1489	23.5159	22.9929	22.9404	23.0057	NA	NA	23.7237	23.6621	NA
0	0	0	0	0	0	0	0	0	22.8444	22.6726	22.5561	22.1608	22.443	22.2841	21.4691	21.948	21.6888	23.0223	22.8572	22.4339	22.2767	22.5367	22.7239	21.9632	22.049	21.8477	23.0918	22.9	22.7018	22.799	22.0155	22.2868	22.23	21.8397	22.0204	23.0316	22.4702	22.745	22.3984	22.3395	22.4757	21.4741	21.9793	22.045	22.8444	22.6726	22.5561	22.1608	22.443
0	0	0	0	0	0	0	0	0	19.9473	20.4387	20.0664	21.8595	21.4311	20.0025	19.9842	20.1563	20.5165	21.6525	21.3338	21.5941	20.8126	19.8923	21.9933	20.68	21.5962	20.5446	20.2992	21.8537	21.4051	19.3243	21.651	21.607	19.2084	21.2485	22.0911	21.2672	20.1168	22.06	21.6538	21.1359	20.4154	21.3318	21.1789	21.2678	NA	NA	NA	21.8595	21.4311
0	0	0	0	0	0	0	0	0	19.8245	20.5534	19.688	20.1331	20.4855	20.6368	19.7719	19.9894	20.0714	20.3475	21.1096	20.4384	20.68	19.6613	20.2545	19.7439	20.0757	20.1837	19.0053	19.2379	20.1522	21.2689	20.0261	20.5906	19.3545	19.7036	20.2743	20.8941	21.0106	20.4643	19.6464	20.1975	20.0853	19.6511	22.9268	22.9009	NA	NA	NA	NA	NA
0	0	0	0	0	0	0	0	0	21.852	22.0684	21.9762	21.8207	22.1935	21.8798	21.5365	21.2037	21.3534	22.0452	22.449	21.4665	21.9592	21.9608	22.5162	21.9062	21.3266	21.9479	21.1323	21.5255	21.4568	22.1769	22.1976	21.399	21.6768	21.3348	21.51	21.1729	21.1791	21.9978	21.068	21.5675	20.1881	21.6953	21.7429	21.7637	21.852	22.0684	21.9762	21.8207	22.1935
0	0	0	0	0	0	0	0	0	23.3429	20.9785	21.5551	20.1328	20.5671	20.5334	21.6581	19.2949	21.3245	21.0575	21.9543	21.1515	19.7579	19.8372	20.9471	22.1016	21.4757	21.5986	20.4824	21.5043	22.225	20.8171	22.023	20.0398	21.6781	21.5697	19.7634	23.0511	21.9863	20.4843	20.5151	20.7523	19.3794	21.8076	21.913	22.1472	23.3429	20.9785	21.5551	NA	NA
0	0	0	0	0	0	0	0	0	23.0847	20.584	23.9259	23.8939	23.8075	23.7987	23.6225	23.1696	23.7639	23.6428	23.662	22.9405	19.4762	23.5229	23.5293	21.6056	23.8842	20.1456	23.8551	23.7769	19.7122	24.5503	23.7967	23.7099	23.4414	23.506	23.4408	19.4724	23.8986	24.1784	24.3187	24.1292	22.6712	23.4738	19.3755	23.7867	23.0847	NA	23.9259	23.8939	23.8075
0	0	0	0	0	0	0	0	0	20.882	20.5105	21.6072	22.554	22.4842	22.1513	22.688	22.5234	22.4004	21.1497	21.153	20.6757	22.6141	22.0056	22.532	22.3277	22.9367	22.105	21.4532	20.7502	21.1791	22.7219	22.4944	22.0159	22.5177	22.2543	22.721	20.6816	20.4674	21.1924	22.3842	22.2026	21.7973	22.2578	22.2707	22.3789	20.882	20.5105	21.6072	22.554	22.4842
0	0	0	0	0	0	0	0	0	25.2246	25.649	25.6658	25.8923	25.735	25.8718	25.1023	25.0064	25.0926	25.5923	25.7924	25.386	25.4544	25.3515	25.5374	25.1108	25.2361	25.3307	26.0196	25.8318	25.4562	25.5631	25.8873	25.8297	25.082	24.9495	25.1806	26.0129	26.1045	26.2845	25.7298	25.866	25.1644	24.8623	25.2801	24.9417	25.2246	25.649	25.6658	25.8923	25.735
0	0	0	0	0	0	0	0	0	20.2527	20.7619	19.6853	20.809	20.9051	19.1937	19.8724	19.148	20.4405	20.5076	20.8385	21.0837	19.8796	21.0401	20.8648	19.691	19.0952	19.4457	21.2619	21.2829	19.9984	21.0443	20.4029	20.9789	20.3973	20.7553	21.2239	20.9005	20.7406	21.3238	21.0764	21.2297	19.7877	19.8897	19.7289	19.9337	NA	NA	NA	20.809	20.9051
0	0	0	0	0	0	0	0	0	20.3881	22.1409	18.8226	22.6395	19.9683	20.5464	23.6744	19.184	23.7131	20.5656	22.6739	22.633	19.9801	21.7986	22.3258	23.6546	23.6127	23.605	19.2008	20.9659	19.665	20.278	19.355	20.3012	23.3199	23.3041	25.2236	22.2435	22.2948	20.2206	23.119	22.4209	20.1131	23.5854	24.5993	25.5772	NA	22.1409	NA	22.6395	NA
0	0	0	0	0	0	0	0	0	23.6101	23.3034	23.2812	24.3208	24.0411	24.4498	25.4819	25.557	25.4325	23.389	24.2654	24.2948	24.498	24.7076	24.2348	24.7698	25.47	25.2073	23.3684	23.6241	23.8023	24.464	24.5776	24.6604	25.5591	25.5982	25.4196	24.4707	24.3306	23.7485	24.1598	24.4353	24.6322	25.7504	25.4941	25.4785	23.6101	23.3034	23.2812	24.3208	24.0411
0	0	0	0	0	0	0	0	0	22.9922	20.0727	22.5958	22.486	22.868	23.4105	23.1699	22.656	22.8438	22.6126	22.7348	22.8842	19.589	22.5656	21.8347	23.4373	23.4939	22.9236	19.9616	23.8279	23.0805	20.789	20.6503	23.2397	22.9873	23.3149	20.0078	22.8307	22.2808	22.2429	19.7395	20.6283	22.9226	22.7912	22.6601	23.8838	22.9922	NA	22.5958	22.486	22.868
0	0	0	0	0	0	0	0	0	20.3871	20.1489	20.0376	19.3081	19.8092	19.8807	19.0962	18.6424	19.2206	20.2511	20.7642	18.8039	19.3179	19.1916	19.6841	20.3676	20.3744	21.2419	20.3526	21.2381	18.4984	20.0215	19.4838	20.2707	20.1412	19.1547	19.5154	19.4411	20.7015	19.7119	20.9881	19.4332	20.5814	20.9338	20.6808	19.5429	NA	NA	NA	NA	NA
0	0	0	0	0	0	0	0	-1	20.4324	21.371	21.0103	24.2008	25.0926	24.6191	25.8539	25.8594	25.69	21.2627	21.4257	21.3164	24.0641	25.1773	24.7567	25.6331	24.4522	25.2291	20.0931	20.9602	21.4992	24.7876	24.7906	24.4554	25.6489	25.6573	25.5254	21.1676	21.3129	21.4522	25.1155	24.6636	24.7609	24.488	24.486	24.4553	20.4324	21.371	21.0103	24.2008	25.0926
0	0	0	0	0	0	0	0	0	22.3705	22.4088	21.5849	21.9208	22.4551	20.1136	21.8925	22.434	22.1246	22.4062	22.6721	22.5162	22.2412	22.0945	19.9892	21.9409	22.2484	22.0595	22.3609	22.2363	21.794	20.2284	20.6568	20.3709	22.3549	22.1796	21.7864	21.9819	22.2885	19.8726	22.5663	20.5038	22.3069	21.8289	22.2668	22.0867	22.3705	22.4088	21.5849	21.9208	22.4551
0	0	0	0	0	0	0	0	0	23.6545	23.4598	23.5278	22.9399	23.4666	23.2767	23.5546	23.7325	23.393	23.472	23.0821	23.6571	23.1855	23.1319	23.4107	23.4559	23.6049	23.7054	23.3723	23.4978	23.6632	23.4399	23.3393	23.713	23.4076	23.5118	23.4987	22.949	23.1944	23.5636	23.662	23.4742	23.4783	23.9667	23.576	24.0464	23.6545	23.4598	23.5278	22.9399	23.4666
0	0	0	0	0	0	0	0	0	20.2636	19.6603	19.063	22.1373	20.0511	19.0393	20.101	18.9328	19.65	20.973	19.8947	22.317	20.6671	20.1564	19.9212	19.5771	21.7467	20.5118	20.6784	19.9079	20.2927	19.7961	19.799	20.2796	22.242	22.1406	20.4693	20.5126	22.2821	20.345	18.5456	21.3088	20.5232	21.817	19.5211	20.1242	NA	NA	NA	22.1373	NA
0	0	0	0	0	0	0	0	0	24.1207	24.3168	24.1096	23.8856	24.2225	24.093	23.2832	23.5443	23.6539	24.0715	23.9345	24.1681	23.8708	23.9686	24.3659	23.7454	23.1045	23.8592	23.6241	23.812	23.8374	24.3136	24.3062	23.4658	23.4718	23.4063	23.428	23.9159	24.3782	24.5018	24.0299	24.4291	24.0724	23.9761	23.6916	23.8929	24.1207	24.3168	24.1096	23.8856	24.2225
0	0	0	0	0	0	0	0	0	19.3326	21.6382	19.8789	19.1541	21.8611	21.8985	22.4565	23.1764	22.5332	19.1603	20.1652	20.2572	18.8483	22.393	22.2	22.5747	22.9584	22.66	22.1364	21.2758	20.0358	21.8571	22.0872	20.9874	22.9657	22.4476	23.0207	19.9749	20.0862	19.1934	21.6789	21.4759	19.6631	22.9221	21.1064	22.6742	NA	21.6382	NA	NA	21.8611
0	0	0	0	0	0	0	0	0	24.2057	24.0719	24.2691	24.0641	24.4782	24.3615	24.1461	24.2095	23.9217	24.4065	24.4625	24.2773	23.9095	24.0764	24.1189	24.2798	23.999	24.2587	24.0452	24.2694	23.9543	23.9157	24.2604	23.7894	24.0267	24.2825	24.1032	24.0637	24.2415	24.0812	24.1476	23.4764	23.9112	24.3588	24.042	24.1786	24.2057	24.0719	24.2691	24.0641	24.4782
0	0	0	0	0	0	0	0	0	25.2702	24.99	25.0093	24.8479	24.6683	24.7022	23.8838	24.3543	24.351	24.9406	24.6067	25.4648	24.648	25.3018	24.3173	23.5671	23.2961	23.901	25.2862	25.2173	25.2626	24.6809	25.1807	24.6429	23.8064	23.8973	24.0085	25.4719	25.5503	25.1283	25.0065	24.9336	24.8956	23.4502	23.9759	24.1445	25.2702	24.99	25.0093	24.8479	24.6683
0	0	0	0	0	0	0	0	0	21.0714	20.7065	20.5317	20.9977	21.3721	20.3364	20.8252	21.7177	21.8324	21.7274	21.0029	20.055	20.354	19.5624	20.3435	19.9748	22.6783	22.6413	19.9649	20.5796	20.1504	19.8303	20.3771	20.8485	21.9775	21.8971	22.9196	19.2184	20.687	20.6202	19.6375	20.8781	20.5848	22.1805	22.7568	22.0128	NA	NA	NA	20.9977	21.3721
0	0	0	0	0	0	0	0	0	20.1824	19.3503	21.9076	21.097	19.9784	18.9502	20.0838	20.0848	20.0359	22.204	21.951	20.3859	22.1176	20.7027	22.1163	19.0377	20.2238	21.023	19.4616	20.6945	19.5956	21.0198	19.4708	19.9011	20.069	20.0099	20.4834	21.9356	21.3654	19.934	19.9084	18.9514	20.599	19.4914	19.9625	19.9018	NA	NA	21.9076	NA	NA
0	0	0	0	0	0	0	0	0	19.1948	19.6874	20.1033	19.7214	20.0047	19.8556	21.5585	21.3956	21.251	19.8317	19.7775	19.7873	19.2379	20.1954	19.6543	22.4211	22.9863	22.0465	20.9454	20.6228	19.5108	20.9222	20.357	20.1031	22.123	21.3796	21.7493	20.9332	20.4759	19.2326	19.5587	20.0543	19.488	22.3226	23.2385	22.98	19.1948	NA	NA	NA	20.0047
0	0	0	0	0	0	0	0	0	22.3223	22.0055	22.4584	23.1289	22.2445	21.2354	23.7208	23.06	23.4588	22.4041	21.9825	21.5021	22.3486	21.8851	22.5161	24.1195	24.6183	24.4962	22.3459	21.073	21.7128	22.6115	21.8881	20.5671	23.1261	23.3134	23.4927	22.516	21.6885	19.8082	22.3764	22.2274	22.8318	24.2732	24.5183	24.2161	22.3223	22.0055	22.4584	23.1289	22.2445
0	0	0	0	0	0	0	0	0	27.0222	27.0123	26.9393	26.5841	26.322	26.0808	26.5082	26.8016	26.7839	27.0937	26.9469	27.0185	26.5072	26.3518	26.6808	26.1186	26.7402	26.973	26.5048	26.5381	26.8404	26.124	26.1797	26.1771	26.9066	26.7757	26.7821	26.8525	26.7808	26.2466	26.4872	26.5629	26.706	26.9037	26.8257	26.9953	27.0222	27.0123	26.9393	26.5841	26.322
0	0	0	0	0	0	0	0	0	19.4947	19.7074	21.8765	20.4176	22.6215	19.7959	19.7001	22.9419	23.5772	19.9815	19.7438	21.6989	22.1879	19.5674	20.5618	23.5594	23.1246	23.0653	20.7568	19.82	21.7813	20.558	21.447	19.8123	22.7666	22.4943	22.7342	22.5719	22.1631	21.1302	21.1288	19.4729	20.1225	23.788	22.9142	23.0076	NA	NA	21.8765	NA	22.6215
0	0	0	0	0	0	0	0	0	20.5301	19.5274	19.6895	19.7416	19.9236	20.2157	19.7963	21.5002	20.2365	20.1751	19.5616	19.6904	20.3573	20.0993	19.7702	21.955	22.595	21.9231	19.6817	20.9386	19.3132	18.8599	20.5186	21.2852	19.8262	22.0198	19.2543	18.8841	20.3042	20.5943	20.5747	20.2543	20.502	22.5613	22.798	22.6552	NA	NA	NA	NA	NA
0	0	0	0	0	0	0	0	0	23.0309	23.1948	23.4621	23.3106	22.8169	22.9127	23.1502	22.6738	21.9617	23.3995	23.3807	23.3034	22.728	22.6603	23.2077	22.7626	22.6152	23.1754	22.658	22.8823	22.9465	22.1857	23.0506	22.2279	22.8944	23.1421	22.6993	23.1191	22.8219	22.5996	21.6905	22.1117	22.3226	23.3028	22.7383	22.2248	23.0309	23.1948	23.4621	23.3106	22.8169
0	0	0	0	0	0	0	0	0	18.8742	20.0967	21.1423	20.9744	20.8832	20.1035	20.8222	20.8237	20.0615	18.9747	20.4825	20.436	21.0078	19.6077	20.8562	20.4282	19.5761	21.0147	21.2298	20.3734	20.9439	20.9973	21.1043	21.2151	19.1991	19.6858	20.8925	19.5951	20.0287	20.7539	20.6756	20.3183	21.2345	21.3485	21.3134	21.2188	NA	NA	NA	20.9744	20.8832
0	0	0	0	0	0	0	0	0	23.5662	23.6364	23.7523	23.3332	23.2168	23.324	22.5808	22.6624	22.6354	23.2765	23.4865	23.6784	22.9619	23.4253	23.297	22.6976	22.9393	22.4454	24.3092	23.8846	23.3805	23.3156	23.521	22.9781	22.6219	22.8955	22.6433	23.6756	23.8467	24.1065	23.2199	23.2867	22.9806	22.476	22.7191	22.6675	23.5662	23.6364	23.7523	23.3332	23.2168
0	0	0	0	0	0	0	0	0	21.6602	20.7045	20.9988	19.8258	19.845	20.968	21.9768	21.5437	21.5072	21.532	20.7312	21.9495	22.1696	19.8154	21.4552	22.6843	22.0215	22.7248	20.3642	20.861	21.9805	19.4437	21.4983	21.4076	22.2169	22.1486	20.395	21.061	21.7716	19.353	19.8194	21.214	20.5699	22.1478	22.1752	22.2045	21.6602	NA	20.9988	NA	NA
0	0	0	0	0	0	1	1	1	20.4138	19.9208	19.6518	19.9967	20.8592	20.0369	19.7927	18.2023	18.8123	20.7654	20.5241	19.7765	20.6964	20.519	19.6536	23.1654	23.2627	22.4155	19.933	20.4195	19.7641	20.653	20.8541	21.4042	23.7458	23.3295	23.7035	19.7056	20.486	21.3198	19.8349	20.9681	17.948	24.9454	24.6143	24.5894	NA	NA	NA	NA	NA
0	0	0	0	0	0	0	0	0	20.5784	21.4323	20.4531	20.7184	20.0219	19.2	20.3895	20.1763	19.9649	20.1883	19.727	20.9005	19.562	19.1898	20.8624	20.4693	20.1054	20.5981	20.6601	18.976	19.7194	20.9389	20.5637	19.2675	18.8809	19.6345	19.7497	19.8887	20.2202	21.4554	20.1546	20.8107	21.0142	20.7009	21.5035	20.8728	NA	21.4323	NA	NA	NA
0	0	0	0	0	0	0	0	0	21.0196	19.6687	20.0862	19.1801	19.7762	19.9213	19.5486	20.2826	19.9096	20.4636	19.663	19.7903	20.6345	19.5385	19.8835	20.2056	20.4912	21.1165	19.4488	20.0438	20.5399	20.8835	19.6327	20.5674	20.5609	20.5733	19.8709	21.504	20.0906	19.4482	20.4777	20.0175	19.5658	21.8003	20.8115	21.1297	21.0196	NA	NA	NA	NA
0	0	0	0	0	0	0	0	0	19.609	20.2202	19.9959	19.8177	19.7016	19.5863	19.7474	18.9066	19.9454	19.256	20.1284	20.519	20.032	20.2345	20.0189	20.5964	20.3428	20.9251	20.6104	20.3962	20.758	20.6272	21.3111	20.3773	19.9121	20.205	20.5499	20.484	20.6886	19.8223	20.6307	20.8265	20.7155	20.1752	19.8077	19.6265	NA	NA	19.9959	NA	NA
0	0	0	0	0	0	0	0	0	21.4887	20.4449	22.8377	20.3207	20.3643	20.2279	21.7051	22.7163	20.891	20.2402	21.2723	19.6455	22.1356	19.5283	19.1852	22.3851	22.387	22.7136	20.3412	23.0947	19.8178	22.6129	19.7201	20.4564	22.1407	22.481	22.5114	22.8403	19.3716	24.0292	20.0334	21.2471	19.9529	22.8888	22.4881	22.2179	21.4887	NA	22.8377	NA	NA
0	0	0	0	0	0	0	0	0	20.4114	20.7883	20.4735	20.4665	20.9867	18.87	19.541	20.1416	21.126	19.5005	20.8208	20.7193	20.2905	19.3872	19.6274	20.8329	20.6275	21.3088	20.3045	20.2071	19.0795	20.7497	21.1636	19.5368	19.1818	20.1271	20.4698	19.9775	21.0392	20.4203	20.7689	20.785	20.0369	20.688	21.0921	19.3374	NA	NA	NA	NA	NA
0	0	0	0	0	0	0	0	0	21.4435	21.201	21.2453	21.4872	21.4691	21.6955	21.0412	19.8884	21.2337	21.2206	21.8575	21.258	18.6211	19.6392	21.362	21.4074	21.1508	22	21.647	19.3732	20.8605	19.1897	20.4204	21.4041	20.272	21.1829	21.265	20.7835	21.5801	21.7092	21.4087	20.9816	20.1842	19.2501	21.233	21.1058	NA	21.201	21.2453	21.4872	21.4691
0	0	0	0	0	0	0	0	0	21.2814	19.6776	19.7116	20.3377	20.4913	20.5681	20.5931	20.6253	20.6771	19.6046	20.6037	19.6175	19.7507	21.4575	19.8148	20.2355	20.4515	20.4692	19.3059	19.5374	20.5546	20.0228	21.1598	20.2783	19.79	19.6401	19.3721	19.8532	19.6357	19.6464	21.1558	20.1838	19.5065	19.9597	21.3269	21.3201	NA	NA	NA	NA	NA
0	0	0	0	0	1	1	0	1	20.1704	19.5323	19.6937	20.2405	21.2044	20.7694	20.4376	20.3828	19.5012	20.2808	19.9633	19.678	21.1057	20.3623	20.4873	25.4397	24.8469	24.6857	19.2285	20.225	21.1688	19.9912	20.4114	19.8744	22.4127	20.5761	22.4915	19.9938	19.9181	21.2993	23.2706	23.6152	23.1699	26.933	26.6569	27.151	NA	NA	NA	NA	NA
0	0	0	0	0	0	0	0	0	28.0977	27.7646	27.5211	27.3475	27.5579	27.5609	27.4732	27.8117	27.7648	27.9377	27.7266	27.8677	27.4839	27.4543	27.3738	28.0372	27.5305	27.667	27.6693	27.4485	27.7129	27.2373	27.4129	27.4826	27.7201	27.9355	27.6596	27.5979	27.4919	27.5837	27.2722	27.2782	27.8721	27.6773	27.8739	28.0736	28.0977	27.7646	27.5211	27.3475	27.5579
0	0	0	0	0	0	0	0	0	23.3998	23.8699	23.3171	23.3578	23.2921	23.423	23.2938	23.2967	23.4466	23.4357	23.615	23.2534	23.3748	23.4259	23.4928	23.7296	23.6107	23.6684	23.5431	23.6239	24.12	23.4373	23.1941	23.0372	23.4424	23.6401	23.3588	23.8342	23.7272	23.6145	23.481	23.1997	22.9707	24.1413	23.8266	23.5377	23.3998	23.8699	23.3171	23.3578	23.2921
0	0	0	0	0	0	0	0	0	23.0801	23.8346	23.2347	23.2044	23.1333	22.9305	22.9169	23.0533	22.9819	23.1154	23.3001	23.1229	22.8959	22.9376	23.0626	23.2988	23.1467	23.2819	23.2141	23.452	23.0899	23.271	22.9562	23.0952	23.276	23.1376	23.2578	23.2061	23.2297	23.4205	23.1649	23.1795	23.0769	23.1261	23.3116	23.2426	23.0801	23.8346	23.2347	23.2044	23.1333
0	0	0	0	0	0	0	0	0	19.8646	20.7174	21.9238	22.2685	21.5397	22.025	21.429	21.8735	22.4259	20.2855	20.8286	21.7996	21.1863	21.2646	22.7669	21.8458	21.7906	22.4855	20.3887	20.6204	20.8305	21.6778	22.0618	22.3487	22.4086	21.9066	22.0747	20.3192	19.3502	21.7907	21.9172	21.8864	22.3697	21.9425	22.548	22.358	NA	NA	21.9238	22.2685	21.5397
0	0	0	0	0	0	0	0	0	22.9389	23.0744	22.7851	22.8036	22.2841	22.8712	21.7054	22.0142	22.4786	23.0946	22.9949	23.1869	20.3326	20.5078	22.8327	22.155	21.8861	21.7494	23.0945	23.0042	22.4586	22.5452	22.7973	22.4028	22.1726	22.3591	22.0402	22.7052	22.8245	23.5808	22.5968	22.4657	19.3044	21.8929	22.3475	21.2753	22.9389	23.0744	22.7851	22.8036	22.2841
0	0	0	0	0	0	0	0	0	23.5055	23.7132	23.8759	23.8422	23.2565	23.7655	22.8057	22.6505	22.8516	23.723	23.9237	23.5088	23.1725	23.368	23.513	22.993	22.5924	22.8721	23.9938	24.2629	23.4994	23.4655	23.4613	23.5179	22.9686	23.1871	22.8938	23.7753	23.936	24.0741	23.6332	23.5439	23.3934	22.8078	22.6729	22.8515	23.5055	23.7132	23.8759	23.8422	23.2565
0	0	0	0	0	0	0	0	0	19.803	20.3014	20.2171	20.1003	20.9987	20.4707	22.0119	21.3132	21.4212	20.1621	19.989	20.9761	19.7195	20.7218	19.886	22.0744	22.112	22.007	20.2018	19.8302	19.783	20.2747	19.6879	20.3595	18.0326	21.2053	21.8139	20.6089	20.3942	21.6843	20.2187	19.3554	20.1512	22.0887	23.0743	22.6842	19.803	20.3014	20.2171	20.1003	NA
0	0	0	0	0	0	0	0	0	19.3251	20.3261	20.8624	20.7458	21.8341	19.9804	21.5913	19.9432	21.5292	21.4015	21.3698	21.0376	21.2636	20.0288	19.8532	21.8358	21.8833	21.5682	20.5126	20.4009	21.2057	20.8078	20.4576	20.5063	21.3068	20.5112	21.369	21.0319	19.9095	21.4324	18.3341	20.0563	21.5257	21.5182	21.9366	21.5978	NA	NA	20.8624	NA	21.8341
0	0	0	0	0	0	0	0	0	22.3917	22.0724	20.2977	21.4995	21.0962	21.4363	21.9352	21.5079	21.6552	20.884	21.9209	21.6421	21.2428	21.6835	21.1503	21.4389	21.7325	21.973	21.4933	21.9841	21.5266	19.955	21.804	21.3936	21.6595	21.4569	21.7431	21.7144	21.1141	21.8614	21.245	20.1149	20.5994	21.8416	21.9295	22.3537	22.3917	22.0724	NA	21.4995	21.0962
0	0	0	0	0	0	0	0	0	20.0201	18.8566	19.969	19.2398	19.5892	19.8647	20.1701	20.6328	20.4409	19.322	19.49	20.5125	19.6892	19.1002	20.2843	19.9754	19.8506	20.0487	19.9354	20.009	19.5843	22.3875	22.4653	18.8201	21.7088	20.4809	20.0223	22.3487	19.4414	21.4558	19.9303	20.0357	20.0774	21.434	18.8253	19.6848	NA	NA	NA	NA	NA
0	0	0	0	0	0	0	0	0	23.7616	23.5698	23.8514	23.8088	23.3446	23.4476	23.3322	23.3058	23.494	23.927	23.8687	23.7283	23.5335	23.2031	23.6596	23.4411	23.2603	23.7675	23.5636	23.7222	23.7767	23.7729	23.4914	23.6698	23.0929	23.1178	23.2957	23.9186	23.7232	23.3024	23.1346	23.2887	23.8725	23.658	23.4659	23.5689	23.7616	23.5698	23.8514	23.8088	23.3446
0	0	0	0	0	0	0	0	0	23.7215	24.3926	24.5894	24.2752	24.9469	24.3129	23.9426	23.988	24.5381	24.2196	25.3724	24.8393	24.0393	24.7476	24.331	24.7771	24.9872	24.5223	25.4771	25.1148	24.2471	24.8059	25.0421	25.1076	24.5981	24.4225	25.2839	24.8802	24.816	23.6827	24.4447	24.6437	24.4483	24.1134	24.3852	24.8671	23.7215	24.3926	24.5894	24.2752	24.9469
0	0	0	0	0	0	0	0	0	28.9697	29.2903	29.7374	29.4718	28.5809	29.0821	27.1619	26.9395	27.5166	29.1307	29.0936	28.7762	28.2602	28.5337	28.7062	23.329	26.391	27.4424	29.6686	29.7379	28.6971	28.7564	28.9678	28.4626	26.7213	27.5039	27.1182	29.1014	29.2236	29.6519	28.9968	29.0373	28.1657	26.552	26.4577	26.5865	28.9697	29.2903	29.7374	29.4718	28.5809
0	0	0	0	0	0	0	0	0	19.7468	23.6939	23.0947	23.2243	20.0517	23.1888	20.4363	20.3565	21.8661	23.4948	23.7846	21.8365	22.8047	21.9978	19.7811	20.3562	22.2363	20.2565	23.1141	23.9946	23.0115	23.0759	23.5884	23.1873	22.7054	22.294	22.0754	22.9345	23.8629	24.2599	23.8388	20.3791	21.1867	20.7605	21.7324	20.658	NA	23.6939	23.0947	23.2243	NA
0	0	0	0	0	0	0	0	0	20.0233	20.8165	19.868	19.1037	19.7273	21.1418	19.2321	20.5005	19.6292	20.958	19.1564	20.3914	20.3811	20.5676	20.8027	21.9919	20.7432	21.6885	19.0299	19.9207	20.701	19.9682	20.7179	18.7675	19.545	19.9622	21.0948	19.4221	19.5842	20.8144	21.3257	19.7384	19.9851	19.4084	22.6661	21.8431	NA	NA	NA	NA	NA
0	0	0	0	0	0	0	0	0	19.88	19.9009	21.2419	19.5219	19.4371	20.3097	20.9505	19.4567	20.1928	20.4596	20.8547	20.5182	20.3101	20.9944	19.8329	19.8177	20.0002	21.1379	21.2249	20.4852	20.9038	20.3883	19.5331	19.8339	19.7613	20.7419	20.8285	19.9144	20.167	19.905	19.0224	20.2206	19.8907	21.0029	20.6773	20.0595	NA	NA	NA	NA	NA
0	0	0	0	0	0	0	0	0	23.6982	23.8585	23.6231	23.1008	23.2676	23.0223	22.841	22.7079	23.1016	23.2598	23.4134	23.3624	23.1705	23.2415	23.4166	22.5789	23.1263	22.2246	23.314	23.3914	22.9797	23.2757	23.1314	23.3369	22.8937	23.1557	23.0725	23.6518	23.1561	23.7754	23.5036	23.3342	23.4748	22.8739	22.8442	23.1234	23.6982	23.8585	23.6231	23.1008	23.2676
0	0	0	0	0	0	0	0	0	21.6157	21.342	21.417	24.4197	23.2582	24.0499	24.476	24.2989	24.3633	22.0766	22.3206	21.9836	23.6136	23.874	24.5595	23.8859	23.825	20.2604	20.6061	22.4708	21.373	23.6111	24.7865	24.0352	24.4631	24.3123	19.3862	22.222	22.822	22.5403	24.3708	24.4911	23.8627	23.3333	23.2485	23.4793	21.6157	21.342	21.417	24.4197	23.2582
0	0	0	0	0	0	0	0	0	25.3974	24.7422	24.5804	23.6688	24.2648	24.1826	24.418	24.0131	24.6627	24.6328	24.7893	24.8288	24.4324	23.338	24.0437	19.9831	24.4033	25.0499	20.1428	24.9652	25.1055	24.1976	24.3131	24.2294	20.5122	23.9492	20.057	24.543	24.3848	20.1601	24.3585	24.5769	24.6152	24.5778	24.5075	20.3432	25.3974	24.7422	24.5804	23.6688	24.2648
0	0	0	0	0	0	0	0	0	25.6812	25.3254	25.1221	25.0562	24.832	24.8475	25.5487	25.6169	25.8278	25.338	25.5249	25.3169	25.0892	24.4343	25.335	25.7687	25.8838	25.7763	24.8159	25.0709	25.5098	25.0384	24.7802	25.133	25.5769	25.7363	25.8798	25.2184	24.6809	24.6464	24.8691	24.8317	24.6594	25.8021	25.9441	25.9144	25.6812	25.3254	25.1221	25.0562	24.832
0	0	0	0	0	0	0	0	0	21.3843	20.7543	20.4929	21.3792	20.0405	20.8708	21.5261	18.8759	20.0431	19.4982	19.6085	20.1707	19.8237	20.6484	21.5402	21.9553	21.4611	21.1323	19.5763	21.7764	21.7673	20.1825	20.1889	20.284	21.489	21.5818	20.5938	21.9535	21.3166	19.9707	20.7147	20.0341	20.9555	21.2504	19.9553	19.8818	21.3843	NA	NA	21.3792	NA
0	0	0	0	0	0	0	0	0	21.1053	20.9311	19.9718	20.3655	20.6632	19.9499	20.7452	20.469	20.729	20.4511	20.6621	21.7264	20.5912	20.5887	21.7496	21.3157	20.6688	21.134	20.021	21.6603	20.4001	19.6728	20.9651	20.5541	20.9561	20.8722	20.8575	20.8058	20.5539	20.4886	20.7822	20.7237	21.1792	21.19	21.1448	21.2036	21.1053	NA	19.9718	NA	20.6632
0	0	0	1	0	1	1	0	1	21.6767	21.133	20.5794	25.2695	24.2919	24.9688	26.5955	25.8706	25.5992	21.4472	22.2495	21.111	27.6056	29.3727	28.6903	30.077	30.0202	29.545	21.873	22.5408	22.6531	26.2201	26.1042	25.6138	25.5792	25.7431	26.0912	23.632	23.2701	21.3995	27.6409	27.7963	27.5371	29.3495	29.6538	29.8387	21.6767	21.133	20.5794	25.2695	24.2919
0	0	0	0	0	0	0	0	0	26.2294	25.7395	26.135	26.1247	24.9653	25.9266	24.8259	24.7744	24.5678	26.5961	25.8472	25.651	24.9959	25.3539	25.8653	24.5854	24.9768	25.2805	25.9732	26.5923	25.3561	26.1479	25.4827	25.2169	24.7564	24.8369	24.9184	25.8668	25.8494	25.0259	25.3866	26.0199	25.5012	24.9453	25.5845	24.4931	26.2294	25.7395	26.135	26.1247	24.9653
0	0	0	0	0	0	0	0	0	21.2496	20.7186	21.1797	21.0843	21.423	20.8114	21.7533	22.0396	21.7142	21.608	21.4478	22.1117	21.5637	20.877	21.3278	21.2897	21.7958	21.6264	21.169	21.412	22.118	21.0257	21.9717	18.9979	21.6894	21.9819	21.6195	21.2968	20.8417	21.2	19.5044	21.2256	21.5057	21.9298	21.6968	21.9352	21.2496	20.7186	21.1797	21.0843	21.423
0	0	0	0	0	0	0	0	0	22.0961	22.196	22.7053	23.1975	22.856	22.9723	22.8636	23.1752	23.321	22.1189	22.0518	21.6077	22.4145	23.0742	23.0037	22.3673	23.3127	22.7836	22.2203	22.3821	22.2985	23.0634	22.831	22.8197	23.0984	22.9022	23.4556	22.5402	23.3376	22.6028	22.9781	23.3119	22.5008	23.4439	23.2777	23.0927	22.0961	22.196	22.7053	23.1975	22.856
0	0	0	0	0	0	0	0	0	27.8371	27.4097	27.6277	27.2945	27.2655	27.3993	28.0557	27.9761	27.9041	27.6969	27.7371	27.6325	27.3958	27.384	27.4447	27.8225	27.9757	28.3214	26.8301	27.4359	27.4976	27.479	27.0621	27.0421	27.9421	27.9107	27.857	27.659	27.4504	26.9666	26.9567	27.173	27.5994	28.2517	28.285	28.4662	27.8371	27.4097	27.6277	27.2945	27.2655
0	0	0	0	0	0	0	0	0	22.6677	19.8296	22.465	22.5224	20.0676	22.8902	22.0227	22.1176	21.9616	22.4134	20.8833	22.2819	20.7798	21.9645	22.2372	22.5602	22.0874	22.5021	22.4838	22.5681	22.1459	20.243	22.0679	22.1537	22.3892	21.9994	21.9914	22.4693	22.4187	22.2545	22.1694	20.1209	22.5293	22.0896	22.6331	22.6328	22.6677	NA	22.465	22.5224	NA
0	0	0	0	0	0	0	0	0	21.1794	20.5756	19.886	19.7415	19.4796	21.0567	20.3103	19.3935	21.1682	22.2811	20.5225	22.3819	18.9755	20.5653	20.1469	20.5464	22.6536	18.7972	20.0842	20.483	19.2634	20.8968	20.1814	20.4771	19.902	20.1693	20.1575	20.0784	20.0052	21.0617	20.3913	20.7294	19.4766	22.8926	20.3662	19.1613	NA	NA	NA	NA	NA
0	0	0	0	0	0	0	0	0	22.4839	22.6605	22.3402	22.6916	23.1516	23.2953	22.4493	22.0823	23.0428	22.9552	22.7866	22.7431	21.869	22.3602	22.5707	21.8721	22.2521	22.743	23.2904	23.535	22.3896	22.5427	20.6772	20.7762	22.473	22.3215	22.29	22.8532	22.3562	23.2727	19.5633	21.7109	21.8449	22.4096	22.5224	22.4443	22.4839	22.6605	22.3402	22.6916	23.1516
0	0	0	0	0	0	0	0	0	22.8611	21.9284	23.262	22.4402	22.1341	22.0795	21.8671	22.2294	21.4898	22.735	24.0327	23.051	22.1976	20.2002	22.0692	20.2947	23.032	22.8312	23.4458	23.3479	19.4462	22.0857	20.6312	20.1889	22.7562	22.3162	22.3509	23.1398	23.2697	22.6157	22.4225	22.6288	22.7814	22.55	22.2319	22.7951	22.8611	21.9284	23.262	22.4402	22.1341
0	0	0	0	0	0	0	0	0	19.5656	20.224	20.9145	20.4891	19.8278	19.5099	21.6587	20.5339	19.7578	23.1923	19.8289	20.0638	21.3154	20.2991	20.8399	21.776	20.8641	21.9009	20.172	19.7657	20.0946	21.6744	19.8087	23.524	20.027	22.0769	20.467	20.7245	20.3559	20.0919	20.9031	19.726	19.1731	22.0113	20.9875	21.9048	NA	NA	NA	NA	NA
0	0	0	0	0	0	0	0	0	20.9917	20.5394	20.0118	22.3245	20.5004	21.6079	21.7484	21.4358	21.5477	20.3538	20.4546	20.6897	24.5406	20.551	21.8161	20.1021	18.6711	19.7838	20.2019	20.5832	20.868	21.4631	20.1932	22.811	20.6333	20.3868	21.3588	20.8887	20.0552	19.7571	19.6754	20.026	20.393	20.202	20.9783	21.1577	NA	NA	NA	22.3245	20.5004
0	0	0	0	0	0	0	0	0	20.7719	20.4829	19.9104	20.3749	20.7172	20.5069	19.4683	20.688	20.5132	18.5809	21.5475	20.4389	20.104	19.4486	20.2371	19.8052	19.6306	19.9841	20.3846	19.9225	20.2702	19.5586	20.9666	19.9997	19.4932	20.2301	19.4667	20.3651	20.6547	20.6622	20.2474	21.2362	19.0091	19.6219	20.0892	20.2308	NA	NA	NA	NA	NA
0	0	0	0	0	0	0	0	0	23.2301	22.9232	23.1296	22.6329	23.3477	23.1746	23.9672	24.0846	24.2551	23.4343	23.1724	23.3593	22.684	22.8836	23.4849	24.3414	24.0446	24.1677	22.6835	22.8366	23.0109	23.2745	22.7941	22.8334	24.1756	24.0477	23.8093	23.1214	22.4786	22.5694	22.8323	22.31	23.0061	24.2154	23.9976	24.3743	23.2301	22.9232	23.1296	22.6329	23.3477
0	0	0	0	0	0	0	0	0	23.1036	23.2505	24.2881	24.1492	23.8078	24.3673	24.8879	24.9065	24.7575	23.9172	23.6398	23.7448	23.6823	25.0517	25.1542	24.2307	25.1785	25.0112	25.5389	22.6521	23.4756	23.6597	24.5193	25.1453	25.3447	25.0719	25.0012	22.7437	24.6303	24.3222	24.6628	24.9263	23.4136	24.7619	24.8673	24.7136	23.1036	23.2505	24.2881	24.1492	23.8078
0	0	0	0	0	0	0	0	0	20.6741	19.7267	21.9328	20.6772	21.2395	19.8358	21.8901	21.6404	21.4767	20.5224	20.277	20.1173	21.0805	21.0627	20.4406	21.861	21.7423	21.7222	20.4379	18.5367	20.7542	20.3762	20.0949	20.1877	21.494	21.116	21.3126	20.7597	20.1311	19.6703	18.8342	19.942	18.7454	21.8479	22.0764	21.6068	NA	NA	NA	NA	NA
0	0	0	0	0	0	0	0	0	23.4981	23.6904	24.0603	23.2873	22.8421	23.5007	22.2779	22.4751	22.7462	23.61	23.5244	23.0747	22.9487	23.2747	23.4243	21.5344	22.2755	22.5731	23.3392	23.7557	23.4584	23.2647	23.1744	22.9128	22.2302	22.6247	22.5802	22.9411	23.4081	23.6586	23.7863	23.4233	22.78	22.246	22.3276	22.2267	23.4981	23.6904	24.0603	23.2873	22.8421
0	0	0	0	0	0	0	0	0	25.1334	25.1374	25.2207	24.9968	24.7805	25.0325	24.5214	24.3158	24.6708	25.4154	25.3323	25.2752	24.7032	24.6929	24.8089	24.4861	24.5235	24.4804	25.1133	25.2438	25.2679	24.615	24.7419	24.5711	24.4855	24.71	24.7176	25.1491	24.8635	24.9471	24.7962	24.8408	24.7125	24.975	24.5555	24.8776	25.1334	25.1374	25.2207	24.9968	24.7805
0	0	0	0	0	0	0	0	0	21.5985	20.6625	21.4404	19.3998	19.5245	20.0481	20.4223	19.7055	19.4999	20.4788	21.1928	19.8879	20.8701	20.3646	20.8032	20.7066	19.9161	20.4593	21.1223	20.268	19.905	19.3902	21.5023	19.912	20.6998	20.0917	21.1859	21.3351	21.3978	20.708	21.0397	21.0934	21.0622	20.5422	20.2848	20.5624	21.5985	20.6625	21.4404	NA	NA
0	0	0	0	0	0	0	0	0	22.6509	21.9417	22.5174	23.2389	20.3908	22.7983	21.9328	22.1235	22.0219	21.6224	22.5796	21.5633	22.1665	22.2429	22.6332	20.7157	21.5103	22.0957	21.5378	22.5432	21.6992	22.5613	22.0035	22.2125	21.9678	19.9464	20.946	18.8642	22.4114	23.2947	21.8048	22.4677	22.4869	21.5516	21.6869	21.9219	22.6509	21.9417	22.5174	23.2389	NA
0	0	0	0	0	0	0	0	0	20.6738	20.5854	20.0623	23.7992	23.5192	20.1234	23.5306	24.3852	24.2193	23.8431	20.6666	20.2815	24.3008	20.1691	23.6043	24.7068	23.8844	24.1658	20.4561	19.8104	20.3213	20.4574	20.0008	19.3731	24.4263	24.3574	24.2466	20.855	24.1584	24.0797	20.855	20.3808	20.3199	24.4003	24.1104	24.669	NA	NA	NA	23.7992	23.5192
0	0	0	0	0	0	0	0	0	19.2909	19.8659	19.8373	19.9449	20.2744	20.4344	21.3299	20.1207	20.3343	19.3975	21.5191	20.0087	19.9952	19.7202	20.9883	19.8012	20.6191	20.607	19.7277	19.8397	19.5178	19.8195	20.282	20.1202	20.4556	20.9285	20.6794	21.0867	19.9934	20.1168	20.4369	20.4291	19.5493	19.9207	20.7796	20.1552	NA	NA	NA	NA	NA
0	0	0	0	0	0	0	0	0	20.627	20.5173	19.2725	20.7945	19.5965	21.1463	20.0181	19.4493	20.3434	19.9368	20.7561	20.399	20.7837	20.4917	20.2324	20.7375	20.4424	20.6228	20.9964	20.6886	20.8279	20.5819	20.7202	20.4167	19.9594	19.8411	20.3638	21.128	20.6635	20.7634	19.5686	20.4349	20.8073	20.3005	19.6019	20.6624	20.627	20.5173	19.2725	20.7945	NA
0	0	0	0	0	0	0	0	0	28.3981	28.0467	28.2292	27.9489	27.7408	27.6422	26.6782	27.2069	26.9949	28.0769	27.9868	27.6342	27.2033	27.744	27.7485	27.198	27.1297	27.4413	28.0191	28.0113	27.8072	27.2102	27.4371	27.1229	27.0513	26.5637	26.7007	28.0369	27.929	28.015	27.4895	27.7622	27.6498	27.3894	27.3634	27.2107	28.3981	28.0467	28.2292	27.9489	27.7408
0	0	0	0	0	0	0	0	0	20.9332	24.362	23.9637	20.0362	20.1133	19.69	19.796	19.56	20.2123	20.1375	19.5838	21.0857	20.6357	19.8419	20.2262	19.9345	20.1913	19.1848	20.001	20.7525	22.8417	20.071	24.8188	20.6049	18.6675	25.0478	20.3304	25.6142	19.404	20.5256	19.0373	20.6106	19.9885	19.9561	21.4191	19.9309	NA	24.362	23.9637	NA	NA
0	0	0	0	0	0	0	0	0	19.5069	18.8976	20.3587	21.9862	22.4195	21.9071	23.0728	22.8577	22.7509	20.4235	20.5266	20.1786	21.8108	22.3997	22.3763	22.1628	21.7129	22.4006	20.8246	19.2672	18.602	22.3079	22.1212	22.7874	23.3357	23.1777	22.9273	20.328	20.8367	20.6291	21.6237	21.51	22.179	22.8134	22.1895	22.0026	19.5069	NA	NA	21.9862	22.4195
0	0	0	0	0	0	0	0	0	21.2427	20.8226	21.2074	19.0897	19.8748	19.3343	20.904	19.7417	20.5051	19.1349	19.9603	20.3606	19.7402	20.5946	21.7464	20.7853	20.992	20.3748	20.2999	19.8559	21.088	19.9696	21.4194	20.169	21.396	20.3051	21.432	20.4751	21.32	20.1195	19.9724	21.3493	19.2648	18.8827	20.8938	20.2135	21.2427	20.8226	NA	NA	NA
0	0	0	0	0	0	0	0	1	19.7912	19.8046	21.046	20.9379	19.9829	20.1759	19.6783	20.4445	19.5317	20.2089	20.951	21.0471	19.8903	21.2389	20.2864	21.9049	21.5001	21.3129	20.5546	19.966	20.2794	21.034	20.1101	19.5188	20.6583	20.2239	21.2697	20.3643	20.7709	19.7138	20.2739	19.6181	18.8532	22.1396	22.9864	21.4635	19.7912	NA	NA	20.9379	NA
0	0	0	0	0	0	0	0	0	23.535	20.3547	23.0756	23.494	22.898	23.0116	22.512	22.5541	22.5676	23.71	23.7288	22.5737	22.7007	20.189	23.7616	20.7154	21.9841	22.8075	20.1125	22.9611	22.4927	23.3684	23.2481	19.7787	22.305	22.8208	21.8392	22.9596	23.2039	22.3722	23.3239	19.2222	19.5134	22.4976	22.9398	19.6245	23.535	NA	23.0756	23.494	22.898
0	0	0	0	0	0	0	0	0	24.7355	22.4412	19.8202	20.1658	19.8474	21.5974	20.1252	20.756	20.219	22.7962	19.3802	21.0953	20.147	22.4897	20.0333	20.2238	20.3082	20.2478	19.6037	23.035	19.3377	19.5132	21.849	19.8788	20.3842	20.0203	20.2011	22.7395	19.3187	21.7831	21.8567	20.2789	19.7595	20.4857	20.6933	20.5371	24.7355	22.4412	NA	NA	NA
0	0	0	0	0	0	0	0	0	23.5092	23.1367	23.775	24.0105	23.7981	23.9963	24.3711	24.0217	23.93	24.0799	23.9775	23.8767	24.3278	24.6296	24.7907	24.4722	24.5121	24.404	23.6416	23.8338	23.7016	23.9486	24.0854	23.9022	23.8562	23.9211	24.1681	24.3003	24.1312	24.1395	24.5778	24.1246	24.5045	23.8403	24.0835	24.3204	23.5092	23.1367	23.775	24.0105	23.7981
0	0	0	0	0	0	0	0	0	20.3302	20.6752	20.6768	20.3194	20.3747	19.7177	19.4019	21.092	20.3748	19.4911	21.8573	20.5386	20.0407	20.0544	19.868	22.9719	21.9334	20.268	19.3272	20.6018	20.7556	20.7064	19.4466	19.9697	21.7661	21.8593	20.383	19.4913	19.9212	19.4729	20.777	20.1139	20.0491	18.9663	22.5494	22.2172	NA	NA	NA	NA	NA
0	0	0	0	0	0	0	0	0	24.1732	24.3688	24.2449	24.504	24.2371	24.4569	23.8251	23.487	23.8612	24.2334	24.4387	24.2353	24.2842	24.3103	24.3757	23.3535	23.3344	23.8091	24.5355	24.4748	24.0157	24.4183	24.8662	24.5278	23.717	23.7141	23.8003	24.658	24.7154	24.5979	24.5232	24.4213	24.1246	23.8306	23.515	23.9104	24.1732	24.3688	24.2449	24.504	24.2371
0	0	0	0	0	0	0	0	0	20.0609	20.3275	20.0877	21.0039	20.5264	20.9785	19.5889	19.4483	19.0033	19.5241	21.184	20.8863	19.9575	20.888	20.2678	20.4723	20.742	19.4566	19.8403	20.5944	20.2321	21.5206	20.1853	20.29	20.0622	19.5023	18.8496	19.7374	20.2256	20.8767	20.6181	20.8415	20.6042	19.3206	20.2733	20.1311	NA	NA	20.0877	21.0039	NA
0	0	0	0	0	0	0	0	0	27.0797	26.3738	26.752	26.3486	26.6127	26.7434	25.4051	25.6905	25.6237	26.7717	26.7238	26.6911	26.3382	26.0601	26.0992	25.881	25.7288	26.1745	26.4809	26.717	26.6321	26.0635	26.3561	26.0025	25.6237	25.3881	25.7418	26.6535	26.6501	25.2689	26.7141	26.248	26.3823	25.999	26.2536	26.082	27.0797	26.3738	26.752	26.3486	26.6127
0	0	0	0	0	0	0	0	0	20.02	17.4633	20.7675	23.174	21.7999	22.4389	23.9578	23.8147	23.9188	17.9068	19.3684	19.2947	23.078	22.9514	23.5573	24.5371	24.4948	24.3354	18.1349	18.0777	20.3353	22.7579	22.5569	22.8618	24.4107	24.0278	24.1719	19.0013	18.9368	18.0996	23.0791	22.7245	22.5805	24.3621	24.1205	24.2191	NA	17.4633	NA	23.174	21.7999
0	0	0	0	0	0	0	0	0	23.5312	23.7224	23.4973	23.8518	23.5064	23.691	23.7424	24.206	23.988	23.9062	24.0009	24.1282	23.7879	23.6166	23.711	24.0409	23.8098	24.1229	23.8552	24.1828	23.8462	23.8603	23.8731	23.9797	23.7361	23.6852	24.0765	23.8324	24.0869	24.1276	23.6181	23.7327	24.0296	23.9252	24.1127	23.7169	23.5312	23.7224	23.4973	23.8518	23.5064
0	0	0	0	0	0	0	0	0	19.3537	19.5798	20.5944	20.7161	20.1386	20.0488	19.9336	19.4955	20.2128	19.6409	20.5503	20.7939	21.0577	20.5208	20.9586	20.0408	19.8364	22.0423	20.2218	19.3325	20.5623	19.5451	19.2634	20.22	19.4091	20.139	18.8731	19.9832	20.3452	21.0057	21.2723	19.228	20.2092	22.0769	22.2301	21.1668	NA	NA	NA	NA	NA
0	0	0	0	0	0	0	0	0	27.3937	27.4852	27.6427	27.3167	27.3072	27.3278	26.2338	26.26	26.3239	27.0952	27.2679	27.2638	27.4652	27.5382	27.3108	26.5679	26.0149	26.2062	27.704	27.5076	27.384	27.2159	27.6808	27.1961	26.4589	26.3814	26.7017	27.5792	27.9657	27.7998	27.1637	27.9769	27.231	26.1076	26.1481	26.2195	27.3937	27.4852	27.6427	27.3167	27.3072
0	0	0	0	0	0	0	0	0	21.8142	18.6483	20.2908	20.1067	19.8028	20.2656	22.0733	22.2027	22.515	19.2164	20.2383	22.8594	20.8478	20.4179	19.8155	20.9353	21.8627	23.1628	20.3855	19.876	19.1914	21.6151	19.9497	20.1349	20.3698	22.5416	20.141	18.6994	21.7418	19.5334	20.0358	19.6966	19.764	23.0491	22.4264	19.7824	21.8142	NA	NA	NA	NA
0	0	0	0	0	0	0	0	0	22.0101	22.1143	21.8305	21.7332	21.8579	22.0386	21.6934	20.8614	21.9539	18.718	18.5712	20.2104	19.0316	20.0675	19.8846	21.6507	19.6523	19.6421	22.1857	22.1621	21.7234	21.8538	21.8875	22.3809	21.641	21.7856	21.8995	19.2192	18.9691	20.9379	21.8983	21.9813	21.5554	19.1302	23.1705	20.1448	22.0101	22.1143	21.8305	21.7332	21.8579
0	0	0	0	0	0	0	0	0	19.4752	20.6945	19.6678	19.7376	20.8209	20.9634	20.8304	19.9265	20.9516	20.0468	20.7408	21.2289	20.2042	20.6951	21.2281	21.3406	21.2568	20.7292	20.8138	20.1701	20.9269	19.9138	19.0002	19.5147	20.1202	19.6667	20.4424	21.312	19.9918	20.7425	20.2998	19.8763	18.9118	21.3244	22.0576	21.2977	NA	NA	NA	NA	NA
0	0	0	0	0	0	0	0	0	21.3133	21.385	21.5837	21.0471	20.8415	21.6518	21.7439	20.8396	20.7239	21.0572	21.4887	20.8642	20.9656	19.3849	20.8581	20.4105	21.1306	20.6269	21.2445	21.3805	20.9375	21.3081	21.6678	19.3225	20.0487	19.6366	21.2419	21.3306	21.5959	21.1341	21.629	21.2722	21.2883	21.2687	21.1652	21.8292	21.3133	21.385	21.5837	21.0471	20.8415
0	0	0	0	0	0	0	0	0	21.4745	20.0522	21.8467	21.1256	19.9981	20.2241	20.2073	21.0986	19.9313	19.8298	19.334	20.1989	20.1384	19.8085	21.2218	21.0066	19.2533	19.3609	20.969	19.5416	19.3372	21.2814	21.0612	19.0595	21.4731	20.6492	19.7327	19.8905	19.6734	20.4631	20.548	19.955	19.7713	19.5813	19.5179	20.635	21.4745	NA	21.8467	NA	NA
0	0	0	0	0	0	0	0	0	22.5947	21.4123	20.0589	19.8069	22.6701	21.433	20.8059	19.3659	22.615	22.9443	19.5903	18.9637	20.5071	20.0151	19.8003	20.7077	21.7749	20.424	22.3097	20.1331	19.7767	21.833	22.3197	21.3036	21.9492	19.9053	21.9085	23.064	21.1436	20.3335	22.3157	19.9701	20.2647	19.9876	22.5429	21.5045	22.5947	NA	NA	NA	22.6701
0	0	0	0	0	0	0	0	0	25.5315	25.5229	25.1611	24.9913	25.248	25.2548	25.4968	25.3881	25.5139	25.532	25.3439	25.1731	24.9928	25.0728	25.1723	25.3231	25.2289	25.5421	25.3688	25.2687	25.1663	25.1873	25.1255	24.8939	25.4126	25.5249	25.2396	25.3574	24.9618	25.0215	24.9958	25.1812	25.2409	25.5024	25.4992	25.6525	25.5315	25.5229	25.1611	24.9913	25.248
0	0	0	0	0	0	1	0	0	20.4314	20.3593	20.2274	19.791	20.6143	20.0251	19.8393	19.4978	20.2782	19.2144	21.1884	20.1891	20.9808	20.0662	20.2387	22.1684	23.1896	23.47	20.1125	20.5125	20.3569	20.0524	19.9827	20.6814	20.5003	18.9874	20.2525	19.6681	20.6382	19.6558	20.7426	20.3686	20.7836	23.5993	23.6721	19.5799	NA	NA	NA	NA	NA
0	0	0	0	0	0	0	0	0	21.0043	20.1424	20.1297	22.0912	21.4956	21.6189	21.3956	20.8737	22.2611	19.4737	21.1061	20.2701	21.0839	20.0311	21.7557	19.9568	22.34	19.9382	20.718	21.6297	19.4462	18.948	21.755	21.0967	19.3983	20.3369	21.3508	21.2747	21.2927	20.5866	22.3486	21.4568	21.1303	19.7445	23.406	19.5246	21.0043	NA	NA	22.0912	21.4956
0	0	0	0	0	0	0	0	0	26.1909	26.4701	26.2893	26.1073	26.2274	26.2502	26.1044	26.0889	25.9984	26.7767	26.5482	26.6024	26.0581	26.0185	26.1067	26.246	26.0472	26.2815	26.5933	26.2537	26.4431	26.1558	26.4026	25.9941	26.0923	26.1388	25.8667	26.556	26.5833	26.5153	26.2137	26.3697	26.3322	26.1262	26.2932	26.0156	26.1909	26.4701	26.2893	26.1073	26.2274
0	0	0	0	0	0	0	0	0	20.0104	20.0549	20.8974	20.5262	21.114	19.1056	19.3758	20.2739	18.7078	20.8936	19.6087	20.2799	20.3024	19.925	20.3587	21.2656	20.6971	21.0276	20.0616	20.3755	19.8617	20.5226	20.3558	20.3701	21.3399	20.8559	19.3569	20.0508	20.5274	20.8317	19.7505	20.4299	20.1198	20.9939	20.8863	21.6143	NA	NA	NA	NA	NA
0	0	0	0	0	0	0	0	0	21.898	20.9948	20.1999	21.9471	22.0592	22.291	23.2703	23.1525	22.991	21.1453	22.7116	21.2758	22.6302	19.6116	22.0602	22.8455	23.27	22.6922	22.2494	22.6472	22.1667	23.0691	22.4081	22.7417	23.265	22.9598	22.7912	21.9538	20.2336	20.7984	22.7914	23.1922	22.2521	22.7966	22.1021	22.9169	21.898	NA	NA	21.9471	22.0592
0	0	0	0	0	0	0	0	0	19.862	20.5321	19.285	20.4848	20.4609	19.5452	24.3058	23.7315	23.9271	20.6774	20.2996	20.6243	19.519	20.3936	19.1884	23.5543	24.7383	24.3615	19.9925	19.679	19.7469	20.363	19.5481	19.4981	23.5731	24.2333	22.426	20.4085	20.8861	20.7241	20.6914	19.3402	19.2024	24.5505	24.8593	24.729	NA	NA	NA	NA	NA
0	0	0	0	0	0	0	0	0	21.7846	22.1914	21.9809	19.7222	22.4714	20.7052	22.2151	21.5579	22.1783	22.1056	21.7943	19.6301	19.8167	21.8944	19.6276	20.1253	21.2553	21.4768	22.245	18.9951	19.9195	20.9572	22.0814	21.2365	21.76	21.9685	22.404	21.8797	20.6396	22.5567	20.565	20.6707	20.1486	21.2831	21.1634	19.653	21.7846	22.1914	21.9809	NA	22.4714
0	0	0	0	0	0	0	0	0	22.4366	23.163	22.6279	22.6676	22.6329	19.6945	22.7332	22.6709	22.8441	20.1044	22.697	22.3599	22.4102	20.045	22.8464	22.9692	22.7215	22.9542	22.9834	20.7307	23.0163	21.9252	22.1065	22.8559	22.4794	22.6956	22.7571	22.4439	22.9852	20.7601	23.5631	22.3091	22.5365	22.525	22.7063	23.1475	22.4366	23.163	22.6279	22.6676	22.6329
0	0	0	0	0	0	0	0	0	25.427	24.4668	24.197	23.4529	24.345	24.6914	24.9852	25.1333	25.0641	24.4242	24.636	25.1033	24.8981	24.1199	25.0421	24.9428	25.2255	25.3112	23.7612	24.3704	24.7871	24.7635	24.2044	24.5826	25.2779	25.2711	24.9217	25.1319	23.7229	23.1803	24.2263	25.0319	25.8604	24.9194	25.1498	25.3971	25.427	24.4668	24.197	23.4529	24.345
0	0	0	0	0	0	0	0	0	23.1731	23.0249	23.0269	22.7032	22.7514	23.1253	23.599	23.4425	23.1893	23.0467	23.2427	23.35	22.9878	23.24	23.1195	23.8596	23.433	23.8419	22.6411	23.069	23.1875	22.972	23.3512	23.0874	23.7994	23.8189	23.7391	22.6774	22.5942	22.7136	22.8285	23.044	23.3113	23.9711	23.8836	24.1651	23.1731	23.0249	23.0269	22.7032	22.7514
0	0	0	0	0	0	0	0	0	20.3904	19.0029	19.8471	20.4286	19.7999	20.1928	20.7437	20.996	20.0939	20.3106	19.5596	20.4048	20.4246	20.1193	20.5466	19.8842	19.361	19.7683	20.8973	20.7145	19.889	21.2582	20.7763	21.1891	19.8455	19.7746	20.4078	20.5632	19.7486	20.1113	19.9958	20.2205	19.5657	20.725	20.5394	20.0109	NA	NA	NA	NA	NA
0	0	0	0	0	0	0	0	0	26.2392	26.1656	26.3263	26.4225	26.1773	26.3341	25.4961	25.9424	25.626	26.0562	26.3283	25.9214	26.1434	25.9997	25.9118	25.9518	25.6114	25.2348	26.5707	26.3137	26.2226	25.8374	25.6614	25.9099	25.371	25.517	25.4843	26.0397	26.4049	26.1873	26.0137	26.2637	25.8932	25.3196	25.098	25.6954	26.2392	26.1656	26.3263	26.4225	26.1773
0	0	0	0	0	0	0	0	0	19.6411	20.4948	20.701	20.1814	21.0654	20.3106	21.6005	19.4223	19.8021	20.3089	21.037	20.2364	20.5739	19.7435	20.5586	20.2636	19.1012	20.6661	20.4837	20.2132	20.9538	19.8215	20.0165	20.2591	20.0143	19.7637	19.2026	20.2342	19.7373	20.087	20.7751	19.4389	19.7808	20.175	19.2548	19.0956	NA	NA	NA	NA	NA
0	0	0	0	0	0	0	0	0	25.8257	24.3564	20.3398	23.6279	24.2829	24.6842	24.3646	24.9046	24.2749	24.6587	24.5062	24.6448	24.1244	24.8188	24.4264	25.9405	24.7502	24.7142	20.4275	24.6477	19.5514	24.6041	25.0962	24.5719	24.6383	24.8758	24.8005	24.5873	24.7685	24.2335	24.4425	24.7052	20.9637	24.5726	25.0782	25.1049	25.8257	24.3564	NA	23.6279	24.2829
0	0	0	0	0	0	0	0	0	27.5493	27.1868	27.5513	27.2421	26.966	27.4457	26.2083	26.1182	26.6109	27.4772	27.4845	27.1397	27.3091	26.9403	27.1915	26.2039	26.256	26.473	27.257	27.5048	27.1813	27.0472	26.9379	26.6885	26.0515	26.2453	26.0914	27.4647	27.7165	27.3203	26.9514	26.9274	27.6895	26.7071	26.8831	26.9086	27.5493	27.1868	27.5513	27.2421	26.966
0	0	0	0	0	0	0	0	0	19.4042	19.4757	19.3667	19.6102	20.3131	20.2173	18.979	21.1307	20.3141	20.1369	19.823	20.6048	20.2111	20.5334	20.4607	20.4481	20.8513	20.6847	20.6888	19.2788	19.726	20.2037	19.3139	19.6996	20.0144	20.0814	19.691	20.5175	19.431	20.8361	20.4045	20.0797	20.9844	21.5154	21.496	22.0059	NA	NA	NA	NA	NA
0	0	0	0	0	0	0	0	0	24.504	24.9634	25.0358	24.8786	24.1746	24.6797	23.9383	24.1866	24.212	24.7678	24.9462	24.6109	24.2152	24.1312	24.7345	23.9023	23.985	24.2356	25.0736	25.0121	24.7124	24.6164	24.7589	24.5189	24.1148	23.8522	24.0322	25.0226	25.0918	25.3654	24.7882	24.6064	24.5987	23.944	24.0955	23.9618	24.504	24.9634	25.0358	24.8786	24.1746
0	0	0	0	0	0	0	0	0	20.9601	19.8991	20.082	20.244	20.8985	19.3888	21.8292	21.8229	21.7622	19.5712	20.34	19.5459	21.6893	20.0456	21.8814	19.8352	21.4287	21.7282	19.8093	19.6013	22.0862	22.0887	22.4097	21.7456	21.7146	21.6969	21.6764	18.7541	20.2373	19.3883	21.4164	20.0001	21.7199	21.6664	20.7332	21.5615	NA	NA	NA	NA	NA
0	0	0	0	0	0	0	0	0	20.3241	19.5744	22.0112	20.4088	20.3652	20.0506	22.814	22.0589	22.5381	19.6562	19.5352	20.0855	20.6825	21.1429	19.6543	21.5028	23.5126	23.0863	20.471	20.2788	21.0408	19.9516	20.8526	19.2104	22.3596	22.2012	22.2225	20.4329	19.5709	18.5274	21.0849	20.4432	20.1215	22.5463	22.9434	22.5585	NA	NA	NA	NA	NA
0	0	0	0	0	0	0	0	0	23.4033	22.4667	19.5132	23.0522	19.3105	22.8146	22.6382	22.7824	22.5745	23.2973	23.4315	22.9487	22.7137	21.7283	23.0248	22.6569	23.1143	22.9343	19.6654	20.1616	22.7388	23.0271	22.9694	22.7187	22.612	22.8037	22.7483	23.0598	22.8948	22.6285	22.6688	22.7124	22.9925	23.4904	23.1618	22.9446	23.4033	22.4667	NA	23.0522	NA
0	0	0	0	0	0	0	0	0	23.4107	23.9499	23.1508	23.0816	19.6204	23.2781	23.2323	23.5982	23.2139	23.5244	22.652	23.0809	22.7386	21.9266	23.1217	23.5701	23.4738	23.3969	22.7202	22.8076	23.5371	22.5147	22.6785	23.2277	23.1255	23.6969	22.8944	23.0003	23.3667	23.1394	23.358	23.4463	23.2577	22.9343	22.9387	23.4423	23.4107	23.9499	23.1508	23.0816	NA
0	0	0	0	0	0	0	0	0	20.5667	21.1323	21.2534	19.9841	20.6927	20.5353	20.6837	20.3706	20.3152	20.5454	20.7918	19.6738	23.327	21.7388	21.5838	20.6394	20.2488	20.2334	19.9474	21.2265	21.3313	20.7574	20.5692	21.247	20.3282	19.8261	20.798	20.4382	21.0094	20.8698	21.411	21.0947	21.4104	20.2302	20.863	19.274	20.5667	21.1323	NA	NA	NA
0	0	0	0	0	0	0	0	0	24.4386	20.3046	24.6475	20.0573	24.1123	23.8256	24.1092	24.1278	24.6059	24.7606	24.2455	24.3506	19.4059	24.475	20.3949	25.1625	24.6307	24.6261	24.6591	24.4697	24.9859	25.5247	24.2571	20.8286	20.0005	19.6959	24.7701	24.8783	19.6259	24.3419	20.0816	24.5533	19.6993	20.8611	23.7264	24.636	24.4386	NA	24.6475	NA	24.1123
0	0	0	0	0	0	0	0	0	26.4755	26.6656	26.2616	26.3432	26.2781	26.2697	25.2926	25.6787	25.5042	26.4527	26.5437	26.1583	26.4018	26.1117	26.4543	25.5341	25.4737	25.4051	26.6954	26.155	26.6036	26.1013	26.1921	26.0224	25.5628	25.3927	25.5984	26.3489	26.5696	26.2994	26.0471	26.4404	26.2808	25.2349	25.2998	25.6638	26.4755	26.6656	26.2616	26.3432	26.2781
0	0	0	0	0	0	0	0	0	21.1505	19.9821	21.4703	20.5359	19.785	19.5184	21.8512	21.5204	19.9117	21.7739	20.6411	21.5769	19.5874	19.4893	19.5929	19.9992	19.1005	19.4003	21.9393	20.4738	20.4708	22.2519	19.6158	21.9319	19.6185	20.2756	22.3367	19.7333	20.0461	22.0391	22.1769	21.8283	20.8831	21.2106	20.5547	21.6062	21.1505	NA	21.4703	NA	NA
0	0	0	0	0	0	0	0	0	19.2707	21.843	22.5114	19.9945	20.2398	22.8363	21.3731	20.55	19.9972	22.0304	22.389	19.6429	21.7554	22.7672	22.1651	22.7057	22.9188	20.5574	22.7768	23.037	20.1548	22.7403	22.3577	21.9083	19.7863	18.7888	20.0288	22.4115	22.4317	22.7463	22.0771	21.515	20.762	22.1578	21.5256	19.7455	NA	21.843	22.5114	NA	NA
0	0	0	0	0	0	0	0	0	19.8661	21.1149	20.2407	19.5906	23.4879	20.7517	21.7743	19.9825	20.5177	22.9765	22.7749	23.743	23.4205	23.2374	23.4686	21.2536	21.5454	20.0742	20.1573	19.3492	23.1265	23.0257	23.0511	21.2408	21.7311	20.4585	19.1118	20.1678	20.6224	21.1104	19.3933	20.8398	23.7606	19.9519	20.2792	21.0431	NA	NA	NA	NA	23.4879
0	0	0	0	0	0	0	0	0	20.0157	20.6733	19.8104	20.7829	20.2997	20.159	20.501	23.3259	20.3558	20.8783	20.3225	20.4537	20.7187	21.8611	20.5356	19.9414	19.3483	20.5503	20.279	20.4949	19.6672	20.0479	20.671	21.1594	23.2437	20.464	23.108	20.1206	20.1909	21.1944	20.4059	19.5797	19.0572	24.0105	24.1763	19.785	NA	NA	NA	NA	NA
0	0	0	0	0	0	0	0	0	21.8142	21.9346	21.5696	21.7004	21.9617	21.5993	21.4716	21.4927	20.8114	22.6335	22.1964	22.185	21.4936	21.0623	20.875	21.5176	21.3991	21.2407	22.2196	22.0987	21.4794	22.1717	21.5979	21.5599	21.4734	19.6696	21.1941	21.9523	21.7136	22.2659	21.31	21.8667	21.0855	21.5252	21.5858	21.8031	21.8142	21.9346	21.5696	21.7004	21.9617
0	0	0	0	0	0	0	0	0	25.6711	25.3745	25.8238	25.1245	24.4482	23.1356	25.2367	25.2511	25.038	25.4366	24.9588	24.954	25.0997	23.7626	24.8474	25.6176	24.9482	25.4409	26.1157	25.1812	25.3793	24.8991	25.0714	25.4088	25.1829	25.1328	25.3734	25.0381	24.2543	25.0781	25.1837	25.2916	25.4747	25.1176	25.0857	25.5691	25.6711	25.3745	25.8238	25.1245	24.4482
0	0	0	0	0	0	0	0	0	27.2045	26.4793	26.8919	26.3228	26.4913	26.2027	26.0687	26.2567	26.0408	26.6638	26.7091	27.1147	26.0502	25.4992	26.2823	26.4258	26.5123	26.3538	26.1677	26.2462	26.6588	26.0786	26.1005	26.0637	26.2284	26.1948	26.1921	26.7787	26.2531	26.495	26.264	26.0516	26.6455	26.5655	26.3925	26.6591	27.2045	26.4793	26.8919	26.3228	26.4913
0	0	0	0	0	0	0	0	0	20.1947	19.7313	19.4999	23.0286	20.0877	19.8322	23.1782	22.779	19.3001	19.7095	23.0775	19.8952	22.4137	23.6902	22.3756	22.839	19.9056	23.7487	20.0722	19.7334	19.6992	22.6873	22.8963	22.9336	22.9032	22.7684	23.3842	19.6919	22.9406	22.8799	20.6199	22.8596	20.2154	24.2096	23.9088	24.3712	NA	NA	NA	23.0286	NA
0	0	0	0	0	0	0	0	0	20.3113	19.8517	19.9567	20.7342	19.2624	20.1477	19.8555	19.8214	21.2308	20.6051	20.6306	20.5509	20.2008	20.0234	19.4709	21.1121	20.1997	18.9845	20.5322	20.8657	19.8387	20.2051	20.2504	20.4942	20.8215	20.5643	20.694	20.77	20.9449	19.4845	19.9204	19.728	20.4159	20.2923	19.8517	20.5459	20.3113	NA	19.9567	NA	NA
0	0	0	0	0	0	0	0	0	22.8964	23.4994	22.942	22.4432	22.4299	22.8714	22.3244	22.5086	22.5405	23.176	23.4973	22.8668	22.6079	22.6829	22.9951	22.3247	22.2293	22.3778	22.999	23.4047	22.8751	22.8581	23.3024	19.8692	22.0887	22.511	22.0423	22.869	22.7949	22.4773	23.1329	23.2151	22.1779	22.3717	22.3631	22.3049	22.8964	23.4994	22.942	22.4432	22.4299
0	0	0	0	0	0	0	0	0	25.2884	25.3129	25.4377	25.1102	24.8784	25.0664	24.5768	24.405	24.6675	25.286	25.3123	25.3413	24.9906	24.9497	24.9688	24.656	24.5721	24.7179	25.4138	25.4885	25.0516	24.8683	24.9803	24.8437	24.3032	24.6979	24.5555	25.3421	25.3834	25.1806	25.1791	24.8636	25.06	24.607	24.6347	24.7516	25.2884	25.3129	25.4377	25.1102	24.8784
0	0	0	0	0	0	0	0	0	19.8054	21.0022	20.1454	19.2187	19.7685	20.2876	19.7251	19.1915	21.4035	19.4753	21.1115	19.9169	19.6203	19.7409	20.3302	21.7982	21.425	20.1353	20.1787	19.9292	20.346	20.6282	20.7215	19.453	21.9067	20.3871	20.9858	21.3044	19.7906	20.136	19.6424	19.9856	20.2805	22.4204	21.788	21.6757	NA	NA	NA	NA	NA
0	0	0	0	0	0	0	0	0	19.6003	20.1917	20.979	22.9541	19.5908	20.4067	23.3749	23.9817	19.7649	20.1341	21.1399	19.8192	22.9251	23.5547	20.3102	23.0954	22.7742	22.7398	19.9873	20.2386	21.1047	19.1825	23.8259	22.8112	23.6643	22.9443	24.0513	19.8108	21.6784	20.9061	23.0982	23.1368	20.7829	22.484	19.925	19.1317	NA	NA	NA	22.9541	NA
0	0	0	0	0	0	0	0	0	27.6626	27.7158	27.8938	27.877	27.1364	27.676	26.5868	26.6703	26.8259	27.814	27.7554	27.3775	27.2875	27.4488	27.5411	26.5623	26.4393	26.4938	27.8855	28.0756	27.7586	27.6464	27.7031	27.4315	26.5682	26.5959	26.6402	27.8777	28.0285	28.0793	27.6668	27.7995	27.2775	26.4669	26.4702	26.684	27.6626	27.7158	27.8938	27.877	27.1364
0	0	0	0	0	0	0	0	0	19.6735	19.9459	20.561	20.5161	21.496	19.6926	21.9752	21.6969	21.8456	18.6471	19.8706	18.4272	21.4163	21.7955	22.014	19.9435	21.8846	21.2833	19.9347	22.1481	19.9101	21.964	20.6846	20.7039	21.55	21.4179	19.8077	21.9249	21.779	21.5998	21.3623	20.0552	20.3546	22.1165	21.3162	21.266	NA	NA	NA	NA	21.496
0	0	0	0	0	0	0	0	0	21.0397	21.3076	18.4913	19.3595	19.7011	19.1588	21.461	21.4211	22.5395	21.4138	19.4965	18.9808	19.1127	20.5375	19.7389	19.7888	21.682	21.6478	21.5041	19.4999	21.3138	19.9095	18.8163	19.1311	21.2761	21.4	20.164	21.0143	19.9341	21.6872	19.9782	19.2618	19.9268	21.5461	21.0177	21.8452	21.0397	21.3076	NA	NA	NA
0	0	0	0	0	0	0	0	0	23.1928	23.5001	22.8801	22.4833	22.5615	23.2022	23.1726	23.1838	23.1793	23.4046	22.9473	23.5028	23.3777	23.0099	22.9196	23.1259	23.1864	23.52	23.0738	22.6741	23.3728	22.7639	22.8738	22.893	22.8403	22.9286	23.5077	23.5398	23.2174	22.5083	22.7709	21.9544	23.1549	23.3376	23.186	22.9513	23.1928	23.5001	22.8801	22.4833	22.5615
0	0	0	0	0	0	0	0	0	22.3767	20.2579	22.2168	22.2589	22.0188	22.3279	21.7468	21.0305	21.3023	20.8747	22.0834	20.4254	21.8578	21.9711	21.7425	21.7432	21.4352	21.4655	20.0847	22.1844	21.6525	22.39	21.6482	21.8472	21.872	21.9985	21.8103	22.0524	22.3959	22.8827	19.6136	22.1088	21.6274	22.199	21.7256	21.6706	22.3767	NA	22.2168	22.2589	22.0188
0	0	0	0	0	0	0	0	0	22.6916	22.0172	19.2489	22.8942	22.1257	21.8594	21.7168	21.984	21.6899	22.8399	20.3487	22.415	22.3966	21.2081	19.8116	22.0962	22.4258	22.5204	22.3808	22.0491	21.9845	21.5867	21.7495	22.2797	22.2153	22.2984	22.0798	22.1757	21.626	21.5065	21.0863	22.4639	22.3054	23.1426	22.841	22.6562	22.6916	22.0172	NA	22.8942	22.1257
0	0	0	0	0	0	0	0	0	24.632	24.7223	24.7905	24.801	24.2306	24.5202	23.7243	23.6721	24.2188	24.5252	24.7315	24.797	24.2588	24.5154	24.4934	24.4047	23.6809	23.8097	24.8086	24.8886	24.3827	24.4724	24.3759	24.081	23.7399	23.7976	23.9939	24.6629	24.736	24.5581	24.3234	24.9026	24.2041	23.6689	23.5692	23.6369	24.632	24.7223	24.7905	24.801	24.2306
0	0	0	0	0	0	0	0	0	25.2748	25.3574	25.2254	25.0975	25.2552	25.3999	24.8285	24.9826	24.8561	25.4153	25.1665	25.4173	24.8072	25.1281	25.0307	24.938	24.9986	25.0442	25.1185	25.2198	25.0919	25.265	24.9274	24.9499	24.9664	25.0478	24.9087	25.4315	25.0885	25.234	25.1061	24.8757	25.0282	25.065	24.8528	24.8887	25.2748	25.3574	25.2254	25.0975	25.2552
0	0	0	0	0	0	0	0	0	20.3734	20.7471	19.8881	20.2161	20.9346	19.8532	20.4693	19.4705	20.5505	19.1893	20.1968	19.2477	20.0875	19.8255	20.259	19.5195	19.9637	20.5599	20.7533	20.1956	21.6603	19.9308	20.5143	19.9868	20.762	20.0195	21.2148	19.4431	21.1018	19.9523	20.126	20.3497	20.087	20.219	20.474	21.3891	NA	NA	NA	NA	NA
0	0	0	0	0	0	0	0	0	27.4521	27.4163	27.631	27.4468	27.082	27.2565	26.2387	26.549	26.7652	27.5558	27.3824	27.1514	27.2718	26.9614	26.9693	26.7768	26.3447	26.818	27.5058	27.4665	27.488	27.1994	27.0284	26.8597	26.379	26.6095	26.5809	27.0841	27.0676	27.6427	27.3449	27.3799	27.0016	26.7137	26.5182	26.6755	27.4521	27.4163	27.631	27.4468	27.082
0	0	0	0	0	0	0	0	0	19.9142	21.7167	20.1857	21.7655	20.058	21.9528	19.382	21.9458	20.3095	21.6001	20.3853	21.7067	21.3987	21.3018	21.8977	19.5149	21.5989	19.3727	21.6132	21.8341	21.8284	21.8661	21.4854	21.9879	20.9488	19.7789	20.4181	22.6511	21.9	21.7768	21.8533	21.8297	21.89	20.0374	22.4234	19.517	NA	21.7167	NA	21.7655	NA
0	0	0	0	0	0	0	0	0	19.4058	19.5547	20.0782	20.931	21.4241	20.3108	23.594	22.9542	23.2839	20.2769	19.6754	19.7916	19.2924	20.2739	20.9672	20.3107	23.4017	23.0548	20.7895	21.0045	20.2617	20.9811	19.864	19.9961	23.3594	23.3228	23.5503	21.1096	21.0279	20.2707	19.8483	21.0117	20.655	23.7337	24.2674	23.1284	NA	NA	NA	NA	NA
0	0	0	0	0	0	0	0	0	21.8465	21.5732	22.0786	21.6021	21.7383	21.8467	22.1436	21.6095	21.5912	20.084	22.1196	22.0402	22.463	21.6586	22.0638	22.0443	21.9893	22.435	22.0743	22.1144	21.8387	22.3041	22.0701	22.2623	21.9638	22.0428	21.5652	22.3932	22.6485	21.7408	22.3093	21.4985	21.9247	22.0902	22.038	22.4915	21.8465	21.5732	22.0786	21.6021	21.7383
0	0	0	0	0	0	0	0	0	21.7038	21.236	20.2002	21.9405	19.9035	21.9349	20.8351	21.3128	21.6317	19.6415	22.5273	21.3395	21.16	19.461	19.4642	20.0566	19.2911	20.5796	22.0136	21.7702	21.6341	21.8775	21.489	21.106	20.3868	19.6852	21.0922	21.5031	20.9027	21.5435	19.6949	19.0662	20.9674	20.0311	20.4589	19.1365	21.7038	21.236	NA	21.9405	NA
0	0	0	0	0	0	0	0	0	20.2182	20.554	19.7849	20.6573	20.3095	19.7387	22.4522	22.4186	19.9495	19.6603	19.7524	19.0451	20.4143	19.5011	19.7885	19.6457	22.9402	21.0024	20.29	20.1247	19.6111	20.5112	19.3555	20.1409	20.7358	22.8266	22.2519	19.8196	21.1722	21.1304	19.9691	20.4902	20.2204	20.5388	23.0484	18.6451	NA	NA	NA	NA	NA
0	0	0	0	0	0	0	0	0	21.3008	19.9785	20.0142	20.6852	19.9037	21.0157	21.3563	22.5466	19.4414	19.4246	20.0272	20.3178	21.0531	19.8105	21.9295	20.912	21.3662	20.2215	19.6652	20.0637	19.2769	21.126	20.0092	20.8865	20.7286	21.4879	21.6014	20.5631	20.3322	20.7904	19.2688	20.4323	20.4505	21.3686	20.0026	21.1941	NA	NA	NA	NA	NA
0	0	0	0	0	0	0	0	1	20.0448	20.7025	20.0619	20.9992	19.8355	20.6224	19.3536	19.4977	18.6278	19.791	21.8236	20.6641	19.7538	20.8535	20.7067	20.5533	20.8312	21.1497	20.7096	20.7024	19.2313	20.7989	20.5579	19.7952	19.7571	20.4206	19.8045	20.2084	20.5768	20.4813	20.7169	20.4074	20.4133	21.601	21.5772	20.6078	NA	NA	NA	NA	NA
0	0	0	0	0	0	0	0	0	22.7107	23.0488	23.4425	24.213	24.275	24.0237	24.5051	24.71	24.2515	23.1472	23.1858	22.923	24.0108	24.3283	24.3782	24.3092	24.4707	24.189	23.4689	23.0741	23.0652	24.3981	24.4488	24.3337	24.6091	24.3118	24.653	23.4269	23.272	23.7209	24.4264	24.4159	23.9023	24.2359	24.0516	24.1015	22.7107	23.0488	23.4425	24.213	24.275
0	0	0	0	0	0	0	0	0	24.5658	24.6874	24.5356	24.7827	24.1726	24.4053	24.382	24.3406	24.1945	24.638	24.6528	24.4382	24.2755	24.1994	25.1819	24.6928	24.1524	23.9194	24.4449	24.7206	24.3504	24.0768	23.5275	24.0623	24.3913	24.5227	24.4167	24.6044	24.6665	24.7723	24.4361	24.3569	23.8955	24.3067	24.3604	24.3283	24.5658	24.6874	24.5356	24.7827	24.1726
0	0	0	0	0	0	0	0	0	19.4386	19.744	19.3292	20.8239	21.1844	20.4656	21.5641	21.3386	21.6366	20.728	20.2263	19.6124	20.2319	20.6645	20.2987	21.9385	19.7569	20.9715	19.7666	20.1668	19.6729	19.9297	19.1203	19.6995	20.9224	21.2021	19.0341	21.02	20.8992	20.2158	21.4639	20.674	19.9394	20.9498	22.6298	20.994	NA	NA	NA	NA	NA
0	0	0	0	0	0	0	0	0	21.564	22.0943	19.5779	19.7981	19.5878	21.9257	20.6716	19.3002	20.4334	21.3307	20.8717	20.0872	19.565	22.2914	19.2466	20.9737	19.6778	20.4204	21.3217	20.8012	21.8342	20.9456	21.6365	19.9718	20.4818	18.5719	19.6453	20.3649	21.1906	20.0322	19.3412	21.1315	21.4521	20.3195	20.117	19.9628	21.564	22.0943	NA	NA	NA
0	0	0	0	0	0	0	0	0	22.8842	22.5879	22.5368	21.7562	21.6738	21.8415	22.3049	21.5963	22.4529	22.5751	22.2823	22.5381	22.1207	22.2654	22.3737	22.5663	22.4926	22.4051	22.3072	22.7804	22.0496	21.8247	22.0221	21.9503	21.9542	20.3273	21.8858	22.3092	22.1967	22.1714	22.813	21.8203	22.0675	22.8143	22.3917	22.244	22.8842	22.5879	22.5368	21.7562	21.6738
0	0	0	0	0	0	0	0	0	20.3666	21.2136	19.9136	21.3786	22.3283	21.5005	22.9891	22.8539	22.2324	20.0725	19.8042	20.8612	22.8714	21.9091	22.6918	21.9675	22.0836	22.4574	21.4148	21.1893	19.7364	21.2303	21.9591	21.6028	22.4862	22.2819	22.1928	21.5964	20.5412	21.6403	21.286	21.9788	21.7276	19.8665	22.227	21.3142	NA	NA	NA	21.3786	22.3283
0	0	0	0	0	0	0	0	0	19.5952	20.4952	19.8483	19.4443	20.5217	19.6612	19.8586	19.6551	20.5937	20.3301	19.0869	20.4691	21.32	21.1577	20.2376	20.2151	20.0814	20.9893	20.0917	19.1185	19.8061	19.3063	19.3773	19.438	19.1088	19.4609	19.4344	20.2839	20.0815	20.7302	19.4842	20.2088	19.5164	19.5621	20.5658	19.368	19.5952	NA	19.8483	19.4443	NA
0	0	0	0	0	0	0	0	0	19.3354	20.7847	21.3736	20.7275	21.25	20.5977	20.4925	21.5864	21.5983	20.9771	21.0591	20.691	20.3205	20.8893	20.5558	20.5462	19.4276	19.5482	20.791	20.9915	21.1634	21.3733	19.9171	20.863	21.2222	21.2219	19.8535	20.011	19.1119	21.0296	20.4442	20.5242	20.0618	21.3443	20.8651	20.5065	NA	NA	21.3736	20.7275	21.25
0	0	0	0	0	0	0	0	0	18.8934	19.7301	19.4805	20.4448	19.4692	20.8076	20.4563	20.7109	18.5182	19.8236	20.4078	21.0833	22.1742	20.1977	21.283	19.9795	20.6635	19.2304	18.6315	19.7362	21.9786	19.3948	20.3574	19.2304	19.6618	20.839	20.2762	19.976	20.4724	21.8262	20.2363	19.9317	20.119	20.5269	19.4049	19.2964	NA	NA	NA	NA	NA
0	0	0	0	0	0	0	0	0	20.3582	20.5497	19.2455	19.5169	19.4816	19.8326	21.0182	19.7471	20.4361	20.6333	20.38	19.6589	20.1242	20.6377	19.5061	20.0514	20.9694	18.8485	19.4679	21.3118	20.8471	19.9208	19.4046	21.0878	19.8061	18.9305	19.8514	20.376	18.9502	20.4541	20.3614	19.4676	19.9851	21.6289	22.7411	20.2427	NA	NA	NA	NA	NA
0	0	0	0	0	0	0	0	1	19.8121	20.8927	19.466	19.4649	20.545	20.7574	20.8771	19.5548	21.5924	20.3343	20.277	19.9646	20.5969	20.4345	20.4425	22.1458	22.9249	22.8741	18.9424	21.7094	19.6817	19.5407	19.9794	20.7479	20.4913	19.7728	19.785	20.9347	19.6529	20.9508	19.8363	20.1321	20.0349	22.9142	22.5475	23.1649	NA	NA	NA	NA	NA
0	0	0	0	0	0	0	0	0	19.4319	19.9588	19.7475	19.6796	19.6383	20.1421	20.3229	20.1676	20.5866	20.2619	19.1531	20.493	21.0254	19.7352	20.0255	20.4187	21.0655	21.4051	18.6144	20.9335	21.1129	19.728	20.7744	19.2757	20.4337	20.4151	20.4453	19.5222	20.691	20.2844	19.6363	21.2131	20.7207	21.8944	21.4394	20.7207	NA	NA	NA	NA	NA
0	0	0	0	0	0	0	0	0	21.9835	20.9819	21.904	21.7736	22.4394	21.3462	21.0056	20.3601	20.4233	21.4871	22.1113	21.2125	22.4845	20.594	22.1445	21.3103	20.1769	21.522	21.7349	21.9018	21.5757	22.5148	20.2385	21.1692	20.3638	20.738	20.4468	21.5505	20.8252	21.4362	21.5826	20.4671	19.9736	22.6051	22.4553	22.1286	21.9835	NA	21.904	21.7736	22.4394
0	0	0	0	0	0	0	0	0	21.683	21.346	20.3352	20.4409	20.7756	20.5307	18.9144	21.6893	20.9426	21.9787	20.9706	22.2425	19.7595	20.0544	19.6933	20.8647	21.1512	21.4434	19.3671	21.1557	19.715	21.2496	20.1304	20.5265	22.0415	21.4325	21.1338	22.0432	21.974	21.8906	21.2156	19.6408	21.0001	21.2325	21.0113	20.895	21.683	21.346	NA	20.4409	NA
0	0	0	0	0	0	0	0	0	19.7982	20.5301	20.7902	19.5394	20.7508	20.3295	22.7112	21.7969	21.8872	21.1242	20.9723	21.9668	21.2907	20.6519	19.6471	21.8318	22.2722	22.6136	20.6852	21.2735	19.5265	20.0512	20.5598	20.6206	22.2788	21.8038	21.945	19.4622	21.0727	20.4048	20.475	20.0678	20.7136	22.7594	22.7857	22.3978	NA	NA	NA	NA	NA
0	0	0	0	0	0	0	0	0	21.1241	21.959	20.5987	22.8261	20.5126	20.5724	20.8149	20.9466	20.8529	20.8623	20.735	20.9601	21.1573	21.8321	20.9857	20.3232	20.4667	18.5711	21.7469	20.7186	20.3459	21.9669	21.1532	21.0171	20.9711	18.8774	19.7106	21.5091	21.4349	21.4015	21.379	21.0793	20.2904	19.2908	19.4325	19.2538	21.1241	21.959	20.5987	22.8261	20.5126
0	0	0	0	0	0	0	0	0	21.4164	19.1347	19.1757	19.862	19.3493	20.1461	20.2109	19.6957	19.442	20.2272	21.3909	20.8927	20.2849	19.3935	20.9874	21.5298	19.3898	19.4345	20.0584	20.013	19.1355	20.4539	20.4648	20.5803	19.3931	19.4888	20.3072	20.6658	19.2405	20.6575	19.1146	21.011	20.4578	21.3761	21.3242	19.9145	21.4164	NA	NA	NA	NA
0	0	0	0	0	0	0	0	0	23.4974	23.0031	23.8452	24.36	23.8487	23.7802	23.7366	23.3369	23.5953	23.8504	23.9426	23.0599	24.1462	24.0842	24.2757	23.2075	24.0741	24.0882	24.1763	24.69	23.0248	24.1108	24.2692	23.5776	24.0162	23.8568	23.5174	23.8188	23.5529	24.8458	24.4359	24.4058	23.4072	23.3881	23.0305	23.6624	23.4974	23.0031	23.8452	24.36	23.8487
0	0	0	0	0	0	0	0	0	20.5063	21.5479	20.3017	22.9456	20.3196	19.7941	22.2194	21.7593	21.1448	22.2124	21.9622	21.7381	19.9037	19.9325	20.2999	21.9963	23.0176	21.6035	21.4004	21.6821	21.206	20.8152	22.0691	19.5349	21.3122	19.9481	22.6929	21.9486	20.2854	20.1651	22.4664	20.0705	21.4631	22.3731	23.4299	22.5966	NA	21.5479	NA	22.9456	NA
0	0	0	0	0	0	0	0	0	19.8572	20.7838	19.6422	22.6461	20.1095	22.2327	22.1423	22.3884	22.8491	20.6336	20.0937	19.8857	21.3889	19.9	19.9962	21.5752	20.6808	20.2547	19.1677	19.9685	19.7153	19.8698	20.2573	20.6032	22.1624	21.7856	21.3611	20.0974	20.1664	19.8561	21.8598	22.363	20.1415	20.8224	22.1133	21.1825	NA	NA	NA	22.6461	NA
0	0	0	0	0	0	0	0	0	24.9565	24.0684	24.2577	23.3233	23.5014	22.9292	23.9767	23.5401	23.8998	24.1421	24.2265	24.4677	24.0038	23.332	23.5795	23.8873	23.9486	24.2315	23.7452	23.8369	23.8801	22.962	23.0471	23.3627	23.8426	24.2031	24.0372	24.2592	24.3979	23.9819	24.0331	23.2487	23.5241	23.7653	24.0175	24.1634	24.9565	24.0684	24.2577	23.3233	23.5014
0	0	0	0	0	0	0	0	0	22.217	20.9341	22.3873	22.4071	21.8153	21.7987	21.1023	19.5521	19.7948	22.2276	22.2872	22.0765	20.4726	21.7224	21.9791	21.5373	20.0609	20.6049	22.2142	22.5646	22.1138	20.6906	21.9391	19.9763	21.1596	20.5705	18.9669	21.8773	22.0031	20.1928	19.4061	21.742	20.0054	20.6657	20.6341	19.7787	22.217	NA	22.3873	22.4071	21.8153
0	0	0	0	0	0	0	0	0	26.7599	26.4126	26.6632	26.2094	26.312	26.2688	26.3918	26.42	26.3884	26.5652	26.7041	26.5909	26.4612	26.2061	26.3707	26.8264	26.5443	26.4535	26.5618	26.6342	26.7915	26.0707	26.2241	26.1756	26.3699	26.5208	26.189	26.6625	26.3884	26.1829	26.3137	26.217	26.4587	26.4623	26.3372	26.5643	26.7599	26.4126	26.6632	26.2094	26.312
0	0	0	0	0	0	0	0	0	21.7427	20.7343	21.2941	20.0163	20.3049	19.8094	21.0526	19.1262	20.0773	22.0565	20.0455	20.0002	19.4901	20.6612	19.9184	19.5163	19.1225	19.3971	22.2045	19.9616	20.1644	19.8005	22.1359	19.8926	20.3221	20.3505	21.1653	22.1574	19.3809	22.3635	19.9745	21.24	20.2946	20.3812	19.1756	19.8048	21.7427	NA	21.2941	NA	NA
0	0	0	0	0	0	0	0	0	23.4391	20.6107	20.1107	23.7248	19.3135	24.1406	22.7516	22.7626	23.0617	23.8868	19.7524	23.4461	19.6954	20.3425	23.9997	19.8537	22.3585	22.9013	23.8322	23.636	23.2064	23.3322	23.5846	20.0581	19.4395	20.7243	19.9738	23.7497	20.2113	20.5787	23.8061	23.7326	20.2373	20.5949	20.1988	23.0102	23.4391	NA	NA	23.7248	NA
0	0	0	0	0	0	0	0	0	20.3398	21.201	20.3938	19.7651	20.0535	21.0783	20.7	20.2949	19.8531	20.2247	20.0721	20.2926	20.009	20.3749	20.2936	21.4916	20.8687	20.3384	20.4093	20.0626	20.2852	21.0439	20.5644	19.7272	20.1737	19.3619	20.3037	19.9394	22.1974	19.6129	20.0781	20.7248	19.7292	20.7806	20.5398	20.5697	NA	NA	NA	NA	NA
0	0	0	0	0	0	0	0	0	25.0237	24.8651	24.7005	24.8449	21.2835	24.9978	24.3122	24.3316	23.9626	25.746	25.0046	25.0275	24.5078	19.6025	24.3881	24.1347	24.2471	24.0253	24.9822	25.4293	25.0143	24.7093	24.8604	24.5006	24.2413	23.7407	24.5558	24.6213	24.7022	24.923	25.4972	24.5639	24.3435	23.5961	24.0281	24.6153	25.0237	24.8651	24.7005	24.8449	NA
0	0	0	0	0	0	0	0	0	20.9303	20.395	21.0214	19.7403	21.0896	19.8586	20.0946	18.7684	20.7051	20.5208	19.8334	20.1327	20.002	20.3818	20.6785	21.1469	20.3238	20.2149	19.6727	20.1239	19.7028	20.2054	19.862	19.6655	20.5094	20.3716	20.0139	19.7093	19.6353	20.1277	20.4412	19.6821	19.0445	20.0134	20.4182	20.2026	20.9303	20.395	NA	NA	NA
0	0	0	0	0	0	0	0	1	21.0126	20.3774	19.9866	20.565	20.0919	19.4118	19.2959	21.3592	18.8004	19.5372	20.5531	19.5552	19.5828	19.9941	20.8104	20.4573	20.519	22.0747	19.9389	19.6247	19.9191	21.8309	20.7066	20.011	20.4762	21.9065	21.9165	20.599	20.8319	21.1567	20.7524	20.5646	19.8942	22.0331	22.2606	21.8623	NA	NA	NA	NA	NA
0	0	0	0	0	0	0	0	1	19.4808	20.0054	19.5454	20.0066	20.5184	20.1268	21.1113	21.0076	21.3167	19.7351	20.033	19.7573	19.8853	21.2036	21.2125	21.5316	22.4632	21.9594	20.0371	19.7579	20.2535	20.761	20.2449	19.8307	21.657	20.0587	21.4909	19.8602	20.4849	19.7508	19.6042	19.2685	18.6936	23.0292	22.6687	22.4771	NA	NA	NA	NA	NA
0	0	0	0	0	0	0	0	0	20.0516	20.5438	19.2646	22.6754	22.4007	22.3871	22.6894	22.6365	23.1836	20.1837	22.7272	22.4331	22.5946	22.5797	20.7184	22.6496	22.9611	22.561	20.8039	18.9692	22.2108	19.9657	20.3972	22.6196	22.7167	22.5017	23.0607	22.4322	22.7153	22.4515	23.1078	22.6714	22.2714	19.353	23.139	22.9495	NA	NA	NA	22.6754	22.4007
0	0	0	0	0	0	0	0	0	27.7761	27.9971	28.0356	28.9964	28.5675	28.7122	28.9356	29.065	28.8964	28.0276	27.7263	27.7111	28.2021	28.048	28.3959	28.7262	28.815	28.9548	28.2674	28.0849	27.3993	28.7147	28.965	28.6158	28.7027	28.5917	28.7509	27.942	28.2113	27.8451	29.2315	28.846	28.3827	28.6997	28.8788	28.6001	27.7761	27.9971	28.0356	28.9964	28.5675
0	0	0	0	0	0	0	0	0	19.8128	19.9079	19.2977	19.457	19.8252	19.8269	20.2288	20.0191	19.8819	20.3174	20.8691	20.3478	20.6007	20.6282	21.3511	21.0136	20.5572	21.675	20.5502	21.0124	20.241	20.9274	19.9554	20.8211	20.1954	21.7318	21.1708	19.3651	19.2196	21.296	19.5032	20.1387	20.3662	22.068	20.3613	21.2892	NA	NA	NA	NA	NA
0	0	0	0	0	0	0	0	0	20.8367	18.961	19.9579	21.9034	21.7223	21.6816	23.8795	23.8472	24.4389	20.6637	20.2269	20.1574	21.0448	20.6409	20.9996	24.6172	25.093	24.3744	20.5522	19.765	21.2379	22.3111	20.3707	22.6037	25.0528	25.0893	24.7921	20.7814	20.6352	20.6024	20.3453	22.5936	21.1397	24.4759	24.5277	24.164	NA	18.961	NA	21.9034	21.7223
0	0	0	0	0	0	0	0	1	20.7555	20.1039	20.2798	20.7695	19.2794	20.1438	19.802	19.8238	20.3035	19.9845	19.2001	20.1835	20.1391	20.4199	19.8426	20.5604	21.6659	20.8512	20.5465	20.5636	19.583	20.7305	20.472	21.1053	20.8484	20.7542	19.9702	20.7795	20.8091	20.5944	19.8357	19.7917	20.6856	20.3288	22.7732	22.312	NA	NA	NA	NA	NA
0	0	0	0	0	0	0	0	0	19.6905	19.7984	20.6291	19.2802	19.6114	18.772	21.958	21.634	21.6275	20.0214	20.3397	20.3494	20.5206	20.2441	21.2696	21.39	22.1259	20.6551	19.7035	20.5898	19.3357	21.2935	20.5561	19.8559	22.1567	21.5713	22.3375	19.1537	20.4453	20.7319	19.3229	20.4498	21.3238	21.9977	21.5746	22.0186	NA	NA	NA	NA	NA
0	0	0	0	0	0	0	0	0	22.2892	22.5541	21.5015	20.0357	21.971	21.8421	21.7331	22.959	22.5327	22.1805	22.4567	22.2236	20.7536	20.1547	21.8749	19.4023	22.6379	22.458	21.5826	21.7867	21.8338	21.6119	21.5377	21.7974	22.0805	22.7123	22.2081	21.573	21.3482	20.429	21.4986	21.133	21.8814	22.793	22.8645	22.4567	22.2892	22.5541	21.5015	NA	21.971
0	0	0	0	0	0	0	0	0	24.8221	24.2734	24.6878	20.2356	24.6904	20.3812	24.3536	22.881	23.883	24.7207	25.0588	23.7454	23.9954	24.1673	23.8475	23.9793	23.9479	22.6904	25.0076	25.0274	24.8878	20.7995	23.1889	21.7707	23.6288	23.8886	24.3385	24.8525	24.4356	23.9227	19.3224	20.8517	24.2014	23.443	24.1586	22.8565	24.8221	24.2734	24.6878	NA	24.6904
0	0	0	0	0	0	0	0	0	23.27	23.324	22.8248	22.6525	22.3434	22.3099	21.8491	20.6259	21.741	22.9263	22.9315	22.625	20.1818	22.9241	21.1561	20.5688	21.5771	22.1741	22.5052	19.0055	22.795	22.1398	22.3175	22.1609	22.3438	21.8994	21.8038	23.1147	22.4272	22.533	22.4599	23.068	22.9342	21.6958	22.3913	22.056	23.27	23.324	22.8248	22.6525	22.3434
0	0	0	0	0	0	0	0	0	24.3859	20.8102	23.0547	20.6613	23.6709	23.2674	22.6118	19.7052	22.4343	23.5382	23.7775	24.0542	23.1241	20.0058	23.8814	20.3915	20.4737	23.5422	23.6652	23.9781	23.8783	24.0004	20.3394	22.5761	23.4368	22.3568	20.7837	23.9656	24.3246	20.212	23.6424	23.8338	23.5152	20.2138	23.1749	20.6172	24.3859	NA	23.0547	NA	23.6709
0	0	0	0	0	0	0	0	0	21.5977	21.9629	22.9236	22.3932	23.666	22.3133	22.761	22.3911	21.6026	22.371	22.6439	22.7674	20.2698	22.5888	22.72	20.9217	22.8352	23.2504	20.2161	22.2828	22.9046	22.6406	22.0992	22.5914	22.5203	22.6062	23.5355	22.5854	22.8288	23.1566	22.7396	22.5362	22.5532	23.6176	23.1699	22.6139	21.5977	21.9629	22.9236	22.3932	23.666
0	0	0	0	0	0	0	0	0	20.2142	18.9617	19.8017	20.033	19.8674	20.8471	19.0575	20.3448	20.8838	20.5892	19.425	19.7029	19.9821	19.982	20.538	20.0958	20.0605	19.576	19.5592	20.1206	20.2475	20.9003	20.4108	19.842	20.8026	20.4982	19.2048	20.0442	20.3782	19.9179	19.4614	19.1865	19.8235	20.246	20.3448	21.36	NA	NA	NA	NA	NA
0	0	0	0	0	0	0	0	0	26.1638	26.1347	26.2303	25.6958	24.2144	26.2766	24.4846	24.7988	24.6631	26.1214	25.7945	25.8988	25.0729	26.1836	25.3879	25.5643	24.8283	25.2178	26.177	25.7016	25.5845	25.0873	26.0269	24.8485	24.662	24.6464	24.5328	25.1374	25.2183	25.3314	26.0238	25.9492	25.6286	25.4185	24.9797	25.2014	26.1638	26.1347	26.2303	25.6958	24.2144
0	0	0	0	0	0	0	0	0	20.9725	19.7032	20.7146	20.2536	21.5897	19.5064	20.6558	20.9189	21.0301	21.4604	20.8565	19.4895	20.6416	20.9557	20.2474	21.5345	21.2663	19.5166	20.445	20.8602	20.0959	20.7949	19.0923	21.0284	21.1567	21.2483	20.5583	21.2198	20.0741	20.2066	19.6386	20.1756	19.3609	21.3738	21.3716	21.9559	NA	NA	20.7146	NA	21.5897
0	0	0	0	0	0	0	0	0	20.1148	20.3459	20.5374	22.5994	22.4998	22.1778	23.7945	23.7499	23.8538	19.4345	20.0873	20.412	22.579	22.6479	22.9502	23.8815	23.6556	23.2721	19.9342	19.72	19.7879	22.6169	22.5567	22.7971	23.926	23.8649	24.0518	20.9737	19.5002	19.7849	23.2493	22.3122	22.4384	23.325	23.0404	23.2588	NA	NA	NA	22.5994	22.4998
0	0	0	0	0	0	0	0	0	22.5363	22.5951	19.6738	22.2434	22.3192	22.3597	22.3731	22.3889	22.292	21.7629	22.5093	22.5454	20.3877	20.3878	22.0348	22.9681	21.9442	23.1168	22.1128	22.6285	22.5034	19.4525	19.5055	21.8595	22.6764	21.756	22.6075	22.9616	22.2998	22.5899	19.4403	22.8311	19.5317	22.8905	22.7657	22.4896	22.5363	22.5951	NA	22.2434	22.3192
0	0	0	0	0	0	0	0	0	20.0633	20.9209	19.6976	20.0437	21.0729	20.2245	21.0606	19.8996	19.6978	19.015	20.0858	20.0984	19.4884	19.354	20.8735	18.969	19.9942	20.4201	21.0976	19.268	20.4443	20.6757	19.8624	20.7759	20.1693	20.1112	20.0798	20.503	20.329	21.403	21.1368	19.5998	20.2681	19.8764	20.2852	21.2887	20.0633	NA	NA	NA	NA
0	0	0	0	0	0	0	0	0	21.9254	21.0637	21.8103	21.9955	22.0997	21.6028	22.1394	21.7749	22.1585	21.6516	22.1211	22.0676	22.175	21.2303	22.017	22.0365	21.5712	21.5257	21.2364	22.1198	21.9012	22.2216	21.62	20.5121	22.3103	21.6543	21.4592	22.0345	21.2644	20.8914	21.4363	21.4973	19.588	21.8892	21.821	21.8945	21.9254	NA	21.8103	21.9955	22.0997
0	0	0	0	0	0	0	0	0	22.0443	22.6839	22.5765	22.6936	22.1234	23.0521	22.2007	20.6404	22.4307	23.0604	22.2847	22.8167	21.6804	23.0597	22.6553	21.8646	19.8393	22.8626	22.7952	22.6932	22.2002	22.5449	22.5685	22.3257	22.2488	22.128	21.8438	22.7958	22.7167	23.3508	22.6408	22.4976	22.4345	22.066	22.4712	22.4721	22.0443	22.6839	22.5765	22.6936	22.1234
0	0	0	0	0	0	0	0	0	22.8182	22.8188	22.7212	22.1433	22.2114	22.5791	22.3112	21.8536	22.1794	22.5675	22.9517	22.88	22.4747	22.5047	22.4627	21.3853	22.0364	22.0086	23.0013	22.8138	22.3513	22.3634	22.1418	21.9787	22.0845	22.1898	21.9743	22.6771	22.5731	22.8064	21.9695	21.9687	22.2948	21.7178	21.3341	21.7103	22.8182	22.8188	22.7212	22.1433	22.2114
0	0	0	0	0	0	0	0	0	22.2948	20.8121	22.3318	22.3902	22.5128	19.8414	22.6489	22.7431	22.4382	22.1462	22.71	21.4617	19.9118	20.7059	21.0291	23.2489	22.9556	22.8383	20.9596	22.613	19.5003	22.1726	20.7223	21.9785	22.5173	22.3945	22.8109	20.9835	19.7207	22.4242	21.9978	23.0244	20.2599	23.3072	23.0092	23.0868	22.2948	NA	22.3318	22.3902	22.5128
0	0	0	0	0	0	0	0	0	19.2589	21.3987	20.083	19.5228	20.2385	19.8941	19.952	20.5485	19.872	20.5945	19.6344	20.228	20.5386	20.3861	19.8601	21.8233	20.2252	21.6138	19.615	20.239	20.5481	21.0251	19.4591	19.7522	20.5124	20.424	18.9839	20.1774	19.6257	20.2861	20.6737	20.2732	20.6729	20.467	22.6186	20.8319	NA	NA	NA	NA	NA
0	0	0	0	0	0	0	0	0	23.1951	23.0413	23.2733	22.7046	20.4159	20.3229	19.6272	22.5811	20.2057	22.8501	23.226	18.7733	20.8573	20.425	19.8196	22.3406	22.7228	19.0183	20.7599	22.9882	19.6397	19.8328	20.7358	20.87	19.8363	20.3911	20.2592	20.1903	22.7856	20.3646	20.5844	19.7067	20.5012	19.9968	19.7235	22.7524	23.1951	23.0413	23.2733	22.7046	NA
0	0	0	0	0	0	0	0	0	23.9477	24.3346	24.1541	23.6482	23.6771	23.5432	23.0592	23.3051	23.4135	23.8633	24.2027	24.0569	23.7168	23.6004	23.2687	23.5781	23.4238	23.3105	24.1491	24.0256	24.0985	23.7336	23.5564	20.0812	23.4031	23.2046	23.4401	23.5371	23.9854	24.5343	23.3612	23.3382	23.6614	23.2526	23.2352	23.798	23.9477	24.3346	24.1541	23.6482	23.6771
0	0	0	0	0	0	0	0	0	21.7023	21.3538	21.8603	22.7349	21.737	21.3984	22.9114	22.8619	22.932	21.0162	21.185	20.652	21.0953	22.3635	22.0961	23.0982	23.2364	23.0478	21.692	20.8165	18.8429	22.4627	21.7302	21.953	22.7154	22.6946	22.2931	22.2663	21.7745	21.5873	21.7503	21.8845	20.2231	23.517	23.5463	23.453	21.7023	21.3538	21.8603	22.7349	21.737
0	0	0	0	0	0	0	0	0	23.2437	20.1471	19.2449	19.099	19.8382	23.6221	24.0239	23.1508	22.8318	23.4563	23.8367	23.6713	19.9786	23.5812	20.5176	24.0955	19.6347	20.5868	20.6182	23.7802	20.1941	20.7201	20.1046	24.131	23.6908	23.7374	23.5432	24.4867	19.6432	23.6416	19.3731	20.1215	20.1152	23.2542	23.7503	23.4684	23.2437	NA	NA	NA	NA
0	0	0	0	0	0	0	0	0	20.489	20.261	18.7578	21.1848	20.7663	20.6956	21.0177	19.9597	19.5276	20.7947	20.2263	20.6229	20.5514	20.3464	21.6335	20.6503	21.4664	20.9084	20.4541	19.9567	19.8725	20.9133	19.4748	20.9609	19.7788	19.952	21.317	20.1027	20.7899	19.7086	21.5459	18.8963	20.5735	18.8469	19.6592	20.3009	NA	NA	NA	NA	NA
0	0	0	0	0	0	0	0	0	24.0402	23.6656	23.1199	23.728	23.3957	23.2119	23.6359	23.7059	23.4362	23.8335	19.8161	20.1262	20.0299	21.3723	22.8578	23.9467	23.4935	23.4707	19.575	23.8124	23.235	23.4584	20.0677	24.0154	23.3944	23.6209	23.8633	22.953	23.177	21.1424	19.4872	23.4237	23.7997	23.6983	23.931	23.6189	24.0402	23.6656	23.1199	23.728	23.3957
0	0	0	0	0	0	0	0	0	19.4479	19.444	19.6309	19.7834	20.1118	20.4784	18.9073	19.8916	19.8833	19.2991	20.3214	19.9377	20.3026	20.767	19.566	21.5344	22.0121	19.7535	20.3852	19.5884	20.7035	20.0738	20.0779	21.007	21.3132	19.814	20.3687	20.3804	19.161	19.3421	20.0313	19.9027	20.5034	20.8789	21.4596	20.0306	NA	NA	NA	NA	NA
0	0	0	0	0	0	0	0	0	22.9871	23.0836	23.0423	22.802	23.0454	22.7676	21.9572	21.8678	22.5996	23.2056	23.209	22.8965	22.7746	22.8145	22.8208	21.3753	21.9681	22.2745	23.362	23.479	23.0632	22.7784	22.5128	22.7299	22.5223	21.9792	22.1721	23.3119	23.3572	23.539	22.5561	22.5905	22.7435	22.6993	22.5804	21.9503	22.9871	23.0836	23.0423	22.802	23.0454
0	0	0	0	0	0	0	0	0	20.0698	20.3632	20.6609	20.3097	20.5027	19.5242	19.9127	19.8519	21.1111	20.4734	20.0906	20.5603	19.5664	20.6042	19.7615	20.2541	22.066	19.9087	20.2067	20.2397	19.8588	20.7236	19.6996	21.0769	20.1092	19.598	20.2241	19.3826	19.4788	20.5158	20.191	20.3297	19.2286	22.6557	23.2046	20.1325	NA	NA	NA	NA	NA
0	0	0	0	0	0	0	0	0	21.3056	21.8324	22.1442	21.387	21.5797	22.2601	22.2615	21.9533	21.4406	21.9835	22.2236	21.7028	22.1536	21.3956	21.7963	22.452	22.0544	21.6951	21.5689	22.4872	21.7186	21.8555	20.3229	22.3646	22.3559	22.2529	21.7816	21.4706	22.2557	21.0823	19.6713	20.0447	21.6838	21.7383	22.1892	22.0402	21.3056	21.8324	22.1442	21.387	21.5797
0	0	0	0	0	0	0	0	0	25.7095	25.247	25.2619	25.0908	25.2981	25.0343	25.7632	25.4454	25.5797	25.5912	25.1697	25.3917	25.1475	25.0504	25.1668	26.0438	25.5604	25.8725	24.9924	25.1023	25.1771	25.1881	24.8443	25.0466	25.7654	25.6454	25.7291	25.3058	24.8234	24.7918	25.1391	24.9067	25.3837	25.7309	25.7694	25.8984	25.7095	25.247	25.2619	25.0908	25.2981
0	0	0	0	0	0	0	0	0	21.8056	20.211	19.6795	21.9182	21.9573	19.6873	18.848	21.2847	21.5197	21.3822	20.7368	19.006	20.1398	21.1023	20.5605	22.7516	21.7091	22.3326	20.5378	21.9405	19.8625	20.5646	19.1012	21.5048	22.0933	19.3183	20.2561	19.6285	21.9165	19.9644	20.8738	22.0594	21.8745	22.4195	22.6641	20.8335	21.8056	NA	NA	21.9182	21.9573
0	0	0	0	0	0	0	0	0	19.7614	20.1733	20.7867	20.1892	19.2856	19.4406	20.2332	20.1209	19.8788	20.5549	20.4256	19.9699	20.7492	20.1837	19.4917	19.6767	20.2234	19.8223	20.9652	19.978	18.2122	20.6677	20.5813	21.2493	20.0785	20.5617	20.2261	20.0199	20.4485	20.2902	19.755	21.0921	20.9718	21.1867	21.079	19.6021	NA	NA	NA	NA	NA
0	0	0	0	0	0	0	0	0	24.9059	25.3444	25.3339	24.9604	25.7077	24.8937	24.2318	23.5961	24.7513	25.1434	25.4247	25.3241	25.1427	25.5081	25.8015	24.4898	24.065	23.461	24.9915	25.3607	25.4861	25.5305	25.0834	24.414	23.3243	23.7792	23.8715	25.551	24.9706	24.677	24.8527	24.716	24.7257	23.8993	23.7326	23.8	24.9059	25.3444	25.3339	24.9604	25.7077
0	0	0	0	0	0	0	0	0	21.7209	22.261	22.0966	21.7445	20.5817	21.6532	22.4049	21.5834	21.3959	22.1118	22.271	22.1251	21.83	20.1312	21.6545	21.8356	21.11	21.2406	22.022	22.2073	21.7921	22.5651	22.2888	21.6303	21.4119	21.3622	21.3174	22.0428	22.7234	22.8592	21.9488	21.9307	21.1113	21.6603	21.0632	21.2911	21.7209	22.261	22.0966	21.7445	20.5817
0	0	0	0	0	0	0	0	0	21.2391	20.9026	21.0145	20.6764	21.31	21.6024	20.0632	21.6676	19.8957	20.3549	21.165	19.414	20.3719	20.3133	19.5407	18.9046	19.3097	19.1837	21.305	20.0134	22.0775	19.7428	20.9107	18.9108	20.225	20.2001	20.4725	21.4422	21.7647	20.0304	19.8848	21.3667	19.0837	19.5274	20.5945	20.2415	21.2391	NA	NA	NA	21.31
0	0	0	0	0	0	0	0	0	18.8133	20.8564	19.2652	20.3631	18.362	20.0132	19.738	19.9865	20.6401	20.0366	18.8825	19.408	20.3201	19.65	19.7795	20.8566	19.683	19.2804	20.9917	20.8057	20.2795	19.6302	19.6043	19.3479	20.9134	19.815	19.2723	19.0522	20.4141	20.2844	20.0247	19.594	19.8165	20.184	22.6937	22.3344	NA	NA	NA	NA	NA
0	0	0	0	0	0	0	0	0	22.5671	18.7247	22.3722	20.7641	19.9986	22.2594	20.3424	20.6246	19.6751	23.014	23.0082	22.1506	20.234	19.3305	19.6769	20.5211	21.3813	21.385	21.1464	22.3097	20.4957	20.351	22.1563	20.0885	21.4198	21.5451	19.6282	19.3682	20.256	22.3991	22.973	20.2271	20.3132	21.1658	21.3731	21.5022	22.5671	NA	22.3722	NA	NA
0	0	0	0	0	0	0	0	0	21.7619	21.9629	22.1156	21.6446	22.2191	21.3696	21.7341	22.0999	22.1572	21.8816	21.888	22.0634	21.3235	21.9116	22.2141	19.9796	22.08	22.3217	22.8709	22.0206	22.3322	21.566	22.0112	22.4733	22.2667	22.2068	22.2455	22.3376	22.3304	22.135	22.0461	21.8148	21.7752	21.5829	22.2111	21.8233	21.7619	21.9629	22.1156	21.6446	22.2191
0	0	0	0	0	0	0	0	0	22.7338	22.752	23.2461	22.4717	22.1881	22.4851	22.3594	20.4522	22.1301	22.6354	22.7268	22.617	22.8293	22.6072	22.3683	21.8762	22.3759	22.1843	22.8617	23.0567	22.4933	23.2999	23.1843	22.8822	22.1708	22.4302	21.9507	22.9957	23.5925	23.0466	22.2527	22.9963	21.8419	21.4842	21.5669	22.2304	22.7338	22.752	23.2461	22.4717	22.1881
0	0	0	0	0	0	0	0	1	20.8668	20.0002	20.777	20.559	19.7837	20.1805	19.0118	19.1255	20.1122	19.6212	19.2767	20.2892	22.2904	20.8394	20.0644	20.6009	21.4823	21.5379	19.9339	21.0375	19.4423	21.0316	19.9998	19.5008	19.9002	20.7861	19.2839	18.961	20.8594	19.3111	19.2554	20.3539	20.3472	21.7854	21.7304	22.4998	NA	NA	NA	NA	NA
0	0	0	0	0	0	0	0	0	20.603	18.8579	20.1933	20.1062	20.9719	21.4093	21.1193	20.6695	20.8953	21.8835	21.2044	21.2598	21.164	19.6936	20.6348	20.9126	21.0668	20.8959	21.5027	21.3036	21.1823	21.243	21.5196	21.3295	21.2606	21.0939	20.4644	21.5338	21.431	21.1945	19.8169	21.4007	21.2865	21.6866	21.4892	20.8989	20.603	NA	NA	NA	20.9719
0	0	0	0	0	0	0	0	0	22.0781	19.9158	21.6306	21.6478	22.1419	22.3194	22.2146	20.6529	22.1378	21.6427	21.5431	21.3022	21.335	21.8656	22.2917	22.2219	22.3152	21.8333	19.8183	21.8097	21.983	21.4999	21.5706	21.7561	22.2386	22.0359	22.0218	21.7446	21.602	21.8026	21.2945	21.8093	21.6557	21.8807	22.2192	22.2561	22.0781	NA	21.6306	21.6478	22.1419
0	0	0	0	0	0	0	0	0	25.863	26.0732	25.7995	25.6025	25.8007	25.8944	25.6958	25.986	25.9351	25.9389	26.0293	26.0264	25.7572	25.6107	25.6529	26.2612	25.6548	25.7929	25.9582	25.8534	25.9936	25.8468	25.7904	25.5333	25.6696	25.961	25.8846	25.8078	25.7968	25.8253	26.0993	25.8298	25.7895	25.9242	25.926	25.98	25.863	26.0732	25.7995	25.6025	25.8007
0	0	0	0	0	0	0	0	0	21.3652	21.246	20.5886	20.7496	22.051	21.5055	22.753	22.9543	22.2823	21.737	20.9879	20.4075	20.9908	21.8237	20.0722	18.9611	20.3188	22.9499	20.4858	21.3256	19.486	20.5643	19.7723	19.4823	23.1569	22.8507	23.0655	21.3369	20.3013	21.4895	21.5198	20.8945	20.4675	20.6902	22.4271	19.2403	21.3652	21.246	NA	NA	22.051
0	0	0	0	0	0	0	0	0	23.7653	23.3235	23.8872	24.1196	23.0409	23.3181	23.3542	23.4793	23.4015	23.146	23.6683	23.562	23.1834	23.194	23.0317	22.8192	22.938	22.9938	23.3196	23.6587	24.0914	23.0776	23.2683	22.9311	23.7658	23.3152	23.9099	23.6887	23.6162	23.4012	23.829	23.0193	23.2572	23.983	22.8351	23.0765	23.7653	23.3235	23.8872	24.1196	23.0409
0	0	0	0	0	0	0	0	0	20.8466	19.5921	19.8762	19.696	21.3786	20.2274	20.1471	20.127	19.4996	19.9084	20.2992	20.8108	21.7532	20.6681	21.6949	20.319	21.6859	19.9196	20.3484	20.2584	18.8323	22.3282	20.6771	20.8081	21.0961	20.699	19.9548	20.1042	20.9221	20.4689	22.3579	22.3239	20.5414	21.0659	19.5213	19.8198	20.8466	NA	NA	NA	21.3786
0	0	0	0	0	0	0	0	0	21.8461	22.2034	22.014	22.3055	22.2943	22.2394	21.5962	19.4046	21.6294	22.145	22.531	22.276	22.013	22.3509	22.2735	20.3319	21.2821	21.9893	22.5103	22.7955	22.1833	22.4731	22.4137	22.3709	21.0193	21.4963	19.6432	22.5875	22.7166	22.8245	21.9698	22.0911	21.9814	21.818	22.0583	22.1013	21.8461	22.2034	22.014	22.3055	22.2943
0	0	0	0	0	0	0	0	0	25.0126	24.9024	24.9659	24.8884	24.4958	24.7301	24.0641	24.0149	24.2541	25.1131	24.782	25.0624	24.5419	24.4035	24.6842	24.0508	23.8169	24.064	24.7983	24.9094	24.8471	24.8933	24.5246	24.4721	24.0189	24.1143	24.0458	24.9589	24.6288	24.5536	24.6262	24.2537	24.6277	24.1065	24.0705	24.2033	25.0126	24.9024	24.9659	24.8884	24.4958
0	0	0	0	0	0	0	0	0	20.6666	20.3678	18.0674	20.7945	20.1115	20.8513	19.5399	19.6737	21.1227	20.3537	20.486	20.1626	19.8005	20.5437	20.8543	20.2472	19.8442	22.1938	19.6939	20.0643	20.37	21.1167	20.449	20.4216	19.508	20.3755	20.0717	18.7134	20.1233	20.6631	19.4968	21.1366	20.1508	22.2891	21.9825	22.0357	NA	NA	NA	NA	NA
0	0	0	0	0	0	0	0	0	20.8287	20.8728	20.8697	19.4777	20.8511	21.1486	19.9424	18.8368	20.9185	20.7744	20.6471	19.8917	19.8293	18.9684	19.8093	20.0886	20.4345	20.3287	19.8895	21.1819	20.3281	21.0893	20.4324	20.3611	19.893	19.8113	19.2134	21.14	20.4402	20.1077	19.1112	20.8279	20.7297	19.7034	20.1052	20.6861	20.8287	20.8728	20.8697	NA	NA
0	0	0	0	0	0	0	0	0	19.8143	20.6592	24.0312	23.5592	20.8615	20.1707	19.6505	23.1536	23.8527	24.4337	20.4636	19.2801	18.9244	20.3365	19.5292	23.8174	23.2711	23.81	21.0684	21.2723	19.5995	23.6232	19.6461	20.1654	22.9288	20.1191	21.5108	19.5513	18.9467	19.3917	19.8025	18.9069	23.0369	23.5613	23.6293	23.4203	NA	NA	24.0312	23.5592	NA
0	0	0	0	0	0	0	0	0	25.4342	25.6469	24.9996	25.4656	25.9935	25.7185	25.5715	25.8872	25.6715	25.6901	25.2671	25.5556	25.2212	25.4717	25.8114	25.7072	25.7147	26.0324	24.9077	25.0958	25.4684	25.4566	25.1961	25.3538	25.3569	25.7468	25.3416	25.3302	25.1065	25.3285	25.3672	25.4674	25.7877	25.4707	25.6914	25.4483	25.4342	25.6469	24.9996	25.4656	25.9935
0	0	0	0	0	0	0	0	0	19.6048	20.1276	20.8177	20.3373	20.406	20.8429	20.2534	19.4727	19.9975	19.5418	20.3467	19.7198	20.6108	20.6683	19.6725	19.8306	19.8386	24.0081	20.2334	20.1606	20.8547	21.0717	19.7361	20.275	19.5072	19.2071	23.7562	19.6305	21.132	20.5297	20.6304	19.217	21.1772	25.701	25.6405	19.0099	NA	NA	NA	NA	NA
0	0	0	0	0	0	0	0	0	21.614	18.564	21.6824	19.8955	19.9268	21.3513	21.1861	21.705	21.2563	20.4989	21.3198	20.7873	20.8754	20.2578	20.7522	21.6801	21.9572	21.5567	20.5397	21.6081	21.2862	22.0067	21.1198	21.7156	21.4333	21.5079	21.2512	21.3522	21.7468	21.0256	21.3011	20.1909	19.9055	21.4529	21.4958	21.6095	21.614	NA	21.6824	NA	NA
0	0	0	0	0	0	0	0	0	25.2329	25.3223	26.3186	25.2223	24.9227	24.7915	19.2076	24.313	24.1802	25.03	25.4761	24.9382	25.0023	24.9364	25.166	23.7906	23.0813	23.5275	25.451	25.7865	25.0572	24.7923	24.6192	24.5917	24.2317	23.2195	23.8089	25.8659	25.6826	24.7859	25.218	24.5129	25.1091	23.3192	22.878	23.3672	25.2329	25.3223	26.3186	25.2223	24.9227
0	0	0	0	0	0	0	0	0	22.2328	22.1673	22.1961	19.052	20.3081	19.7842	19.265	21.7642	21.8811	22.2378	22.3541	22.2232	22.3193	22.2171	22.0408	19.7478	21.8148	21.8544	23.1938	19.9604	19.5509	20.8404	22.1685	22.0227	19.7048	19.4499	22.2458	23.4349	22.3683	21.0456	22.3122	20.7736	21.0723	21.9189	19.5906	22.5552	22.2328	22.1673	22.1961	NA	NA
0	0	0	0	0	0	0	0	0	23.7856	23.7331	23.5092	24.5446	24.3415	24.2096	25.8897	25.7732	25.1902	24.1513	24.0363	23.6709	23.9852	24.7538	24.2731	25.6073	25.8634	25.9261	24.0855	24.0211	23.4296	24.5591	24.6149	24.8883	25.9675	25.5474	25.5333	24.1134	23.9484	24.3981	24.5261	24.6007	24.5686	25.9686	26.0914	25.8677	23.7856	23.7331	23.5092	24.5446	24.3415
0	0	0	0	0	0	0	0	0	19.946	20.2985	19.4651	19.3016	19.571	19.4507	18.6053	19.6575	19.745	19.4449	20.3147	20.6262	20.366	19.3363	20.6324	19.8928	19.4579	20.0009	20.995	19.4739	19.824	19.8585	20.0998	21.0403	21.118	19.6528	19.9452	20.5604	20.1525	19.7883	20.5546	20.1374	19.9065	21.1283	20.9117	19.6245	NA	NA	NA	NA	NA
0	0	0	0	0	0	0	0	0	23.2428	23.3554	23.4941	23.3979	23.2456	23.5982	22.5692	22.4792	22.7317	23.4194	23.4442	23.1723	22.9823	23.0027	23.0593	22.9812	22.6249	22.4484	23.2271	23.4661	22.6904	23.3471	22.9735	22.8124	23.0608	22.7493	22.334	23.4989	23.2737	23.6206	23.2455	23.3206	22.994	22.828	22.5579	22.381	23.2428	23.3554	23.4941	23.3979	23.2456
0	0	0	0	0	0	0	0	0	22.5289	22.8479	22.6554	22.245	22.8388	22.4241	22.9611	23.6452	22.9543	22.6538	22.5984	22.5098	22.6349	22.4078	23.1503	23.4371	22.5576	22.8889	22.6871	22.6473	22.7851	22.7634	22.5462	22.6497	23.4251	23.3584	22.9896	22.9083	22.5641	22.2735	22.726	20.4135	22.8235	22.8741	23.0025	22.9386	22.5289	22.8479	22.6554	22.245	22.8388
0	0	0	0	0	0	0	0	0	25.2709	25.7333	20.3177	19.9948	20.4239	20.2707	24.1745	24.682	24.6417	21.2876	24.2096	25.435	20.5403	24.7678	24.5714	19.9956	20.989	20.6719	20.0867	25.2291	25.2024	19.8525	25.4256	20.2072	19.6142	20.0631	19.9348	19.0404	25.1059	19.8663	20.4804	19.7451	20.4088	24.2129	24.5091	19.8064	25.2709	25.7333	NA	NA	NA
0	0	0	0	0	0	0	0	0	23.0371	23.1545	23.199	23.3232	23.2433	23.0792	22.7821	23.0062	23.0536	23.0748	23.4466	23.2411	22.8737	23.0308	23.1901	22.5292	22.7135	23.2314	23.2601	23.3512	23.0906	23.2862	23.0211	23.0814	22.7839	23.0765	23.1646	23.6043	23.2801	23.0829	22.4531	22.8817	22.726	23.3376	23.0184	23.3158	23.0371	23.1545	23.199	23.3232	23.2433
0	0	0	0	0	0	0	0	0	27.3466	27.1164	27.3192	27.1352	26.9459	27.0093	27.7161	27.2848	27.5452	27.3145	27.2703	26.9772	27.075	26.8927	26.7704	28.0167	27.2579	27.3364	27.0532	27.251	27.212	27.2747	27.3522	27.0889	27.4277	27.9421	27.4092	26.9633	27.3717	27.089	27.2678	27.1581	27.2736	27.3862	27.5352	27.7205	27.3466	27.1164	27.3192	27.1352	26.9459
0	0	0	0	0	0	0	0	0	22.1515	21.255	21.5126	20.5314	19.5725	21.2455	22.3494	20.6677	22.2738	19.1612	20.8636	21.6236	20.5448	21.3523	20.4597	20.2403	22.3761	21.711	21.3739	20.638	21.5929	22.2203	20.5812	21.4937	22.221	21.8939	22.2049	21.6908	20.1702	20.1926	21.5754	19.9094	21.9717	22.3783	22.2197	22.1778	22.1515	21.255	21.5126	20.5314	NA
0	0	0	0	0	0	0	0	0	19.5839	20.3119	21.7495	20.0631	21.2903	20.0505	20.904	20.6387	20.0388	21.7573	21.553	21.3453	20.6589	19.9583	20.2021	20.0139	19.9526	19.7313	19.3474	19.6017	19.7959	21.3692	21.5576	20.4036	21.6557	20.067	21.4076	21.9627	19.7097	20.645	20.1797	20.1722	20.5635	21.6229	21.9891	20.8849	NA	NA	21.7495	NA	NA
0	0	0	0	0	0	0	0	0	19.5159	19.8819	18.6265	20.8551	22.3759	21.6924	23.3806	22.5073	23.1627	19.3067	20.3206	20.8483	21.6971	22.128	20.4094	22.3514	22.7517	23.3076	20.1131	21.1374	20.181	19.9794	20.1287	21.5156	24.1575	23.9205	23.6886	20.5722	19.5299	20.4595	20.6428	20.2689	19.8865	23.3627	23.1512	23.5123	NA	NA	NA	20.8551	22.3759
0	0	0	0	0	0	0	0	0	23.7195	23.9152	23.7488	23.5767	23.1025	23.3988	23.1745	23.0607	23.2985	24.2894	24.0971	23.7456	23.1953	23.2379	23.3647	23.5644	23.3941	23.0961	24.1247	23.7706	23.7803	23.1759	23.4812	23.0006	23.2828	22.9912	23.1265	23.556	23.6031	23.9908	23.621	23.1286	23.2593	23.2634	23.3188	23.3097	23.7195	23.9152	23.7488	23.5767	23.1025
0	0	0	0	0	0	0	0	0	20.6141	19.727	20.3064	20.0457	20.3855	19.916	20.8356	21.2961	20.2575	19.8004	19.6504	21.2742	20.6632	19.7725	20.3548	20.8452	21.392	19.7251	20.1011	19.793	20.1224	19.1452	20.1035	20.0655	21.0785	21.0708	21.1072	19.89	19.2875	20.596	19.8369	21.3936	19.3609	20.2362	20.6701	19.7653	NA	NA	NA	NA	NA
0	0	0	0	0	0	0	0	0	20.7807	20.5494	20.5515	19.1317	20.2405	19.7485	22.8023	18.7981	20.924	19.522	20.0971	20.4554	18.9607	19.0279	20.44	19.8091	22.9865	20.6159	19.9924	20.8197	19.4588	20.7903	18.5795	19.7479	22.281	22.0329	22.2826	20.9442	20.1276	19.1724	21.9108	20.3134	20.048	22.1393	22.7307	21.004	NA	NA	NA	NA	NA
0	0	0	0	0	0	0	0	0	22.7018	23.4287	23.6232	19.9197	23.5122	23.4291	22.159	22.7224	22.7032	24.4138	23.6383	23.3508	23.7491	20.797	23.1338	23.7983	22.3986	22.725	19.4451	23.227	23.2139	23.5716	23.2869	23.1041	22.4676	23.1777	23.0679	24.0104	23.65	22.9653	23.4205	22.9914	22.9454	21.6277	22.483	21.4771	22.7018	23.4287	23.6232	NA	23.5122
0	0	0	0	0	0	0	0	0	24.7866	25.2014	24.8508	24.3864	24.454	24.5709	24.4281	24.5593	24.3492	24.9628	25.2102	24.8422	24.782	24.6824	25.0885	24.6861	24.3405	24.4013	25.0745	25.2081	24.6882	25.1028	24.577	24.7628	24.6185	24.1081	24.4738	25.1534	25.0585	25.0082	24.4467	24.6736	24.2633	24.2431	24.3292	24.2833	24.7866	25.2014	24.8508	24.3864	24.454
0	0	0	0	0	0	0	0	0	20.4666	21.2849	21.9217	20.2303	19.6563	19.7013	21.4528	20.6245	20.3297	20.1808	20.5021	19.0049	20.4533	21.5524	20.0377	22.5144	22.0719	21.3736	20.4645	19.1881	20.9375	20.6608	20.0957	21.7319	19.2516	20.3768	21.0243	20.4813	20.425	19.5093	19.1859	20.3056	20.3549	21.5733	21.9585	21.6333	NA	NA	NA	NA	NA
0	0	0	0	0	0	0	0	0	19.6314	20.0101	22.318	22.9662	18.8172	20.8138	21.4541	22.7022	20.0591	19.7935	20.8109	20.8538	20.0139	19.9795	20.3131	21.7601	22.1745	22.3319	20.8231	19.9007	20.1985	20.1594	20.5757	20.0466	21.7948	22.735	22.1268	20.5308	20.9304	19.3564	19.9648	19.685	19.7548	22.4317	22.5422	22.8697	NA	NA	22.318	22.9662	NA
0	0	0	0	0	0	0	0	0	18.9454	19.7109	19.0737	19.9296	20.5205	19.4445	21.0539	20.087	20.3526	20.4519	20.3451	19.9682	21.2645	19.9115	20.86	20.9389	20.8423	20.3812	20.9512	19.992	19.5554	19.7031	20.3546	20.036	21.4377	21.8092	22.7013	20.4472	20.218	21.3696	19.7659	19.0703	19.2556	21.4243	21.7048	21.1533	NA	NA	NA	NA	NA
0	0	0	0	0	0	0	0	0	19.4174	20.5393	21.1538	21.593	20.399	20.8158	20.102	19.8346	21.1028	20.8345	21.8086	21.8271	21.0083	20.2042	20.7412	20.9037	21.1314	20.1718	20.9943	20.8365	21.8601	19.7744	21.0189	19.1382	21.0651	20.7647	19.987	21.5071	20.9829	21.0529	20.5013	20.9659	20.961	19.9357	19.9047	19.8891	NA	20.5393	21.1538	21.593	NA
0	0	0	0	0	0	0	0	0	20.0036	20.0521	21.7882	19.3795	19.9093	20.3026	19.9969	20.1755	21.6624	19.5705	20.9825	20.857	19.8806	20.132	19.8867	21.2193	21.1237	20.6384	21.2625	20.7336	19.8263	20.4777	20.4374	20.1451	19.9256	19.6292	21.4778	21.7707	20.4269	21.2538	20.7386	20.6936	20.7074	21.5842	21.7289	19.3364	NA	NA	NA	NA	NA
0	0	0	0	0	0	0	0	0	20.0275	21.0262	20.2739	20.1613	19.7938	20.0535	21.8262	21.959	21.4794	19.9625	20.818	20.2143	21.2176	21.2465	19.7831	21.8549	22.3488	22.5257	20.1767	20.9455	22.0439	20.4755	19.8582	20.3401	21.4952	22.0791	21.9188	22.7706	19.4704	20.9071	19.9756	20.2623	20.1318	22.9385	22.409	22.7004	NA	NA	NA	NA	NA
0	0	0	0	0	0	0	0	-1	23.6859	24.5249	24.2481	27.3737	27.0807	27.2729	28.0323	27.8691	28.0583	24.0086	24.2299	23.9005	27.1297	27.5831	27.4834	27.2432	27.3138	26.8862	24.7624	24.4428	24.1897	27.1688	27.4946	27.2557	27.7523	27.2978	27.8178	24.0304	24.8044	25.0079	27.3611	27.4869	27.0585	26.4495	26.4946	26.5619	23.6859	24.5249	24.2481	27.3737	27.0807
0	0	0	0	0	0	0	0	0	26.1703	26.3123	26.4704	28.4097	28.4502	28.3951	27.836	28.0055	27.8432	26.6513	26.4837	26.3215	28.0967	28.4196	28.2116	27.6084	27.7171	27.8712	26.9585	26.6674	26.3245	28.2179	28.4401	28.0186	27.8147	27.8126	27.9455	26.7514	27.0594	27.6161	28.6951	28.4122	27.9591	27.8892	27.8985	27.6639	26.1703	26.3123	26.4704	28.4097	28.4502
0	0	0	0	0	0	0	0	0	19.7887	20.2868	19.5327	20.9738	20.8056	21.2163	18.7709	21.3743	21.1898	20.4019	19.5041	20.6512	19.5278	19.3642	21.3331	20.4368	20.1663	19.4184	19.385	19.6875	19.7617	20.5074	20.8209	21.5152	21.0141	20.5751	20.401	20.0083	20.8952	19.1423	20.8311	21.3384	21.4271	20.7938	20.9847	20.2269	NA	NA	NA	20.9738	20.8056
0	0	0	0	0	0	0	0	0	19.9521	21.1848	20.2107	19.7603	20.2446	21.0002	20.6638	20.5181	20.0109	19.858	20.3181	20.815	20.4854	20.2285	18.7204	19.4953	19.7848	20.5273	21.0876	22.3446	19.456	19.9769	19.8327	20.2237	19.9881	21.3058	20.22	21.7248	20.9228	22.5023	19.5352	20.8705	20.8002	19.6642	19.3289	19.633	NA	21.1848	NA	NA	NA
0	0	0	0	0	0	0	0	0	24.5339	24.5069	24.2823	24.3064	24.0988	24.434	24.1443	24.5859	24.2246	24.3163	24.7696	24.6632	24.4519	23.9948	23.9188	24.5337	24.2575	24.6032	24.5605	24.4108	24.4083	24.485	24.0454	23.9538	24.0746	24.3435	24.4418	24.7732	24.1341	24.0694	23.9996	23.8289	24.3903	24.3655	24.0622	24.3629	24.5339	24.5069	24.2823	24.3064	24.0988
0	0	0	0	0	0	0	0	0	26.7568	26.7949	26.8159	26.8948	26.8196	26.881	26.571	26.8045	26.5475	26.9078	26.9392	26.9267	26.5125	27.0019	26.862	26.5694	26.8169	26.8201	26.8399	27.0074	26.8124	26.6656	26.8363	26.6594	26.6671	27.0057	26.6702	27.1967	27.1253	27.1635	26.8648	26.8255	26.8681	26.6168	26.7744	26.9562	26.7568	26.7949	26.8159	26.8948	26.8196
0	0	0	0	0	0	0	-1	-1	21.0049	19.8265	19.8429	20.3045	18.446	19.3654	24.683	25.0662	24.7949	20.3228	19.5638	19.3786	19.6915	19.9491	20.7027	23.8467	20.349	23.6167	20.1509	19.462	21.0924	19.8026	19.5336	20.6066	20.224	19.2527	20.5713	20.102	20.4081	20.8627	19.9977	18.5799	20.3758	19.3558	20.4876	19.7872	NA	NA	NA	NA	NA
0	0	0	0	0	0	0	0	0	21.895	22.3974	22.8317	22.3634	21.7416	21.9638	21.7527	22.2054	22.1704	22.2369	22.5184	22.4731	22.4443	21.868	21.6285	21.9663	21.432	22.2371	21.5733	22.3897	22.4179	22.4823	20.543	22.1697	21.9687	21.6035	21.6108	22.5164	22.1022	22.4882	22.5218	21.623	23.0582	21.8914	21.439	21.9979	21.895	22.3974	22.8317	22.3634	21.7416
0	0	0	0	0	0	0	0	0	25.573	26.0907	26.065	27.4106	27.2263	27.2674	27.6771	27.4409	27.3857	25.9847	26.193	26.1153	27.1514	27.4761	27.3732	27.4252	27.3652	27.1618	26.3841	26.2913	25.9524	27.3602	27.4488	27.4121	27.4923	27.0807	27.6299	25.7876	26.2944	26.3478	27.2313	27.2662	27.1389	26.6915	26.7172	26.7274	25.573	26.0907	26.065	27.4106	27.2263
0	0	0	0	0	0	0	0	0	20.8846	19.1634	19.6994	23.2448	22.5689	23.1619	23.8858	23.8296	23.9487	19.7263	19.9919	19.3646	22.6509	23.0491	23.3052	23.6829	23.4252	22.7293	20.186	20.975	20.1328	23.6826	23.0754	22.8198	24.5561	24.3673	24.5889	20.5745	21.1261	21.5465	22.9469	23.0099	22.6198	23.5254	23.0974	23.302	NA	NA	NA	23.2448	22.5689
0	0	0	0	0	0	0	0	0	22.0874	21.4646	21.1817	20.2906	19.961	21.3194	22.1876	18.8184	21.5251	22.0375	22.3805	21.752	21.5936	21.6214	21.3526	22.5267	22.5435	21.8736	21.5252	20.8266	21.1002	21.6022	21.5	21.2119	21.6934	21.8837	22.1871	21.5368	21.9375	21.4597	21.3931	21.6845	20.4415	19.8648	22.1402	21.5855	22.0874	21.4646	21.1817	NA	NA
0	0	0	0	0	0	0	0	0	19.6983	19.7608	19.7065	20.7069	19.497	18.739	19.5307	19.6455	20.2703	21.4124	20.313	21.0595	19.7654	20.5432	20.223	20.6767	19.8848	20.3945	20.3467	18.7893	20.7215	20.2484	19.3758	20.7156	19.0109	20.2906	19.3138	19.3565	21.2038	19.0728	19.5575	19.5684	20.3483	20.3871	19.9431	20.4753	NA	NA	NA	NA	NA
0	0	0	0	0	0	0	0	0	18.9207	19.8054	19.7923	20.265	21.6598	21.6608	20.8403	18.8584	21.5807	20.8811	20.198	20.397	20.587	21.1882	20.4775	20.6076	19.4835	20.1426	19.6735	22.0413	22.2982	20.3181	21.9788	20.2861	20.2839	20.1219	19.7107	20.314	20.6124	22.8897	21.5973	20.8345	19.4865	19.5257	20.2654	19.3299	NA	NA	NA	NA	21.6598
0	0	0	0	0	0	0	0	0	20.2095	20.4516	20.5457	20.223	19.6446	20.0294	20.5156	21.1611	19.2578	19.348	20.3893	22.1088	20.5956	19.6943	19.845	20.9092	20.6216	21.3873	20.5229	20.1124	19.063	20.5091	19.7397	21.0205	20.8529	19.706	20.4823	20.1491	20.419	20.8894	19.5256	20.2949	19.6683	21.1782	22.6144	21.3509	NA	NA	NA	NA	NA
0	0	0	0	0	0	0	0	0	21.1244	20.732	21.8635	18.965	19.7232	20.9976	20.3027	19.5407	22.6125	19.8652	21.2631	20.8	20.701	19.5434	21.9834	19.9191	23.3446	23.116	19.7756	20.8671	19.8492	21.3451	21.147	21.6477	22.4455	23.3616	22.2442	20.9652	19.8483	20.4382	20.3498	20.7931	21.6419	22.4026	22.7502	23.1061	NA	NA	NA	NA	NA
0	0	0	0	0	0	0	0	0	22.4156	22.7029	22.5273	22.6079	22.8821	22.2091	21.9068	22.3758	22.5061	22.54	23.0153	22.5149	22.4968	22.4224	23.1185	21.9057	22.2771	22.6613	22.928	22.2427	22.5979	22.8612	22.8089	22.5073	22.1124	22.1379	22.5677	22.8734	23.1344	23.1353	22.6366	23.3072	22.0108	22.6454	22.5877	22.8313	22.4156	22.7029	22.5273	22.6079	22.8821
0	0	0	0	0	0	0	0	0	22.191	20.776	19.9201	19.7998	20.3267	19.8336	21.8868	20.1306	22.581	22.396	22.4515	21.0074	21.9671	20.7265	21.4915	21.7344	21.6924	21.4758	20.1642	21.1172	18.0779	19.6706	20.3266	20.6294	21.669	21.8111	21.8625	21.3489	19.4025	20.4974	21.778	19.3421	19.526	23.3949	22.6182	22.0591	22.191	NA	NA	NA	NA
0	0	0	0	0	0	0	0	0	24.2468	24.335	24.347	20.2058	24.347	24.0444	20.502	20.3687	20.4047	24.0857	24.9857	24.8943	23.8654	24.1843	23.6985	20.3662	19.5102	20.122	24.3576	25.3771	23.3764	21.0077	23.3316	22.9675	20.5086	19.4851	20.8056	24.3499	25.5845	24.2585	23.1546	23.8358	20.6679	20.5079	19.3879	20.2078	24.2468	24.335	24.347	NA	24.347
0	0	0	0	0	0	0	0	0	23.4695	23.876	23.2876	23.5456	23.3652	23.5917	23.4744	23.9044	23.578	23.5574	23.6537	23.554	23.2152	23.461	23.6202	23.5513	23.6373	23.6586	23.7317	24.0365	23.2334	23.5064	23.7182	23.5798	23.7228	23.9665	23.878	23.7499	23.7833	24.1778	23.5049	23.5709	23.5757	23.4897	23.8382	23.9043	23.4695	23.876	23.2876	23.5456	23.3652
0	0	0	0	0	0	0	0	0	19.3376	20.9791	19.6855	20.6461	21.0603	20.6197	21.4268	21.3358	21.0444	19.6998	20.5372	20.7312	19.9353	19.4744	21.0669	20.698	21.2029	21.55	19.8565	20.6728	19.224	22.1386	20.6005	19.361	21.0238	21.1226	20.7938	20.8991	20.9026	20.9212	20.8535	20.0634	19.3911	20.9804	21.0979	21.6349	NA	NA	NA	NA	NA
0	0	0	0	0	0	0	0	0	21.696	22.4372	20.5894	21.7666	22.5649	20.6877	21.9234	21.9947	22.0429	22.2255	22.4113	20.3651	21.583	20.3507	22.3817	22.0926	21.8862	21.9544	22.4329	22.4919	19.7673	20.2448	19.644	21.7857	21.7818	21.9614	21.7153	22.284	22.7716	22.5193	22.1962	19.7235	22.296	20.1005	21.9021	21.9811	21.696	22.4372	NA	21.7666	22.5649
0	0	0	0	0	0	0	0	0	20.2373	21.9072	22.0924	19.5671	20.0437	20.9023	20.1201	19.5358	20.1115	20.5722	19.8105	20.7225	20.7644	20.6909	21.3172	20.5721	19.8969	20.5243	20.116	20.156	19.8545	19.8961	19.6444	20.7491	20.0882	20.6252	20.0847	20.9065	22.1666	21.8822	20.2972	20.2758	20.8928	19.9223	19.532	20.5016	NA	21.9072	22.0924	NA	20.0437
0	0	0	0	0	0	0	0	0	19.7548	20.5681	20.2454	22.293	21.8384	19.4275	22.7283	22.6008	22.5858	20.6062	21.5959	20.1143	21.4518	20.6658	22.1522	21.8269	21.4609	22.4978	21.1262	20.6901	19.27	22.4398	22.4648	21.7444	22.1084	21.5025	22.9878	20.3034	19.4633	20.0183	20.3071	20.2424	21.9221	21.3844	21.4184	21.0142	NA	NA	NA	22.293	21.8384
0	0	0	0	0	0	0	0	0	21.0112	19.7772	21.1281	20.9079	20.1469	20.1971	21.4738	22.0898	21.5122	21.2849	20.4273	20.4395	21.3564	20.8612	21.5046	22.4907	22.3407	22.1148	20.4453	21.0066	20.4431	20.5677	20.364	21.2736	22.0143	22.4569	21.4786	21.0233	20.0847	19.955	19.7128	20.6192	21.8066	22.8998	23.071	21.912	21.0112	NA	21.1281	20.9079	20.1469
0	0	0	0	0	0	0	0	0	21.9083	22.5758	21.5433	22.7819	21.8309	21.7569	21.9577	21.7874	22.3026	22.1342	22.7003	22.1743	19.6289	20.3835	19.5431	19.229	20.1256	21.8321	22.0432	19.6064	19.6994	22.1167	22.1973	19.5867	20.0175	20.0503	21.8329	22.291	22.792	22.5922	22.1451	22.0094	19.3087	19.9415	21.2789	21.8344	21.9083	22.5758	21.5433	22.7819	21.8309
0	0	0	0	0	0	0	0	0	26.1498	26.0752	26.003	25.6258	25.7614	25.4407	24.7971	24.3651	24.5436	25.7534	25.8367	25.8104	25.4014	25.7101	25.466	25.0844	25.0042	25.026	25.8705	25.6186	25.3406	24.7277	25.5403	25.2302	24.5516	24.6782	24.7982	25.6978	25.7397	25.3718	25.6102	25.9618	25.6541	25.28	25.4998	24.604	26.1498	26.0752	26.003	25.6258	25.7614
0	0	0	0	0	0	0	0	0	23.2963	23.8585	23.5676	23.5225	20.3464	20.1213	19.8541	19.7738	21.0047	20.6124	23.4996	23.0099	22.9597	20.7773	20.0999	22.0122	20.5811	19.6365	23.9703	20.6605	23.0484	19.7921	23.2057	23.1373	20.1481	20.0028	20.0211	23.6384	23.6798	20.1871	20.6881	20.5319	19.5755	19.9339	19.7122	20.8972	23.2963	23.8585	23.5676	23.5225	NA
0	0	0	0	0	0	0	0	0	20.9633	20.3874	19.5968	20.4286	20.1077	20.7169	20.9721	20.2741	20.6405	19.606	19.6501	20.8079	20.534	19.7342	20.4153	20.9195	19.1513	20.162	19.3017	20.8662	20.594	20.0258	20.3982	19.6818	20.0034	19.0642	20.6402	20.4731	21.5297	20.4013	19.7879	20.0663	20.5721	20.0593	19.9586	19.9933	20.9633	20.3874	NA	NA	NA
0	0	0	0	0	0	0	0	0	21.9277	21.3678	21.9175	21.8705	21.5692	22.0034	20.6905	19.9791	21.4295	21.7007	21.7447	21.9583	21.611	20.9951	22.3405	20.4643	20.3094	21.371	21.491	21.7642	21.4602	21.738	21.8976	21.7995	21.1566	18.7543	19.9232	21.9601	21.7771	22.001	21.2805	22.0191	22.0985	20.9026	18.938	20.4312	21.9277	21.3678	21.9175	21.8705	21.5692
0	0	0	0	0	0	0	0	0	19.879	20.281	21.4602	19.6056	20.3624	21.2795	22.5109	19.6344	19.6489	20.4545	19.7202	23.1303	20.456	20.416	20.1074	22.9613	22.5722	22.1539	19.0589	20.5745	20.2952	19.5899	19.1753	21.0755	22.3306	19.8905	20.3254	22.1292	22.558	22.8207	19.8706	21.1004	19.9968	22.7113	22.4417	22.5187	NA	NA	21.4602	NA	NA
0	0	0	0	0	0	0	0	0	20.9668	22.6972	20.0414	19.7899	19.4701	19.656	20.6883	23.0893	22.7776	20.3423	20.545	19.6289	20.069	20.5878	20.255	19.7555	19.8673	22.7664	19.665	21.0271	19.5998	20.3814	20.3728	19.3689	23.1563	19.4541	20.559	19.8569	20.8146	20.607	21.0254	19.7545	20.5521	23.0616	22.8165	22.86	NA	22.6972	NA	NA	NA
0	0	0	0	0	0	1	0	1	23.2112	23.7435	24.0017	23.4711	22.7576	23.2823	21.4727	21.6556	20.1729	23.7044	23.9674	23.5567	23.5329	23.0177	23.2509	22.4523	22.9203	23	24.2833	23.8919	23.682	23.6784	23.1595	22.8974	22.5505	22.3044	22.0695	23.7993	24.2871	24.9017	22.8141	23.1947	22.4497	22.7518	22.7604	22.899	23.2112	23.7435	24.0017	23.4711	22.7576
0	0	0	0	0	0	0	0	0	19.4284	18.6768	20.4828	19.2334	19.7271	20.1365	20.9381	20.0865	21.2169	21.0896	20.5377	20.3671	19.6001	19.7037	20.0918	20.6447	19.3707	19.3921	20.2629	20.2697	19.8389	20.3284	20.2622	20.3498	21.0482	19.8112	20.6879	20.3124	19.2616	19.4626	20.2095	19.4371	19.1741	21.4463	19.2286	19.7159	NA	NA	NA	NA	NA
0	0	0	0	0	0	0	0	0	24.1502	23.8466	23.7607	25.0408	24.3581	24.3428	24.3131	24.2861	24.3661	24.1774	24.2442	24.5609	24.437	24.7299	24.9451	23.4418	24.2722	24.2788	24.1118	23.9817	24.1827	25.0492	25.0527	25.1365	24.6407	24.0343	24.6268	23.6494	23.7761	23.9719	24.8899	24.6893	24.5225	24.1993	24.1858	24.1159	24.1502	23.8466	23.7607	25.0408	24.3581
0	0	0	0	0	0	0	0	0	19.0174	21.4149	21.89	21.4208	21.436	21.5595	22.7016	23.1627	22.9558	20.6896	19.9544	20.3897	20.5486	19.7735	20.8603	23.7487	24.1122	22.6722	20.0542	20.7782	19.6149	21.8216	21.2556	21.0278	23.0595	22.9292	23.5937	20.4041	20.6587	20.9104	22.0419	21.2707	20.124	23.3968	23.6147	23.7099	NA	NA	21.89	21.4208	21.436
0	0	0	0	0	0	0	0	0	20.8533	21.5369	21.4776	21.3755	20.7809	21.3184	21.5464	21.8834	20.7149	19.8763	20.0852	21.1371	18.8887	20.6008	22.434	20.6669	21.2374	21.3221	19.7285	19.6976	20.8139	21.6881	21.1513	20.0694	20.9227	21.2439	20.9416	19.6804	21.7473	19.9796	20.9525	20.8894	19.2813	21.4061	20.9004	20.5061	20.8533	21.5369	21.4776	21.3755	NA
0	0	0	0	0	0	0	0	0	23.0637	19.8592	21.0289	20.8244	23.0884	19.7557	23.2229	23.4735	23.5998	20.9219	20.7891	19.9682	22.8067	20.3941	19.7164	20.4459	24.1149	23.7246	20.2543	19.7189	22.2116	19.812	20.5687	22.5534	23.6661	22.8806	23.2946	21.6066	20.0082	20.6308	19.7828	21.1136	23.3357	24.2804	23.5025	23.7595	23.0637	NA	NA	NA	23.0884
0	0	0	0	0	0	0	0	0	20.7077	20.3284	19.898	21.0631	20.2724	19.3058	21.5596	21.2852	22.0774	20.4539	21.1585	21.014	19.9542	19.6855	20.072	21.5235	22.2172	22.3227	19.7703	19.9742	19.601	20.3631	20.5143	18.8333	21.8709	21.6833	21.3452	20.2862	20.3606	20.4981	21.014	21.0304	20.481	22.2875	22.3711	21.8891	NA	NA	NA	NA	NA
0	0	0	0	0	0	1	0	1	23.217	22.4935	22.8355	23.7396	23.4127	23.4405	24.995	24.6793	24.5423	23.2679	22.817	22.8494	22.6913	22.7404	22.9834	26.0621	25.9851	25.4837	22.3141	22.6643	22.1325	23.5134	23.3376	23.5606	24.7984	24.5221	24.9459	23.2	22.6527	23.0028	23.4773	23.194	22.9418	25.902	26.6802	25.7973	23.217	22.4935	22.8355	23.7396	23.4127
0	0	0	0	0	0	0	0	0	23.8176	24.0154	24.4099	24.0737	24.0235	24.3192	23.4886	23.1842	23.823	24.1516	23.7682	23.6459	23.5279	24.418	24.0475	22.1035	23.4153	23.2791	24.3068	24.6122	24.1883	23.463	23.725	24.1391	23.3815	24.2738	23.8128	23.9875	23.62	24.6669	24.122	24.1927	24.3918	23.4148	19.7051	23.3744	23.8176	24.0154	24.4099	24.0737	24.0235
0	0	0	0	0	0	0	0	0	27.5406	27.54	27.8334	28.1549	27.8925	27.9371	26.4815	26.7549	26.7629	27.974	28.1931	27.4747	27.644	28.2135	27.7225	28.7801	26.034	27.31	27.6703	28.129	28.3683	27.4611	27.4619	28.0813	26.6284	26.8307	25.9027	27.4159	28.3646	27.0646	27.7955	27.7942	27.5469	26.4015	27.804	27.7366	27.5406	27.54	27.8334	28.1549	27.8925
0	0	0	0	0	0	0	0	0	20.6452	19.6031	19.3065	19.6882	19.2399	20.8729	19.3452	20.5698	19.016	20.1443	20.1384	19.3121	20.9634	21.2651	20.7685	20.008	20.6947	19.9888	19.5963	20.7457	20.7384	20.8608	20.1333	19.692	21.0079	19.034	18.7787	20.5248	20.6551	20.8923	19.8085	19.8997	20.7835	20.8267	19.8721	20.3855	NA	NA	NA	NA	NA
0	0	0	0	0	0	0	0	0	26.9358	26.679	26.9543	26.4933	26.6655	26.6193	25.7549	25.6692	25.7948	26.5289	26.678	26.8751	26.0383	26.3958	26.2063	24.5433	25.8642	25.9465	26.3169	26.8465	26.5988	26.4625	26.2353	26.0776	25.6509	25.9156	25.5148	26.4619	26.7604	26.5138	26.7025	26.33	26.3475	25.9473	26.0943	26.0117	26.9358	26.679	26.9543	26.4933	26.6655
0	0	0	0	0	0	0	0	0	19.684	20.1736	20.0196	19.5944	19.929	20.3435	19.5156	19.8857	21.1223	20.4584	20.206	19.3134	19.9682	20.1432	20.5954	19.7397	22.5174	21.8636	20.3173	19.8602	21.0875	20.6069	20.1961	20.01	20.7373	19.0788	20.5871	20.5093	20.2107	21.221	19.412	21.063	20.3595	22.1043	21.9369	20.1519	NA	NA	NA	NA	NA
0	0	0	0	0	0	0	0	0	22.2108	22.735	23.4442	22.8818	22.3585	19.9624	21.3436	22.1187	22.4828	23.0816	23.2954	22.2769	21.7444	23.0257	23.2585	21.0904	21.199	19.3216	22.642	22.756	22.0154	22.2206	22.6498	18.9558	22.2816	22.1974	22.4641	22.637	22.6172	20.8747	22.4194	22.526	22.1924	21.7731	22.1252	21.6313	22.2108	22.735	23.4442	22.8818	22.3585
0	0	0	0	0	0	0	0	0	26.2227	25.3109	25.8976	24.9212	25.7592	25.6635	26.4667	26.599	26.3708	25.8403	25.9367	26.2039	25.5532	25.7174	25.6094	26.7348	26.7214	26.8729	25.6677	25.3749	26.1393	25.7249	25.3468	25.4845	26.6127	26.8355	26.8227	25.8546	25.495	25.2313	25.4546	25.2491	26.054	26.9171	26.6574	27.0001	26.2227	25.3109	25.8976	24.9212	25.7592
0	0	0	0	0	0	0	0	0	25.6329	26.1291	26.0924	26.5002	25.5593	26.0794	25.5593	25.5178	25.7305	25.8531	25.994	25.7767	26.1468	25.4004	26.0132	25.9467	25.6794	25.7333	26.0249	25.5022	25.9645	25.7454	25.5601	25.6245	25.8006	25.6847	25.2995	25.6771	26.1939	25.769	26.0327	25.7019	26.2217	25.749	25.905	25.5627	25.6329	26.1291	26.0924	26.5002	25.5593
0	0	0	0	0	0	0	0	0	22.5354	18.9098	20.3184	19.9584	19.2613	20.7504	20.1192	22.9033	19.5132	22.2018	20.763	23.0804	20.2244	20.3741	20.0012	19.6293	21.0522	20.2836	19.9176	19.8618	19.4898	22.7739	20.4186	20.1993	19.326	22.609	18.8419	20.4514	20.5757	21.5107	20.3614	18.9795	19.5493	18.9362	23.3697	19.9924	22.5354	NA	NA	NA	NA
0	0	0	0	0	0	0	0	0	22.8669	23.5471	23.441	23.2516	22.9662	23.5746	22.8439	22.7159	22.7919	23.5232	23.3012	22.9378	23.1258	23.0134	23.2339	22.8967	22.7152	22.9558	23.2189	23.1596	22.9341	23.0136	23.465	22.9799	23.285	22.928	22.8896	23.3572	23.2842	23.4198	23.1361	23.0748	23.0601	22.6432	23.0089	22.5119	22.8669	23.5471	23.441	23.2516	22.9662
0	0	0	0	0	0	0	0	0	20.0822	19.8152	20.8361	21.5196	22.407	22.5544	23.7391	23.6656	23.6937	19.498	19.0349	20.8808	22.5795	22.7716	23.1418	24.002	23.8266	23.0349	22.6411	21.5401	20.0387	22.3062	22.9586	22.5257	24.2679	24.2703	24.4331	20.6768	19.2346	20.2531	22.6386	22.64	23.1201	22.9228	22.2003	23.1726	NA	NA	20.8361	21.5196	22.407
0	0	0	0	0	0	0	0	0	24.8445	24.4691	24.3782	24.307	23.4038	24.1492	23.961	23.2936	23.7327	24.5207	25.0219	24.4246	24.5667	24.0889	24.5902	24.6606	23.7287	23.4757	24.3153	24.6598	24.6599	24.3233	24.473	23.7726	24.2564	23.6968	23.8561	24.6557	24.8411	24.3941	23.8082	24.7559	24.5521	23.2945	23.7663	23.8127	24.8445	24.4691	24.3782	24.307	23.4038
0	0	0	0	0	0	0	0	0	24.7594	25.0109	23.0236	20.7099	20.4196	25.4136	23.6058	23.5097	20.2558	25.8815	24.8021	19.5339	24.8271	20.5063	23.3495	20.9767	20.1178	23.8245	25.1522	25.6514	20.3679	19.5093	24.2273	21.5212	20.6317	24.1662	23.6051	25.263	24.0385	25.5292	24.835	24.9858	20.5992	23.1483	23.8349	23.3803	24.7594	25.0109	23.0236	NA	NA
0	0	0	0	0	0	0	0	0	26.5111	26.5203	27.2387	26.5678	26.8011	26.7809	26.0175	25.8558	26.0073	26.4907	26.6642	26.7945	26.7264	26.7603	26.8393	25.768	26.2523	26.5248	26.5783	26.5459	27.2451	26.1596	26.3569	26.7609	26.0562	26.5613	26.0384	26.8375	27.1857	26.8209	26.6994	26.8563	26.8608	26.2794	26.7986	26.7096	26.5111	26.5203	27.2387	26.5678	26.8011
0	0	0	0	0	0	0	0	0	24.3996	24.899	24.7809	24.5168	24.4687	24.3378	23.8508	24.1871	24.1807	24.4798	24.7504	24.6439	24.5113	24.7016	24.5025	23.3958	23.8399	24.389	24.9376	25.0035	24.7331	23.9295	24.9381	24.7441	25.1522	24.2798	24.6598	24.9378	24.5336	24.4309	24.5404	24.2973	24.4021	24.3307	23.9343	24.4252	24.3996	24.899	24.7809	24.5168	24.4687
0	0	0	0	0	0	0	0	0	22.6005	22.6356	22.5837	19.4619	22.0952	22.2371	20.2378	22.1049	22.0394	22.8784	22.6807	22.2184	19.1096	22.0535	22.6332	21.7754	21.9132	21.3709	22.3177	22.8456	22.2667	22.5193	22.2557	21.2994	20.3272	22.2032	21.6831	22.5061	23.0001	22.832	22.3634	22.5663	22.0055	20.5167	20.1418	21.5727	22.6005	22.6356	22.5837	NA	22.0952
0	0	0	0	0	0	0	0	0	22.9424	23.1227	23.6278	22.9157	23.0484	22.9693	23.0911	22.8548	23.2476	23.5665	22.9717	23.4321	23.2292	22.6139	23.5725	23.3584	22.8969	23.054	22.8909	23.1843	23.1662	19.2394	23.386	22.9005	23.3396	23.0513	23.1688	23.2094	23.1478	22.9121	22.7216	22.9	23.3113	23.3467	22.9355	23.25	22.9424	23.1227	23.6278	22.9157	23.0484
0	0	0	0	0	0	0	0	0	19.678	20.6301	19.9009	20.9848	20.0466	19.6899	21.6576	22.1919	22.2298	20.69	21.4638	20.0005	20.6823	19.686	19.6535	22.9584	22.1725	22.5891	20.7034	19.7461	19.5289	19.5491	20.4444	20.6435	22.733	22.3606	19.7353	21.0697	20.0556	21.3412	21.0286	20.4186	19.8918	22.813	22.8004	22.8026	NA	NA	NA	NA	NA
0	0	0	0	0	0	0	1	1	20.298	19.4899	20.4036	19.7828	20.1724	17.5733	20.7315	20.3103	19.1421	21.3581	20.5646	19.6454	18.0667	18.0031	19.412	20.4658	21.4884	19.8026	20.5436	20.3579	19.5099	19.6975	20.7565	19.0916	23.7188	23.8117	23.8595	18.8576	20.798	20.9166	19.26	20.1336	19.9321	25.4124	25.2631	24.6776	NA	NA	NA	NA	NA
0	0	0	0	0	0	0	0	0	19.9295	20.2891	21.4861	19.5183	21.4987	20.9785	23.3016	19.2329	22.9805	20.5137	23.5858	20.5484	23.0073	19.9504	22.5524	23.0668	23.0659	23.1442	18.7729	19.6288	23.1778	20.4138	22.2418	19.3859	19.3217	22.9686	22.8294	19.8651	20.1772	19.9046	23.0491	19.8461	20.1898	23.222	23.104	23.3696	NA	NA	NA	NA	NA
0	0	0	0	0	0	0	0	0	18.3114	19.8621	21.4728	20.5233	20.6546	20.7089	20.1136	20.7373	20.6946	20.8682	18.9671	21.7377	20.5245	21.0115	19.6353	20.569	21.4502	20.6029	20.161	20.6073	20.0711	20.0008	20.5428	20.5219	19.6686	19.6494	21.8462	21.0976	21.3764	20.1577	19.9437	19.8281	21.1772	20.2796	19.9657	21.256	NA	NA	21.4728	NA	NA
0	0	0	0	0	0	0	0	0	21.7667	20.6752	20.9954	20.4996	20.8936	19.5146	20.6676	21.2693	20.3201	19.4747	20.6801	20.9086	20.7401	19.9904	19.1548	20.3298	21.8983	21.5008	19.8234	20.2567	19.8082	20.7354	18.6402	20.4114	21.6839	20.9791	20.5473	20.2114	20.2423	20.0826	19.801	21.4282	20.73	22.2645	22.0754	22.2745	21.7667	20.6752	NA	NA	20.8936
0	0	0	0	0	0	0	0	0	19.6172	20.6424	19.8832	22.3977	19.8239	19.6443	22.4994	22.4031	22.047	19.2432	20.6968	20.2928	19.2048	19.2863	22.469	22.2096	22.6256	22.5199	20.7096	19.4714	19.9795	20.8538	19.8324	20.2336	22.4617	22.0791	22.1216	21.5475	19.1331	20.7878	19.5409	20.0382	21.8919	23.0346	23.171	22.3618	NA	NA	NA	22.3977	NA
0	0	0	0	0	0	0	0	0	20.0922	20.6404	19.8581	21.442	21.8676	20.7723	22.3222	22.397	22.1778	20.5584	20.0591	19.0784	20.4291	21.9586	20.5646	22.4624	22.0413	22.4997	21.8636	20.7401	22.4003	21.0836	20.2589	19.6443	21.6179	21.9139	21.5595	20.0448	20.5732	20.3435	21.0938	19.8902	22.5936	22.2566	22.1593	22.6327	NA	NA	NA	21.442	21.8676
0	0	0	0	0	0	0	0	0	23.3515	23.0804	23.0677	23.0733	22.6788	22.9959	21.7016	22.1036	22.411	23.1506	22.8704	23.0669	22.8702	22.8253	23.3153	22.2864	22.2771	21.8316	22.6796	23.4082	22.1366	20.4458	22.7289	22.3184	21.3941	21.872	21.6506	22.9893	22.5001	22.9332	22.6797	22.3931	22.2045	21.6895	21.6283	22.1872	23.3515	23.0804	23.0677	23.0733	22.6788
0	0	0	0	0	0	0	0	0	20.0434	22.2448	22.554	20.3348	19.5162	20.3449	22.1747	19.6596	20.1568	18.9384	20.72	20.9716	20.9756	19.3238	19.7357	20.1405	19.4934	21.1947	19.9107	22.5042	22.243	19.9909	20.0345	21.3725	19.7127	20.2064	20.5281	20.0206	20.5501	20.9571	21.03	20.3982	22.2574	22.1124	21.4008	20.43	NA	22.2448	22.554	NA	NA
0	0	0	0	0	0	0	0	0	24.1709	27.8501	28.3669	28.5207	27.7839	19.9949	27.9996	19.8536	27.4245	28.0382	28.594	27.2343	27.7316	28.4727	28.8543	19.8133	27.8878	28.4046	28.8289	28.6611	27.4795	28.2715	29.0996	28.7498	28.8883	20.3338	27.995	28.0808	28.4268	29.0763	28.6271	28.7629	28.0782	19.7935	27.6692	27.8316	24.1709	27.8501	28.3669	28.5207	27.7839
0	0	0	0	0	0	0	0	0	19.6075	19.8804	20.2649	20.906	20.51	20.3156	19.9598	20.1817	19.2419	20.8126	20.9193	20.7942	20.2959	20.8421	20.6258	20.6102	20.9546	19.2049	19.8902	21.2084	20.4899	21.4254	20.4333	20.0333	20.1176	20.2603	20.4397	21.3159	21.025	19.7225	21.3255	20.2731	19.4951	19.4323	20.5842	19.6233	NA	NA	NA	20.906	20.51
0	0	0	0	0	0	0	0	0	22.2354	22.5086	22.3882	22.4145	22.2824	22.5631	22.4556	22.9101	22.9031	22.3406	22.4451	22.3247	22.1996	21.8714	22.3669	22.3938	22.4971	22.2655	22.4402	22.6272	22.5315	22.3532	22.2629	22.1489	22.1293	22.3525	22.2646	22.1552	22.531	22.2788	22.6147	22.8204	22.6391	22.4736	22.3157	22.4821	22.2354	22.5086	22.3882	22.4145	22.2824
0	0	0	0	0	0	0	0	0	20.4047	21.7543	21.6231	21.3074	20.7404	21.387	21.2005	20.2896	21.2584	21.6607	21.6331	21.3062	21.036	20.9295	21.0102	20.0915	20.1707	20.0508	21.7842	21.3076	20.3847	21.4918	21.7517	20.8195	20.0195	19.8638	20.9329	21.6252	21.6852	22.0668	20.9762	21.1284	20.8896	21.8758	21.5449	21.0795	NA	21.7543	21.6231	21.3074	NA
0	0	0	0	0	0	0	0	0	19.914	20.1679	20.1872	19.5908	20.1164	19.4121	21.5251	21.747	21.5521	21.002	19.0986	20.2904	20.4865	19.4211	20.0985	21.6351	20.9847	20.2553	21.5964	19.4911	20.0682	20.167	20.4675	20.0825	22.0894	21.4168	21.3974	19.6506	20.2892	21.0986	19.8022	20.5637	20.6868	21.6266	21.217	21.8635	NA	NA	NA	NA	NA
0	0	0	0	0	0	0	0	0	19.4833	19.0153	19.622	20.5875	19.5432	20.2903	19.6855	20.1854	20.3185	19.5159	20.9237	19.3675	21.2226	20.5392	21.0321	20.4342	19.8841	19.7991	20.5452	20.4654	20.0196	20.412	20.8001	20.4067	20.3153	19.8513	19.7436	19.7951	20.2138	19.9918	20.6497	20.9218	20.087	19.885	21.0997	21.5258	NA	NA	NA	NA	NA
0	0	0	0	0	0	0	0	0	20.3806	21.0245	20.2283	20.5209	20.1381	20.1879	21.2178	21.123	21.8043	20.181	19.9185	20.4179	20.8512	19.4323	19.9415	21.3449	21.1246	22.6756	19.7253	21.1644	20.6151	20.6218	20.8578	19.1262	21.6577	21.0748	20.9287	20.9123	19.8496	20.7262	20.2057	19.8347	19.9718	22.0778	21.8388	21.8673	20.3806	NA	NA	NA	NA
0	0	0	0	0	0	0	0	0	19.7888	20.5093	18.4986	19.5286	19.1088	20.2667	19.7026	20.5121	19.9146	19.4771	19.8818	19.715	19.5859	20.6008	20.5879	20.2853	20.1047	20.1616	20.8602	20.4678	19.1508	21.0858	20.7241	19.8525	19.9135	19.0836	19.6809	19.9775	19.9308	20.727	20.9986	20.5013	21.112	20.5654	20.626	19.7112	NA	NA	NA	NA	NA
0	0	0	0	0	0	0	1	1	20.5273	20.2604	21.0375	20.2266	20.3407	20.4109	18.9291	19.6434	20.1647	20.587	21.0404	19.45	20.6801	20.1023	20.4462	20.2392	20.5367	20.6227	21.207	20.4135	20.557	21.0505	19.7125	20.9375	22.2742	22.303	22.292	20.0262	20.8851	21.4281	19.8148	20.1358	20.1252	21.9918	22.2018	22.2706	NA	NA	NA	NA	NA
0	0	0	0	0	0	0	0	0	23.5659	23.781	23.5716	23.6303	23.723	23.6309	23.6054	23.7212	23.5733	23.7267	23.6917	23.6887	23.8107	24.1008	23.706	23.5736	23.5755	23.6528	23.4621	23.4005	23.5758	23.9911	23.7026	23.7791	23.5882	23.7898	23.7021	23.8042	23.5237	23.9239	23.6175	23.5901	23.7722	23.9828	23.971	23.9043	23.5659	23.781	23.5716	23.6303	23.723
0	0	0	0	0	0	0	0	0	20.3969	20.0317	20.1056	20.7289	20.6528	19.3516	22.4414	20.3013	22.2588	19.6393	21.2303	20.9331	20.7604	19.6164	20.5005	20.9333	20.0812	22.4723	19.542	20.9865	20.9492	20.3608	20.3673	20.1062	19.876	21.3681	20.7539	19.3453	19.567	21.1638	19.9495	19.9768	20.3537	23.0817	23.9546	20.5964	NA	NA	NA	NA	NA
0	0	0	0	0	0	0	0	0	21.4153	21.2105	21.3238	20.9587	20.4858	20.6558	20.6121	21.2498	20.7012	21.1304	20.8055	21.1933	21.458	20.8972	20.3409	20.0769	20.5261	20.6333	19.5702	20.9849	20.6803	20.8485	20.804	21.088	20.7637	21.2183	21.0901	21.1677	20.8421	21.2349	20.1539	19.8176	20.3584	21.2917	21.33	20.7131	21.4153	21.2105	21.3238	20.9587	NA
0	0	0	0	0	0	0	0	0	23.5483	24.3164	23.6264	23.3681	23.1371	23.7913	23.0683	22.8739	22.4816	23.5472	23.8928	23.2493	23.172	24.576	23.2541	23.3842	22.9858	23.1966	23.7551	24.1249	23.4349	23.1999	24.1475	22.8345	23.1651	23.1262	22.9717	23.3489	23.706	23.4836	23.4631	23.3857	23.8121	22.6657	23.2717	23.1537	23.5483	24.3164	23.6264	23.3681	23.1371
0	0	0	0	0	0	0	0	0	20.4253	20.6183	18.8526	20.5577	21.3014	19.8295	19.4137	19.7039	18.9744	19.4404	20.6375	21.4998	19.9617	20.3619	20.4464	20.5718	19.1598	19.7674	20.3162	21.1861	19.4117	20.4605	19.8442	20.0676	19.8642	21.0479	19.7271	20.8737	20.1552	20.0607	19.4954	19.7371	20.0224	20.2381	20.6952	20.4261	20.4253	NA	NA	NA	NA
0	0	0	0	0	0	0	0	0	19.7979	20.5114	20.5077	19.8597	20.8682	19.4411	20.4174	21.2059	19.6065	20.1014	20.1637	20.1069	21.1507	20.42	19.8281	19.8329	20.0757	20.9465	21.4555	19.6764	20.1882	20.2447	20.3286	20.7624	20.4482	19.847	20.6392	20.109	19.7599	20.499	19.1565	19.7625	19.2516	19.9737	19.8743	21.0386	19.7979	NA	NA	19.8597	NA
0	0	0	0	0	0	0	0	0	22.1234	22.4304	22.0527	22.3258	20.616	21.9766	22.8393	21.6942	22.4053	22.3643	20.5583	21.5872	20.0819	20.6082	20.3691	22.5964	23.0635	21.9684	22.7029	21.505	20.2277	22.3206	22.8798	22.8504	22.0625	21.4575	22.1319	23.2341	19.5232	22.6013	21.5698	22.0969	22.1522	22.6401	22.9107	22.8185	22.1234	22.4304	22.0527	22.3258	NA
0	0	0	0	0	0	0	0	0	19.9915	19.8906	18.4061	21.582	20.1931	20.5438	21.2493	18.8205	19.5055	20.6431	21.9125	20.7465	20.9635	21.0351	20.2361	20.0446	21.7192	20.6132	20.5111	22.342	20.2045	19.5692	20.9411	21.5863	21.4974	21.505	21.6415	19.8633	19.1068	20.6911	19.9545	19.4166	19.6242	21.0449	21.37	19.6627	NA	NA	NA	21.582	NA
0	0	0	0	0	0	0	0	0	20.0508	19.4631	19.9046	21.4743	20.2758	19.006	20.2897	19.3909	19.4954	19.2663	20.5008	19.6208	19.3685	19.7119	19.684	20.7968	20.8614	20.4052	20.8694	19.05	20.8076	19.831	18.7982	19.9294	20.9382	20.9272	20.5309	19.0883	20.0434	21.5085	20.6435	20.8633	20.1292	21.1849	21.3284	21.0692	NA	NA	NA	NA	NA
0	0	0	0	0	0	0	0	0	22.8193	23.0822	23.0638	22.7565	22.4032	22.8418	23.1013	22.852	22.8134	22.8732	22.9693	22.682	22.7285	22.1316	22.8439	23.0466	22.8726	23.0264	22.9106	22.935	22.6637	22.8392	22.7025	22.7011	22.2645	22.9228	23.0894	23.1017	23.0725	23.7025	23.01	22.9475	22.5783	22.7085	22.9951	22.8121	22.8193	23.0822	23.0638	22.7565	22.4032
0	0	0	0	0	0	0	0	0	24.5277	24.6612	24.7461	24.677	24.3583	24.7379	23.8216	24.1242	24.0981	24.4709	24.6367	24.5227	24.2779	24.6041	24.5511	24.0152	23.7557	23.9008	24.7954	24.9628	24.7567	24.2447	24.7206	24.3013	23.6119	23.8055	23.9216	24.6396	24.5302	24.7669	24.7792	24.7579	24.4526	23.5318	23.6809	23.8535	24.5277	24.6612	24.7461	24.677	24.3583
0	0	0	0	0	0	0	0	0	19.5555	20.0632	20.5737	19.021	20.3594	19.0781	21.3013	21.3209	21.4894	20.5676	20.6025	19.0021	19.3699	20.6362	20.0789	22.2457	22.5824	21.8077	20.5208	21.243	21.2282	18.6632	19.8944	21.0129	21.4183	21.3423	21.4337	20.6523	20.4572	20.1316	19.2684	20.8592	20.3619	22.7665	23.194	22.3305	19.5555	NA	NA	NA	NA
0	0	0	0	0	0	0	0	0	23.4706	23.0016	19.8451	20.5719	20.2652	22.9084	22.4804	22.1567	22.8836	22.9894	20.5242	19.2886	21.0382	22.4412	19.9075	20.3685	22.4403	22.908	22.7521	19.0838	19.8001	20.2289	21.9851	20.7152	20.9978	19.3202	20.9234	23.3631	21.1166	20.2406	22.4783	20.3018	20.3215	18.789	22.561	20.3097	23.4706	23.0016	NA	NA	NA
0	0	0	0	0	0	0	0	0	25.7917	19.7602	25.4578	19.3391	19.9244	20.2335	20.8072	25.1636	19.7726	25.3503	25.1965	25.1886	24.0682	20.5753	25.362	20.0556	19.3535	20.1719	17.505	25.1013	25.5277	25.7598	19.9337	25.313	19.5826	25.4239	20.703	19.3938	20.5857	25.5098	25.2508	25.357	25.6537	25.1725	19.8754	24.7029	25.7917	NA	25.4578	NA	NA
0	0	0	0	0	0	0	0	0	22.8773	23.5664	23.9821	23.2929	20.2459	22.6425	23.3832	19.9014	21.8938	23.2905	23.3147	20.416	20.3493	23.0017	23.384	20.32	22.3706	19.9856	23.9768	23.624	20.5889	20.2194	23.0313	22.4674	19.9718	19.6253	22.1866	23.1925	23.5141	23.8349	20.4902	23.1414	19.6684	20.8079	19.7764	23.2624	22.8773	23.5664	23.9821	23.2929	NA
0	0	0	0	0	0	0	0	0	23.2376	23.2193	23.7122	23.3836	22.1116	22.4623	22.0003	22.2644	22.7645	23.3415	23.4537	23.1761	23.6039	21.9693	22.776	22.1401	22.1237	22.5794	23.6995	23.8826	23.6135	23.1011	22.8721	22.623	22.465	22.3511	22.6661	23.7218	23.6309	24.0223	22.51	22.4558	22.722	22.4934	22.3058	22.3098	23.2376	23.2193	23.7122	23.3836	22.1116
0	0	0	0	0	0	0	0	0	20.8199	19.7281	21.0489	21.943	18.3721	19.5973	23.7656	22.9503	23.5638	20.2929	19.3519	21.2547	20.7571	19.5962	19.1873	23.801	24.5423	24.4774	19.9394	19.8739	19.0038	18.8512	20.9529	20.6617	22.8969	22.9389	23.3965	20.5423	19.011	20.5469	21.2187	19.8912	20.0334	24.8252	25.5487	24.65	20.8199	19.7281	21.0489	21.943	NA
0	0	0	0	0	0	0	0	0	25.2197	24.4277	24.4332	24.206	24.9446	24.9174	25.508	25.396	25.2611	24.8024	24.9459	25.0976	24.4253	24.3762	24.4401	25.8186	25.638	25.7015	24.4801	24.6917	24.9343	24.3542	24.0715	24.5983	25.2789	25.6244	25.4318	24.4076	23.8244	24.0965	24.4775	24.513	24.8892	25.6705	25.9701	25.7585	25.2197	24.4277	24.4332	24.206	24.9446
0	0	0	0	0	0	0	0	0	19.8267	19.8514	20.3964	20.1164	20.6233	20.7086	20.4341	22.1595	21.9386	19.2553	19.8263	21.0917	20.1971	21.4177	20.2395	22.4594	23.0308	22.0143	21.3465	20.4602	19.4188	20.2032	20.4788	20.2597	21.7838	21.3622	21.751	19.8765	20.2252	19.7155	20.0981	20.1434	20.4184	22.2163	22.6102	22.1753	NA	NA	NA	NA	NA
0	0	0	0	0	0	0	0	0	22.9807	22.32	22.8427	23.2577	23.4816	23.322	23.5068	23.0661	23.8512	23.1391	22.6324	22.7495	23.2191	23.513	23.3962	23.5873	23.8654	23.2395	22.5655	22.7944	22.5323	23.658	23.5735	23.5377	23.4102	23.3886	23.8219	23.1161	23.0645	23.5469	23.4649	23.2076	23.4682	23.3515	23.5518	23.5455	22.9807	22.32	22.8427	23.2577	23.4816
0	0	0	0	0	0	0	0	0	20.3428	19.682	20.4345	19.1104	20.2741	20.6104	20.4409	20.1401	19.0338	20.6753	20.8362	20.4243	19.8878	20.0706	19.9272	20.0621	20.4261	20.0552	20.6043	20.1698	20.3158	20.1065	20.2898	20.0414	20.3154	19.6257	20.935	20.1264	20.0318	20.8407	19.7767	19.707	21.1596	19.3178	21.0747	20.3725	NA	NA	NA	NA	NA
0	0	0	0	0	0	0	0	0	21.1642	21.5912	21.2709	22.3721	20.4737	21.7021	20.7899	19.7045	20.4338	21.3665	21.4283	20.9702	21.0647	21.8329	21.0519	19.6736	19.4731	20.5418	20.4799	21.5225	20.9763	20.9516	21.8996	21.3787	19.7277	20.9182	21.5524	21.3955	21.9905	21.1566	20.781	21.4706	19.5012	21.1476	20.3801	19.9247	21.1642	21.5912	21.2709	22.3721	NA
0	0	0	0	0	0	0	0	0	25.1309	24.9139	25.0062	24.6771	25.1377	25.08	25.3454	25.3901	25.4416	24.704	24.6813	24.9642	25.1702	25.0049	24.9228	25.4858	25.3052	25.6538	24.3398	24.4928	25.1988	24.6703	24.5703	24.6748	25.3304	25.5048	25.3687	24.7645	24.5946	24.2468	24.8975	24.7971	25.2284	25.333	25.4599	25.5957	25.1309	24.9139	25.0062	24.6771	25.1377
0	0	0	0	0	0	0	0	0	22.7647	22.0414	22.0808	21.5439	20.3551	22.0941	21.8095	22.0439	21.9128	22.1518	22.0527	22.5094	20.3913	20.3271	21.6803	21.2322	21.8505	21.6159	22.0891	22.4587	22.2683	21.8913	21.842	20.8416	21.8514	21.4977	22.4276	22.2795	21.6256	21.1451	20.6044	19.1484	22.1323	22.3066	21.9648	21.8925	22.7647	22.0414	22.0808	21.5439	NA
0	0	0	0	0	0	0	0	0	20.5761	21.1844	20.4105	19.6468	20.6221	21.0929	20.0552	19.4635	20.2866	21.3193	20.545	20.0757	19.6786	20.1427	20.038	21.9066	21.9988	21.5009	20.5219	20.412	20.1403	20.6452	19.8526	19.8104	20.4597	21.4512	20.0277	21.1687	19.3945	19.7105	19.697	21.0403	20.7741	20.785	20.3011	20.1692	NA	NA	NA	NA	NA
0	0	0	0	0	0	0	1	1	20.2885	20.0053	20.5884	20.6543	20.5552	20.1026	20.1131	20.5999	19.8761	19.0914	20.0848	20.0405	19.3564	19.7979	20.2074	20.2627	19.6914	20.0215	20.1298	19.6567	20.7719	20.379	19.8868	19.2748	26.2212	25.4483	25.8378	20.5783	20.7521	19.7856	20.1222	19.8963	20.0929	27.1444	26.7792	25.9491	NA	NA	NA	NA	NA
0	0	0	0	0	0	0	0	0	28.7361	28.471	28.3905	28.0783	28.4521	28.2466	28.4295	28.5629	28.3287	28.6558	28.6025	28.7538	28.4818	28.5122	28.3738	28.6736	28.6824	28.5836	28.7151	28.7081	28.7112	28.057	28.2256	28.1269	28.5055	28.4758	28.6095	28.5879	28.6377	28.1557	28.3476	28.3408	28.4864	28.7901	28.7091	28.8179	28.7361	28.471	28.3905	28.0783	28.4521
0	0	0	0	0	0	0	0	0	24.9729	25.4897	25.6693	26.3311	25.7153	26.0069	25.3155	25.6912	25.6079	25.835	25.6591	25.2231	25.7224	25.774	25.8307	25.447	25.5375	25.5227	26.2363	25.9131	25.2832	25.7413	26.164	25.7784	25.4041	25.4232	25.4441	25.8411	26.0658	26.603	26.0069	25.8583	25.653	25.3131	25.2955	25.257	24.9729	25.4897	25.6693	26.3311	25.7153
0	0	0	0	0	0	0	0	0	20.6944	20.6307	20.0374	21.4598	21.5068	21.6478	21.1971	21.7075	21.3543	21.771	20.0077	21.7635	21.6756	21.2711	21.5058	21.5566	21.5158	21.5102	22.4698	21.45	21.457	21.7108	22.2126	21.8869	21.6241	21.4197	21.7233	21.6837	21.6793	22.7879	21.5805	20.3158	19.8858	21.6749	21.7151	21.3822	NA	NA	NA	21.4598	21.5068
0	0	0	0	0	0	0	0	0	22.4879	22.5301	22.175	21.6544	22.0116	20.6028	22.1124	21.6417	21.8575	22.5595	22.0584	22.1828	19.7032	21.9708	21.923	22.0434	21.8553	22.1118	19.675	20.8327	22.021	20.5322	21.9716	22.0451	22.4255	22.1035	22.1266	22.0577	20.1282	22.1977	21.994	22.1105	21.9701	22.357	22.2253	22.0226	22.4879	22.5301	22.175	21.6544	22.0116
0	0	0	0	0	0	0	0	0	22.0717	22.8065	22.321	22.9063	22.4659	22.5937	22.1825	22.9533	22.7379	22.4386	22.3447	21.8323	22.2995	22.5499	22.588	22.6942	22.8232	23.2501	22.1005	22.6902	21.9546	22.6522	22.6436	22.4424	22.7801	22.1896	22.802	22.7055	22.6147	23.102	22.9503	22.653	21.969	23.0692	23.6279	23.2683	22.0717	22.8065	22.321	22.9063	22.4659
0	0	0	0	0	0	0	0	0	23.4037	24.1424	20.1694	20.8067	23.8094	20.2122	24.295	24.4801	24.1506	21.0085	19.0687	19.8944	23.9776	23.5342	19.6638	24.0212	24.2206	24.6118	23.0509	20.4899	20.5705	20.7501	24.0246	24.1774	24.1125	24.8138	24.2783	24.4381	20.9154	21.9548	19.4059	19.9597	19.6651	24.4625	23.8987	24.3857	23.4037	24.1424	NA	NA	23.8094
0	0	0	0	0	0	0	0	0	22.6358	20.9082	20.904	23.2549	20.1485	19.9	19.921	20.0469	20.3198	19.8317	23.0534	19.8753	19.6267	19.8797	19.5176	18.4885	22.7579	19.9094	23.2448	23.0308	19.7993	20.2981	19.4555	20.9513	20.3062	20.0049	20.2906	23.2405	23.0602	23.5666	20.7431	19.4771	19.3884	20.061	19.6078	22.8445	22.6358	NA	NA	23.2549	NA
0	0	0	0	0	0	0	0	0	21.925	19.5151	20.5656	19.6994	23.7381	20.1683	19.9419	20.0561	18.1244	22.5975	22.8873	22.8813	22.8013	20.0495	22.4802	22.3066	20.3686	19.8915	19.892	22.6812	22.529	20.1117	19.5822	19.9363	19.8761	18.9315	20.3716	23.0834	22.5184	20.4035	19.6812	22.3803	22.7677	20.7554	20.1096	18.721	21.925	NA	NA	NA	23.7381
0	0	0	0	0	0	0	0	0	25.5929	25.2442	25.3983	27.6248	27.613	27.2814	28.136	27.7751	27.9772	25.4	25.5556	25.9288	27.6572	27.5652	27.7925	27.688	28.0694	27.4458	26.2511	25.1862	25.227	27.1238	27.3971	27.7416	27.7177	27.8257	27.5028	25.98	25.6798	26.2273	27.6348	27.7297	27.6339	27.6327	27.0921	27.149	25.5929	25.2442	25.3983	27.6248	27.613
0	0	0	0	0	0	0	0	0	20.641	19.6463	19.6556	20.0984	20.0079	19.5311	20.8126	20.1666	20.6465	19.0724	19.92	20.6392	19.2858	20.4697	20.7734	20.4442	20.7491	21.0666	21.08	19.3476	21.008	21.5064	19.6163	21.6254	20.139	19.9761	21.1968	20.3515	19.5676	21.2692	20.5531	21.0877	19.5455	19.3564	20.611	19.1018	NA	NA	NA	NA	NA
0	0	0	0	0	0	0	0	0	27.1189	27.2181	27.5098	27.1911	26.8236	27.0058	25.7029	26.0035	26.0201	27.2253	27.0602	26.9968	26.9401	26.7369	26.4904	26.9522	25.9682	26.0451	27.4588	27.0482	26.8788	26.6525	26.9482	26.5628	25.9739	25.8073	25.9978	27.0358	27.0457	27.11	27.0123	26.8608	26.5477	25.9095	26.4878	26.3945	27.1189	27.2181	27.5098	27.1911	26.8236
0	0	0	0	0	0	1	0	1	20.7803	19.6563	20.6602	20.202	19.8694	21.6099	20.8302	19.8685	19.0536	20.1159	18.4656	20.4872	20.7912	20.0194	21.1304	26.516	26.3353	26.1549	19.0768	20.3281	20.4697	20.8634	20.1187	19.9409	20.276	21.0841	20.2644	20.1353	19.88	20.883	20.4207	24.8712	24.9963	28.0347	28.1694	28.6117	NA	NA	NA	NA	NA
0	0	0	0	0	0	0	0	0	24.6906	24.9986	24.4244	19.6733	24.371	19.3159	22.8066	23.1724	22.8763	19.5029	23.3822	24.2632	21.1365	20.6673	19.6569	24.6613	22.2221	20.2584	19.988	20.0819	24.691	20.4853	23.1741	24.2916	22.7193	22.5618	22.2728	20.0534	24.2771	20.752	20.9623	19.9082	24.0935	23.3384	24.0981	23.7117	24.6906	24.9986	24.4244	NA	24.371
0	0	0	0	0	0	0	0	0	22.4371	21.7451	22.4498	22.414	21.3468	21.935	21.6386	21.9427	21.8021	22.387	22.3871	22.2319	21.525	22.2421	21.6524	21.9237	22.1198	22.0403	22.1388	22.5789	22.0344	22.2723	21.8764	21.9753	21.356	21.4901	21.3602	22.4265	22.4147	22.8142	22.0252	21.4921	22.229	22.3764	22.6086	22.0911	22.4371	21.7451	22.4498	22.414	21.3468
0	0	0	0	0	0	0	0	0	27.1163	27.2682	27.0907	26.4909	25.9281	26.3669	26.7818	26.9404	26.5022	27.1989	27.0792	27.2365	26.3816	26.4436	26.4159	25.397	27.0003	26.6679	26.8769	26.9644	27.2741	26.2105	26.5378	26.4921	27.2261	26.8523	26.5159	26.9912	27.3086	26.3784	26.4211	26.8808	26.5255	26.9201	26.8546	26.5806	27.1163	27.2682	27.0907	26.4909	25.9281
0	0	0	0	0	0	0	0	0	24.012	24.4399	24.4403	24.1859	23.8169	23.8521	24.5446	24.215	23.9741	24.0006	24.3049	24.2706	24.1028	23.7508	23.9296	24.4464	24.0984	24.4692	24.2379	24.2888	23.905	24.0522	24.1213	24.0003	24.1224	23.9245	24.2648	24.3375	24.5755	24.1754	23.9109	24.2227	23.6492	23.878	24.1979	23.6769	24.012	24.4399	24.4403	24.1859	23.8169
0	0	0	0	0	0	0	0	0	23.0292	23.5142	23.0773	23.0227	23.2323	23.1187	23.1262	22.6559	22.9241	23.2703	23.742	23.2902	23.5078	23.6261	23.4462	22.9183	22.8323	22.9854	23.5929	23.4382	23.3273	23.5884	23.2833	23.5216	23.3601	22.787	22.986	23.6214	24.1572	23.2674	23.1089	22.7376	23.1216	22.8302	23.273	23.042	23.0292	23.5142	23.0773	23.0227	23.2323
0	0	0	0	0	0	0	0	0	23.0153	23.5195	23.5286	20.9193	19.4146	21.345	20.7842	22.8345	20.3581	23.8532	23.7694	23.528	19.3198	21.0785	23.3644	21.0467	19.7288	19.9479	23.6734	23.7954	19.8221	23.3213	22.9466	19.0476	19.1385	19.7608	20.3524	22.8663	23.2385	23.4775	23.5298	23.5086	23.1451	20.5452	19.6403	20.1464	23.0153	23.5195	23.5286	NA	NA
0	0	0	0	0	0	0	0	0	21.7452	22.6159	19.5996	24.6206	24.5861	24.1916	23.9278	23.6609	24.0132	22.1939	19.9801	22.0051	24.0331	24.5438	24.1979	23.3059	23.7035	23.7091	21.4842	22.3633	20.4463	25.134	25.0774	24.522	24.0156	23.7047	23.8739	22.5516	21.6869	21.5224	24.2451	24.7998	23.6354	23.4814	23.8906	23.7633	21.7452	22.6159	NA	24.6206	24.5861
0	0	0	0	0	0	0	0	0	20.0722	19.6066	20.7949	20.0682	19.3872	20.6113	20.8772	20.6951	19.7656	19.5107	20.2113	20.0436	19.9807	19.5241	20.7183	20.7852	20.3401	21.1789	19.7275	20.1304	20.1019	20.3217	20.6949	20.4088	20.8658	19.8534	21.0689	20.9611	19.239	19.9336	21.0172	21.0598	18.981	21.3204	21.5908	21.664	20.0722	NA	20.7949	NA	NA
0	0	0	0	0	0	0	0	0	20.183	21.4804	20.4654	20.8776	20.7006	19.4716	20.7061	19.9336	19.8256	20.0161	19.6227	19.8562	19.5469	19.7042	20.5238	19.5674	19.7899	20.2215	18.8816	20.2829	20.7697	20.9316	20.4892	20.3419	20.4986	19.8211	19.5814	19.6697	19.6206	20.4012	20.297	19.7643	20.1288	19.6176	19.6612	19.8314	NA	NA	NA	NA	NA
0	0	0	0	0	0	0	0	0	21.8837	20.9024	19.7512	20.3223	19.4223	19.1188	20.8977	19.5667	19.5649	20.165	20.0443	20.3801	19.3235	20.1106	19.3793	21.1448	21.1505	21.5059	19.8764	20.3175	20.1968	19.9286	20.8864	20.1174	20.8961	20.6934	20.2181	19.4591	21.3795	20.2657	20.4665	19.2416	21.2338	20.7159	19.8667	20.6317	21.8837	NA	NA	NA	NA
0	0	0	0	0	0	0	0	0	19.6225	19.6732	20.1206	21.2541	19.7744	20.0286	19.6555	20.187	20.5439	19.487	20.9012	20.5771	20.3802	20.9251	20.5037	21.0435	23.2511	23.2755	20.6171	20.5855	19.5629	18.1314	20.2446	20.2516	19.9507	20.318	20.1551	20.4371	20.5847	21.0622	20.8648	19.3606	19.7517	19.31	20.0678	20.3013	NA	NA	NA	NA	NA
0	0	0	0	0	0	0	0	0	23.2689	23.1569	22.8403	22.2672	22.9725	22.5626	23.1302	22.8454	22.5271	23.1622	22.9017	23.0128	23.115	22.8384	22.6737	23.148	22.5059	22.9418	22.6033	23.0349	22.8313	22.7958	22.6799	22.6041	22.98	23.0091	22.7058	22.7571	22.7924	22.4731	22.6545	22.6758	23.0515	23.01	23.0465	22.7311	23.2689	23.1569	22.8403	22.2672	22.9725
0	0	0	0	0	0	0	0	0	20.3815	20.0519	21.8925	19.9028	19.9913	20.6498	20.3693	20.9051	21.0699	19.1563	18.5094	20.8012	21.7176	20.3595	19.961	20.7206	20.5827	21.0098	19.6175	20.699	20.5413	19.9152	20.035	20.3806	19.6393	19.0761	19.9608	21.471	21.1634	20.5897	18.9338	20.0364	21.005	21.1711	19.4326	20.8599	NA	NA	21.8925	NA	NA
0	0	0	0	0	0	0	0	0	19.8574	20.1666	20.7193	20.8386	20.9983	20.3748	23.1548	23.0145	23.184	21.2292	19.9504	20.4264	20.6801	21.5192	21.3778	23.2285	24.628	24.2075	19.6715	19.1298	20.8759	21.2461	20.69	21.8482	24.151	23.337	23.1864	19.9501	20.618	20.3069	19.7516	19.3565	20.8176	24.9027	24.7523	23.8975	19.8574	20.1666	NA	20.8386	20.9983
0	0	0	0	0	0	0	0	0	19.721	20.6087	19.5513	20.5346	20.1606	20.0257	20.7296	27.75	19.7657	19.8187	20.8011	18.9481	19.7781	20.3128	20.449	28.0656	23.8328	27.8644	20.2662	19.4674	19.6122	20.2626	21.141	20.8443	27.5769	20.6146	20.2867	18.9368	20.1876	21.3204	20.6924	20.1199	20.4125	21.3135	27.0165	28.9122	NA	NA	NA	NA	NA
0	0	0	0	0	0	0	0	0	19.5712	21.3755	19.6043	19.3289	20.2556	20.3547	19.7004	19.4124	19.6652	19.9301	20.4296	20.8625	19.9678	19.9245	20.5041	19.7774	19.308	22.0738	20.3363	20.7208	20.3766	20.3473	19.3252	19.5976	18.9675	21.3088	20.5012	20.2642	20.9516	20.6585	20.1612	19.8155	21.0041	22.0606	22.1061	19.8109	NA	NA	NA	NA	NA
0	0	0	0	0	0	0	0	0	26.191	26.3867	26.5942	27.4146	26.8053	26.721	26.4972	26.0502	26.308	26.7563	26.3551	25.9921	26.5391	26.8448	26.7497	25.9836	26.4459	26.33	27.2484	26.7356	26.0949	27.1737	27.1771	27.3035	26.162	26.1731	26.5608	26.6994	27.1857	27.4483	27.3777	27.1729	26.6483	25.9827	26.2588	26.1917	26.191	26.3867	26.5942	27.4146	26.8053
0	0	0	0	0	0	0	0	0	19.6635	19.3416	19.886	20.7955	19.7496	21.2632	19.1442	19.5844	20.7902	18.9938	19.738	20.3058	20.805	19.8945	19.0612	19.836	21.4199	20.5684	19.2232	19.9522	20.7068	19.4775	20.1767	19.1809	20.2513	20.0792	20.3864	19.388	19.7306	19.4454	20.4444	19.5587	20.175	21.7995	22.2421	20.3073	NA	NA	NA	NA	NA
0	0	0	0	0	0	0	0	0	22.7038	22.0105	21.6211	21.4102	21.6004	21.548	22.0291	22.2181	22.0366	22.0485	22.0946	22.7052	21.6467	20.8987	22.2437	22.0071	21.9287	22.0294	22.2353	21.888	22.637	22.0524	21.799	21.8147	21.4099	22.0753	21.8401	22.0881	21.7623	22.3548	21.7654	21.899	21.6045	22.4962	22.2495	22.4104	22.7038	22.0105	21.6211	21.4102	21.6004
0	0	0	0	0	0	0	0	0	23.1568	22.7895	22.3483	22.632	22.9209	22.4513	22.0024	19.9469	22.1145	22.5028	22.049	22.3704	22.1971	20.1696	22.6188	21.7035	20.5103	22.0452	22.9021	23.2891	22.1463	22.6376	23.3757	22.6921	21.8544	20.0069	22.3351	23.2169	23.0432	23.0776	21.2121	23.2572	22.4721	22.0959	22.0003	21.6017	23.1568	22.7895	22.3483	22.632	22.9209
0	0	0	0	0	0	0	0	0	19.8573	19.4923	19.6448	20.5441	20.1484	20.4613	19.0788	20.8616	20.5179	20.0484	19.2399	20.2776	19.37	19.4462	20.5134	19.941	20.3265	19.5005	21.215	20.466	19.8106	21.1122	19.529	19.2585	20.4071	19.9869	20.5714	18.9248	20.0623	19.5117	18.6378	20.3372	19.7943	21.4067	19.4663	21.036	NA	NA	NA	NA	NA
0	0	0	0	0	0	0	0	0	24.6836	24.7649	24.5133	24.5556	24.5012	24.361	24.1689	24.1474	24.2782	24.5697	24.8501	24.5958	24.6702	24.6673	24.3693	23.7959	24.0091	24.3279	25.3562	25.181	24.5254	24.6026	24.8995	24.5139	24.3089	24.2671	24.0851	25.1781	25.59	25.1069	24.6145	24.6075	24.4956	24.12	23.9099	24.1758	24.6836	24.7649	24.5133	24.5556	24.5012
0	0	0	0	0	0	0	0	0	27.0668	26.9556	27.1018	26.3933	26.4659	26.3496	25.7578	25.3491	25.4559	26.4485	26.6377	26.2949	25.7374	26.4119	25.8607	25.0922	25.9828	25.9793	26.5361	26.5786	26.4954	26.1232	26.3916	26.3815	26.0232	26.0644	25.8897	26.4232	26.5201	26.0195	26.3457	26.1428	26.3231	25.9959	26.3197	26.5731	27.0668	26.9556	27.1018	26.3933	26.4659
0	0	0	0	0	0	0	0	0	24.5405	24.1037	24.2185	23.7599	24.1807	24.187	24.6423	24.7219	24.6042	24.4751	24.1166	24.23	24.1502	24.3467	24.5891	25.0083	24.6472	24.8425	24.3633	23.5621	24.1758	24.1666	24.2863	23.6607	24.6121	24.5332	24.2994	24.085	24.1348	23.6369	23.971	23.3824	23.9449	24.4405	24.7646	25.1287	24.5405	24.1037	24.2185	23.7599	24.1807
0	0	0	0	0	0	0	0	0	20.7954	19.4408	20.3551	20.3001	19.6899	19.8671	19.9884	20.2971	20.1531	20.1965	21.1149	19.8799	20.7746	20.4871	19.2684	20.3319	21.8925	20.8436	19.2914	20.9876	20.2146	19.4778	19.7252	20.1512	19.4391	20.2185	20.8644	20.8061	21.1379	21.4283	19.9579	20.7206	19.9358	19.4992	22.3536	22.2151	NA	NA	NA	NA	NA
0	0	0	0	0	0	0	0	0	24.111	23.8464	23.4325	22.4644	23.0364	23.1692	24.3807	24.7463	24.5565	23.6908	23.9215	24.1981	23.647	22.9581	22.9142	24.3172	24.9415	24.4793	23.5587	23.6244	24.3331	23.3676	22.9345	23.0533	24.4551	24.4497	24.1852	23.5222	23.4912	23.2282	23.3034	23.1831	23.5271	24.8123	24.7752	24.9314	24.111	23.8464	23.4325	22.4644	23.0364
0	0	0	0	0	0	0	0	0	20.0438	21.3059	22.1245	18.8474	21.2416	21.8008	20.9448	20.8728	21.1368	21.9039	21.3811	21.6858	21.1279	19.7671	21.3307	21.5112	20.2147	20.6692	21.1164	22.0566	20.2742	20.6591	21.7032	21.7324	21.2086	19.1944	20.9094	21.8986	21.9117	21.6756	21.3355	19.8781	19.938	20.4594	21.2462	20.8067	NA	21.3059	22.1245	NA	21.2416
0	0	0	0	0	0	0	0	0	20.2637	19.8936	19.2278	20.0565	19.98	20.3258	22.7767	22.4303	22.3323	20.731	20.3407	22.4578	19.4379	20.078	21.9583	22.4513	20.3457	22.6663	19.8459	19.2361	20.5584	22.0188	19.9101	19.4673	22.6682	22.7064	22.6596	19.4762	19.8822	20.5014	20.9322	20.8324	21.1575	22.4234	22.719	22.9979	NA	NA	NA	NA	NA
0	0	0	0	0	0	0	0	0	23.9388	24.0438	24.5395	24.1212	23.3067	24.1418	23.641	23.1492	23.433	24.1607	24.0782	23.7494	23.2074	23.2292	23.2864	21.9365	23.357	23.7585	24.257	24.4373	23.7323	24.2666	23.7292	23.6919	23.1195	23.0969	23.7385	23.7762	23.9783	24.5477	23.6247	23.5938	23.8292	23.1905	23.5169	23.0544	23.9388	24.0438	24.5395	24.1212	23.3067
0	0	0	0	0	0	0	0	0	22.2062	22.2675	20.4052	23.1752	20.9276	22.2936	22.5975	22.7124	22.0831	21.5184	22.4079	20.8586	20.0386	23.0374	22.1673	21.5859	22.1212	21.9265	23.5295	23.4526	22.6096	22.5115	22.5388	21.8005	22.5434	19.9177	21.6797	23.0544	23.4641	23.4941	22.8057	22.2319	21.7803	22.3862	21.3883	22.3322	22.2062	22.2675	NA	23.1752	NA
0	0	0	0	0	0	0	0	0	21.7663	19.4344	20.031	18.8827	20.3999	19.3878	19.8983	20.6759	19.9721	21.7769	20.0639	20.3827	20.0955	21.258	19.5481	20.9844	20.6709	21.7711	20.4285	21.6631	21.5937	21.4168	21.5103	20.1477	19.6304	20.6507	20.719	20.0565	21.8157	18.8681	19.8901	19.905	19.6032	20.8465	21.1363	19.6279	21.7663	NA	NA	NA	NA
0	0	0	0	0	0	0	0	0	21.4368	20.4327	21.7354	19.9481	20.1193	20.1465	21.9657	19.9828	22.1301	19.9975	20.0937	19.9864	19.2699	21.5789	20.9304	20.1641	22.1467	21.7732	19.643	19.9203	20.5328	20.3787	21.1125	20.0416	19.034	22.473	22.1383	19.8125	20.4193	19.8439	20.988	21.2097	19.4263	22.2521	19.6389	21.848	NA	NA	21.7354	NA	NA
0	0	0	0	0	0	0	0	0	20.3006	21.9306	20.5047	21.287	20.3848	20.2093	22.8849	23.3982	22.6215	20.7583	20.8616	21.6658	21.9841	19.2268	21.5944	23.166	23.5972	23.2493	20.839	20.8816	18.7294	21.3823	22.4023	22.0237	22.8739	23.1422	23.1852	20.1958	21.965	20.0024	22.1353	20.6301	21.8374	24.1101	23.9402	23.6475	20.3006	21.9306	20.5047	21.287	20.3848
0	0	0	0	0	0	0	0	0	23.6403	23.8276	23.8731	23.8007	23.7826	23.6523	23.7004	24.3403	23.904	23.8681	23.9072	24.0723	24.1307	23.3893	23.8777	23.8119	24.0501	23.6471	23.564	23.7276	23.4169	23.7016	23.7989	23.4061	24.1108	23.7179	23.8682	23.8362	23.7653	23.5653	23.3667	23.5882	23.7798	24.3283	23.9608	24.0403	23.6403	23.8276	23.8731	23.8007	23.7826
0	0	0	0	0	0	0	0	0	27.7067	27.004	27.5146	27.4861	26.9165	27.2558	27.204	27.1031	27.0411	27.4401	27.3461	27.0927	27.195	27.2546	27.3387	27.5197	27.1431	27.5045	27.0712	27.2838	27.4765	27.3513	27.1049	26.8154	26.938	27.0256	26.9785	27.3912	27.137	27.1274	26.7868	27.1791	27.1013	27.4725	27.6806	28.161	27.7067	27.004	27.5146	27.4861	26.9165
0	0	0	0	0	0	0	0	0	23.3799	22.8781	20.2011	20.3443	22.7477	22.0368	23.2784	23.1741	23.7029	20.593	20.5367	20.2581	19.234	23.4989	22.4699	23.5939	23.2764	22.9178	23.7754	23.2401	22.5366	19.7408	20.6767	20.9034	23.2643	23.0957	23.1138	23.621	20.01	19.8657	23.9	20.4817	23.159	22.8278	22.7882	22.8299	23.3799	22.8781	NA	NA	22.7477
0	0	0	0	0	0	0	0	0	26.8315	26.4831	26.9228	26.3102	26.0663	26.6786	26.0577	25.8714	26.0066	26.3058	26.4951	26.7024	25.7789	26.2893	25.8248	26.048	26.1176	26.8048	26.3431	26.7933	26.5528	26.316	26.3722	25.9163	26.2357	26.1847	26.0045	26.6895	25.8291	25.9823	26.1165	25.96	26.0216	26.8451	27.0058	26.8763	26.8315	26.4831	26.9228	26.3102	26.0663
0	0	0	0	0	0	0	0	0	20.0796	22.0468	21.6085	21.737	21.2358	21.5654	20.0191	20.6333	21.1867	21.718	21.2198	21.7979	21.2401	21.2493	21.1972	20.3424	20.9863	22.0348	21.749	22.0419	21.1388	21.714	21.5875	21.3134	20.7708	20.706	18.7396	21.0107	21.6662	21.2264	20.9018	21.6388	20.6654	21.4236	21.3444	21.344	NA	22.0468	21.6085	21.737	21.2358
0	0	0	0	0	0	0	0	0	20.6459	19.9253	18.5124	21.7759	19.7994	20.2482	19.9105	21.2857	21.4092	21.0499	19.4677	20.2046	20.3388	19.3345	21.1464	21.6206	19.3264	20.3231	20.9305	21.5067	21.196	20.3898	20.6932	20.0716	21.36	19.1812	20.6784	19.8013	20.1499	20.4633	19.9588	19.9098	20.1962	19.7998	22.3687	21.8421	NA	NA	NA	21.7759	NA
0	0	1	0	0	0	0	0	0	22.4849	22.8016	23.2936	24.3107	23.7691	23.7728	23.5876	23.654	23.575	23.3124	23.5791	23.2236	23.7463	23.8892	23.8498	23.5619	24.0187	24.284	23.7798	23.6881	23.3457	23.911	24.2792	24.1712	23.9347	23.7951	23.9586	23.8292	24.0613	24.2248	24.5891	23.9604	24.103	24.3349	23.9795	23.8851	22.4849	22.8016	23.2936	24.3107	23.7691
0	0	0	0	0	0	0	0	1	20.6377	20.6087	18.573	20.8679	20.3035	20.0234	20.1291	20.6259	21.2352	19.0779	19.0814	19.5484	20.6872	19.4232	20.446	22.8868	22.868	22.5279	20.7999	19.7531	19.1243	19.7742	20.3095	20.2621	21.0022	21.6708	22.2993	21.3355	20.5534	20.3906	20.7211	20.0321	20.4018	23.1258	23.9546	22.7217	NA	NA	NA	NA	NA
0	0	0	0	0	0	0	0	0	24.4682	24.002	24.401	24.1122	23.9555	23.8893	24.37	24.0559	24.006	24.3588	24.354	24.7236	23.8169	24.1349	24.0515	24.0509	23.9111	24.3541	24.4779	24.8023	24.4243	24.6635	24.1771	24.1151	24.6182	24.0144	24.0027	24.7685	24.55	24.7277	24.4779	24.0011	23.5835	24.2851	24.1128	24.3134	24.4682	24.002	24.401	24.1122	23.9555
0	0	0	0	0	0	0	0	0	28.8178	28.8807	28.8646	28.6125	28.4402	28.7225	27.969	27.8576	27.9782	28.8004	28.9223	28.7868	28.1986	28.443	28.3563	27.7249	27.7608	27.904	29.1139	29.13	28.8103	28.3217	28.6751	28.3844	27.9244	27.971	27.8823	29.0567	29.109	28.8943	28.5557	28.6643	28.3534	27.861	27.8377	27.9114	28.8178	28.8807	28.8646	28.6125	28.4402
0	0	0	0	0	0	0	0	0	24.0901	23.772	23.7813	23.6941	24.3312	24.0247	24.2371	24.5471	24.2025	23.8589	23.9733	24.1159	24.3759	23.9774	24.0944	24.375	24.4284	24.0234	23.7792	23.8269	24.1041	23.8468	23.611	23.8232	24.4461	24.401	24.2003	24.1818	23.7362	23.9672	23.8758	23.8328	24.3551	24.3097	24.5662	24.0795	24.0901	23.772	23.7813	23.6941	24.3312
0	0	0	0	0	0	0	0	0	25.2187	25.5334	25.3233	25.5464	25.1061	25.2125	24.7257	24.5097	24.8598	25.3665	25.4969	25.1219	24.8054	24.9117	24.9728	24.93	25.2475	25.1543	25.4275	25.4176	25.0276	25.1437	25.2819	24.8554	24.7248	24.3523	24.5807	25.3349	25.3872	25.6184	25.1124	25.072	24.9783	25.1567	25.5072	25.1804	25.2187	25.5334	25.3233	25.5464	25.1061
0	0	0	0	0	0	0	0	0	24.7529	24.6859	24.6235	25.2172	24.6529	25.2077	24.5415	24.0718	24.6047	24.9165	25.4167	24.9799	24.5623	24.7643	24.5622	23.8455	24.4822	24.6501	24.8536	24.8541	24.2417	24.7627	25.2892	24.4337	24.3815	24.5281	24.0858	25.0312	25.4043	25.5768	24.9424	25.1374	24.7284	24.4172	24.4191	24.2566	24.7529	24.6859	24.6235	25.2172	24.6529
0	0	0	0	0	0	0	0	0	23.819	23.5517	23.7808	23.0359	23.2129	23.3062	23.2401	23.3055	23.5571	23.7366	23.7793	23.2611	23.2257	23.5503	23.1149	23.2601	23.5066	23.6165	23.2172	23.6779	23.6675	23.2815	23.105	23.4342	23.3314	23.3495	23.3606	23.795	23.1379	23.1249	23.3009	22.8767	23.4367	23.5976	23.3884	23.5051	23.819	23.5517	23.7808	23.0359	23.2129
0	0	0	0	0	0	0	0	0	22.108	20.9025	20.0463	21.602	22.3256	21.6658	21.077	21.4827	21.191	21.755	22.4967	21.8913	20.5987	21.909	21.0213	21.9727	21.7346	20.7892	20.1496	19.3763	21.7907	21.3887	22.1396	21.1148	21.5101	20.6867	21.2579	22.0548	21.2473	20.5493	21.4803	21.3367	19.742	22.2638	22.3023	19.241	22.108	NA	NA	21.602	22.3256
0	0	0	0	0	0	0	0	0	22.0652	20.5958	23.0244	19.3737	23.8756	24.012	22.0993	21.7417	23.464	20.6675	22.3561	20.6425	21.2617	22.8926	20.1928	23.6153	22.384	22.8801	22.8768	21.5671	21.2887	22.0722	23.4725	19.3499	22.3612	22.5394	23.2996	22.1159	19.3606	21.9702	19.7267	20.9054	23.7987	25.4335	24.98	24.8503	22.0652	NA	23.0244	NA	23.8756
0	0	0	0	0	0	0	0	0	21.986	21.5722	22.1529	22.0794	23.1302	22.4847	22.3791	22.2702	22.9041	22.6535	20.9164	19.2787	22.5451	22.5889	20.548	22.9894	22.8882	23.0294	21.1146	21.4629	20.1056	23.0916	22.8556	19.8902	22.6967	23.1508	22.9721	22.8961	20.8204	21.1373	22.4392	19.5258	22.6006	23.0708	23.3661	23.2737	21.986	21.5722	22.1529	22.0794	23.1302
0	0	0	0	0	0	0	0	0	24.102	24.3287	24.4058	24.3346	24.1347	24.2704	24.2434	24.1839	24.11	24.385	24.7193	24.3342	24.0847	23.8535	24.2199	24.2401	24.3958	24.2396	24.6163	24.5304	24.256	24.2279	24.126	24.01	24.3292	24.2084	24.1447	24.5445	24.3857	24.5422	23.9646	23.9088	23.9619	24.542	24.1759	24.448	24.102	24.3287	24.4058	24.3346	24.1347
0	0	0	0	0	0	0	0	0	25.0737	24.6954	24.7429	24.3224	24.8828	24.834	25.2694	25.301	25.1726	24.7824	24.6486	25.1411	24.693	24.3558	24.8154	25.64	25.4517	25.3268	24.5869	24.5595	24.8931	24.9269	24.1965	24.3992	25.5484	25.5439	25.4541	25.1718	24.7105	24.3327	24.5337	24.7531	24.7387	25.7721	25.4957	25.6014	25.0737	24.6954	24.7429	24.3224	24.8828
0	0	0	0	0	0	0	0	0	25.1449	24.7147	24.7603	24.8982	24.812	24.8582	24.9011	25.088	25.1887	25.2038	24.8009	24.865	24.9544	24.6931	24.7667	25.2023	25.0716	25.052	24.6431	24.8083	24.7477	25.0483	24.6886	24.5788	25.2093	25.2194	25.12	25.1156	24.5078	24.5452	24.7578	24.3992	24.7872	25.1355	25.0575	25.1196	25.1449	24.7147	24.7603	24.8982	24.812
0	0	0	0	0	0	0	0	0	20.7459	20.8127	20.6144	19.8498	21.154	20.79	22.9617	23.1345	19.3842	22.8823	20.1127	20.7099	20.1291	20.1709	20.1384	20.3742	23.4364	23.2947	20.4739	19.4512	20.5175	19.0075	20.34	20.1448	23.1695	22.8616	20.5602	20.3194	20.0533	20.159	21.1437	19.9009	20.7374	23.5529	24.1268	23.3248	NA	NA	NA	NA	NA
0	0	0	0	0	0	0	0	0	22.1972	22.8436	22.8357	23.1834	22.8139	23.0335	22.6167	22.4077	22.5791	23.2324	23.3487	22.9465	22.6272	23.3871	23.321	22.2218	22.9047	22.5898	23.9944	23.3581	22.5554	23.0362	23.3214	23.066	22.5513	22.0593	22.6726	23.0916	23.5403	24.2249	23.48	22.9547	22.4004	22.5794	22.5354	22.9152	22.1972	22.8436	22.8357	23.1834	22.8139
0	0	0	0	0	0	0	0	0	24.0053	23.6771	23.7374	23.4866	23.6501	23.703	23.59	23.3362	23.637	23.9493	23.9414	23.435	23.7079	23.3742	23.8521	23.3906	23.2674	23.5934	23.5976	23.9811	23.7417	23.8436	23.3264	23.3515	23.7763	23.523	23.1147	23.787	23.6436	23.1772	23.3202	23.5631	23.8217	23.2483	23.5085	23.408	24.0053	23.6771	23.7374	23.4866	23.6501
0	0	0	0	0	0	0	0	0	18.8433	22.075	22.2469	22.626	20.5507	21.8887	21.9949	21.5021	21.4657	21.5233	21.8937	18.7938	19.0401	22.437	21.8012	21.4539	21.5129	21.6508	21.2849	22.1262	21.4162	19.4261	22.1817	21.2809	21.8711	21.572	20.9744	21.857	21.3652	22.2909	21.3208	21.0831	21.6517	21.5821	21.4669	22.0108	NA	22.075	22.2469	22.626	NA
0	0	0	0	0	0	0	0	0	28.3336	28.0867	27.9579	27.218	27.6936	27.4221	27.721	27.8864	27.918	27.96	28.1716	28.1197	27.455	27.294	27.4088	28.0213	27.9067	27.7409	27.7823	27.9896	28.1228	27.6363	27.152	27.2215	27.8373	28.0848	27.745	27.9891	27.5222	27.2338	27.276	27.3216	27.533	27.8983	27.8906	28.1894	28.3336	28.0867	27.9579	27.218	27.6936
0	0	0	0	0	0	0	0	0	24.4423	23.8942	24.0522	23.4815	24.6583	24.0066	24.5515	24.412	24.8329	24.7118	24.3594	24.6008	23.707	24.4056	23.0487	24.7539	24.7604	25.0672	23.4234	23.3316	24.3649	24.4774	22.9953	23.1294	24.4099	24.859	24.3945	23.8273	23.8378	22.8159	22.9241	23.3072	24.7106	25.4204	25.0203	25.1868	24.4423	23.8942	24.0522	23.4815	24.6583
0	0	0	0	0	0	0	0	0	20.4717	20.9318	19.9145	20.1914	20.3942	20.5113	19.8906	19.0663	19.779	19.9293	19.8918	20.5298	20.0487	20.4197	20.6941	20.1324	20.2538	18.8045	20.0774	19.9721	20.0357	19.9519	20.4025	19.9514	19.3727	19.3012	19.6133	20.2722	19.4795	20.3908	20.3671	20.3303	20.0828	20.2756	21.3379	20.1616	NA	NA	NA	NA	NA
0	0	0	0	0	0	0	0	0	22.3142	22.7433	22.7756	26.0215	26.327	26.2425	27.7295	27.5968	27.134	23.0656	22.7605	22.7156	26.2569	26.6653	26.4312	27.6649	27.2011	27.1013	22.9029	22.6266	23.1505	26.2272	25.8492	26.2625	27.8078	27.9118	27.6637	22.7683	23.0729	23.1313	26.3639	26.1396	26.2818	27.2815	26.7685	26.8657	22.3142	22.7433	22.7756	26.0215	26.327
0	0	0	0	0	0	0	0	0	20.4036	20.4229	19.4578	19.8452	22.3998	21.429	22.7321	22.5584	23.032	23.2059	19.5659	20.137	21.0978	19.1356	19.8935	20.4847	22.7197	22.6105	21.0937	20.2834	20.6205	21.0248	21.433	21.0881	22.7641	23.0828	22.7724	20.2614	20.7267	20.3114	20.289	20.268	19.2846	22.618	22.6289	22.8559	NA	NA	NA	NA	22.3998
0	0	0	0	0	0	0	0	0	22.2313	22.6839	22.4225	22.3809	22.7024	21.6186	21.6207	21.9472	21.4877	22.9039	23.1677	22.8603	22.5054	22.5604	21.585	22.052	21.741	23.5007	22.437	23.0903	22.641	22.4374	20.1932	22.1798	22.1003	21.737	21.8487	23.1445	23.6196	23.1591	22.4233	22.1069	21.8912	22.5561	22.7954	22.7124	22.2313	22.6839	22.4225	22.3809	22.7024
0	0	0	0	0	0	0	0	0	23.2083	23.0061	22.765	22.9517	20.8593	22.2535	22.6255	22.9085	22.7428	20.2986	22.6313	23.316	23.2137	20.1711	23.1441	23.2871	23.4989	23.3948	22.4844	22.8949	22.7034	22.7908	19.4144	22.2391	22.7176	22.9493	23.2102	22.9067	21.8391	21.8582	19.8879	22.3604	22.7586	23.2863	23.0097	23.2078	23.2083	23.0061	22.765	22.9517	20.8593
0	0	0	0	0	0	0	0	0	25.9812	25.5107	25.7729	25.814	25.3809	25.3416	25.4778	25.5301	25.6162	25.8467	25.9029	25.6533	25.5877	25.3149	25.6655	25.6847	25.7112	25.7426	25.5714	25.546	25.8647	25.627	25.475	25.411	25.5012	25.4407	25.5732	25.8113	25.7081	25.6042	25.3983	25.2965	25.8502	25.7725	25.5812	25.7363	25.9812	25.5107	25.7729	25.814	25.3809
0	0	0	0	0	0	0	0	0	21.6723	19.8968	21.8075	21.61	21.5319	20.634	20.9194	20.6984	20.7317	21.529	21.8667	21.2099	18.986	20.7855	19.7848	19.6064	21.3468	18.8557	21.7589	21.7952	20.071	21.2705	20.7121	20.8666	21.7618	19.4739	20.3762	21.5364	21.6167	20.2982	21.2276	20.2111	19.5073	19.6478	20.0849	20.2618	21.6723	NA	21.8075	21.61	21.5319
0	0	0	0	0	0	0	0	0	19.9056	19.7575	21.2235	22.1313	21.5165	21.918	22.2042	22.0846	22.3637	20.0656	19.4442	19.8866	21.6903	22.031	22.2456	20.5415	22.1009	21.8266	20.5393	19.9274	19.3315	22.4638	22.7195	22.0488	22.0197	22.215	22.3254	19.2894	19.9267	21.105	22.1315	22.4366	21.6586	21.9878	21.918	22.0684	NA	NA	NA	22.1313	21.5165
0	0	0	0	0	0	0	0	0	24.2921	24.3614	24.6037	24.2996	24.4847	24.3467	24.2342	24.1426	24.3613	24.3704	24.6385	24.5093	24.6372	24.3788	24.5454	23.4858	23.8925	24.4089	24.318	24.5832	24.4442	24.5036	24.4598	24.5941	24.1269	23.9547	23.9757	24.6949	24.6176	24.5015	24.3496	24.328	23.993	24.4182	24.5358	24.2172	24.2921	24.3614	24.6037	24.2996	24.4847
0	0	0	0	0	0	0	0	0	24.6277	24.4679	24.1859	23.7517	24.1823	24.03	24.2057	24.2824	24.2408	24.5445	24.3387	24.5721	24.0004	23.8964	24.0846	24.6603	24.285	24.7728	24.0604	24.0488	24.2437	24.1698	24.3558	23.9542	24.3693	24.2888	24.2269	24.4258	23.935	23.9447	23.7753	24.001	24.2133	24.815	24.6194	24.5741	24.6277	24.4679	24.1859	23.7517	24.1823
0	0	0	0	0	0	0	0	0	24.0228	23.2538	23.3872	22.6587	21.2587	21.9169	23.9623	23.656	23.8152	23.6154	23.8243	23.7201	22.9473	22.2093	23.518	23.9303	23.9022	24.0413	24.0865	23.3629	23.8067	22.2468	22.2808	23.3324	23.6896	24.3809	23.5575	23.4531	23.2577	22.0903	21.9554	21.9303	23.285	24.42	24.1151	24.1888	24.0228	23.2538	23.3872	22.6587	21.2587
0	0	0	0	0	0	0	0	0	22.4648	22.2254	22.0095	22.315	21.7847	21.5608	22.2467	21.8577	21.782	22.195	21.9819	22.123	21.9018	21.563	22.1342	21.7475	21.9561	22.2858	22.1681	21.8346	22.0018	21.8016	21.5692	21.8831	21.7527	21.842	21.5146	22.7645	21.9619	22.3332	21.3021	21.5975	22.0295	22.4526	22.1563	22.3754	22.4648	22.2254	22.0095	22.315	21.7847
0	0	0	0	0	0	0	0	0	21.4474	22.5743	22.261	23.1626	23.046	23.2065	24.6312	24.0188	24.1014	20.0295	21.6364	20.2851	23.6836	23.7373	23.9352	24.9544	25.3549	24.4314	22.629	22.417	20.8431	23.8285	23.8042	23.7724	24.8492	24.4581	24.4843	19.2596	22.7256	21.9252	23.881	23.1881	23.0607	24.474	24.3825	24.7307	21.4474	22.5743	22.261	23.1626	23.046
0	0	0	0	0	0	0	0	0	22.4578	22.5712	22.0491	22.4047	23.0886	22.1747	22.5505	22.1122	22.2118	22.663	22.3764	22.0907	22.039	22.4348	22.7993	22.6278	21.8975	22.5376	22.573	22.8132	22.6434	22.429	22.2468	22.389	22.3236	22.3579	22.3555	22.728	22.5342	22.8069	22.2979	22.2438	22.0672	22.537	22.6207	22.3222	22.4578	22.5712	22.0491	22.4047	23.0886
0	0	0	0	0	0	0	0	0	22.7639	23.1828	24.1377	24.4087	23.4509	23.8762	22.1117	20.0087	22.4016	22.6694	23.2072	22.05	22.3305	23.6655	23.6343	18.4746	21.7995	22.0682	24.1015	24.9716	22.8475	23.9144	23.7595	23.7981	21.8577	21.9023	22.6882	23.2128	24.033	25.0784	23.4043	23.9553	22.553	21.9233	21.7451	20.93	22.7639	23.1828	24.1377	24.4087	23.4509
0	0	0	0	0	0	0	0	0	24.2626	23.5783	23.724	24.0008	24.074	23.9901	24.99	24.8957	24.6649	24.0172	23.9331	24.0398	23.9917	23.8803	23.9959	25.1416	25.2687	25.2124	23.385	23.6722	23.9366	24.4337	23.6635	24.1517	25.2102	25.1374	25.4516	24.1518	23.5366	23.6477	23.8343	23.7504	24.3949	25.422	25.4292	25.5264	24.2626	23.5783	23.724	24.0008	24.074
0	0	0	0	0	0	0	0	0	23.5925	22.8163	23.0279	22.5935	23.0611	23.2096	22.3612	22.4031	23.0607	22.7582	23.1137	22.3135	22.9297	22.7067	22.4996	22.7922	22.5859	22.6004	23.0071	23.0914	22.794	22.3584	22.842	22.8981	22.6911	23.0463	22.6471	22.9556	22.9347	22.7506	22.8037	22.548	22.8074	22.3492	22.6416	23.0122	23.5925	22.8163	23.0279	22.5935	23.0611
0	0	0	0	0	0	0	0	0	24.3377	24.5691	24.3477	23.7811	24.2201	23.8534	23.5013	24.4495	24.5763	24.2772	24.222	24.1541	24.1235	23.8333	24.4749	23.3253	24.1886	24.3129	24.0272	24.1262	24.4289	23.7394	23.8763	20.3284	24.1124	24.3319	24.0488	24.643	23.9814	24.0954	24.5638	23.6916	24.4131	24.0444	23.9701	24.3877	24.3377	24.5691	24.3477	23.7811	24.2201
0	0	0	0	0	0	0	0	0	22.3427	22.0942	22.0147	19.083	20.3163	19.4118	18.9112	20.4221	20.236	20.8971	20.1222	21.9858	19.5149	20.4665	19.9021	20.1883	20.4985	19.9712	21.4437	19.4024	20.6704	20.2114	20.6972	19.733	21.1122	20.2623	19.9839	19.8255	19.8647	20.1325	20.6081	20.0048	21.7608	22.2326	20.579	20.2005	22.3427	22.0942	22.0147	NA	NA
0	0	0	0	0	0	0	0	0	19.8388	20.1851	20.1733	20.5172	21.3168	20.2056	19.9081	20.2267	20.3365	19.4499	21.6214	19.8739	19.6906	20.4229	20.9586	20.6201	19.9894	19.9001	19.7676	20.2907	20.2829	20.239	20.0278	20.055	19.6534	20.8238	21.0488	21.1274	21.3322	20.61	19.5106	20.5986	20.5082	20.9162	20.2929	20.7725	NA	NA	NA	NA	NA
0	0	0	0	0	0	0	0	0	19.9918	24.0119	20.4821	20.4773	20.0492	20.5686	24.3773	23.9418	24.5755	19.9885	23.0396	20.7656	23.6172	19.3247	19.636	23.3681	24.1942	24.4836	20.7334	20.1839	20.2353	19.9243	20.5258	20.4913	24.0303	23.9835	24.2266	20.1273	19.9826	20.7131	23.96	21.3665	23.8735	24.337	24.3072	24.6094	NA	24.0119	NA	NA	NA
0	0	0	0	0	0	0	0	0	25.1375	25.382	25.1391	26.5763	26.3373	26.3438	26.3245	26.3428	26.436	24.9234	24.9483	24.9852	26.4527	26.2195	26.5272	26.6748	26.5656	26.4896	25.2722	25.5414	25.1129	26.4609	26.9157	26.3478	26.7142	26.6112	26.5602	25.0912	25.368	25.1844	26.479	26.2928	25.9286	26.2575	26.345	26.5904	25.1375	25.382	25.1391	26.5763	26.3373
0	0	0	0	0	0	0	0	0	19.5016	21.4693	21.0443	20.1083	20.8352	21.0708	21.161	21.1202	21.7999	20.0542	20.26	20.1139	20.2238	19.9758	20.4612	19.7432	20.7719	21.0084	20.6505	20.4601	19.9004	20.5228	19.8208	18.4587	21.2128	21.477	21.4887	19.3956	20.42	20.3628	20.1295	20.8239	20.6601	20.4072	20.0558	20.5078	NA	NA	NA	NA	NA
0	0	0	0	0	0	0	0	0	19.3714	20.0083	24.1881	24.7755	24.4305	19.5886	23.5674	23.9326	23.6959	24.5427	24.0236	20.9738	23.9141	20.8727	24.5799	23.8466	24.2901	22.5697	24.7973	24.3894	23.4761	24.6983	23.9655	24.2833	23.6	23.2565	23.7662	24.8243	24.3811	24.9253	24.1239	24.6726	23.4782	22.5753	22.6532	23.4843	NA	NA	24.1881	24.7755	24.4305
0	0	0	0	0	0	0	0	0	23.851	24.3108	24.3731	25.9236	25.7672	25.8554	27.3664	27.6406	27.4344	24.0477	24.1977	24.455	25.748	26.346	25.9198	27.8543	27.7038	27.4086	24.259	24.3703	23.9575	25.6126	26.2464	25.8706	27.4765	27.3019	27.6707	23.7606	24.3487	24.5148	25.9783	26.1565	25.7694	27.5234	27.4601	27.4706	23.851	24.3108	24.3731	25.9236	25.7672
0	0	0	0	0	0	0	0	0	26.0272	25.4914	25.7328	25.233	25.7339	25.417	25.6909	25.6385	25.1838	25.9064	25.6875	25.4253	25.1865	25.3122	25.3157	25.3879	25.2407	25.7208	25.6716	25.7981	25.9082	25.1834	25.5193	25.2214	25.6369	25.3398	25.4333	25.4981	25.6153	25.2957	25.6502	25.4184	25.7323	25.9731	25.6575	26.0966	26.0272	25.4914	25.7328	25.233	25.7339
0	0	0	0	0	0	0	0	0	23.5556	23.7828	23.6709	23.9047	24.1546	23.5013	23.6158	24.0213	23.9638	24.2389	24.3403	23.9443	23.3074	23.2939	23.7915	23.391	23.7176	23.8744	23.4416	22.9092	24.0282	24.0866	23.2225	23.957	24.0341	24.2343	24.1173	23.2004	23.97	23.1027	23.5686	23.0847	23.9937	24.2034	23.2938	23.8759	23.5556	23.7828	23.6709	23.9047	24.1546
0	0	0	0	0	0	0	0	0	20.4595	19.8787	19.9509	20.7478	19.2664	19.164	19.7139	20.4794	20.3021	19.9412	20.1887	19.6084	18.9743	20.3258	20.3058	20.9791	19.7893	20.2652	20.1964	21.5824	19.1125	19.6679	20.4622	19.7767	20.7722	19.4901	19.5604	19.3017	20.2027	21.0863	20.5112	19.5827	20.2962	20.6417	21.0944	21.2014	NA	NA	NA	NA	NA
0	0	0	0	0	0	0	0	0	19.6636	20.9829	20.9959	20.655	20.3618	21.8179	19.6372	20.0429	21.1081	19.9365	20.6257	19.1938	20.3559	19.9149	22.202	20.7607	19.4569	19.5687	21.1993	20.2182	19.947	20.0134	19.7381	21.5749	21.2339	19.9496	20.1287	19.3146	21.7505	20.3477	19.6081	21.5605	20.1155	18.8263	21.4475	20.6965	NA	NA	NA	NA	NA
0	0	0	0	0	0	0	0	0	23.3545	22.7906	22.5179	22.156	22.1796	22.0708	22.983	22.7147	23.1761	23.273	22.6997	22.5209	21.6153	22.2382	22.0694	23.2024	22.7144	22.7938	22.469	21.8308	22.8065	22.9257	22.3188	22.2679	22.9665	22.8465	22.4315	22.725	22.5239	22.0747	22.0395	21.7579	21.8882	22.7167	22.9588	23.0582	23.3545	22.7906	22.5179	22.156	22.1796
0	0	0	0	0	0	0	0	1	22.7365	22.7844	22.5635	21.9343	23.1401	23.5404	23.6978	23.6958	23.2888	22.943	22.7684	22.6688	23.0962	23.3137	22.8339	24.4254	24.384	24.1452	22.8984	22.8382	22.7928	22.954	22.9123	22.7919	23.5001	23.8922	23.7456	22.8903	22.7629	22.7919	22.9435	23.1009	22.8881	24.6711	24.6002	24.8019	22.7365	22.7844	22.5635	21.9343	23.1401
0	0	0	0	0	0	0	0	0	22.6388	22.5895	22.6114	21.6137	22.0374	22.8971	23.2578	23.3691	22.9289	22.0741	22.0956	22.6723	21.9699	21.9709	22.5997	23.3888	23.4473	23.5691	22.719	22.8442	22.6361	21.7595	21.9698	22.2352	23.5252	23.9019	23.6678	22.2806	22.1349	22.6394	21.722	22.0553	22.5904	23.6084	23.6654	23.6248	22.6388	22.5895	22.6114	21.6137	22.0374
0	0	0	0	0	0	0	0	0	19.7112	19.8805	20.9418	21.6653	19.3548	19.0575	20.1533	20.1135	20.9161	20.2503	21.4531	19.724	20.3516	21.2966	21.6281	19.9486	21.0162	20.5432	20.4447	19.7895	20.4773	19.8516	20.5803	20.3499	20.9402	20.0662	19.313	20.6249	21.9872	20.8579	20.5911	21.0536	21.1303	20.5527	21.1795	20.0341	NA	NA	NA	21.6653	NA
0	0	0	0	0	0	0	0	0	22.6895	22.836	22.5998	22.8228	22.5304	22.9212	22.6656	22.8536	22.8837	22.7429	22.9678	23.1199	22.8953	22.5237	22.6926	22.9823	22.5595	23.2307	22.9424	23.0374	22.7636	22.6248	23.0384	22.2282	22.2972	22.286	22.5805	22.5371	22.8199	23.1506	22.4533	22.9582	22.6191	22.8772	22.5633	22.6518	22.6895	22.836	22.5998	22.8228	22.5304
0	0	0	0	0	0	0	0	1	19.4956	20.3745	20.4733	19.586	20.2851	20.7866	19.1531	20.0273	20.8798	19.3737	19.8052	20.8053	19.9406	20.85	20.4291	19.6296	19.9039	20.0979	20.9293	20.3306	19.7033	20.6821	21.3498	19.852	20.3613	20.0106	19.7103	20.2095	19.9817	19.3579	19.984	20.4424	21.2353	22.2452	21.8519	21.7011	NA	NA	20.4733	NA	NA
0	0	0	0	0	0	0	0	0	20.1954	20.2504	19.5395	20.5477	20.8591	21.0281	22.4471	24.2849	20.0617	21.933	19.4711	19.3393	19.3805	22.8242	22.1272	20.6976	23.0857	22.6127	20.4975	19.7338	19.7532	19.7684	19.8006	20.781	23.602	22.3132	23.0886	20.6112	19.4881	20.8051	20.4955	20.0113	19.5716	23.1873	22.9176	22.9378	NA	NA	NA	NA	NA
0	0	0	0	0	0	0	0	0	22.7495	22.6171	22.3078	21.7718	21.7803	22.6917	21.8247	22.7169	22.4547	22.5397	22.8877	21.9871	22.3681	21.595	21.8952	22.4833	22.3419	22.1601	22.7162	22.1714	22.7572	23.4361	21.831	21.6578	22.469	22.3254	22.6621	22.736	22.0901	22.1034	21.9123	21.2836	22.0964	22.2315	21.911	22.2389	22.7495	22.6171	22.3078	21.7718	21.7803
0	0	0	0	0	0	0	0	0	24.9021	25.0741	24.5958	24.4157	24.7538	24.734	25.2818	25.5915	25.4597	25.284	25.2605	25.1765	25.0014	24.8441	24.9445	25.6917	25.3256	25.1382	24.31	24.5132	24.8965	24.84	24.7316	24.8625	25.3825	25.4236	25.7953	25.1848	24.6273	24.8258	24.6024	24.5533	25.0592	25.3505	25.281	25.3569	24.9021	25.0741	24.5958	24.4157	24.7538
0	0	0	0	0	0	0	0	0	24.2313	24.402	24.5724	24.1571	23.8976	24.0203	23.5413	23.8314	23.7215	24.4218	24.5335	24.0659	24.1172	23.6117	24.05	23.8648	24.0243	24.0364	24.7627	24.52	24.155	24.1506	23.7152	23.7766	23.7686	23.6347	23.7215	24.4573	24.4221	24.5516	23.7912	23.9111	23.7583	23.7282	23.6182	23.8203	24.2313	24.402	24.5724	24.1571	23.8976
0	0	0	0	0	1	0	1	1	19.9158	20.8817	20.6049	19.4023	19.5812	19.9885	19.3003	19.8455	20.4175	19.9011	19.5038	20.8711	19.7508	20.6711	21.2708	20.1181	19.4324	19.9401	19.6955	20.5145	20.1662	20.1246	20.5656	20.3343	26.8584	26.9932	26.9101	19.6593	20.6934	20.8971	22.6094	21.6729	21.4064	27.3465	27.1922	27.5707	NA	NA	NA	NA	NA
0	0	0	0	0	0	0	0	0	18.79	19.7275	23.3384	23.289	20.48	19.8742	23.029	22.6355	19.2688	20.2289	20.4672	19.7928	23.8979	19.954	19.6644	20.5305	23.3983	23.6199	20.1212	23.4206	22.801	22.7746	18.4488	23.3762	20.6106	23.5042	22.7351	21.9871	22.5844	20.3607	20.3914	19.4646	19.5695	24.4556	23.4078	23.1279	NA	NA	23.3384	23.289	NA
0	0	0	0	0	0	0	0	0	19.1679	21.0025	20.1681	19.2945	19.6122	20.3075	23.3176	23.2153	23.1434	20.454	19.9116	20.4483	20.7238	20.5588	19.5476	23.2842	23.0464	22.4705	20.0082	19.5955	19.7456	20.8799	21.151	21.4953	23.2249	22.9261	23.0771	20.022	20.2972	20.769	20.8428	19.8579	20.4844	22.6524	22.5772	23.0155	NA	NA	NA	NA	NA
0	0	0	0	0	0	0	0	0	23.149	21.0405	22.8484	23.7813	23.2408	23.6913	24.3713	24.2251	24.4338	23.5766	22.6715	20.4342	23.1055	23.7864	23.7503	24.0422	24.2639	24.1648	21.26	22.8271	21.7742	23.4659	24.0269	23.4595	24.3333	24.4049	24.028	21.8035	22.3277	23.8085	23.7229	23.6942	23.4555	24.203	23.8229	23.7042	23.149	NA	22.8484	23.7813	23.2408
0	0	0	0	0	0	0	0	0	22.5199	22.1453	21.4747	19.7627	20.8017	21.2139	20.9916	20.2921	21.2239	21.5311	22.0897	21.5424	20.9995	20.1182	20.494	20.3728	21.5702	21.3871	21.4014	21.5733	21.7224	21.026	20.5142	20.0267	21.4141	19.8438	19.5233	21.7709	21.6966	21.5603	21.1401	19.2594	21.013	19.9603	21.0721	20.9203	22.5199	22.1453	21.4747	19.7627	NA
0	0	0	0	0	0	0	0	0	21.2275	21.3543	21.3665	20.7893	20.8859	19.2506	19.2454	21.0469	20.306	20.5839	20.7663	20.8466	20.3137	20.0633	19.6527	20.3054	19.8275	19.9258	20.3801	20.6769	21.0241	20.6105	20.8841	19.9798	20.4732	20.2168	19.1843	20.6077	20.2634	20.5391	20.831	20.9391	21.1577	19.9433	19.4297	19.6374	21.2275	21.3543	21.3665	20.7893	NA
0	0	0	0	0	0	0	0	0	26.1065	25.926	25.7128	25.896	25.7159	25.882	25.1509	25.0883	25.4301	25.7154	25.7216	25.7467	25.4036	25.3842	25.8043	25.2848	25.1776	25.495	26.1638	25.9717	25.7251	25.749	25.622	25.517	25.0956	25.3336	25.3521	25.6509	25.881	25.8153	25.78	25.7668	25.8056	25.1274	25.3742	25.2598	26.1065	25.926	25.7128	25.896	25.7159
0	0	0	0	0	0	0	0	0	24.2234	24.1245	23.9322	24.1484	24.0796	24.2172	23.7017	23.7961	23.7171	24.3019	24.3798	24.2763	24.0004	23.9566	23.9826	23.7528	23.7298	23.6233	24.1096	24.3234	24.3843	24.0589	24.1026	23.876	23.9507	23.885	23.8173	24.4359	24.3874	24.1803	24.1787	23.8602	24.0033	23.7994	23.8246	23.9399	24.2234	24.1245	23.9322	24.1484	24.0796
0	0	0	0	0	0	0	0	0	23.2434	23.3875	23.3386	23.0793	23.126	23.2775	22.3495	22.9068	22.7132	23.0837	23.1864	23.2441	23.2991	22.9597	22.9242	22.8886	22.909	22.5642	23.3577	23.5259	23.2329	23.0892	23.1831	22.6912	22.8215	22.6939	23.1238	23.2691	23.2322	23.3831	23.0941	22.9772	22.991	22.285	22.6354	22.7426	23.2434	23.3875	23.3386	23.0793	23.126
0	0	0	0	0	0	0	0	0	21.9275	22.036	22.1066	22.0189	21.8122	21.5773	21.3874	21.8138	22.1441	22.2757	21.9289	21.762	20.3046	22.3447	22.3179	22.2475	22.6996	22.4086	21.7854	22.2472	21.3153	20.6867	22.8056	19.3423	21.6569	22.1243	21.6305	22.2388	22.3874	22.2202	22.2996	21.6851	21.7897	21.7211	21.363	21.8829	21.9275	22.036	22.1066	22.0189	21.8122
0	0	0	0	0	0	0	0	0	25.6207	25.5261	24.6121	25.7084	26.0104	25.638	27.0514	26.898	26.6782	25.0673	25.1645	25.0151	25.8876	26.1389	26.0031	27.7443	27.5646	26.6815	24.3406	24.356	24.9808	26.4526	26.0213	25.8182	26.9917	27.3296	26.7415	24.9658	25.6476	25.4071	25.2339	26.0992	26.3482	27.0296	27.2393	27.244	25.6207	25.5261	24.6121	25.7084	26.0104
0	0	0	0	0	0	0	0	0	23.6136	23.9369	23.9386	24.1187	23.7342	23.8881	23.08	23.3393	23.1949	23.355	23.8325	23.5498	23.597	23.6104	23.8414	23.3412	23.2101	23.27	24.0765	23.9908	23.2197	23.9267	24.0486	23.9989	23.2075	23.1079	23.2791	24.1038	24.2919	24.4715	23.7038	24.176	23.2547	23.1633	23.0827	23.039	23.6136	23.9369	23.9386	24.1187	23.7342
0	0	0	0	0	0	0	0	0	22.3606	19.7705	20.9667	21.7605	19.8369	19.7849	21.9348	21.0015	21.6768	20.1616	20.6982	20.1953	19.5241	22.2175	22.4799	20.1499	21.3201	20.4183	20.7759	22.101	22.0943	20.0114	20.7789	21.6814	21.448	20.506	22.4635	19.8792	19.8079	20.4454	19.7023	20.7427	20.5099	20.1685	20.6412	21.3162	22.3606	NA	NA	21.7605	NA
0	0	0	0	0	0	0	0	0	19.9418	20.6007	20.9516	19.1829	20.2992	21.6166	20.6392	20.1319	20.6114	20.5841	20.8519	20.808	20.34	21.5767	21.2436	21.2434	20.6477	19.8591	20.9757	20.4086	19.9646	19.8661	20.9943	19.2062	20.573	19.1047	20.6338	19.9041	20.2094	20.7176	21.2828	21.2149	20.0851	19.8261	19.5732	20.5674	NA	20.6007	20.9516	NA	20.2992
0	0	0	0	0	0	0	0	0	19.6639	19.0982	20.2932	19.6011	19.8979	20.3671	19.7833	21.6008	20.2016	19.9629	19.9576	20.6241	20.8763	20.3868	20.4728	19.1518	19.744	20.2975	21.2054	19.9768	20.0608	20.5534	20.0013	19.7816	21.0872	19.4575	19.6377	20.0053	18.7891	20.5886	19.6512	19.2053	21.2674	20.4847	19.9675	19.3433	NA	19.0982	NA	NA	NA
0	0	0	0	0	0	0	0	0	26.7349	26.5592	26.699	26.6108	26.8603	26.5961	26.693	26.6228	26.6808	27.0508	26.7923	26.7257	26.7299	26.6331	26.6572	26.895	26.7176	26.7539	26.9233	26.7871	27.0904	26.599	26.6167	26.582	26.8761	26.8146	26.8347	26.9516	26.715	26.8494	26.7199	26.6956	26.7291	26.6238	26.7021	26.8353	26.7349	26.5592	26.699	26.6108	26.8603
0	0	0	0	0	0	0	0	0	19.806	20.9815	19.6948	20.35	20.943	18.9644	19.8741	20.0111	19.9225	20.1524	19.1599	23.9892	23.5529	24.2768	19.8753	20.0464	19.6039	19.2621	19.6784	19.6717	25.0664	20.2638	20.694	19.7927	20.1417	20.3571	19.936	19.7725	24.874	20.4582	20.0419	24.5729	20.698	20.3373	19.8537	20.0944	NA	NA	NA	NA	NA
0	0	0	0	0	0	0	0	1	20.9813	19.7251	20.4866	20.2195	19.3327	20.0221	20.2703	19.5259	21.2045	20.4076	19.9418	18.8761	19.7966	19.982	20.6816	21.0675	21.8904	20.9675	19.6781	20.0293	20.7263	20.6866	19.2513	20.4165	22.0919	21.1919	22.2285	19.3405	19.5209	20.6228	19.9991	19.6213	18.7212	24.4234	24.4248	24.337	NA	NA	NA	NA	NA
0	0	0	0	0	0	0	0	0	25.3484	25.2999	25.2289	25.0275	24.9898	25.1389	24.6357	24.5844	24.6692	24.9913	25.3096	25.1904	24.7777	24.909	25.0256	24.3318	24.5486	24.4202	25.4996	25.3885	25.3352	24.9248	25.0097	24.9197	24.6471	24.3249	24.712	25.1016	24.7529	24.9545	25.2003	25.0682	25.0196	24.3039	25.0632	24.6741	25.3484	25.2999	25.2289	25.0275	24.9898
0	0	0	0	0	0	0	0	0	22.5229	22.0975	19.7923	21.5283	22.0952	21.6638	20.3834	22.1143	21.664	19.4732	19.2918	19.9232	21.7935	20.6937	19.8156	22.3259	21.7946	21.8789	21.3014	19.9297	22.1178	21.1681	18.8164	19.5947	22.2916	22.0996	21.6693	21.164	19.8317	20.0873	19.5281	20.3694	21.7818	22.4948	22.1378	22.3723	22.5229	22.0975	NA	21.5283	22.0952
0	0	0	0	0	0	0	0	1	19.2815	20.8215	20.313	19.4133	19.847	19.8039	19.395	19.8448	19.345	20.6254	20.3071	20.3889	20.2554	19.9614	20.0908	22.2368	21.5407	21.6219	20.6165	20.2119	19.9126	19.5044	21.6248	20.5129	19.7128	22.7183	22.0681	20.3391	20.1951	20.6206	19.5642	20.4123	19.7074	22.3285	22.3888	22.8715	NA	NA	NA	NA	NA
0	0	0	0	0	0	0	0	0	21.0587	20.4211	18.9437	19.6281	19.9842	18.91	20.8007	19.9521	19.5656	19.7367	19.7292	19.4616	20.4627	19.0361	20.4557	21.1421	21.837	21.1966	20.893	19.1052	19.8565	21.4306	20.1356	19.2401	20.7579	20.4436	19.9263	19.4902	21.0022	20.5744	20.0151	20.4071	20.4018	20.6118	22.7996	20.858	NA	NA	NA	NA	NA
0	0	0	0	0	0	0	0	0	23.8893	23.8983	23.9044	24.0927	23.907	23.8481	24.0183	24.0725	23.9779	23.9144	24.0122	24.1176	23.4574	23.7055	23.82	24.4173	23.8067	23.8584	23.8598	23.9507	23.6165	24.0818	24.0189	23.8987	23.8081	24.063	23.9759	24.1381	24.0103	23.9278	23.9076	23.9426	23.8402	23.5429	23.7008	23.9569	23.8893	23.8983	23.9044	24.0927	23.907
0	0	0	0	0	0	0	0	0	22.0523	21.7246	20.5892	22.4423	20.8583	19.2693	21.8245	21.9926	18.9804	21.3401	20.3683	21.7129	21.0004	19.1475	20.3714	21.8149	22.3639	22.2164	22.0463	21.3853	21.9993	21.1869	20.7142	21.1913	21.6917	22.0504	21.5408	21.8217	19.2818	20.7613	19.8542	21.6197	21.537	21.7804	22.0103	22.562	22.0523	21.7246	NA	22.4423	NA
0	0	0	0	0	0	0	0	0	24.3621	24.7522	24.8716	24.886	24.3995	24.6558	23.9721	24.1715	24.1824	24.4389	24.7555	24.4387	24.229	24.5919	24.6884	24.2172	24.0989	24.1069	24.9201	25.0357	24.2455	24.5365	24.5257	24.5849	24.2147	24.1095	24.2798	24.5048	25.0905	25.4516	24.5696	24.7844	24.0939	24.1469	23.9883	24.2076	24.3621	24.7522	24.8716	24.886	24.3995
0	0	0	0	0	0	0	0	0	21.5682	21.1965	21.7507	21.7944	21.8993	21.0124	21.7479	22.0862	21.626	21.1764	22.2893	21.4117	21.3567	21.5041	22.2684	22.47	21.8204	21.8979	21.9212	21.4908	21.4501	21.8181	22.0213	21.6827	21.2528	21.7664	22.1325	22.0762	22.1059	22.1976	20.8178	21.4303	21.6339	22.5884	22.7386	22.1958	21.5682	21.1965	21.7507	21.7944	21.8993
0	0	0	0	0	0	0	0	0	25.5854	25.0673	25.2606	25.3717	25.177	25.0852	25.449	25.3502	25.3315	25.351	25.4147	25.5056	25.5114	25.02	25.3414	25.8403	25.5827	25.4326	25.1934	25.2157	25.321	25.5537	25.2135	25.0436	25.4394	25.4404	25.489	25.5754	25.162	25.2469	25.0223	24.8808	25.5033	25.3773	25.5389	25.5123	25.5854	25.0673	25.2606	25.3717	25.177
0	0	0	0	0	0	0	0	0	22.5088	22.3507	22.5791	21.8059	21.741	21.4546	21.639	22.0114	21.8741	22.1183	22.4089	21.4771	22.2325	21.1692	21.1087	21.7138	21.2523	20.9243	22.654	22.6741	22.3855	21.8279	21.6047	21.7927	21.1595	19.1722	20.6714	21.8593	21.3473	21.6122	21.8165	21.4698	21.1275	21.0144	21.892	21.5166	22.5088	22.3507	22.5791	21.8059	21.741
0	0	0	0	0	0	0	0	0	25.2553	24.1911	24.7235	24.6169	24.6322	24.9898	24.6778	24.7012	24.3682	24.97	24.5667	24.416	24.0588	19.0929	24.8456	24.8411	24.5582	24.3408	24.8065	24.8554	24.651	25.5545	19.8021	19.7858	24.4658	24.7505	24.3962	24.4214	24.4659	24.6445	25.327	24.3588	24.4141	24.8105	24.7085	24.4697	25.2553	24.1911	24.7235	24.6169	24.6322
0	0	0	0	0	0	0	0	0	19.1143	20.1914	19.7931	19.9249	20.5661	20.4558	20.4655	19.0538	20.5379	19.5342	19.3256	19.6895	20.8142	19.697	19.8238	20.1834	20.5573	19.9894	20.4158	21.0679	20.6544	19.1137	20.1128	19.9595	20.4646	19.9499	20.8274	19.1337	20.287	20.2416	21.1814	19.3383	19.4546	20.3682	20.2404	19.9177	NA	NA	NA	NA	NA
0	0	0	0	0	0	0	0	0	23.976	24.0727	24.3089	23.9495	23.8342	24.0015	23.4832	23.3789	23.3752	24.1837	24.1868	24.2014	23.65	23.5861	23.6853	22.7345	23.1649	23.141	24.2578	24.1911	23.5133	23.8457	23.8986	23.7144	23.3785	23.2819	23.24	23.8756	24.0496	24.4887	23.7598	23.7932	23.7594	22.849	22.7918	22.9912	23.976	24.0727	24.3089	23.9495	23.8342
0	0	0	0	0	0	0	0	0	19.3044	20.7677	20.1699	19.4775	20.4171	20.3945	19.6745	21.4959	21.4039	20.1664	19.9824	20.4105	21.2634	20.3689	21.0139	21.0653	20.8563	21.153	20.7117	19.6317	20.4477	19.6639	20.0299	20.9203	20.375	20.698	21.119	20.2445	20.7489	20.9297	21.086	19.1763	20.3835	20.8233	21.3546	19.7647	NA	NA	NA	NA	NA
0	0	0	0	0	0	0	0	0	22.0708	21.3971	22.0661	22.5172	21.8046	22.0857	21.203	21.6298	21.9386	22.4941	21.8431	19.6756	22.5866	22.489	22.1706	21.3709	21.8405	22.1686	22.5716	22.6658	20.9117	22.1023	22.6143	21.9129	21.6171	21.6613	20.0367	21.9559	22.6728	23.1148	22.1007	22.1507	20.6338	19.9584	22.1456	21.3414	22.0708	21.3971	22.0661	22.5172	21.8046
0	0	0	0	0	0	0	0	0	20.7927	21.3876	19.7058	21.5596	21.4681	20.1533	21.7066	21.5365	20.4386	22.5259	20.6243	20.4819	20.8166	20.5163	19.8414	22.295	21.8968	21.9088	21.4845	21.4858	21.2545	19.7849	21.8446	20.062	21.9352	21.9522	21.3018	21.1309	21.0661	21.7384	21.2944	22.293	20.3517	19.2347	21.5349	21.8833	20.7927	21.3876	19.7058	21.5596	21.4681
0	0	0	0	0	0	0	0	0	19.4307	20.6463	19.412	21.2061	20.0814	20.8152	19.3323	19.2531	19.1753	20.1203	19.7642	20.6056	20.4244	19.9775	19.6884	20.0644	19.4706	18.9288	19.6499	20.6495	20.2384	19.8372	19.7565	20.3777	19.0307	20.4544	19.0264	20.1136	19.2095	20.5404	19.9918	20.6868	20.0524	20.6016	20.1765	20.7345	NA	NA	NA	NA	NA
0	0	0	0	0	0	0	0	0	24.1151	23.6448	23.7818	23.7635	23.5167	23.645	23.5709	23.7717	23.5797	23.8177	23.7735	23.565	23.7745	23.4348	23.7651	23.7728	23.3842	23.7716	23.7403	23.7649	24.0118	23.4139	23.4685	23.6253	23.5743	23.5854	23.5219	23.6783	23.6543	23.3649	23.2804	23.6127	23.8124	23.8859	23.8548	24.0842	24.1151	23.6448	23.7818	23.7635	23.5167
0	0	0	0	0	0	0	0	0	20.3109	22.3708	20.4214	20.2106	20.7377	20.6562	23.1807	19.1156	22.7641	22.7029	19.1034	22.4632	19.9473	19.9933	20.5368	22.921	22.9524	23.1489	18.6019	20.6371	23.3013	20.0749	20.5337	22.9564	22.8449	22.3496	22.9573	20.317	20.7948	19.9434	21.733	22.4653	19.2176	23.3982	22.8932	23.5105	NA	22.3708	NA	NA	NA
0	0	0	0	0	0	0	0	0	19.6779	19.6586	23.2211	23.0147	20.2683	22.6922	21.8572	20.2813	21.1827	22.9604	21.4807	22.5259	22.6836	22.7148	22.4098	20.8974	21.946	20.4109	23.0004	23.0064	23.3391	22.9424	23.1205	23.5305	22.4512	20.2007	22.6656	22.7159	24.1301	23.4624	23.1333	23.4375	20.8912	22.4272	22.2419	21.9941	NA	NA	23.2211	23.0147	NA
0	0	0	0	0	0	0	0	0	27.5431	27.1771	26.9819	27.1203	26.733	26.8033	27.2613	27.1661	27.4641	27.4053	27.3885	27.6416	27.0182	26.7788	26.9347	27.4658	27.4514	27.4555	26.9404	27.1376	27.3643	26.6736	26.5699	26.7915	27.4764	27.4315	27.3209	26.9866	26.889	26.7619	26.8011	26.7759	26.7816	27.7224	27.2557	27.2357	27.5431	27.1771	26.9819	27.1203	26.733
0	0	0	0	0	0	0	0	0	25.8599	25.7402	25.5412	25.0383	25.7659	25.5483	26.0913	26.2137	25.9283	26.0438	25.6663	25.7423	25.2966	25.4682	25.5591	26.4339	26.3046	26.5583	25.1986	25.427	25.757	25.4025	25.7196	25.3341	26.229	26.4865	26.1353	25.7567	25.2097	25.611	25.587	25.4436	25.9144	26.4478	26.5104	26.5044	25.8599	25.7402	25.5412	25.0383	25.7659
0	0	0	0	0	0	0	0	0	27.6004	27.1982	27.1699	27.3397	27.1881	27.2006	27.3895	27.4794	27.2728	27.2153	27.416	27.1001	27.124	27.1721	27.2475	27.4801	27.6577	27.5177	27.144	27.304	27.3411	27.3997	26.9772	27.0629	27.3756	27.5469	27.4602	26.9805	27.1665	27.4447	26.985	27.1577	27.429	27.4815	27.4765	27.2813	27.6004	27.1982	27.1699	27.3397	27.1881
0	0	0	0	0	0	0	0	0	23.7694	23.2347	22.6271	22.4698	23.0196	23.0693	23.0828	23.249	23.2634	24.2674	23.1229	22.8434	23.9004	23.0804	23.911	23.2054	23.4179	23.1411	22.7118	22.8933	23.118	23.5213	23.5526	22.8076	22.9506	22.9251	22.7578	23.2949	23.1912	24.1254	22.7599	22.7097	23.8316	23.357	22.8781	22.9089	23.7694	23.2347	22.6271	22.4698	23.0196
0	0	0	0	0	0	0	0	0	22.6225	19.7671	21.9027	23.2347	21.6983	22.7894	23.5687	22.305	22.9649	22.8222	23.0843	21.4223	21.3495	20.035	21.9394	23.8492	24.0716	23.64	21.3601	21.9295	18.9752	21.8593	20.378	21.9372	23.4956	22.2037	22.8698	21.5063	20.8491	20.8477	22.6305	19.6138	19.8627	24.0092	24.2132	23.8023	22.6225	NA	21.9027	23.2347	21.6983
0	0	0	0	0	0	0	0	0	22.1359	20.0126	22.1535	21.7393	21.6491	20.8238	20.1106	22.104	22.2992	21.6491	21.7629	21.8715	21.9093	20.2372	19.1371	21.3998	22.2405	22.0218	20.5048	21.5105	20.7833	22.5508	22.0403	20.3777	22.1872	20.5404	19.7076	19.1524	20.6638	21.8539	20.7029	20.528	21.0262	21.4198	21.4454	21.642	22.1359	NA	22.1535	21.7393	NA
0	0	0	0	0	0	0	0	0	24.4503	23.9939	23.9728	23.6731	24.0518	24.343	24.192	24.2477	24.1937	24.6062	24.2722	24.4972	23.9689	23.2747	23.5709	24.5328	24.2502	24.1341	23.8001	24.264	24.0097	24.1685	23.8765	23.8841	23.9485	24.4704	23.7606	24.4483	23.8298	23.2343	24.2286	24.5445	23.7986	24.133	24.1281	23.9987	24.4503	23.9939	23.9728	23.6731	24.0518
0	0	0	0	0	0	0	0	0	20.6186	19.8588	21.9384	24.1181	23.6703	23.9869	24.8981	25.0378	24.5164	21.2221	21.6772	20.8604	23.853	24.2201	24.4277	24.937	25.0063	24.4658	21.8847	21.7828	20.3263	23.7937	23.9055	23.7392	24.999	24.7183	25.119	21.7315	22.4902	22.0983	23.853	23.6823	23.8306	24.0723	24.0072	24.2547	20.6186	19.8588	21.9384	24.1181	23.6703
0	0	0	0	0	0	0	0	0	23.3487	23.0313	23.3573	24.0483	23.9975	20.4302	19.8747	19.1948	23.3225	23.4107	24.0026	23.2593	23.1591	19.7828	23.604	19.7058	20.2601	19.8936	20.9505	23.757	23.3321	23.9732	23.9368	23.4728	20.05	19.0743	20.5522	23.949	23.8095	21.6397	23.1365	23.7252	23.5635	19.4196	18.9808	23.0257	23.3487	23.0313	23.3573	24.0483	23.9975
0	0	0	0	0	0	0	0	1	19.2393	20.1357	19.3747	19.6583	20.111	19.3803	20.0404	20.3744	20.012	19.8648	20.0677	20.2188	18.8444	20.482	21.6077	20.75	19.9762	18.994	21.5313	20.0121	19.7453	21.0379	19.9049	21.2079	22.7858	21.6797	21.9131	21.4817	20.5212	20.5499	20.477	20.0776	21.7838	22.9361	23.1801	22.7822	NA	NA	NA	NA	NA
0	0	0	0	0	0	0	0	0	20.3219	20.3156	20.2852	19.297	20.2022	20.5089	20.1843	20.1427	21.2993	20.3938	20.1001	21.5247	20.3399	19.8794	18.8729	20.7188	21.1685	19.2131	20.0748	21.306	20.6643	20.8812	21.1513	20.2682	20.4389	19.5499	20.303	20.5219	19.7301	20.9497	20.2044	20.6865	19.1374	20.8861	20.9008	20.9867	20.3219	NA	NA	NA	NA
0	0	0	0	0	0	0	0	0	22.7082	21.5336	19.4424	21.9631	21.8541	22.3284	22.4027	22.1674	21.811	21.3554	22.0698	21.6789	21.7648	21.4454	22.1674	22.4	22.8759	22.3681	21.9792	22.0395	21.8746	21.9559	21.8041	21.5731	22.6051	21.9614	22.1414	22.3825	22.1866	22.6251	20.9352	21.2151	21.8017	22.371	22.793	22.5204	22.7082	21.5336	NA	21.9631	21.8541
0	0	0	0	0	0	0	0	0	24.1539	24.3051	23.8397	23.5224	23.6851	23.4917	23.6155	23.7738	24.0188	24.2133	24.4278	23.8024	23.6626	24.196	23.6288	23.9327	23.8756	23.9252	23.9222	24.2043	23.7868	23.8784	23.8338	23.6235	23.9838	23.8596	23.8861	23.9509	23.8793	23.8416	23.8649	23.7355	24.0996	24.1124	24.3353	24.0086	24.1539	24.3051	23.8397	23.5224	23.6851
0	0	0	0	0	0	0	0	0	25.0345	25.0429	25.2793	25.2679	24.783	25.169	24.6149	24.5656	24.7008	25.1187	25.0122	24.9041	24.6133	24.8139	24.7023	24.629	24.6549	24.6761	25.052	25.1762	24.7402	24.8579	24.6448	24.7073	24.5038	24.6266	24.6812	25.0969	25.1702	25.2153	25.1041	25.0053	24.53	24.5348	24.2598	24.4404	25.0345	25.0429	25.2793	25.2679	24.783
0	0	0	0	0	0	0	0	0	21.4954	22.6288	23.2876	22.1137	23.6202	22.6407	23.3119	22.9215	22.49	22.4042	22.5356	22.363	22.3528	20.1752	22.1849	23.6313	22.5412	23.1936	20.6981	22.3995	22.1726	19.7877	19.4575	20.2056	22.7131	22.4208	23.1784	23.1662	23.7042	20.5056	21.9776	22.3594	19.8532	22.606	22.8293	22.7289	21.4954	22.6288	23.2876	22.1137	23.6202
0	0	0	0	0	0	0	0	0	25.0172	24.9813	25.2951	24.9164	24.4545	24.7093	24.2771	24.2189	24.3074	25.3471	25.026	24.8688	24.4933	24.4649	24.6977	24.4377	24.4714	24.3495	25.3926	25.3108	24.9845	24.6526	24.8321	24.2567	24.3945	24.1465	24.4476	24.9546	25.1334	25.3744	24.8109	24.5005	24.4844	24.3456	24.2869	24.4023	25.0172	24.9813	25.2951	24.9164	24.4545
0	0	0	0	0	0	0	0	0	20.8732	20.7306	20.4663	19.9129	20.0051	19.8883	21.3898	20.1521	18.8059	22.7351	22.7392	22.1024	21.0223	19.8073	19.8254	20.37	19.4757	20.3497	21.266	22.6138	22.3444	19.4921	20.6464	22.549	20.5831	18.4319	19.0056	20.7214	19.8129	22.6792	20.2224	20.3403	20.0432	20.2884	19.6743	19.9309	NA	NA	NA	NA	NA
0	0	0	0	0	0	0	0	0	25.4598	25.5263	25.421	25.8125	24.9154	25.115	25.3008	25.1731	24.9273	25.7842	25.7614	25.2766	25.2527	25.1306	25.0659	25.4564	25.4956	25.1549	25.975	25.5332	25.5978	25.3417	25.7879	25.6753	25.4582	25.2732	25.2085	25.5645	25.5457	25.8831	25.9209	25.5748	24.8152	25.2161	25.6633	25.2945	25.4598	25.5263	25.421	25.8125	24.9154
0	0	0	0	0	0	0	0	0	19.8559	23.22	19.3101	20.62	20.1212	19.4047	19.2321	20.5945	20.513	19.2436	20.7484	20.6171	19.972	19.2626	20.21	20.1697	19.5761	19.8251	23.6569	19.5599	19.0691	19.4062	19.489	22.9574	19.083	22.0642	22.4954	21.2028	20.1748	20.7994	23.7587	20.666	19.9593	21.1899	20.2208	23.0402	NA	23.22	NA	NA	NA
0	0	0	0	0	0	0	0	0	20.7297	19.8354	20.8604	20.2176	21.2522	20.0393	19.9681	19.4076	19.2383	20.2291	20.4814	21.2549	21.2296	20.5603	19.9859	19.8911	19.3398	21.0464	20.2379	20.4249	19.9923	19.9754	21.0549	21.5801	19.165	20.2801	19.1784	21.1209	20.379	21.3391	19.7089	20.0441	19.8808	19.7288	21.4344	21.8192	NA	NA	NA	NA	NA
0	0	0	0	0	0	0	0	0	22.0186	21.717	21.7505	21.9736	21.685	21.7643	21.9765	21.2946	20.9027	20.972	21.4556	21.4429	21.5608	19.5808	21.7979	22.1676	22.0255	21.4842	21.6428	21.8357	21.2882	21.6158	22.2707	21.3683	21.767	21.9381	21.7606	21.5525	22.4089	22.1211	21.708	21.6534	21.5492	21.4183	21.6647	21.5963	22.0186	21.717	21.7505	21.9736	21.685
0	0	0	0	0	0	0	0	0	21.4539	19.8724	20.4127	20.3391	20.7166	21.7992	21.6614	20.0226	21.2673	21.4417	21.1318	20.3523	19.2519	19.3797	21.4557	21.8276	22.6095	19.8126	20.3175	21.3046	21.1963	21.2997	21.9053	19.838	21.9189	22.2921	19.994	21.8394	21.714	22.3632	21.6215	21.4005	19.7987	21.7812	21.9147	22.0178	21.4539	NA	NA	NA	NA
0	0	0	0	0	0	0	0	0	22.7864	22.9254	22.8052	22.6905	22.8148	22.7624	22.1393	22.4098	22.8327	22.3433	22.9511	22.979	19.6517	22.4215	22.8746	21.8195	21.9322	22.5374	19.4915	22.9893	22.3499	23.1276	22.4996	23.561	22.8169	22.8619	22.6931	22.8554	22.5284	23.0684	22.9603	22.506	22.9393	22.8832	22.6023	22.3471	22.7864	22.9254	22.8052	22.6905	22.8148
0	0	0	0	0	0	0	0	0	25.99	26.2363	26.057	26.2554	26.123	26.1667	25.6616	25.6168	25.6511	26.1015	26.2245	25.9969	25.896	26.0883	26.2129	25.6994	25.6045	25.4239	26.3685	26.0507	25.9121	25.8152	26.0681	25.7021	25.5336	25.5871	25.6148	26.0507	26.1333	25.9772	26.201	26.305	25.9043	25.4998	25.7791	25.4447	25.99	26.2363	26.057	26.2554	26.123
0	0	0	0	0	0	0	0	0	19.9578	20.9093	19.6751	21.2568	21.1094	19.6625	19.921	21.7268	19.9022	18.9718	19.5193	20.0344	20.837	20.0951	20.7098	21.5723	21.5486	22.0129	19.7811	19.0434	19.7711	21.9183	21.2305	19.8378	20.2904	21.667	21.1297	19.9798	19.9664	20.1404	19.6016	19.0245	20.9608	22.4643	21.3361	21.7187	NA	NA	NA	NA	NA
0	0	0	0	0	0	0	0	0	22.2842	22.2795	21.9697	21.9309	21.962	21.775	21.8714	21.7789	21.4345	22.0379	22.0573	22.3434	22.0471	22.2702	21.4653	22.1784	22.6634	20.8143	22.1202	22.6052	21.2683	21.8653	22.0603	21.678	20.0032	21.65	21.6786	22.3473	22.4981	22.3246	21.6471	20.4961	21.8055	20.0034	21.5891	22.2657	22.2842	22.2795	21.9697	21.9309	21.962
0	0	0	0	0	0	0	0	0	19.1501	22.2137	21.6768	22.5064	21.4811	19.88	20.2113	19.3541	20.8731	19.9735	19.219	21.8442	20.7722	21.4587	20.1144	21.8092	19.7046	19.8295	21.689	20.2004	22.0167	19.8843	19.5115	18.5993	19.9072	19.8634	19.0189	21.2725	19.8956	19.938	19.5938	20.5278	20.5565	19.7563	20.3948	19.4305	NA	22.2137	21.6768	22.5064	NA
0	0	0	0	0	0	0	0	0	24.5014	24.6164	24.6167	24.1391	24.5232	24.8216	24.2748	24.4243	24.4978	24.7299	24.7778	24.6197	24.5738	24.2104	24.264	24.4451	24.3501	24.7335	24.7626	24.5062	24.5898	24.7259	24.2218	24.3627	24.4031	24.0618	24.4646	24.8353	24.3896	24.6442	24.5902	24.2794	24.6326	24.6931	24.5918	24.3222	24.5014	24.6164	24.6167	24.1391	24.5232
0	0	0	0	0	0	0	0	0	22.1691	22.3718	22.9411	22.4573	22.7714	21.9352	23.024	22.8522	22.6089	22.4418	22.2141	22.4411	22.3525	22.1722	23.1837	22.9762	22.4856	22.5838	22.4363	22.3374	21.5623	23.0258	22.1944	22.6004	22.7838	23.1155	23.1858	22.736	22.367	22.8251	21.3973	22.7019	22.0512	22.9996	22.7683	22.8403	22.1691	22.3718	22.9411	22.4573	22.7714
0	0	0	0	0	0	0	0	0	22.1185	21.8416	21.6459	21.8441	20.6131	22.5189	20.6548	21.4693	21.9387	22.1738	21.2244	21.9307	20.5141	19.6885	21.7305	21.3917	22.1044	21.101	21.4083	21.5399	21.7202	21.2354	21.8539	21.0958	21.4098	21.7046	21.1189	19.2375	20.8424	22.1143	21.4575	21.145	20.5266	20.9151	21.5442	21.9444	22.1185	21.8416	21.6459	21.8441	NA
0	0	0	0	0	0	0	0	0	24.8207	24.7446	25.2963	24.7294	24.4952	24.1713	24.4059	24.9263	24.5489	25.0918	24.699	24.791	24.4437	24.795	24.5645	24.8914	24.891	24.63	24.6013	24.9604	25.0824	24.4382	24.6432	24.6264	24.4643	24.6889	24.7039	24.8767	24.5277	25.3069	24.9965	24.748	24.1672	24.7577	24.7859	24.5953	24.8207	24.7446	25.2963	24.7294	24.4952
0	0	0	0	0	0	0	0	0	20.1106	20.514	19.789	20.3549	22.337	21.8108	23.1168	23.6403	23.5433	21.4392	21.0838	20.4203	22.3086	23.1165	22.4263	24.0393	24.3346	23.7659	21.3741	20.5085	21.1537	21.795	21.7978	20.4504	23.0176	23.1043	22.8823	21.6161	20.76	20.6201	21.9285	22.0719	23.1808	22.6896	23.0877	22.7678	NA	20.514	NA	20.3549	22.337
0	0	0	0	0	0	0	0	0	22.2465	22.0421	21.9757	22.5314	22.8252	22.5533	22.3412	22.5419	22.797	22.5456	22.3446	22.6168	22.335	22.5572	22.4352	23.0216	22.4635	22.7645	22.3389	22.2582	22.0472	22.9069	22.6464	22.4262	23.0222	22.3642	22.632	22.924	22.6014	22.8588	22.6989	22.5973	22.5441	22.6956	22.4695	22.5175	22.2465	22.0421	21.9757	22.5314	22.8252
0	0	0	0	0	0	0	0	1	19.84	19.5138	19.946	20.0731	19.8741	19.4122	19.5406	20.2342	19.2502	21.1593	19.6578	19.9724	19.9784	20.5998	20.0921	21.2228	20.3467	22.9391	20.0166	20.3857	21.3008	21.1709	20.0825	20.9107	20.1268	19.0593	19.5984	19.4439	20.3326	20.3517	20.1071	20.8597	18.9212	23.1221	23.152	23.0455	NA	NA	NA	NA	NA
0	0	0	0	0	0	0	0	0	25.0646	24.8876	24.8275	24.7095	24.5686	24.8543	24.2503	24.7189	24.86	25.1359	25.0572	25.0723	24.8405	24.5982	24.7969	24.4503	24.5526	24.7019	24.7624	25.0495	25.0256	24.6348	24.4693	24.35	24.6826	24.5688	24.734	25.157	24.8916	25.2282	24.4871	24.4039	24.5617	24.234	24.6302	24.8073	25.0646	24.8876	24.8275	24.7095	24.5686
0	0	0	0	0	0	0	0	0	24.9951	25.0408	24.8712	24.8585	24.7649	24.9009	25.0193	25.1762	24.9127	25.2225	24.9237	24.7763	24.7714	24.8183	24.9159	25.4065	25.0524	25.1931	24.8507	24.9767	24.8206	25.1005	24.625	24.9693	25.2271	25.2022	25.3538	25.2017	24.8114	24.862	24.7018	24.6159	24.7111	25.4465	25.1492	25.5464	24.9951	25.0408	24.8712	24.8585	24.7649
0	0	0	0	0	0	0	0	0	24.2176	24.2313	23.9167	23.8959	24.3282	23.998	23.6518	23.7415	24.2413	24.346	24.2226	24.4516	24.418	24.1295	23.8364	23.7852	23.4239	23.8084	23.8445	24.0473	24.2532	23.8521	23.7557	24.0438	23.661	23.8228	23.8204	24.5079	23.8913	24.1437	23.887	24.0406	24.1182	23.5529	24.0707	24.1476	24.2176	24.2313	23.9167	23.8959	24.3282
0	0	0	0	0	0	0	0	0	20.3966	21.1309	20.94	20.8088	20.2481	19.9862	20.5567	19.9164	20.9939	20.8494	19.8477	20.3969	19.8136	20.2143	20.4942	19.6869	20.6101	20.6284	21.0181	20.2331	20.2984	20.6023	19.9613	20.7131	20.6773	20.9478	20.5046	20.5634	20.5438	20.9479	20.141	20.1312	20.6647	21.2967	22.2612	21.199	20.3966	21.1309	20.94	20.8088	20.2481
0	0	0	0	0	0	0	0	0	20.0395	19.5516	20.1339	20.8419	21.2804	19.5889	20.1378	20.3519	19.4875	20.5157	19.6319	20.841	20.2664	21.2686	19.7396	20.8616	20.9075	21.2987	20.6414	19.8477	20.578	20.468	19.8207	19.412	19.4628	21.0569	20.1759	19.3014	19.4458	20.1365	20.1054	21.2576	18.6381	22.6357	21.5477	21.3789	NA	NA	NA	NA	NA
0	0	0	0	0	0	0	0	0	22.7545	23.3527	23.012	22.9311	22.8426	22.791	22.3088	22.1768	22.3872	22.9196	23.0293	22.8328	22.9102	22.7615	22.8282	21.7591	22.4532	22.7098	23.4952	23.2338	22.4487	23.1777	23.0892	22.6117	22.4259	22.6001	22.3662	23.1426	23.527	23.7024	23.0224	22.8364	22.3871	22.2653	22.4432	22.2461	22.7545	23.3527	23.012	22.9311	22.8426
0	0	0	0	0	0	0	0	0	23.6098	23.418	23.6321	22.8368	22.9863	20.8484	21.0152	23.2936	23.6092	23.2623	23.8379	23.7132	19.3412	20.3618	21.5793	20.9668	23.6996	21.2651	23.2815	23.2026	19.4539	23.026	22.8369	20.7143	20.4655	23.9994	23.1609	23.3435	23.1284	19.5683	22.1463	22.8889	22.6357	24.4933	24.23	18.6579	23.6098	23.418	23.6321	22.8368	22.9863
0	0	0	0	0	0	0	0	0	21.9153	21.6249	21.7758	21.8551	19.9593	21.0654	20.4555	20.5793	19.437	21.406	19.4671	20.8151	19.8057	20.7692	21.7248	21.574	20.2317	20.4134	20.922	20.4746	21.937	20.8796	21.2597	19.8606	20.5305	19.8209	20.9465	20.3112	22.2358	20.4657	20.4294	21.4053	20.1331	19.806	21.7338	19.1652	21.9153	21.6249	21.7758	21.8551	NA
0	0	0	0	0	0	0	0	0	21.1788	19.8698	19.9496	19.747	21.1438	20.1896	19.6451	20.9088	20.7196	20.7282	21.1955	19.4313	20.1537	20.144	18.8953	21.1551	20.7643	20.1503	19.7396	20.3281	21.2756	19.987	20.1871	20.7127	20.2593	20.604	20.7955	19.417	20.0853	19.9638	20.0402	19.9474	20.7694	21.013	21.2209	21.3693	21.1788	NA	NA	NA	NA
0	0	0	0	0	0	0	0	0	20.5216	20.1846	19.903	20.076	21.1475	20.7521	19.2234	19.2274	19.229	18.6499	20.5811	20.3737	20.4808	19.6416	20.9919	20.6549	19.905	19.7933	21.0525	19.963	20.7912	20.7778	21.8431	19.7832	19.4726	20.8758	20.9154	19.3118	20.1007	20.8567	20.7118	20.1971	19.8493	19.3765	20.0131	20.0139	NA	NA	NA	NA	NA
0	0	0	0	0	0	0	0	0	25.3297	24.5991	24.639	25.2028	24.5648	25.0612	25.3705	25.3236	25.2828	25.3229	24.9122	25.1238	24.7821	25.1219	25.1488	25.6406	25.5341	25.1329	24.6047	25.1771	24.8304	25.3171	25.0322	25.6243	25.0884	25.194	25.4079	25.2381	25.0245	25.1327	24.9818	25.2181	25.1846	25.2907	25.2379	25.4286	25.3297	24.5991	24.639	25.2028	24.5648
0	0	0	0	0	0	0	0	0	20.3412	20.7658	19.1246	19.6415	20.7083	20.1519	21.7226	20.891	20.2195	20.9321	20.2457	20.1896	19.4082	20.5115	20.5321	20.7658	20.9131	21.254	20.8295	20.5934	18.5888	19.6004	20.0649	20.4195	19.693	19.5512	19.2244	19.0444	20.5869	20.2951	21.1898	20.0783	21.0771	23.041	22.6107	22.4141	NA	NA	NA	NA	NA
0	0	0	0	0	0	0	0	0	25.2503	25.4881	25.4783	25.7161	25.7916	25.8834	25.4545	25.751	25.6126	25.6146	25.6293	25.4605	25.5543	25.8239	25.9235	25.7702	25.7239	25.7653	25.7131	25.598	25.5008	25.9837	25.8404	25.8533	25.9353	26.0661	25.9486	25.8753	25.8455	26.1805	25.6831	25.6365	25.4519	25.7733	26.0724	25.9655	25.2503	25.4881	25.4783	25.7161	25.7916
0	0	0	0	0	0	0	0	0	21.6951	22.2942	21.6764	21.7828	22.1046	21.1198	21.9106	22.481	22.0548	21.6366	22.301	22.0205	21.4503	19.8086	21.1044	22.3019	21.9663	22.2075	22.0799	21.9488	21.3115	21.1872	21.1947	21.2965	22.0541	21.5065	22.0725	22.3898	22.2322	22.6846	21.1262	21.2913	21.5153	22.2394	21.7141	21.8308	21.6951	22.2942	21.6764	21.7828	22.1046
0	0	0	0	0	0	0	0	0	25.1288	24.5837	24.6716	24.2421	24.8597	24.525	24.9118	24.911	24.9418	24.8825	24.757	24.799	24.8398	24.621	24.5717	24.9333	25.0697	24.9852	24.6435	24.5901	24.8737	24.2875	24.5453	24.7441	24.9402	25.16	24.9282	24.781	24.7351	24.1462	24.629	24.5832	24.9706	24.6946	24.6725	24.9832	25.1288	24.5837	24.6716	24.2421	24.8597
0	0	0	0	0	0	0	0	0	26.9827	26.9643	26.574	26.0834	26.0234	26.1341	25.9631	26.18	26.201	26.7886	27.1129	26.7032	25.8947	25.65	25.9933	26.017	26.3006	26.4238	26.7571	27.2799	27.0985	26.358	26.5124	26.2614	26.228	26.1177	26.2229	27.2404	27.0979	26.6962	26.1859	26.2331	25.9358	26.3805	25.9228	26.2366	26.9827	26.9643	26.574	26.0834	26.0234
0	0	0	0	0	0	0	0	0	23.8731	23.4206	23.5695	23.9081	24.0751	23.6248	23.9709	23.8963	23.054	23.6073	23.595	23.8271	23.57	24.1215	23.138	23.451	23.7995	23.8239	23.9381	23.6573	23.7215	23.8107	23.9354	24.0498	23.788	23.6033	23.3176	23.5975	23.8854	24.1489	24.1151	23.9558	23.9223	24.0537	24.0373	23.7542	23.8731	23.4206	23.5695	23.9081	24.0751
0	0	0	0	0	0	0	0	0	24.2969	23.8073	23.2754	23.2258	23.5032	23.0272	24.5236	24.677	24.1715	24.0067	23.8323	24.3723	24.4083	23.0492	23.3805	24.2973	24.7183	24.9614	23.3001	23.5292	23.9291	23.6712	22.8268	23.3696	24.582	24.6167	24.4671	24.002	23.5854	22.8325	22.7126	22.5087	23.722	24.8048	24.9735	25.1377	24.2969	23.8073	23.2754	23.2258	23.5032
0	0	0	0	0	0	0	0	0	24.773	24.4737	24.4616	24.8549	24.8066	24.7328	25.3292	25.3989	25.1203	24.846	24.8612	24.2338	24.5225	24.8698	24.6406	25.0492	25.1347	25.0435	24.057	24.6016	24.6024	24.9597	24.9285	25.4251	25.5326	25.1877	25.3025	25.109	24.5594	25.0586	24.5948	24.6402	24.8606	25.2083	24.9624	25.0325	24.773	24.4737	24.4616	24.8549	24.8066
0	0	0	0	0	0	0	0	0	20.2559	19.6045	20.2595	20.0706	20.7074	20.7487	23.1833	23.0022	23.4525	19.5704	19.5214	20.113	20.5135	21.1256	20.8167	22.2227	22.4016	22.0918	19.9709	20.9871	19.4189	20.7475	18.7141	20.3654	23.1689	23.3968	23.2201	19.5199	20.9094	20.3764	19.5276	20.0276	20.3522	22.0059	22.0044	22.0772	NA	NA	NA	NA	NA
0	0	0	0	0	0	0	0	0	25.54	25.4138	25.211	25.3093	25.3042	25.4029	24.4465	24.6373	24.6156	25.1259	25.8002	25.1162	25.2726	24.8769	25.387	24.6318	24.8455	24.5128	25.5262	25.6427	25.4562	24.9686	25.1905	24.917	24.8994	24.6623	24.6474	25.1092	25.3737	25.443	25.248	25.0269	25.2334	24.236	24.3126	24.5644	25.54	25.4138	25.211	25.3093	25.3042
0	0	0	0	0	0	0	0	0	23.2564	22.5663	23.3291	22.1965	22.0475	22.4031	22.2993	23.1438	23.1192	23.1961	23.2047	22.9831	23.0059	22.2688	22.1353	23.318	22.6746	23.1178	23.0318	24.1702	23.4863	23.2912	22.2792	22.4676	22.6884	22.6161	22.4068	23.3221	23.4515	22.5962	22.6043	22.5554	23.1411	22.5858	22.669	22.1451	23.2564	22.5663	23.3291	22.1965	22.0475
0	0	0	0	0	0	0	0	0	20.1379	21.2628	20.37	20.2532	21.027	20.6364	22.1714	21.943	22.0739	20.6124	19.5462	19.821	20.965	22.0627	20.4348	22.7416	22.729	22.4501	20.0019	19.8588	19.6027	21.5853	19.172	19.5767	22.1363	21.807	21.8775	19.6001	20.6135	19.9013	20.1507	20.637	19.7317	23.1263	23.3098	22.6303	NA	NA	NA	NA	NA
0	0	0	0	0	0	0	0	0	22.4842	20.5698	19.9795	20.969	20.5606	18.7841	22.1197	20.4208	21.8578	19.5779	20.6405	19.4749	20.429	19.5379	20.2913	20.105	21.8748	22.1147	20.0843	19.6853	20.5164	20.2366	19.7149	19.1826	19.6706	21.4191	22.0002	19.8879	19.8871	21.1316	20.4571	20.5032	21.0561	21.8198	19.2606	20.0643	22.4842	NA	NA	NA	NA
0	0	0	0	0	0	0	0	0	20.5054	21.1237	19.472	19.7996	20.0382	20.9819	19.3943	20.0497	19.1733	19.6447	19.7295	21.1	20.9615	19.2646	20.7837	21.2819	20.7693	20.6286	20.4582	18.8896	21.7321	20.0902	19.1313	19.562	20.182	19.7202	21.1339	21.4948	21.0458	20.4562	20.3968	20.3696	20.3583	20.8586	19.784	20.0421	NA	NA	NA	NA	NA
0	0	0	0	0	0	0	0	0	21.4828	21.2291	21.8832	21.3382	21.3263	21.347	20.9107	21.2265	20.849	21.3377	21.9106	21.9878	21.102	21.4675	21.2489	21.6368	20.8256	20.6353	21.6123	21.5819	20.9473	21.2803	21.7453	21.258	20.9709	21.9838	19.1956	22.1094	22.1985	22.0053	21.8133	21.5238	19.716	21.7769	21.5959	21.526	21.4828	21.2291	21.8832	21.3382	21.3263
0	0	0	0	0	0	0	0	0	19.8949	20.2157	19.6534	19.5583	19.6594	20.1299	23.0584	23.146	22.1681	19.7801	20.6364	20.3174	20.3949	20.1515	20.1734	22.6756	23.1854	22.8378	19.9682	20.2014	20.3167	21.9071	19.8786	19.105	22.3962	21.9561	22.1371	19.1874	19.4727	21.3735	18.7456	20.412	20.0373	22.543	22.816	22.7984	NA	NA	NA	NA	NA
0	0	0	0	0	0	0	0	0	22.6992	22.6918	22.2658	23.1953	23.5394	22.715	23.4305	23.7172	23.4041	22.8753	23.3317	22.9994	23.426	22.768	23.1649	23.6946	23.8848	23.9115	23.1367	23.3116	22.8778	23.09	23.4013	22.9225	23.8303	23.6007	24.0471	23.5177	22.663	22.6302	23.0175	22.8703	23.0337	24.217	23.8654	23.9619	22.6992	22.6918	22.2658	23.1953	23.5394
0	0	0	0	0	0	0	0	0	24.3604	24.3876	24.4908	24.0974	24.11	24.1175	24.0493	23.912	23.8729	24.7693	24.7206	24.4138	24.0257	24.0376	23.9605	23.801	24.0861	24.2064	24.9743	24.7185	24.3834	24.3264	24.3492	23.8075	24.0138	23.9378	24.0144	24.6927	24.7121	24.8804	24.0513	24.2312	24.0087	24.144	24.4317	24.2255	24.3604	24.3876	24.4908	24.0974	24.11
0	0	0	0	0	0	0	0	0	23.727	23.6658	23.8167	23.0369	23.7529	23.5602	22.9735	22.8143	23.0908	24.0064	23.4606	23.6909	23.3066	22.8996	23.3111	22.8816	22.9389	23.1529	22.1843	23.638	23.5169	23.4381	23.137	23.2794	23.1692	23.0774	22.8234	23.6012	23.3137	23.0981	22.784	23.019	23.4487	23.2611	23.2501	23.4112	23.727	23.6658	23.8167	23.0369	23.7529
0	0	0	0	0	0	0	0	0	28.271	28.6713	28.5779	28.501	28.384	28.3714	27.9615	28.0754	27.9919	28.486	28.5577	28.3911	28.1926	28.4571	28.227	28.4719	28.0748	27.9218	28.7443	28.8184	28.4782	28.249	28.4817	28.3509	28.0745	28.456	28.1101	28.6941	28.8118	28.7237	28.3871	28.4868	28.274	28.0881	27.6939	27.9557	28.271	28.6713	28.5779	28.501	28.384
0	0	0	0	0	0	0	0	0	23.2942	20.1969	22.979	23.8556	24.0594	24.2471	23.8168	23.6967	23.4576	23.2667	23.5623	23.3923	23.5361	23.7076	24.5276	23.0726	23.2721	23.2199	19.9503	23.9299	20.6323	23.9713	23.9221	23.8743	23.4777	23.5776	23.6061	23.1897	23.5445	23.8666	24.1585	23.5118	21.0449	23.2812	23.2159	23.2413	23.2942	NA	22.979	23.8556	24.0594
0	0	0	0	0	0	0	0	0	22.7777	22.6637	23.0287	22.7055	22.3071	23.0134	20.9816	20.6981	22.0957	22.6948	23.0257	21.8988	22.307	23.0667	22.2631	20.2626	21.4059	21.6451	23.338	23.4575	22.3072	22.6211	22.969	22.8889	21.2201	21.3037	21.4145	22.6318	23.3608	23.7992	23.148	22.5179	21.7796	21.5304	21.7073	21.083	22.7777	22.6637	23.0287	22.7055	22.3071
0	0	0	0	0	0	0	0	0	23.2584	23.2234	23.2434	23.1845	23.3108	23.1116	23.4923	23.3215	23.3222	23.5405	23.5478	23.1377	23.0428	22.9776	23.2494	23.6044	23.4746	23.4083	22.739	22.885	22.9337	23.6378	22.8892	22.9274	23.9692	23.5566	23.9451	23.6208	23.038	23.2401	23.3264	23.2286	23.3283	23.4111	23.3799	23.6373	23.2584	23.2234	23.2434	23.1845	23.3108
0	0	0	0	0	0	0	0	0	22.4937	19.6825	21.2741	20.1911	20.2388	21.2891	21.8132	18.8816	19.9018	21.2505	21.2048	20.8559	20.9614	20.1868	21.6537	19.4072	21.3616	21.8898	19.8719	19.5327	20.3631	21.7615	20.0056	20.9644	21.7275	21.4619	21.6551	21.7918	20.9555	20.2684	19.6657	20.4989	19.9564	21.2859	21.1866	21.7002	22.4937	NA	21.2741	NA	NA
0	0	0	0	0	0	0	0	0	24.7126	24.7811	24.9539	24.6794	24.9038	24.7903	24.1874	24.463	24.6362	24.8297	24.9185	24.8785	24.5045	24.6444	24.8004	24.3555	24.1818	24.4588	24.6674	25.1628	24.9134	24.3106	24.7456	24.6612	24.3945	24.4117	24.5725	24.6863	24.6587	25.0324	24.7992	24.6374	24.7265	24.3917	24.4195	24.3756	24.7126	24.7811	24.9539	24.6794	24.9038
0	0	0	0	0	0	0	0	0	26.8318	26.903	26.8608	26.5368	26.6879	26.6812	26.4725	26.4482	26.5409	27.1779	27.0667	26.8588	26.5792	26.6242	26.6788	26.5175	26.456	26.4423	26.8353	27.0511	26.913	26.6883	26.631	26.4761	26.4177	26.4828	26.4133	26.9136	27.129	26.9484	26.6889	26.7405	26.705	26.5818	26.4467	26.6626	26.8318	26.903	26.8608	26.5368	26.6879
0	0	0	0	0	0	0	0	0	23.5046	19.996	21.5809	23.3151	21.4793	20.6646	24.3728	24.4198	24.616	24.0711	20.4123	23.6734	24.2513	23.3296	23.7853	24.2367	24.5778	24.7203	20.6182	20.1041	24.1135	24.1275	19.8426	23.1608	24.267	24.5123	24.258	23.4171	24.5317	23.9358	19.5115	20.2691	23.7077	24.9065	24.9459	24.9782	23.5046	NA	21.5809	23.3151	NA
0	0	0	0	0	0	0	0	0	23.2499	23.2365	22.7844	22.1811	23.0005	22.9778	23.3523	23.618	23.3048	23.3781	22.2972	23.0134	22.8835	22.9671	22.6917	23.1257	23.3355	23.3411	23.1331	23.1337	23.2998	23.0041	22.1508	23.325	23.601	23.5672	23.3948	23.1931	23.4203	23.0352	22.7355	22.7238	23.6043	24.2218	23.4196	23.7174	23.2499	23.2365	22.7844	22.1811	23.0005
0	0	0	0	0	0	0	0	0	23.2011	22.8862	22.8248	23.1836	22.9981	23.1349	22.3015	22.6132	22.8004	23.1957	23.4173	23.0417	22.7811	23.0039	23.1925	22.8825	22.6653	22.795	23.022	22.9728	22.9507	23.0715	22.9303	22.6611	22.5178	22.6873	22.52	23.0434	23.4979	23.5252	23.1414	22.8885	22.667	22.6607	22.6925	22.6037	23.2011	22.8862	22.8248	23.1836	22.9981
0	0	0	0	0	0	0	0	0	21.935	20.652	19.0999	22.5011	21.8572	22.4709	21.6296	22.0725	22.0474	21.5642	21.7722	21.5123	21.8576	22.4126	22.4399	21.9938	21.8934	22.1318	21.9229	21.8514	21.0651	22.3762	22.3302	22.0319	22.186	21.5235	22.086	21.8623	21.9686	22.4659	22.7777	21.9375	22.0283	21.9256	21.8324	22.1275	21.935	NA	NA	22.5011	21.8572
0	0	0	0	0	0	0	0	0	22.4795	22.3419	22.6981	22.4369	22.0417	21.9378	22.511	22.8075	22.1665	22.6927	22.9189	21.7027	22.7313	22.6116	22.6972	20.9199	22.1152	22.5449	22.803	22.9999	22.0632	22.5085	22.7777	20.2378	22.5174	22.0736	22.3407	22.5259	22.8052	23.4343	22.8617	22.7006	22.4157	21.652	22.0018	21.4938	22.4795	22.3419	22.6981	22.4369	22.0417
0	0	0	0	0	0	0	0	0	23.574	23.7393	23.6486	24.2405	23.3316	23.402	23.1417	23.5268	23.3213	24.01	24.0689	23.7166	23.2512	23.23	23.6047	23.6773	23.3724	23.2998	23.796	23.7455	23.646	23.4997	23.5871	23.197	23.5841	23.2495	23.0711	23.462	23.2383	24.0134	23.6765	23.2548	23.3938	23.1462	23.3675	23.6466	23.574	23.7393	23.6486	24.2405	23.3316
0	0	0	0	0	0	0	0	0	26.3814	26.4543	26.9938	27.4767	26.6724	26.633	26.1326	25.6526	25.974	26.9526	26.4614	26.3849	26.5985	26.957	27.0249	26.2684	26.3676	26.3459	27.2628	27.0442	26.4373	26.9714	27.0667	27.1856	26.085	25.9459	26.419	27.2449	27.6353	27.7108	27.372	27.3016	26.6832	26.2881	26.6546	26.355	26.3814	26.4543	26.9938	27.4767	26.6724
0	0	0	0	0	0	0	0	1	20.6615	20.3063	19.31	21.5494	20.7129	20.1706	22.0071	22.2663	21.8704	19.9855	19.8769	20.1306	19.2782	20.3456	20.477	21.859	22.2101	21.6683	20.0935	20.8836	21.0121	20.1272	21.0994	20.6231	22.696	22.5692	22.9542	20.4276	19.5675	20.0723	19.6707	20.5649	19.971	24.0605	23.758	24.0872	NA	NA	NA	NA	NA
0	0	0	0	0	0	0	0	0	23.0134	23.4193	22.8342	22.7108	22.5966	22.4491	22.0796	22.4196	23.1365	23.2047	22.5533	22.7138	22.4103	22.6603	22.808	19.8707	21.0712	22.2655	23.3758	23.0299	22.2438	22.7606	22.878	22.3718	22.3227	21.6469	22.8114	20.5283	23.2418	23.5472	22.6139	22.2854	22.2683	22.3458	21.8652	22.2213	23.0134	23.4193	22.8342	22.7108	22.5966
0	0	0	0	0	0	0	0	0	21.6799	21.6883	21.9449	21.4729	21.0528	21.4266	20.7771	20.9104	21.5715	21.5761	21.7252	21.7212	20.6817	21.0212	21.2576	21.5432	21.3445	21.6318	19.8936	21.7395	21.2765	22.108	21.4854	20.2986	21.2586	21.2978	21.4202	21.5107	21.5532	21.2794	19.8503	21.2109	19.2396	21.1895	21.6169	21.2295	21.6799	21.6883	21.9449	21.4729	21.0528
0	0	0	0	0	0	0	0	0	19.3349	20.573	19.1919	19.9287	21.2589	20.1065	21.5832	20.2887	19.8061	19.8408	20.3044	19.9809	19.8323	20.1922	21.0481	20.2947	20.3703	20.8098	19.6077	20.245	22.1075	20.2952	20.5787	20.022	21.0242	19.3551	20.2847	20.4846	21.23	21.0715	20.4466	21.1648	19.9072	20.4889	20.8211	20.968	NA	NA	NA	NA	NA
0	0	0	0	0	0	0	0	0	21.6432	22.4185	22.0354	22.0342	22.1424	22.2602	21.7306	21.8749	22.5165	22.5522	22.331	21.1559	22.1867	21.9516	22.0543	22.3359	21.4985	21.4741	22.3756	22.5934	21.823	19.3754	22.5467	22.4245	22.1455	20.8124	21.9283	22.598	22.7535	22.887	22.0505	21.436	19.7114	21.4688	21.9243	21.4574	21.6432	22.4185	22.0354	22.0342	22.1424
0	0	0	0	0	0	0	0	0	20.7861	21.8466	19.8811	23.0591	22.2149	22.5458	23.4459	23.6478	23.2753	23.0195	22.2971	21.8856	22.564	23.0504	22.3422	23.7513	23.3469	23.5916	22.2768	23.0613	22.2675	23.1851	20.218	22.4567	23.1534	23.2471	24.0068	22.6204	22.6412	20.028	23.3454	22.8282	22.5016	23.5091	23.0927	23.0003	NA	21.8466	NA	23.0591	22.2149
0	0	0	0	0	0	0	0	0	23.3231	20.4197	19.7152	19.2041	24.0925	23.5217	20.7869	21.1466	19.2599	23.9349	23.6628	24.1406	20.5482	19.4351	19.7628	20.1767	23.2071	19.7638	19.9067	23.3562	19.8784	19.2507	19.7028	21.6843	20.0233	20.3597	20.8893	23.603	20.0175	22.5502	20.9095	20.472	21.6682	20.5065	20.9409	20.5706	23.3231	NA	NA	NA	24.0925
0	0	0	0	0	0	0	0	0	21.7888	22.8972	22.0131	19.3632	22.3295	20.2868	20.6501	19.0707	21.0401	21.4688	20.7186	20.4371	20.0488	21.0397	20.237	20.4698	20.1272	20.048	21.1754	22.4659	19.433	19.737	22.5872	20.6585	20.1924	22.9261	19.6037	20.3045	21.3167	20.6936	20.2313	22.2326	19.845	20.005	20.0203	20.1378	21.7888	22.8972	22.0131	NA	22.3295
0	0	0	0	0	0	0	0	0	21.2319	20.3406	19.7617	19.5985	20.6317	20.5241	20.6781	20.7037	21.7457	19.9324	20.3111	20.8535	19.8064	19.8766	20.2165	21.1675	21.7736	21.4447	20.5657	19.4708	19.8439	20.6491	20.2172	20.1908	22.0657	19.4154	20.4141	20.2417	20.6015	19.3632	21.1669	21.4431	19.67	20.3585	21.3034	21.2063	21.2319	NA	NA	19.5985	NA
0	0	0	0	0	0	0	0	0	22.7287	22.1747	22.5036	22.945	22.7034	22.7207	19.3689	22.5076	22.3295	22.9147	22.7849	22.9386	22.9158	22.4926	22.0684	22.3133	22.6748	22.6317	22.6551	22.9542	22.3491	22.9094	22.9874	22.6016	23.2433	21.9255	21.7509	22.6427	24.1123	23.3685	22.7267	22.9911	22.8661	22.696	22.6035	22.3227	22.7287	22.1747	22.5036	22.945	22.7034
0	0	0	0	0	0	0	0	0	23.1276	23.3072	23.0507	23.123	22.9299	22.7407	22.4035	22.3271	22.6089	23.2816	23.0998	23.0376	22.8911	22.9626	22.8229	22.4378	22.4261	22.2393	23.1356	23.5688	23.013	22.761	22.7803	23.2693	22.2572	22.4072	22.3294	23.0932	23.009	23.2234	23.0668	22.8837	22.8203	22.1755	22.3224	22.5633	23.1276	23.3072	23.0507	23.123	22.9299
0	0	0	0	0	0	0	0	0	20.8702	19.9725	20.6314	21.7392	19.8973	20.8456	18.6243	18.621	20.6884	19.9265	19.2563	19.398	19.3512	19.9958	20.0997	19.8073	20.6099	19.4354	19	20.0789	19.8155	20.3438	20.8239	20.209	19.7913	19.8452	20.0514	20.9725	20.4281	20.3633	18.6498	19.7842	19.4414	19.7771	19.3907	20.064	NA	NA	NA	21.7392	NA
0	0	0	0	0	0	0	0	0	20.8977	20.9694	20.8967	19.4518	20.412	20.6837	19.9412	20.6947	20.6017	20.9589	20.9693	20.4775	19.8183	20.5985	21.32	20.0713	20.5914	20.6018	20.2883	19.7894	21.5989	20.0723	20.8225	19.6421	19.287	20.4916	20.2362	18.8774	21.1583	21.0871	21.016	20.4107	20.4444	20.831	21.1987	19.3996	20.8977	20.9694	20.8967	NA	NA
0	0	0	0	0	0	0	0	0	21.7022	22.129	18.71	22.0022	21.6834	21.763	20.4274	20.7304	21.0758	22.336	21.6235	20.3208	21.4227	20.1934	21.819	20.4156	21.7691	21.8865	22.305	21.9017	20.946	21.2072	21.6433	19.4697	21.3076	21.1234	21.503	22.3632	22.2222	22.6909	21.1778	19.5446	21.5442	21.5547	21.1594	20.3819	21.7022	22.129	NA	22.0022	21.6834
0	0	0	0	0	0	0	0	0	21.997	19.7792	21.6926	19.436	20.2847	22.199	20.04	19.5864	18.8967	22.0245	18.9788	20.825	20.6191	19.4722	19.9153	20.6708	20.4753	19.9267	22.0199	22.1482	20.5638	19.9648	19.7867	20.2795	20.6107	19.9414	19.9562	21.5451	19.5777	21.7129	22.1014	20.7953	19.6437	20.1179	19.6652	18.5036	21.997	NA	21.6926	NA	NA
0	0	0	0	0	0	0	0	0	21.3354	21.1187	20.0012	19.8929	20.5	20.2859	21.2828	21.4427	21.4175	20.619	21.1592	21.2947	20.4438	20.8442	20.8372	21.823	21.1839	21.5366	20.5107	21.3868	21.0249	20.5136	20.888	21.0208	20.1449	21.805	21.1333	20.5855	18.7076	20.3248	21.0105	20.9158	21.4565	22.1651	21.5412	22.1269	21.3354	21.1187	NA	NA	20.5
0	0	0	0	0	0	0	0	0	19.5782	19.8741	20.0017	20.8342	20.4939	20.6332	19.7973	19.6899	20.4532	19.204	19.5018	19.8381	19.6222	19.7768	20.1548	19.304	19.9261	20.3687	20.0988	19.9866	20.5455	20.2205	20.4122	20.1548	20.4599	19.9998	20.8673	20.5843	21.0124	19.3302	20.1071	19.5489	19.4959	20.7002	20.7474	19.4598	NA	NA	NA	NA	NA
0	0	0	0	0	0	0	0	0	23.3981	23.621	23.6652	24.9294	24.7947	24.5186	25.4737	25.3243	25.3822	23.732	23.6599	23.7955	24.7717	24.8042	25.0922	24.898	25.1922	24.866	23.9373	23.7297	23.4804	24.7165	24.6652	24.7227	25.5062	25.2462	25.4062	23.8195	23.8232	24.1545	24.823	24.7527	24.5653	24.6752	24.7951	24.5765	23.3981	23.621	23.6652	24.9294	24.7947
0	0	0	0	0	0	0	0	0	22.2703	22.3595	22.3148	21.9095	21.6281	22.2904	22.2936	22.0677	21.7564	21.824	21.9787	21.7359	21.7768	21.6484	21.5127	22.2607	22.4744	22.2195	22.1007	22.255	21.3138	22.7731	22.278	22.4031	22.5036	22.1362	22.5205	22.8471	22.8445	22.3173	21.5395	22.2019	20.2193	22.9296	23.0316	22.794	22.2703	22.3595	22.3148	21.9095	21.6281
0	0	0	0	0	0	0	0	0	25.7068	25.6451	25.2158	24.6722	25.3573	25.2108	24.9953	24.8914	25.342	25.6839	25.2866	25.6657	25.2257	25.1716	25.4976	24.6903	25.2401	25.3081	24.8368	25.5236	25.2446	25.408	25.0963	25.2337	24.9314	25.3415	25.0132	25.5818	25.1451	24.6512	25.0173	25.4085	25.744	25.3074	25.1963	24.8088	25.7068	25.6451	25.2158	24.6722	25.3573
0	0	0	0	0	0	0	0	0	22.6541	22.2192	22.5163	22.4777	22.1372	21.8697	22.4971	22.5747	22.5851	22.4184	22.3808	22.2479	20.9972	21.9601	22.3958	22.6518	22.4053	22.5855	22.3112	22.4781	22.6109	22.7382	21.6399	22.5882	22.5443	22.8047	22.0994	22.3237	22.1717	22.3326	22.2427	21.8278	22.8649	22.1682	22.0415	22.8958	22.6541	22.2192	22.5163	22.4777	22.1372
0	0	0	0	0	0	0	0	0	23.6283	20.7548	21.1852	20.0574	20.1566	21.2307	22.3744	22.9751	22.9097	19.2771	20.2499	23.313	20.0731	20.5004	20.2662	23.3074	21.9786	19.6691	22.5395	20.2064	19.5836	19.6282	20.1072	20.2922	21.9128	20.0219	20.0816	22.7787	20.6736	22.7033	22.5237	19.7461	20.0918	21.54	22.0802	20.4054	23.6283	NA	NA	NA	NA
0	0	0	0	0	0	0	0	0	25.3558	25.5088	25.8008	25.2954	25.3499	25.2431	25.0029	25.0323	25.3372	25.534	25.6343	25.5003	25.3042	25.3445	25.7632	25.4385	25.1413	24.716	25.5482	25.7709	25.7093	25.2937	25.648	25.5572	25.1053	25.2952	25.4512	25.5876	25.5947	25.2975	25.1583	25.3264	25.7102	25.0935	24.9254	24.9019	25.3558	25.5088	25.8008	25.2954	25.3499
0	0	0	0	0	0	0	0	0	21.7689	21.4839	21.84	21.4169	20.8301	21.7001	21.3596	20.947	20.5845	21.4598	21.2238	19.9623	21.2264	21.2516	20.5822	20.7745	20.9754	21.5302	21.6312	22.0129	21.6052	21.3378	21.9313	21.1975	21.8762	19.9539	21.249	21.6187	22.406	21.7845	21.3409	20.176	21.0311	21.2354	21.5492	21.2042	21.7689	21.4839	21.84	21.4169	NA
0	0	0	0	0	0	0	0	0	22.9905	23.0761	23.0936	22.7875	21.9648	22.2181	22.1814	22.0305	21.914	23.538	22.8427	22.4754	22.8005	21.9685	23.1832	22.1522	22.1793	22.0976	22.9081	23.1493	23.4692	22.8747	22.4216	22.3117	22.1072	22.0614	22.2422	22.588	23.294	22.8351	21.3353	21.5326	22.5292	22.4283	22.3385	22.1725	22.9905	23.0761	23.0936	22.7875	21.9648
0	0	0	0	0	0	0	0	0	22.5092	22.2642	22.0216	20.4309	20.9142	21.424	22.0691	22.0303	21.3461	21.9295	21.8656	22.1845	21.5796	21.7173	20.0996	21.6853	21.8249	21.7849	21.4656	22.0915	22.1564	21.8928	21.6511	20.109	21.8385	22.235	22.1224	22.112	21.5094	21.515	20.0229	21.2651	21.491	21.9043	21.6858	21.5631	22.5092	22.2642	22.0216	NA	20.9142
0	0	0	0	0	0	0	0	0	23.7182	23.5146	23.9403	23.3521	22.6294	23.1321	23.1764	22.8575	22.9603	23.9498	23.6678	23.5076	22.7319	22.7826	23.1908	22.7932	22.4152	22.6958	23.7148	23.7829	23.3872	23.0183	22.656	22.6879	22.5047	22.5087	23.2009	23.6427	24.3264	23.6447	23.1447	22.6553	23.2849	23.0041	22.5331	23.2231	23.7182	23.5146	23.9403	23.3521	22.6294
0	0	0	0	0	0	0	0	0	22.6642	21.8332	22.6703	24.245	24.2307	24.1136	26.0625	25.8982	25.8748	22.7151	22.663	22.7489	24.461	24.509	24.8776	25.8721	25.5702	25.4763	22.8193	22.34	22.4637	24.349	24.5086	24.654	26.2505	26.0348	26.1017	23.1835	23.278	23.3266	24.3566	24.3336	24.8136	25.3802	25.4448	25.45	22.6642	21.8332	22.6703	24.245	24.2307
0	0	0	0	0	0	0	0	0	20.0082	21.0003	19.6824	21.1848	21.2595	20.4722	23.1812	22.6089	22.657	20.2002	21.0176	19.8812	20.3114	21.1526	20.7165	23.5472	22.6925	23.2196	19.6632	21.2535	19.5533	21.9271	21.6749	19.5605	22.3604	22.2833	22.9624	20.8365	21.2741	20.2445	22.2675	21.5056	21.9513	22.5088	23.118	23.2724	NA	NA	NA	NA	21.2595
0	0	0	0	0	0	0	0	0	22.7258	22.1314	22.1654	22.6215	22.2779	22.465	21.8646	21.878	21.4274	22.2983	22.2433	22.0917	21.6063	22.1279	21.9661	22.0673	22.0587	22.1111	22.1693	22.1697	22.2024	22.2352	22.0415	21.8954	22.1354	22.132	22.0785	22.0966	21.8352	22.192	22.1122	22.1269	21.6938	22.0101	22.5943	22.1353	22.7258	22.1314	22.1654	22.6215	22.2779
0	0	0	0	0	0	0	0	0	23.9161	24.0127	23.8556	23.1163	23.5943	22.9162	24.0734	23.8144	24.3712	24.0437	24.3821	24.1532	22.6698	22.5748	23.2503	24.0631	24.2443	24.683	23.7697	23.8579	24.0558	23.8132	23.5297	23.2257	24.279	23.9416	24.0992	24.3657	23.8449	23.6474	23.0063	23.4842	23.702	24.956	24.7477	24.8053	23.9161	24.0127	23.8556	23.1163	23.5943
0	0	0	0	0	0	0	0	0	22.7316	22.6735	22.7792	22.6091	22.5867	22.5238	21.8752	22.7064	22.2546	22.7585	22.533	22.8921	22.47	22.0358	22.2506	22.7141	22.0982	22.5322	22.264	22.785	22.1858	22.0102	22.3789	21.6895	22.097	22.0927	22.2321	22.9931	22.6091	21.9166	22.1495	22.5362	22.2069	22.3351	22.568	22.5301	22.7316	22.6735	22.7792	22.6091	22.5867
0	0	0	0	0	0	0	0	-1	20.2802	21.0605	20.5503	23.318	23.3471	23.1877	24.764	24.5416	24.5191	20.3373	20.0445	20.5745	23.1372	23.708	23.3944	24.0427	23.4875	23.17	19.5874	20.8073	20.7949	23.3059	23.4901	23.2289	23.8007	24.5719	24.8641	20.2759	20.8671	20.1912	23.6829	23.1371	23.2391	23.4913	22.7127	23.0862	NA	21.0605	20.5503	23.318	23.3471
0	0	0	0	0	0	0	0	0	24.8091	24.3161	24.2326	24.0977	24.8447	24.3695	24.5933	24.9252	24.9823	24.8094	24.7411	24.9631	24.428	24.4576	24.5989	24.9947	24.9025	24.9147	24.0144	24.4691	24.8132	24.5652	24.425	24.2382	24.7833	25.0247	24.812	24.4411	24.3184	24.6919	24.5693	24.6494	24.4731	25.1017	24.907	25.0623	24.8091	24.3161	24.2326	24.0977	24.8447
0	0	0	0	0	0	0	0	0	23.043	22.4391	20.8246	22.0022	19.4048	21.1302	19.3635	18.9471	22.8001	20.1209	20.7113	19.0545	19.3611	19.7071	20.117	21.6303	20.5931	22.425	22.4544	20.7253	19.8981	21.3522	20.7861	20.7489	20.1633	19.4053	20.7117	23.5807	21.5605	23.0288	21.6621	19.9138	19.8789	23.8087	20.7983	20.207	23.043	22.4391	NA	22.0022	NA
0	0	0	0	0	0	0	0	0	24.3624	24.2398	24.0897	24.2456	24.4507	24.2641	24.1316	24.3227	24.4232	24.3652	24.4361	24.3017	24.2442	23.8532	24.2652	24.1749	24.4541	24.5082	23.9994	24.1084	23.8243	24.7239	24.3735	23.9405	24.3466	24.2852	24.3875	24.3713	24.1796	24.6039	24.3382	24.0392	24.5155	24.7139	24.5822	24.4116	24.3624	24.2398	24.0897	24.2456	24.4507
0	0	0	0	0	0	0	0	0	23.9973	24.1437	24.1597	23.8633	23.9541	23.9984	23.8501	23.9747	24.1546	24.0872	24.1823	23.989	23.6613	23.894	23.8014	24.5492	24.3533	23.9952	24.0422	24.1144	23.5566	23.9535	23.9689	23.7713	23.8074	23.9841	23.9434	23.8257	23.8801	24.1643	23.8952	23.8042	23.7063	24.0065	23.9723	24.3485	23.9973	24.1437	24.1597	23.8633	23.9541
0	0	0	0	0	0	0	0	0	24.1384	24.0645	23.877	22.9387	23.5009	23.0471	23.5054	23.0337	23.5503	23.437	23.8165	24.1878	23.7013	23.3709	24.0474	23.9487	23.3002	23.8171	24.0666	23.7584	23.1184	24.2728	24.0196	23.8078	23.7019	23.4915	23.7389	23.877	23.1766	23.606	23.6728	23.1727	23.3355	24.2067	23.627	24.5263	24.1384	24.0645	23.877	22.9387	23.5009
0	0	0	0	0	0	0	0	0	22.7695	22.8326	22.5027	22.4799	22.1854	22.9769	22.4286	22.2672	22.5027	22.9009	22.8295	22.6418	22.3281	22.4325	21.8832	23.1506	22.4066	22.4037	22.3612	22.6523	22.9368	22.8383	22.0998	22.4132	22.4119	22.5002	22.6969	22.7175	22.2369	22.6766	22.6059	22.0221	22.7233	23.034	22.7852	22.4775	22.7695	22.8326	22.5027	22.4799	22.1854
0	0	0	0	0	0	0	0	0	20.5156	23.5109	23.5005	19.967	23.1716	19.7555	20.0641	19.4443	22.513	22.896	23.2683	19.8912	22.2417	20.2506	21.3742	23.4709	19.925	23.4702	23.4768	23.8106	23.3445	22.8927	22.6132	19.8182	18.8316	21.923	20.8176	23.8089	23.6689	23.3181	22.9965	24.0028	19.371	22.5296	22.6778	22.7591	NA	23.5109	23.5005	NA	23.1716
0	0	0	0	0	0	0	0	0	20.6232	20.6646	23.5117	20.7762	19.6939	19.4749	19.9315	20.733	20.7361	20.861	23.1636	20.6524	19.4363	19.2607	20.5575	20.9559	23.1913	20.7551	20.7268	20.4787	20.1233	22.6776	19.605	20.5324	19.745	19.9388	19.9497	20.6292	23.1354	20.1615	23.0416	19.2366	20.7171	23.0061	23.2167	19.239	NA	NA	23.5117	NA	NA
0	0	0	0	0	0	0	0	0	23.7152	24.144	24.1319	24.9635	24.9897	24.939	24.6471	24.92	24.794	24.3954	24.5461	24.102	24.7324	24.9612	24.423	24.9894	25.0474	25.1652	23.4912	24.3956	23.7763	25.2273	24.8489	24.7089	24.9177	24.7153	24.8339	24.4359	24.4411	24.8515	24.7455	25.1265	24.6975	25.1252	25.1682	25.2263	23.7152	24.144	24.1319	24.9635	24.9897
0	0	0	0	0	0	0	0	0	25.3063	25.1863	25.2997	25.424	25.2415	25.3112	24.5628	24.4019	24.6553	25.4494	25.3785	25.1915	24.8495	25.0164	25.1048	24.5956	24.508	24.3203	25.7498	25.7781	25.391	24.929	25.3152	24.7873	24.8647	24.5684	24.7269	25.3169	25.5205	25.4528	25.3557	25.1954	24.8056	24.5683	24.7084	24.7378	25.3063	25.1863	25.2997	25.424	25.2415
0	0	0	0	0	0	0	0	0	23.637	23.7892	23.8055	23.743	23.6606	24.0468	22.7944	23.2271	23.0431	23.9052	23.7279	23.6662	23.4194	23.7667	24.0124	23.5264	23.3102	23.049	23.9147	23.972	23.9935	23.6422	23.7524	23.7871	23.0028	23.5228	23.6903	23.7613	23.8064	24.2064	24.0035	23.7336	23.5477	23.2714	23.4	23.6041	23.637	23.7892	23.8055	23.743	23.6606
0	0	0	0	0	0	0	0	0	25.9887	24.9565	23.5715	24.002	25.0451	24.2148	26.1263	26.0061	26.3259	25.3866	24.5365	25.5432	25.3261	24.6199	25.3563	22.3828	25.5384	25.582	19.4732	24.9774	25.5122	25.1637	24.3268	25.1402	25.7852	25.8931	25.3888	24.9124	24.9728	23.9552	24.8415	24.9111	25.2123	25.6538	25.0781	25.1774	25.9887	24.9565	23.5715	24.002	25.0451
0	0	0	0	0	0	0	0	0	25.9313	25.4169	25.1783	24.8941	25.4333	25.3811	25.0938	25.308	25.087	25.6683	25.4937	25.4595	25.0289	25.1013	25.4129	25.2961	25.1904	25.2173	24.7517	25.3601	25.4	24.8335	24.9597	24.473	25.005	25.2628	25.0076	25.0905	24.8366	25.0017	25.3545	25.0933	25.0135	25.0275	24.7571	25.2804	25.9313	25.4169	25.1783	24.8941	25.4333
0	0	0	0	0	0	0	0	0	22.9774	22.571	20.889	19.8444	20.954	20.4268	19.5618	20.2914	20.8529	19.8046	20.8428	20.4105	20.4084	20.8021	21.1694	20.7866	19.7176	20.1032	20.5248	19.7174	18.9126	20.385	20.4672	21.0557	19.7751	18.502	19.6195	22.6871	20.8415	20.8626	20.6284	21.0902	21.7086	19.8854	19.8288	21.9087	22.9774	22.571	NA	NA	NA
0	0	0	0	0	0	0	0	0	19.8321	20.78	21.1082	20.6023	20.1244	19.7144	20.226	20.9338	19.5412	20.9847	20.6323	20.6076	20.2333	18.9043	19.6961	20.026	19.7202	20.7353	20.1257	21.7628	20.335	19.4609	20.7948	21.0763	20.5406	20.3786	20.1771	21.7675	21.3964	21.0828	19.4922	20.3287	20.3629	20.8767	20.295	20.1839	NA	NA	NA	20.6023	NA
0	0	0	0	0	0	0	0	0	22.1908	22.1299	22.1123	22.7449	22.5434	22.6846	22.1582	22.8599	22.3176	22.4166	22.1635	20.0315	22.3672	22.6222	22.8834	22.4054	22.8168	22.1769	22.396	21.9081	21.6279	22.3476	22.7174	22.5365	22.1569	22.423	22.3857	22.6773	22.6579	22.7861	22.4738	22.8232	22.3876	22.2702	22.2537	22.7188	22.1908	22.1299	22.1123	22.7449	22.5434
0	0	0	0	0	0	0	0	0	27.8431	27.7189	27.5613	27.222	27.5206	27.3389	27.52	27.6618	27.6384	27.8561	27.7216	27.7893	27.5268	27.5373	27.5389	27.8529	27.6227	27.5651	27.4023	27.5214	27.7703	27.3244	27.4857	27.3219	27.6133	27.6565	27.6623	27.6994	27.4078	27.2929	27.5227	27.316	27.6507	27.4068	27.4761	27.6722	27.8431	27.7189	27.5613	27.222	27.5206
0	0	0	0	0	0	0	0	0	20.4221	20.0075	19.8152	21.6065	21.5063	20.1387	22.5123	22.6459	22.1911	19.8153	21.2896	20.3127	21.158	19.606	21.6377	21.4135	22.0326	21.5664	20.4643	20.4386	20.5205	19.246	21.1305	20.7695	22.6054	21.7794	22.5891	20.3959	19.9065	21.0809	20.1065	21.1289	21.4568	21.4494	20.7453	21.3444	NA	NA	NA	21.6065	21.5063
0	0	0	0	0	0	0	0	0	23.1311	23.3218	23.6185	23.0364	22.844	23.1786	23.0624	22.7361	23.0841	23.3664	23.2322	23.3703	23.2146	22.8137	23.0762	23.1638	23.0287	23.1697	23.0429	23.5201	23.3878	23.2654	23.3187	23.4549	23.1853	22.7144	23.076	23.2891	23.386	23.2387	23.1792	23.0545	23.3401	22.5686	22.8303	22.9745	23.1311	23.3218	23.6185	23.0364	22.844
0	0	0	0	0	0	0	0	0	23.0327	22.7351	22.6629	19.876	20.6413	21.7328	21.2745	21.7466	21.5442	23.1397	23.7442	23.4432	22.0573	21.6955	22.714	20.4903	21.2532	21.2554	22.8494	23.2182	23.1379	21.9882	22.0352	22.2577	21.3837	21.0636	21.4517	23.0764	22.6804	22.4115	21.7752	21.9849	22.1674	21.8768	21.5296	22.1371	23.0327	22.7351	22.6629	NA	NA
0	0	0	0	0	0	0	0	0	30.2768	30.3122	30.0477	30.1817	30.0686	29.9091	30.0313	30.2118	30.154	30.2167	30.2152	30.4368	30.033	30.266	30.177	30.4143	29.8671	30.132	29.8508	30.4653	29.6678	30.4746	29.9666	30.0908	30.107	30.0532	29.9266	30.205	30.2435	30.5521	29.9468	30.1486	30.1232	29.991	29.8902	30.1585	30.2768	30.3122	30.0477	30.1817	30.0686
0	0	0	0	0	0	0	0	0	19.0945	21.2117	21.8294	21.4865	20.3464	21.4197	21.2862	21.4561	21.1737	21.2841	21.6468	21.4943	20.619	21.9254	21.5904	20.7441	20.8217	21.1252	21.836	21.3852	20.8742	22.0645	21.4354	22.166	21.3343	20.435	21.1606	21.585	21.6459	19.5731	21.593	19.6921	21.041	20.0706	20.9502	19.2224	NA	21.2117	21.8294	21.4865	NA
0	0	0	0	0	0	0	0	0	20.3402	19.0258	21.5815	20.6849	18.8789	21.7748	20.3495	20.9741	18.8599	19.8419	21.5084	21.5548	20.3093	19.3455	21.2555	20.2532	21.4353	19.8205	20.3412	21.5819	20.1486	21.8251	21.2831	22.0512	19.6555	20.1564	21.0808	21.8137	21.6284	22.5486	22.0242	22.0043	21.2538	20.3284	19.9691	20.6155	NA	NA	21.5815	NA	NA
0	0	0	0	0	0	0	0	0	23.2356	23.0259	22.2841	22.3492	22.2208	23.0974	23.4727	23.54	23.7715	23.3406	22.4011	22.9159	22.3881	22.9383	22.9912	23.8434	24.0548	24.2072	22.3174	22.679	22.5681	22.0365	22.1875	22.5536	23.8322	23.4553	23.5321	22.9961	21.1671	22.2059	23.0032	20.1879	23.1054	24.2489	24.0705	24.0336	23.2356	23.0259	22.2841	22.3492	22.2208
0	0	0	0	0	0	0	0	0	22.0016	21.654	21.8858	19.8273	20.5049	20.119	19.8048	22.2686	20.1536	21.5903	19.8032	21.9096	19.7692	21.1874	20.2178	20.1038	20.9304	22.2459	20.8695	19.8949	20.6912	21.8201	20.6962	20.9862	20.288	19.6247	22.3249	18.2435	22.2425	19.9	20.4687	20.1481	20.0975	19.3638	20.5224	22.7824	22.0016	21.654	21.8858	NA	NA
0	0	0	0	0	0	0	0	0	19.9447	19.3023	20.2836	21.4884	20.9643	21.6435	22.7055	22.973	22.3873	19.7062	19.9518	20.4625	23.3159	18.9281	20.1314	23.3104	23.4578	23.4819	19.9895	20.1099	19.7624	20.5411	19.9116	21.7424	22.0451	22.1278	22.2447	19.7277	19.82	20.8351	23.8316	23.7618	23.6744	23.7572	24.1622	24.6036	NA	NA	NA	21.4884	20.9643
0	0	0	0	0	0	0	0	0	19.5438	19.6872	20.8877	19.6691	20.6373	20.0441	23.1944	20.2441	19.5238	19.7342	18.8863	20.4099	20.3024	20.7065	19.3916	20.8254	20.7382	19.955	20.6187	20.1713	20.1158	20.388	18.948	19.748	21.2185	20.1426	19.6888	20.1197	20.161	20.8026	20.2507	20.0709	19.5198	20.3875	22.5283	22.6534	NA	NA	NA	NA	NA
0	0	0	0	0	0	0	0	0	24.7719	24.5579	24.4072	24.579	24.5976	24.8601	24.5147	24.6245	24.4937	24.4601	24.5801	25.31	25.148	24.8844	24.2332	24.0503	24.7461	24.5567	24.7287	24.5384	24.9611	24.1326	24.1497	24.9497	24.618	24.5769	24.6894	24.4066	24.355	24.5816	24.431	24.6318	24.6648	24.3322	24.412	24.6377	24.7719	24.5579	24.4072	24.579	24.5976
0	0	0	0	0	0	0	0	0	20.1632	19.5348	18.9373	19.9118	21.0924	21.6147	20.4416	20.3206	20.1675	20.2827	20.0047	19.6332	20.2765	21.0796	19.082	20.3618	22.3847	22.2688	20.294	20.0133	19.7816	19.5943	19.6881	20.7934	20.4076	20.2068	20.4969	18.8708	19.1102	20.5744	20.7664	20.8184	21.0945	22.1824	22.6674	21.8044	NA	NA	NA	NA	NA
0	0	0	0	0	0	0	0	0	19.3778	20.5138	20.5852	21.8013	20.2768	20.6906	20.228	19.3491	19.7059	20.2799	20.4922	19.9482	20.1467	18.687	19.4575	19.3964	20.0051	20.9793	21.0375	19.1986	20.7743	20.0719	20.2419	22.1334	20.3354	19.4459	21.6079	21.202	20.9286	21.1235	20.4946	20.6065	19.8741	21.8557	22.5447	20.7889	NA	NA	NA	NA	NA
0	0	0	0	0	0	0	0	0	22.9463	21.4871	22.7742	22.3386	21.9161	21.6234	23.3185	22.9044	23.0045	22.6206	22.5182	22.3767	22.2527	22.762	22.8731	21.8732	23.2185	23.4017	21.9179	23.21	22.507	22.0868	22.0273	22.9556	23.1979	23.3701	23.1171	22.7415	21.8354	21.2048	22.1963	21.502	22.0801	23.667	23.4676	23.2109	22.9463	21.4871	22.7742	22.3386	21.9161
0	0	0	0	0	0	0	0	0	25.2362	24.7802	25.0544	24.9881	24.7262	24.622	24.7445	24.6885	24.8905	24.932	25.3975	25.095	24.657	24.8936	25.0635	24.9559	24.4934	24.6722	24.9076	25.1993	24.6147	24.5329	25.147	24.2486	24.5487	24.5643	24.6327	25.1162	25.3953	25.8387	25.1439	24.9317	25.1196	25.0966	24.7784	25.0473	25.2362	24.7802	25.0544	24.9881	24.7262
0	0	0	0	0	0	0	0	0	24.0795	23.8322	23.8393	23.9965	23.4166	23.4613	23.3324	23.8998	23.3878	23.9035	23.6001	23.6152	23.3239	23.3834	24.0816	23.8776	23.9091	23.851	23.3811	23.9371	24.0215	24.2199	23.726	23.2991	23.798	23.5355	23.8647	23.9711	23.6654	24.0693	23.4544	23.9681	24.2627	23.6154	23.8774	23.8264	24.0795	23.8322	23.8393	23.9965	23.4166
0	0	0	0	0	0	0	0	0	25.2593	25.2444	25.3427	26.5321	26.3513	26.5411	26.4488	26.3174	26.4823	26.2506	25.7523	25.4943	26.0454	26.6641	26.2459	26.5935	26.3289	26.4462	25.9378	25.8035	25.1699	26.5318	26.4227	26.4819	26.7394	26.5293	26.7523	26.1864	25.7293	26.7354	26.2045	26.1882	26.0657	26.1444	26.118	26.1834	25.2593	25.2444	25.3427	26.5321	26.3513
0	0	0	0	0	0	0	0	0	25.5115	25.6019	25.6619	25.2672	25.3492	25.2439	25.4146	25.8928	25.1519	25.4882	25.9327	25.6989	25.7278	25.3671	25.7725	25.4061	25.3762	24.8877	25.3154	25.6196	25.9289	25.7127	25.1234	25.4503	25.3094	25.4423	25.4066	25.4267	25.5645	25.6291	25.6007	25.7212	25.6399	24.7971	25.1889	25.2729	25.5115	25.6019	25.6619	25.2672	25.3492
0	0	0	0	0	0	0	0	0	28.6498	28.8701	28.8366	28.8727	28.6035	28.8655	28.1673	28.3327	28.2252	28.8581	28.8506	28.6666	28.5686	28.7792	28.6218	28.0944	28.2289	28.2302	29.0748	29.0504	28.7988	28.638	28.8361	28.7584	28.3014	28.4116	28.4127	28.9982	29.0991	29.2079	28.8987	28.7314	28.5624	28.1985	28.1436	28.2919	28.6498	28.8701	28.8366	28.8727	28.6035
0	0	0	0	0	0	0	0	0	20.9587	19.942	19.9074	20.542	19.5536	19.7781	21.2108	22.1025	22.7624	19.7673	20.0369	19.7641	20.5601	21.4389	22.0146	22.3674	20.7362	19.2315	19.9692	20.0307	21.8043	19.7456	21.1678	19.8997	20.2459	21.8272	22.2916	19.985	19.8792	20.4268	22.1315	20.5369	20.4244	20.0102	21.9583	21.9189	NA	NA	NA	NA	NA
0	0	0	0	0	0	0	0	0	24.301	24.9227	25.2657	25.5164	25.3067	25.7228	26.0925	26.2859	25.8811	25.3213	24.8824	24.6161	25.065	25.5355	25.2864	26.7708	26.1795	26.1028	25.4645	25.0748	24.529	25.426	25.3137	25.8168	26.2335	26.3344	26.2605	25.0121	25.3768	25.665	25.72	25.4789	25.2698	26.6034	26.8081	26.4805	24.301	24.9227	25.2657	25.5164	25.3067
0	0	0	0	0	0	0	0	0	20.6079	22.5902	22.2722	22.2105	19.8316	20.4831	20.1605	20.4256	20.7288	19.0595	22.1238	20.0482	20.6754	22.2498	20.1857	18.9833	20.4688	19.1614	22.2454	23.3643	21.8818	19.9026	20.7887	19.7985	22.3725	22.4158	21.8694	22.6074	22.5364	22.4373	22.6149	22.4236	20.364	19.5757	21.8171	21.4784	NA	22.5902	22.2722	22.2105	NA
0	0	0	0	0	0	0	0	0	24.4759	24.4375	24.6585	24.8232	24.9582	25.0428	25.2056	25.3659	24.8232	24.6793	24.6178	24.4326	24.6514	25.3633	25.2291	25.4657	25.6764	25.5753	24.1869	24.1909	24.3361	25.2563	24.8502	24.988	25.2696	25.1981	25.2972	24.777	24.4174	24.8795	25.2122	24.9121	25.0192	25.2417	25.463	25.3933	24.4759	24.4375	24.6585	24.8232	24.9582
0	0	0	0	0	0	0	0	0	19.5208	21.7736	22.0727	22.2552	20.5002	21.8561	21.563	19.4101	19.5593	19.3811	21.8024	21.1297	20.4569	21.997	21.8262	22.5862	22.7129	22.0573	22.8515	22.2989	22.1817	21.7901	21.9549	20.6509	21.9565	19.1775	21.6287	22.1358	21.5592	20.3032	21.6091	20.7836	21.1327	21.8854	22.0688	22.1049	NA	21.7736	22.0727	22.2552	NA
0	0	0	0	0	0	0	0	0	22.9217	23.3464	22.9228	23.4121	22.9307	23.2029	22.539	22.5977	22.7013	23.5557	23.4625	23.1273	22.775	22.7367	23.0686	22.4161	22.5804	22.371	23.5048	23.4578	22.7608	23.3601	23.0231	22.957	22.9008	22.5831	22.6311	23.5469	23.5591	23.4589	23.0029	22.9766	23.3153	21.801	22.2256	22.8298	22.9217	23.3464	22.9228	23.4121	22.9307
0	0	0	0	0	0	0	0	0	21.7787	21.6677	21.5531	19.6736	20.2021	20.8548	19.3843	20.809	18.9592	19.9416	21.8699	21.6861	19.4046	20.4081	20.8402	20.1054	19.3204	19.9755	21.8533	21.7788	19.7487	20.865	18.7903	20.3818	20.589	19.2132	20.9236	20.158	20.6982	19.7942	19.8694	19.8217	21.2324	20.6146	19.8089	21.1585	21.7787	21.6677	21.5531	NA	NA
0	0	0	0	0	0	0	0	0	25.5987	25.5395	25.1819	24.9471	24.9117	25.0635	25.048	25.5567	25.4265	25.6188	25.2958	25.5612	25.0516	25.2085	25.5253	25.7297	25.2636	25.6002	25.1337	25.6119	25.5652	24.7719	24.8283	24.9757	25.3636	25.5029	25.4406	25.5189	25.2826	24.9606	24.9376	25.0468	25.2703	25.7502	25.5402	25.4604	25.5987	25.5395	25.1819	24.9471	24.9117
0	0	0	0	0	0	0	0	0	21.2357	19.7819	20.5219	20.1617	20.3263	20.0489	22.2064	22.6489	21.6503	20.9023	21.2875	21.0729	20.6119	19.6535	20.4299	22.1831	22.7971	21.8904	19.0942	19.6884	21.5248	20.8984	21.6109	20.2377	22.7348	21.7072	22.1996	20.3329	20.6548	20.6831	20.3389	19.9376	20.6199	22.3468	22.8365	22.6743	21.2357	NA	NA	NA	NA
0	0	0	0	0	0	0	0	0	23.5608	23.8686	24.1579	24.4944	23.9025	23.7509	22.6891	23.2333	23.0584	24.0054	24.3358	23.8699	23.9829	23.8433	23.9124	22.5368	22.8015	22.7608	24.5533	24.4284	23.7814	24.2761	24.0475	24.0114	23.2846	22.8253	23.059	24.4841	24.7839	24.9208	23.7381	24.2186	23.5798	22.319	22.7588	22.6224	23.5608	23.8686	24.1579	24.4944	23.9025
0	0	0	0	0	0	0	0	0	20.2722	20.2501	19.9363	19.6292	19.8553	21.0735	21.475	20.7031	20.2857	20.0179	20.7865	20.4411	21.0934	20.3062	20.514	21.9907	22.59	21.4931	20.4621	19.3437	21.0985	19.9149	19.6714	20.2528	19.7076	21.2183	21.3641	19.683	20.3485	21.0406	19.6659	20.8736	19.9919	22.4771	22.5016	21.1043	20.2722	NA	NA	NA	NA
0	0	0	0	0	0	0	0	0	20.1813	19.9327	19.0779	19.5992	20.5579	20.2055	20.1988	20.2883	21.7788	19.5623	19.7632	20.6348	21.0187	20.8973	20.4092	22.2675	21.7043	22.1483	19.2634	20.1091	20.6963	20.2273	20.2569	20.8563	19.9291	20.6699	19.7375	19.7168	20.8054	19.9083	20.5971	20.7963	19.3188	22.262	22.5015	21.9037	NA	NA	NA	NA	NA
0	0	0	0	0	0	0	0	0	23.6389	23.3048	22.5745	22.5068	22.8394	22.8008	23.7797	24.138	22.7629	23.0107	23.2303	23.577	19.7897	22.63	21.6787	23.5885	23.6472	24.0824	21.9685	22.2441	22.9065	22.6976	22.7946	22.9802	23.5527	23.6565	23.9895	23.4614	20.6828	20.0217	22.6405	22.5307	23.1268	23.8829	24.5139	23.9954	23.6389	23.3048	22.5745	22.5068	22.8394
0	0	0	0	0	0	0	0	0	26.3494	26.1224	26.1525	25.6268	25.9311	25.8508	25.6996	26.0061	26.1976	25.9002	26.0808	26.2343	26.2794	25.8213	25.9195	25.8796	25.4504	25.5221	25.7627	25.8048	26.5042	25.8553	25.6305	26.0793	25.7996	25.6195	25.6004	25.8035	25.9323	25.682	25.5059	26.0378	26.0362	25.8892	25.6346	25.7994	26.3494	26.1224	26.1525	25.6268	25.9311
0	0	0	0	0	0	0	0	0	23.6474	23.9918	24.2515	24.5893	24.4214	24.4802	23.9977	23.8832	24.2008	24.3803	24.2199	24.0492	24.2176	24.5729	24.2017	24.4638	24.0011	24.0641	24.3908	24.2263	23.6366	24.6262	24.8448	24.4783	24.0532	23.7771	24.2348	24.4136	24.4969	24.651	24.5599	24.4495	24.111	23.8262	24.0006	24.1325	23.6474	23.9918	24.2515	24.5893	24.4214
0	0	0	0	0	0	0	0	0	24.0927	23.9052	23.878	23.7743	23.8171	23.8254	23.4962	23.2871	23.6883	23.8771	24.055	23.921	23.6875	23.8644	23.7707	23.4091	23.2661	23.2033	23.5271	23.8188	23.7401	24.0627	23.7274	23.701	23.3444	23.4116	23.2877	23.9648	23.8197	23.7217	23.7456	23.8918	23.9165	23.2763	23.2935	23.5818	24.0927	23.9052	23.878	23.7743	23.8171
0	0	0	0	0	0	0	0	0	21.1169	19.4717	20.9513	21.4184	21.2825	21.9781	21.0691	21.34	21.5997	21.6148	19.7575	21.5744	21.7088	20.4893	21.3556	21.0526	22.0101	20.8905	21.8165	21.2661	20.7819	20.4047	21.4482	21.1211	20.4532	19.6761	21.4413	21.8055	21.6165	20.8706	20.0893	19.8947	21.1727	21.9447	21.6084	22.22	21.1169	NA	20.9513	21.4184	21.2825
0	0	0	0	0	0	0	0	0	24.778	24.8679	24.79	25.2488	24.57	24.7115	24.633	25.1212	24.4004	25.1281	24.8222	24.6321	25.1065	24.977	25.3239	24.2084	24.6027	25.0554	24.9931	25.0569	24.598	24.9007	25.3363	25.0596	24.6446	24.4296	24.3936	25.292	25.2477	25.8085	25.334	25.2547	24.7395	24.1605	24.0696	23.5231	24.778	24.8679	24.79	25.2488	24.57
0	0	0	0	0	0	0	0	0	23.4285	22.693	22.3974	22.4791	22.8527	22.5014	24.9902	25.0629	24.7542	22.9437	22.6405	23.8109	23.2863	23.3022	23.1118	24.8873	25.131	25.1159	21.9124	22.306	23.1859	23.2881	22.1472	22.8016	24.7211	25.1492	24.7954	23.3717	21.9862	22.1085	22.5947	22.6967	23.5581	25.0268	25.3184	25.2192	23.4285	22.693	22.3974	22.4791	22.8527
0	0	0	0	0	0	0	0	0	24.7529	24.895	25.1204	25.5023	25.0682	25.5052	25.1108	25.3855	25.2806	25.194	25.2146	24.9318	25.2347	25.164	25.2925	25.2265	25.5379	25.3989	25.5413	25.1929	24.7768	25.5054	25.4751	25.1247	25.506	25.3105	25.2864	25.1252	25.302	25.7772	25.3331	25.0085	24.8994	25.4399	25.4359	25.3188	24.7529	24.895	25.1204	25.5023	25.0682
0	0	0	0	0	0	0	0	0	23.7873	23.2205	23.0765	23.3958	23.2825	23.6219	23.6927	23.8764	23.6639	23.6111	23.7447	23.7953	23.379	23.4157	23.5136	24.2672	23.8377	23.8898	23.3133	23.5624	23.7122	23.6731	23.4191	23.8944	23.7562	24.0388	23.5026	23.2321	23.0807	23.5182	23.3621	23.5592	23.5222	23.9778	24.4129	24.2445	23.7873	23.2205	23.0765	23.3958	23.2825
0	0	0	0	0	0	0	0	0	20.046	20.0207	20.6034	18.5931	20.3049	20.7972	20.2847	19.8628	20.8721	19.8605	19.7805	19.4878	19.9447	20.3235	20.1448	19.8479	19.7121	19.582	20.7668	20.7681	19.5919	20.5924	20.4535	20.9044	19.4198	19.9422	20.3019	19.406	20.0243	20.1439	19.9773	20.4583	20.2024	21.8876	21.8936	20.3027	NA	NA	NA	NA	NA
0	0	0	0	0	0	0	0	0	22.5358	22.4038	22.3696	22.4922	23.024	22.7204	23.2519	22.747	23.1361	22.466	22.2956	22.4537	22.3763	22.9197	22.5539	23.3357	22.563	23.0088	22.3388	22.3541	22.0141	23.0862	22.7299	22.267	23.1451	22.94	22.4693	22.3823	22.0707	22.3895	22.4007	22.6023	22.6481	22.9027	22.9939	23.3187	22.5358	22.4038	22.3696	22.4922	23.024
0	0	0	0	0	0	0	0	0	20.5863	19.8406	21.6126	22.2297	22.2679	22.0363	22.6418	22.1635	21.9991	21.9698	22.0121	20.9476	21.399	22.5354	22.0443	23.3407	22.7773	22.6237	21.9283	20.5271	21.9865	22.6834	22.2708	22.5208	22.6936	22.6181	22.5383	22.0639	22.3855	21.8797	22.4435	22.3749	21.9926	22.3346	22.5679	22.3266	NA	NA	21.6126	22.2297	22.2679
0	0	0	0	0	0	0	0	0	23.9792	24.0186	24.1823	24.142	23.6061	23.8461	21.4513	23.6937	23.3101	23.704	24.2846	23.4037	24.0864	24.2383	24.2388	23.5523	23.1367	23.8126	24.5596	24.2126	23.6776	24.1429	24.279	23.8919	23.3932	23.7276	23.8493	24.1868	24.543	24.8381	23.8195	24.2278	23.6065	23.318	23.5475	24.1976	23.9792	24.0186	24.1823	24.142	23.6061
0	0	0	0	0	0	0	0	0	20.151	20.407	20.4183	18.9391	20.9396	19.869	24.0531	24.0472	23.5052	18.8882	20.0007	19.6987	20.7907	20.7877	20.948	23.4319	23.6982	23.4566	20.0475	20.3592	19.8885	20.7972	20.3081	21.3776	23.7258	23.8629	23.7219	20.2171	20.3094	19.7608	19.9766	20.108	21.469	23.2977	23.1589	22.8851	NA	NA	NA	18.9391	20.9396
0	0	0	0	0	0	0	0	0	19.9269	20.433	21.287	20.5384	20.2037	20.7603	21.2262	19.7312	19.9619	20.8267	19.5992	21.0594	21.2119	19.8129	20.11	19.9944	19.4841	21.335	19.3799	19.8067	20.5109	20.8136	21.1296	18.8599	20.5883	21.4277	21.6519	21.6234	19.6247	20.6069	19.8445	20.7835	20.8084	21.8767	22.3487	21.6247	NA	NA	21.287	NA	NA
0	0	0	0	0	0	0	0	0	24.5501	24.0467	24.4571	24.5026	24.2201	24.076	24.8201	24.7286	25.5492	24.4335	24.7177	24.4214	24.5823	23.9195	24.2735	25.0158	25.0705	25.0194	24.5618	24.4593	24.5931	24.2973	24.1217	24.3723	24.3122	24.8935	24.3774	24.8768	24.5679	24.4591	24.1475	24.1937	24.5258	24.8941	25.1103	24.8024	24.5501	24.0467	24.4571	24.5026	24.2201
0	0	0	0	0	0	0	0	0	25.6474	25.7374	25.8036	25.8376	25.3533	25.5171	24.9753	24.7485	25.0609	25.7165	25.8569	25.526	25.3844	25.2266	25.4907	25.3208	24.874	24.9771	26.139	26.0101	25.6281	25.6026	25.3524	25.1943	24.8627	24.9512	25.1239	25.9123	25.6978	25.9893	25.7211	25.6374	25.3405	25.0304	25.2976	25.0229	25.6474	25.7374	25.8036	25.8376	25.3533
0	0	0	0	0	0	0	0	1	23.3687	23.7496	24.0228	23.3009	23.506	23.638	23.4909	23.5718	23.1899	23.6661	23.8229	23.5916	24.0994	23.6158	23.8552	23.929	24.424	23.8983	24.02	23.4284	24.2414	23.1337	23.7916	23.247	23.5858	23.8142	23.5035	23.2659	23.346	23.5606	23.443	23.3313	23.7284	24.4409	24.3831	24.6451	23.3687	23.7496	24.0228	23.3009	23.506
0	0	0	0	0	0	0	0	0	24.318	24.2366	23.6383	24.0905	24.0404	23.2271	24.1053	24.3744	25.1423	23.2148	24.529	23.809	24.7251	24.2005	22.9225	24.251	24.3564	24.0615	23.6487	23.7725	24.3229	23.329	23.7463	23.916	24.1853	24.451	24.3452	23.9722	24.2523	23.3291	24.0482	24.2519	24.5417	24.31	24.0162	24.5713	24.318	24.2366	23.6383	24.0905	24.0404
0	0	0	0	0	0	0	0	0	19.8734	21.3891	20.5267	20.2078	19.1748	20.2075	20.7965	19.33	19.8497	19.8556	20.5923	20.0518	19.125	20.653	21.1258	19.7453	21.4946	19.6961	19.5203	19.2534	20.2755	19.8518	20.0306	20.2999	20.1102	20.2359	20.3301	19.9129	19.8609	20.1191	21.1007	20.3686	21.0643	20.8025	20.9526	21.7516	NA	NA	NA	NA	NA
0	0	0	0	0	0	0	0	0	25.7848	25.4625	25.3683	25.11	25.217	25.1664	25.5891	25.5551	25.5995	25.4615	25.473	25.4864	25.082	25.5242	25.0415	25.6404	25.3672	25.5514	25.2871	25.6651	25.3064	25.2808	25.2616	25.0056	25.755	25.5669	25.6596	25.5392	25.1013	25.1481	25.3542	25.215	25.3418	25.6869	25.6367	25.7099	25.7848	25.4625	25.3683	25.11	25.217
0	0	0	0	0	0	0	0	0	19.8229	20.7714	20.1952	22.1414	22.1833	22.0571	22.9676	22.3863	22.6793	20.4582	20.0856	19.7395	21.6837	21.7772	21.9718	21.9628	22.318	21.7561	19.3113	20.3674	21.1433	22.0583	21.8894	21.701	22.9968	22.8518	22.7338	20.8777	20.2057	20.0667	21.7812	22.0802	21.6043	22.0362	21.9049	21.8345	NA	NA	NA	22.1414	22.1833
0	0	0	0	0	0	0	0	0	22.6147	22.611	22.6783	22.0736	22.5682	22.1407	23.0815	23.1309	22.634	22.5782	23.0227	22.7112	22.3425	21.7927	22.5534	23.4751	23.0998	23.1773	21.9816	22.7529	22.5357	22.5515	22.1005	23.1605	23.2221	23.1985	23.1852	22.7477	22.5744	21.4118	23.2232	22.6835	22.444	23.7878	23.2396	23.4124	22.6147	22.611	22.6783	22.0736	22.5682
0	0	0	0	0	0	0	0	0	22.5159	23.0996	22.921	23.1365	22.8171	19.3953	19.5325	22.891	22.8009	22.945	23.0497	23.2797	23.1702	20.5981	20.4408	22.4653	22.6758	22.5871	23.0843	23.4754	20.5839	19.183	23.2891	22.9011	22.2415	22.7143	22.5109	23.1495	20.5213	20.2788	23.0267	20.4835	23.4463	22.5751	22.6119	22.6361	22.5159	23.0996	22.921	23.1365	22.8171
0	0	0	0	0	0	0	0	0	23.9746	23.2	23.9825	23.7355	23.8081	24.3319	24.3351	23.3137	24.0984	24.1038	23.862	23.945	23.6229	23.7231	23.84	24.3064	24.0964	24.8522	24.3142	23.5444	23.778	23.927	23.6611	23.7126	23.6923	23.3663	23.7829	23.6678	24.4285	24.1141	23.8578	23.5561	24.3481	24.6344	24.7327	23.8029	23.9746	23.2	23.9825	23.7355	23.8081
0	0	0	0	0	0	0	0	0	24.0287	23.8271	23.9933	24.4514	23.6323	23.8083	24.5954	24.8124	24.7025	24.2093	23.4368	23.4444	22.9801	23.2061	23.8156	25.1126	25.3504	25.1432	24.3297	24.1246	23.3617	23.9368	24.0301	23.7399	24.7804	24.1796	24.6502	24.026	23.6576	24.2659	24.2187	23.7646	23.3831	25.2945	25.6744	25.2225	24.0287	23.8271	23.9933	24.4514	23.6323
0	0	0	0	0	0	0	0	0	21.7756	21.996	21.8172	21.7549	22.1969	21.6896	22.4881	22.5739	22.0284	22.2303	21.7175	22.225	21.7726	21.5661	21.8768	21.9784	23.1814	23.7756	23.5063	22.3048	21.2617	21.7616	22.3163	22.4464	22.6356	22.2028	22.5351	23.3799	22.6777	22.9317	22.2501	21.74	22.0596	23.3913	22.7243	22.9375	21.7756	21.996	21.8172	21.7549	22.1969
0	0	0	0	0	0	0	0	0	25.3795	25.0365	25.2216	24.9013	25.0799	24.9009	25.1448	25.2253	24.9522	25.273	25.302	25.7084	24.7958	25.2066	25.4367	25.7146	25.3067	25.399	25.1165	25.3724	25.2034	25.2328	25.2521	25.5038	25.5541	24.9226	25.2238	25.3947	25.4994	24.9562	25.204	25.321	25.2829	25.239	25.117	25.2121	25.3795	25.0365	25.2216	24.9013	25.0799
0	0	0	0	0	0	0	0	0	23.213	19.1234	23.2931	23.1493	22.9857	23.053	19.459	22.5772	22.8863	22.5835	23.0514	22.7469	19.799	23.0414	20.874	20.4744	20.6901	22.3163	23.3126	23.3488	23.5042	22.693	22.7066	19.7797	20.3429	22.7205	19.8875	23.389	23.045	23.3173	23.0405	20.2647	22.998	20.5358	20.0283	19.049	23.213	NA	23.2931	23.1493	22.9857
0	0	0	0	0	0	0	0	0	23.0073	21.8232	21.6921	22.6563	20.981	22.1486	23.6369	23.5471	24.016	22.2714	21.1835	21.2555	20.3554	21.1754	21.587	24.3556	24.8041	24.4623	20.3724	21.5462	19.3767	20.5575	22.5703	22.5636	23.3047	23.6601	24.028	22.3315	19.195	20.0935	21.703	21.6614	20.9525	25.1936	25.9771	24.5471	23.0073	21.8232	21.6921	22.6563	20.981
0	0	0	0	0	0	0	0	0	21.376	21.1489	21.2738	22.385	21.4227	22.0806	21.7137	21.386	21.8889	21.6123	21.6544	20.9942	21.2748	21.1926	21.4997	21.6452	22.1081	21.5718	21.489	21.4974	21.2171	22.2102	22.0531	22.0867	22.1665	21.4718	21.8876	21.6249	21.5603	21.92	21.4759	22.0782	21.4489	22.471	22.6602	21.8955	21.376	21.1489	21.2738	22.385	21.4227
0	0	0	0	0	0	0	0	0	21.9317	21.9222	21.5598	21.5406	21.4625	21.3522	21.4389	21.0685	21.387	21.7564	21.8441	20.586	21.0083	21.1689	21.5738	19.6104	21.6414	20.9072	21.5435	21.8605	21.736	21.8349	21.919	21.2416	19.8241	21.0139	21.2393	21.3512	21.6365	21.7675	21.1373	21.0401	21.3112	21.6853	20.2963	20.9873	21.9317	21.9222	21.5598	21.5406	21.4625
0	0	0	0	0	0	0	0	0	21.2165	22.1649	21.9535	22.5432	22.5709	23.187	22.6172	22.7549	22.4826	22.2344	22.2573	20.0416	22.5924	22.5919	22.65	22.798	23.0223	22.284	20.873	23.2441	22.1567	22.9522	22.5128	19.7677	22.5325	22.1151	22.5248	23.0326	20.5867	22.7	19.5872	22.8575	22.3422	22.1107	23.0111	22.4577	NA	22.1649	21.9535	22.5432	22.5709
0	0	0	0	0	0	0	0	0	25.0752	24.8592	24.5889	24.0772	25.1413	24.5426	24.968	24.9663	25.1427	24.743	24.5485	25.01	24.7315	24.6133	24.8871	25.5413	25.272	25.2781	24.0902	24.5847	24.6463	24.5837	24.3307	24.3489	24.9818	25.1638	24.9826	24.6981	24.2595	23.8474	24.6024	24.2521	24.9247	25.1242	25.1348	25.3797	25.0752	24.8592	24.5889	24.0772	25.1413
0	0	0	0	0	0	0	0	0	19.3379	19.7346	20.5866	19.6972	19.8978	20.0721	20.883	19.953	19.4928	20.1613	20.4882	20.656	20.7214	20.6971	20.2595	20.5983	20.8013	19.6192	20.9021	20.1867	20.5358	20.6476	19.803	20.6914	19.9052	19.807	20.334	20.3039	20.3538	20.0858	19.8682	20.1178	20.0254	19.9846	20.8639	20.9009	NA	NA	NA	NA	NA
0	0	0	0	0	0	0	0	0	22.8531	22.9664	23.0307	21.3633	22.6442	22.4575	22.7119	23.3965	23.0296	22.8964	22.9739	23.2054	22.5279	20.5738	19.1539	23.5052	23.6425	23.0266	22.4675	23.5006	23.3445	23.8668	19.3135	23.2158	23.3268	23.377	23.1702	23.3389	19.8279	22.8462	22.3005	22.879	23.1551	23.3762	23.5836	23.7896	22.8531	22.9664	23.0307	NA	22.6442
0	0	0	0	0	0	0	0	0	21.032	19.9954	19.2385	19.7557	21.8061	20.5063	22.2208	22.6625	21.9338	19.2617	20.1845	20.7449	20.4409	21.7936	21.2026	24.0819	22.8052	22.6947	20.8639	19.8685	19.6551	20.2879	20.2119	19.8767	22.3817	21.873	22.7084	20.0032	19.6185	19.4248	20.8135	19.3531	21.712	22.7549	23.3065	22.8588	NA	NA	NA	NA	21.8061
0	0	0	0	0	0	0	0	0	25.4307	26.0638	25.6219	25.1165	25.113	25.4227	25.3376	25.4063	25.4051	25.6604	25.8519	25.6247	25.6287	25.5231	25.461	25.186	25.1697	24.9345	25.4493	25.7396	25.4908	25.3326	25.7121	25.5976	25.5875	25.6187	25.5107	25.5053	25.4195	25.0366	25.7117	25.6737	25.8116	25.3561	25.154	25.5669	25.4307	26.0638	25.6219	25.1165	25.113
0	0	0	0	0	0	0	0	0	24.4422	24.3041	24.6452	23.7767	23.4956	24.0245	23.4918	23.5115	23.3401	24.267	24.2924	24.3657	23.6014	23.8647	23.4989	23.3788	23.4913	23.6799	24.2407	24.2545	24.3545	23.9707	23.7932	23.4958	23.2514	23.7709	23.4707	24.1224	23.9688	24.1984	23.6047	23.846	23.4843	23.3484	23.3877	23.2513	24.4422	24.3041	24.6452	23.7767	23.4956
0	0	0	0	0	0	0	0	0	23.551	23.5715	23.7	23.4433	23.2716	23.5306	23.4483	22.842	23.1793	23.5429	23.5043	23.5287	23.3819	23.3872	23.5641	23.4874	23.4816	23.5098	23.4859	23.8557	23.199	23.2805	23.3588	23.2328	23.4116	23.2426	23.4446	23.6158	23.5035	23.6571	23.0998	23.0076	23.0029	23.4621	23.406	23.5142	23.551	23.5715	23.7	23.4433	23.2716
0	0	0	0	0	0	0	0	0	25.9953	25.8567	25.9303	25.8364	25.7252	25.9127	25.4986	25.4893	25.8219	25.9422	25.9956	25.9439	25.8487	25.6999	25.6789	25.4139	25.5637	25.517	25.8995	26.1554	26.0828	25.5172	25.6574	25.6904	25.3577	25.6269	25.6	25.9969	25.7816	25.9259	25.7899	25.9844	25.7326	25.7464	25.5455	25.8531	25.9953	25.8567	25.9303	25.8364	25.7252
0	0	0	0	0	0	0	0	0	21.497	19.7222	20.3486	20.374	20.372	20.3765	21.0868	21.1608	21.5659	19.9509	20.1827	20.2508	19.9579	20.0724	20.1299	20.9128	20.373	20.6983	20.8251	20.9793	20.1787	20.7271	20.6713	19.0571	20.2875	20.4998	20.7992	20.5002	20.7012	21.0631	20.1137	20.6084	19.2693	20.232	20.4542	21.0599	NA	NA	NA	NA	NA
0	0	0	0	0	0	0	0	0	22.4795	22.7921	22.3203	22.816	22.2973	23.2743	22.5134	22.4165	22.6138	22.2855	22.5655	22.5686	22.8443	22.7273	22.4355	23.067	22.6105	22.4332	23.0004	22.6018	22.2776	22.4039	22.7312	20.3844	22.5562	22.1837	22.5465	22.2966	22.8222	23.1605	22.605	22.5464	22.2112	22.3279	22.3114	22.4594	22.4795	22.7921	22.3203	22.816	22.2973
0	0	0	0	0	0	0	0	0	23.4531	22.4556	23.1491	21.9389	22.0971	21.3799	22.9181	23.7817	23.0496	23.1638	23.3957	23.6618	22.4833	21.6508	22.2486	23.2017	23.0735	23.1652	22.2228	22.3932	22.6269	21.7726	21.6333	22.571	23.176	23.0557	23.2845	23.1139	22.3147	21.3901	21.7498	22.0875	23.427	23.7602	23.4338	23.6919	23.4531	22.4556	23.1491	21.9389	22.0971
0	0	0	0	0	0	0	0	0	22.6155	22.7239	22.4381	22.6976	22.136	22.6498	22.5336	23.04	22.8229	22.4226	22.6171	22.6522	22.507	22.1106	22.6329	22.9666	22.8344	22.764	22.3762	22.6041	22.4621	22.2683	22.261	23.0491	22.8556	22.5963	22.7158	22.496	23.0255	22.6628	22.6161	22.3261	22.3526	22.9506	22.9357	22.7868	22.6155	22.7239	22.4381	22.6976	22.136
0	0	0	0	0	0	0	0	0	20.6643	20.0874	19.9061	20.0057	20.8993	19.5492	23.1855	23.4876	22.433	19.5824	18.6326	19.672	19.468	19.3506	19.8243	24.5018	24.0483	24.0347	20.2354	19.9877	20.0081	20.1874	20.5317	21.1097	23.0683	23.9993	23.3492	20.3469	19.4116	20.938	19.918	20.1713	19.3319	24.3034	24.3647	23.1154	NA	NA	NA	20.0057	20.8993
0	0	0	0	0	0	0	0	0	20.0426	21.9141	20.2098	21.2717	20.3264	19.9208	20.9812	21.3498	21.7833	20.5529	20.0579	20.2061	19.6035	21.1737	21.4632	20.2974	21.0784	20.8112	21.4295	21.7075	21.0055	20.3952	21.4262	20.7997	21.4422	21.1317	21.2672	20.5232	21.5613	20.0438	21.4966	21.2767	20.8192	20.3813	20.7962	21.1659	NA	21.9141	NA	21.2717	NA
0	0	0	0	0	0	0	0	0	24.033	24.1287	23.8565	23.8201	23.899	24.1989	24.102	24.0695	24.0637	24.0814	24.0416	23.9705	23.6672	23.7297	23.9879	24.3869	24.4106	24.3629	23.7515	23.5041	24.0467	24.0115	23.924	23.7427	24.213	24.1761	24.1434	24.0655	23.7864	23.8544	23.8158	23.7847	24.3153	24.3484	24.1267	24.2027	24.033	24.1287	23.8565	23.8201	23.899
0	0	0	0	0	0	0	0	0	22.4645	22.4143	22.7596	23.3749	23.3395	23.2424	23.2492	22.9222	23.0803	23.0369	23.2163	22.3576	23.025	23.1929	23.2039	23.5612	23.4305	23.4532	23.1729	22.6639	22.2481	23.8073	23.4962	23.3198	22.8897	23.3949	23.1422	23.3035	22.6726	23.5414	23.3515	22.9037	23.1261	24.2356	23.7363	23.6636	22.4645	22.4143	22.7596	23.3749	23.3395
0	0	0	0	0	0	0	0	0	22.3317	20.8887	21.2075	21.3506	22.6394	20.5258	19.9012	21.9791	20.6714	20.6036	20.2918	20.2984	19.4208	19.982	22.9415	21.3298	20.7277	21.8855	21.7772	20.2982	19.9574	22.7409	20.9204	20.3606	19.0463	21.6898	21.2384	23.0499	19.4992	20.6825	20.6168	18.6585	20.3024	20.2616	21.6456	20.2028	22.3317	NA	21.2075	NA	22.6394
0	0	0	0	0	0	0	0	0	21.8583	21.8002	22.0185	21.8551	21.3905	21.8171	19.3378	19.725	21.3031	22.0075	22.3077	22.4568	22.076	19.3628	21.9947	21.3527	21.5376	20.2341	22.2152	22.1817	21.9969	21.3667	22.1097	21.7889	20.2158	21.4364	21.6997	22.0709	22.1482	22.0726	21.8723	21.6448	22.0578	20.6935	19.3589	21.4984	21.8583	21.8002	22.0185	21.8551	21.3905
0	0	0	0	0	0	0	0	0	21.3631	21.7215	22.0749	21.2196	21.0845	21.8066	21.8739	21.6464	21.3028	21.6802	21.7233	21.1346	21.3382	21.3778	21.7175	21.7043	21.8134	21.407	22.0982	21.7993	21.371	21.3665	21.0718	21.4169	21.7998	22.0998	21.7019	22.0645	21.8504	22.3944	21.3724	19.1649	20.657	21.3696	22.056	21.7932	21.3631	21.7215	22.0749	21.2196	21.0845
0	0	0	0	0	0	0	0	0	23.6887	23.2086	22.9972	22.927	23.5089	23.4418	24.1514	24.2746	24.0412	23.6372	23.9216	24.2087	24.2016	23.4218	23.8207	23.6217	24.1491	24.0377	22.9481	23.4931	23.8809	23.1999	23.1987	23.2651	24.0857	24.2487	23.8998	23.4026	23.3023	22.9006	23.3257	23.3843	23.96	24.227	24.1189	24.7693	23.6887	23.2086	22.9972	22.927	23.5089
0	0	0	0	0	0	0	0	0	19.8277	20.3774	21.298	20.3646	21.1431	20.2781	21.5771	20.6569	21.6486	21.2642	20.6059	19.4494	20.0658	20.4003	20.5058	22.7679	22.5516	21.4817	20.1015	19.8716	19.0058	20.5378	19.4532	20.0027	21.0654	20.1474	20.9589	20.0725	20.0622	19.4546	20.3468	19.8011	20.3231	22.4802	22.9378	21.9629	NA	20.3774	NA	20.3646	21.1431
0	0	0	0	0	0	0	0	0	21.7326	22.7527	22.5205	22.2726	19.9366	21.4164	21.8206	22.0526	21.8711	22.1942	22.6429	22.1283	20.9203	19.9269	21.2936	22.1315	22.8286	21.7264	21.9274	22.6124	21.6693	22.4669	21.4005	21.8642	21.8889	21.1489	21.8443	22.4069	21.7291	22.2828	21.6883	19.3715	20.005	21.9563	22.4141	22.1094	21.7326	22.7527	22.5205	22.2726	NA
0	0	0	0	0	0	0	0	0	21.1676	21.3987	20.8933	24.1075	23.5207	24.1326	24.3166	24.5331	24.4174	21.0707	20.3941	21.0372	23.4568	24.2432	23.6624	23.1998	24.6072	24.9204	21.4173	20.2965	20.457	23.1871	23.7742	23.4438	23.5573	23.4654	23.6339	20.2373	21.7002	19.8009	23.5126	23.3309	22.9106	22.7495	23.2912	23.0187	21.1676	NA	20.8933	24.1075	23.5207
0	0	0	0	0	0	0	0	0	22.3513	22.0237	22.0594	22.0405	21.9557	22.3089	20.1914	21.255	21.5621	22.3224	22.2945	21.2616	21.5866	21.4097	21.7761	21.4467	21.4033	21.2899	21.9867	21.8327	21.7826	21.4601	21.5691	19.954	21.1672	20.8173	21.3913	22.2255	21.5745	22.5334	22.1446	20.5665	21.2179	21.6954	21.9642	21.5609	22.3513	22.0237	22.0594	22.0405	21.9557
0	0	0	0	0	0	0	0	0	22.331	22.6904	22.9226	22.6171	22.3069	22.176	22.0289	21.8057	21.5058	22.4192	22.1306	22.1993	22.0918	22.2068	22.9063	22.6748	21.9625	21.7209	22.577	22.8231	21.7965	22.3763	22.4743	22.5433	22.674	22.2508	21.6049	22.6919	22.6227	23.1348	21.7117	21.9607	21.6782	21.9626	22.1395	21.8588	22.331	22.6904	22.9226	22.6171	22.3069
0	0	0	0	0	0	0	0	0	21.6174	22.6004	21.9158	22.0226	22.6024	22.9681	23.0758	24.2167	23.7459	20.356	21.3214	21.1433	20.3618	19.7103	19.9219	23.3354	24.9468	24.4214	22.6071	20.3768	19.5907	20.3092	22.1314	22.1693	23.0775	22.7513	24.4653	20.4338	21.1149	21.5269	21.6928	19.1475	19.0656	25.4603	25.5912	24.9796	21.6174	22.6004	21.9158	22.0226	22.6024
0	0	0	0	0	0	0	0	0	21.5649	21.4211	21.7664	21.8884	21.2563	21.4744	21.9777	21.1811	21.3016	21.5717	21.4792	21.2589	21.6071	21.3316	21.2151	21.3965	21.0278	21.0885	21.8305	21.6929	21.2901	21.3748	21.8247	21.0273	21.6381	21.237	21.1953	21.8978	22.2429	21.9952	21.5844	21.4303	21.4356	21.721	21.5477	20.9102	21.5649	21.4211	21.7664	21.8884	21.2563
0	0	0	0	0	0	0	0	0	20.1661	20.2662	20.1398	20.3524	20.1205	20.811	20.876	21.9087	19.9315	19.5713	20.3105	19.3638	19.3651	19.7618	19.8938	20.3832	21.9971	19.671	20.9128	20.2378	20.5773	20.0071	19.3109	20.2571	20.0864	20.029	19.5145	19.8499	20.5455	20.7182	20.2792	20.7239	20.6192	22.0383	19.5861	21.8871	NA	NA	NA	NA	NA
0	0	0	0	0	0	0	0	0	23.7757	23.5266	23.4452	23.621	23.7382	23.2704	24.6665	24.9835	24.8663	23.8739	23.8781	23.7336	23.6137	23.5718	24.1702	24.4561	24.8504	24.6199	23.6105	23.4464	23.7327	23.9173	23.766	23.6433	24.501	24.9403	24.3184	24.0246	23.407	23.4591	23.9469	23.0965	24.3959	25.0262	24.7037	24.9128	23.7757	23.5266	23.4452	23.621	23.7382
0	0	0	0	0	0	0	0	-1	20.1673	20.5704	19.9184	23.9218	24.7769	24.2728	26.2669	26.4389	26.2572	19.4408	20.0877	18.9701	24.8155	25.2663	24.1458	26.0673	25.7348	25.306	19.4519	18.7935	20.0184	24.3747	24.7769	24.8208	26.2286	26.2307	26.2882	20.1899	20.5998	19.8289	24.7746	24.4542	25.0995	25.0714	24.6621	25.1607	NA	NA	19.9184	23.9218	24.7769
0	0	0	0	0	0	0	0	0	20.8257	19.8763	20.6659	18.8595	20.7113	20.2991	20.4041	19.9235	20.4525	19.3015	19.14	20.0078	20.9073	19.767	19.6175	20.2963	19.5923	20.9023	19.9843	19.6337	20.2426	20.0416	20.6482	20.198	20.1968	20.1533	20.1696	20.2253	21.1827	21.2315	20.3629	19.519	20.0413	20.956	19.6953	20.4091	NA	NA	NA	NA	NA
0	0	0	0	0	0	0	0	0	25.2638	20.2171	24.1827	19.4152	20.6716	21.2091	20.6687	20.1118	20.3332	24.4857	24.4108	21.1339	19.7346	20.1378	19.7305	19.4216	19.7848	19.6669	24.3456	20.2137	19.1049	24.3857	21.0502	19.0322	20.0184	19.8398	21.8072	24.4676	24.5902	19.8769	19.9139	20.2609	24.4436	20.3151	25.1859	25.886	25.2638	NA	24.1827	NA	NA
0	0	0	0	0	0	0	0	0	20.6255	21.1775	21.3351	21.6657	19.9713	20.1214	21.9492	21.0069	21.9039	21.3224	21.9679	21.5332	20.6876	20.9805	21.6515	20.5289	20.6186	22.5161	21.0196	21.0713	21.4125	20.6744	20.3643	20.3422	21.6676	21.4314	21.1024	20.4147	21.2139	21.5679	20.7629	20.5674	21.4819	21.8991	21.9813	22.0269	NA	21.1775	21.3351	21.6657	NA
0	0	0	0	0	0	0	0	0	20.9048	21.1509	22.5991	24.9736	26.1853	26.0334	28.9263	28.9833	28.8696	21.5996	22.2123	21.9158	26.4984	26.5604	26.516	28.8182	28.8477	28.7991	20.4985	20.899	21.2398	26.3906	26.2334	26.296	28.6884	28.5376	28.4581	20.5107	19.0955	21.7591	26.0567	26.1321	26.8527	27.8952	27.7064	28.0833	20.9048	21.1509	22.5991	24.9736	26.1853
0	0	0	0	0	0	0	0	0	19.3358	21.3762	21.2571	20.4167	20.6113	20.9205	20.8256	18.8691	19.1846	19.9486	21.8551	20.7032	19.9601	20.7987	19.888	20.4341	20.776	21.5415	20.1698	21.3296	21.0815	21.0701	21.1525	19.3107	20.2579	19.8856	19.9233	21.2979	21.202	21.4688	21.1271	20.4149	21.1031	19.7361	20.0821	21.049	NA	21.3762	21.2571	NA	20.6113
0	0	0	0	0	0	0	0	0	18.72	20.2445	19.9901	20.1484	21.692	21.2092	23.2014	22.8689	22.9122	19.802	19.4711	20.0892	19.7644	20.3856	20.3647	23.0374	24.0211	23.9884	19.5976	20.3304	20.4052	20.2866	20.4343	20.3849	21.7072	21.0856	21.0086	18.7492	19.5912	20.2344	19.0877	20.6882	19.7261	22.1236	20.9772	21.3529	NA	NA	NA	NA	NA
0	0	0	0	0	0	0	0	0	21.7276	19.1655	21.2641	19.9001	21.3776	19.4114	19.5334	21.6439	21.3607	21.6911	21.089	21.4396	19.2057	18.0878	19.7947	19.9864	21.9427	21.7322	20.5094	21.421	21.483	21.908	19.4902	20.5356	19.7357	21.5108	21.9074	21.5022	21.1353	21.2536	21.0915	19.6126	21.3344	21.7485	22.153	21.6739	21.7276	NA	21.2641	NA	21.3776
0	0	0	0	0	0	0	0	0	22.2495	22.4604	22.3438	22.4399	22.2935	22.4185	19.6608	20.2874	22.4898	22.7937	22.3596	22.6742	21.7674	21.4528	21.7154	20.1557	21.5821	21.7972	22.4191	22.209	22.5872	22.0812	21.4352	21.3087	19.989	22.2673	21.9333	22.416	21.9209	22.5168	21.3837	21.8062	22.2788	21.2979	21.934	22.2978	22.2495	22.4604	22.3438	22.4399	22.2935
0	0	0	0	0	0	0	0	0	19.6026	20.0885	19.6321	20.0923	19.9753	20.533	21.2934	19.603	20.5624	20.7481	20.0508	18.6769	19.9957	20.6254	19.9886	22.0014	21.8923	21.8483	20.0171	20.4517	19.94	21.0757	20.1045	21.1377	21.2278	20.0332	20.241	20.77	20.2005	20.8866	20.3627	20.2402	19.9301	22.2576	21.7873	21.5455	NA	NA	NA	NA	NA
0	0	0	0	0	0	0	0	0	19.6759	21.5509	19.9635	23.8857	23.6585	19.9237	19.9099	21.2087	22.7197	23.9892	20.2035	23.5324	23.3615	20.0548	23.6836	21.4752	20.2385	20.219	21.2923	23.6031	23.4599	20.6093	21.6552	19.2414	19.14	19.1419	20.6591	23.8475	19.6126	24.2721	23.5153	24.4342	19.9364	19.6292	20.312	19.9524	NA	NA	NA	23.8857	23.6585
0	0	0	0	0	0	0	0	0	23.673	25.0078	24.3012	25.1629	24.4512	24.6365	24.3194	23.1003	24.0922	24.0616	24.7155	24.2883	24.3391	25.1609	24.8602	24.2593	25.0937	24.0006	25.1008	24.9313	20.137	25.3464	24.6854	19.8694	24.1974	23.6152	23.6972	25.0922	24.9906	25.6615	25.0354	24.6407	24.3288	24.433	24.7497	24.7522	23.673	25.0078	24.3012	25.1629	24.4512
0	0	0	0	0	0	0	0	0	20.4473	19.889	20.1384	19.8987	21.64	20.429	22.4721	21.8874	22.966	20.4615	20.5528	19.3423	19.6772	21.1143	20.92	23.5543	24.6898	23.4114	20.7095	22.017	21.3085	19.6751	20.3996	19.6428	22.9112	22.4893	22.4776	20.4868	20.5482	20.9218	20.2656	20.407	19.909	23.9262	23.3869	23.3145	20.4473	NA	NA	19.8987	21.64
0	0	0	0	0	0	0	0	0	23.1564	23.4514	23.7567	23.9751	23.3266	23.9077	23.0604	23.0725	23.5606	23.6038	23.7755	23.3147	23.3006	23.3457	23.607	23.684	23.2437	23.2593	24.0777	23.8777	23.4261	23.6377	23.4221	22.9651	22.9859	23.0524	23.4233	23.3449	23.6155	24.3872	23.5225	23.5816	23.2926	22.7829	22.962	22.7477	23.1564	23.4514	23.7567	23.9751	23.3266
0	0	0	0	0	0	0	0	0	21.5674	21.5097	21.5731	19.836	20.777	21.4652	21.6289	21.2843	21.6253	21.7714	19.7935	22.015	21.5997	20.2213	21.5987	20.6141	21.675	21.2568	20.52	21.2259	21.5556	21.7777	19.9126	19.9957	22.0658	20.7288	21.2255	21.5516	21.9224	21.8446	19.6159	20.8653	21.9814	21.3393	22.3063	21.9931	21.5674	21.5097	21.5731	NA	NA
0	0	0	0	0	0	0	0	1	20.3315	20.6	19.6084	19.4949	19.3425	19.9189	20.9193	19.3377	19.5224	19.537	20.4599	19.9692	21.3178	19.4002	20.5994	20.3153	20.7798	20.4408	20.6342	20.0417	20.2545	20.6304	20.2973	20.0509	20.8365	20.7852	21.1096	21.4087	19.3296	19.3689	20.4106	20.0178	19.8397	22.3027	22.1252	22.0676	NA	NA	NA	NA	NA
0	0	0	0	0	0	0	0	0	23.9703	24.0527	23.879	23.7752	23.6037	23.734	24.2415	24.442	24.0822	22.773	23.7308	23.5982	23.6891	23.7098	23.58	24.353	24.2619	24.5368	23.7618	23.3196	23.6109	24.042	23.4378	24.0277	24.0947	23.7744	24.1631	23.838	23.7739	24.0031	23.3852	23.9587	23.7543	24.0469	24.1222	24.1918	23.9703	24.0527	23.879	23.7752	23.6037
0	0	0	0	0	0	0	0	0	22.4736	20.0815	19.3958	19.175	20.4687	20.021	22.4608	22.4011	22.5227	19.9926	21.0463	22.4264	20.322	20.4184	19.5187	22.1134	22.5764	22.4496	20.2643	20.465	19.444	19.6787	20.1747	19.4974	19.6844	21.9659	22.0367	21.5506	20.4559	19.1405	19.486	19.8512	19.8219	22.347	22.5397	22.816	22.4736	NA	NA	NA	NA
0	0	0	0	0	0	0	0	0	20.7169	19.7825	21.3858	22.3391	22.0813	22.4229	22.7548	22.7026	22.7261	22.1569	21.3013	21.5789	21.6857	22.8226	22.3888	22.4548	23.0581	23.7073	21.5845	20.6986	22.085	22.9573	22.6879	23.353	22.5834	23.2355	24.0099	22.1353	22.4767	20.5604	22.8978	22.4622	22.8265	23.571	23.4255	23.3355	20.7169	NA	21.3858	22.3391	22.0813
0	0	0	0	0	0	0	0	0	25.0052	24.5595	24.21	23.7258	24.4885	24.2485	25.0939	25.1436	25.356	24.5543	24.5631	24.757	24.2931	24.1308	24.0722	25.7285	25.2056	25.4228	24.1011	24.4359	25.0632	24.6527	24.0079	24.2982	25.2422	25.4385	25.2365	24.382	24.0074	23.4625	24.3025	24.3475	24.6745	25.6468	25.4821	25.5301	25.0052	24.5595	24.21	23.7258	24.4885
0	0	0	0	0	0	0	0	0	24.7204	24.574	24.5156	24.0758	23.8634	23.7197	24.1455	23.8169	23.8377	24.508	24.1116	24.5061	24.124	23.7161	24.307	23.7273	23.7523	23.9976	24.4198	24.5	24.4652	24.2147	23.7038	23.9449	24.1387	23.8146	23.8765	24.441	24.0735	24.2664	24.046	24.0715	24.4647	24.0281	23.8453	24.0775	24.7204	24.574	24.5156	24.0758	23.8634
0	0	0	0	0	0	0	0	0	22.9155	22.5388	22.7541	22.3176	22.333	22.5807	22.3313	23.0778	22.4041	22.9715	22.9394	22.8803	22.2356	22.4845	22.4291	22.5853	22.8006	23.0475	22.9294	23.0536	23.4017	22.44	22.5826	22.2002	22.9149	22.8365	23.1521	22.4037	22.2655	22.3821	22.4546	22.163	22.418	22.9705	22.8996	23.1228	22.9155	22.5388	22.7541	22.3176	22.333
0	0	0	0	0	0	0	0	0	25.2047	24.4685	24.1491	20.1476	24.9093	24.3299	25.6906	25.6273	25.1815	24.804	24.9673	25.046	24.809	24.4663	24.5761	25.3525	25.9184	26.077	24.4709	24.3333	25.1173	24.6555	24.3101	24.3659	25.7968	25.6359	26.2642	24.671	24.0863	20.1953	24.2635	24.8226	25.1522	26.4046	25.978	25.9953	25.2047	24.4685	24.1491	NA	24.9093
0	0	0	0	0	0	0	0	0	24.5738	24.4911	24.5969	24.8465	23.9598	24.578	24.23	24.1335	24.1477	24.5403	24.4229	24.2572	24.1578	23.9053	24.2202	24.1976	24.2004	24.1171	24.6142	24.4782	24.3596	24.2491	24.0419	24.0123	24.2064	24.0434	24.1865	24.2947	24.47	24.3447	24.335	23.874	24.1615	24.3675	24.1188	24.0673	24.5738	24.4911	24.5969	24.8465	23.9598
0	0	0	0	0	0	0	0	0	25.1899	24.8756	24.8266	24.6649	24.5808	24.5945	24.9811	25.1896	24.8805	25.0038	24.7762	25.1531	24.6229	24.3638	24.7715	25.3302	24.8453	24.8628	24.6786	24.8715	25.0242	24.4534	24.4847	24.5854	24.7905	25.0024	24.9318	24.5139	24.6902	24.6065	24.6857	24.493	25.0567	25.1691	24.8626	25.1491	25.1899	24.8756	24.8266	24.6649	24.5808
0	0	0	0	0	0	0	0	0	22.2404	22.4355	22.6704	22.8774	22.3351	22.2164	21.9723	21.8311	22.427	22.6508	22.9115	22.7369	22.2977	22.6634	22.5275	21.4311	21.8944	21.9826	23.1798	23.2463	22.6428	22.851	23.4273	22.3438	21.8867	21.5927	21.7471	22.8551	23.2567	23.6541	22.5934	22.7067	22.183	22.1669	21.9652	21.9926	22.2404	22.4355	22.6704	22.8774	22.3351
0	0	0	0	0	0	0	0	0	20.0081	19.8781	20.4717	25.2117	23.1433	23.7619	24.7162	24.5086	24.3253	20.7029	20.6707	20.6073	23.7345	24.3064	23.3321	23.1164	23.9777	23.618	22.0917	21.309	20.9051	23.9661	24.5926	24.3388	25.6388	25.8286	25.8742	20.9446	21.748	19.8613	23.7989	24.5649	22.8279	23.8979	23.865	23.9193	NA	NA	NA	25.2117	23.1433
0	0	0	0	0	0	0	0	0	25.2639	24.8778	24.6252	24.5912	25.1213	24.8505	25.2083	25.5841	25.239	25.4384	25.0719	25.2821	24.9587	24.7853	24.8454	25.4443	25.3654	25.3594	24.2554	24.6935	25.0842	24.7322	24.4505	24.5414	25.3491	25.507	25.392	25.1525	24.6857	24.0289	24.4497	24.319	24.9843	25.5699	25.4506	25.7959	25.2639	24.8778	24.6252	24.5912	25.1213
0	0	0	0	0	0	0	0	0	23.9046	23.9279	23.44	23.3397	23.331	23.3008	22.7292	23.3062	22.9076	23.4689	23.707	23.8823	20.2115	22.9028	22.3843	23.6223	23.4003	23.1412	23.1634	23.3773	23.0664	23.0587	23.0455	22.6428	22.9971	23.1986	23.1118	23.3881	23.3475	22.9639	22.8197	23.1362	23.3174	23.1889	23.1382	23.0883	23.9046	23.9279	23.44	23.3397	23.331
0	0	1	0	0	0	0	0	0	19.7238	19.9685	18.6791	22.2443	21.2076	22.5277	21.38	21.1768	21.9902	20.673	20.7061	19.9653	21.3107	19.9957	21.576	21.5091	21.2818	21.783	21.6171	22.0209	20.4812	21.8526	21.4456	22.6293	22.0151	21.5391	22.2857	21.4901	21.6369	23.4144	21.4297	22.7128	22.0554	22.2423	22.4896	21.2973	NA	NA	NA	22.2443	21.2076
0	0	0	0	0	0	0	0	0	22.0641	21.6119	21.9026	21.6835	21.8171	21.7488	22.8629	22.5298	22.5923	22.1524	21.7557	21.9137	21.4755	21.6079	21.8106	23.3753	22.9827	23.1037	21.3769	21.7326	21.8052	21.5996	21.787	21.3692	23.0895	22.5038	22.7037	22.338	21.998	21.5373	21.8617	21.2773	22.4836	23.3287	23.1028	23.443	22.0641	21.6119	21.9026	21.6835	21.8171
0	0	0	0	0	0	0	0	0	22.4307	22.0084	22.1104	22.111	21.8576	21.6614	22.2697	22.3501	22.0456	22.052	22.1347	21.6086	22.0152	21.6815	22.2081	23.2026	22.4726	22.4524	21.5844	21.882	21.3796	22.5344	21.6472	21.7772	22.4401	22.1793	22.5297	21.9251	21.8878	21.5928	22.2071	21.3997	22.1543	22.6598	22.6061	22.3273	22.4307	22.0084	22.1104	22.111	21.8576
0	0	0	0	0	0	0	0	0	22.3951	23.7207	20.0405	19.4205	23.0234	22.5689	22.7447	22.1963	22.519	21.7446	19.7064	24.3911	22.6204	23.6547	23.4546	20.2372	20.0474	21.3187	19.8824	20.698	23.9817	22.3557	21.6874	22.2327	20.2403	21.9359	19.3938	19.5735	19.5959	19.6324	19.8456	22.4478	23.702	21.125	20.9596	21.1269	22.3951	23.7207	NA	NA	23.0234
0	0	0	0	0	0	0	0	0	19.0574	21.652	20.1613	19.5767	21.4979	20.9312	23.1688	22.503	23.0242	19.4788	19.3903	21.0943	20.9916	21.1336	21.4385	22.3304	23.2326	22.5177	19.0045	21.2384	20.8668	21.7039	21.3466	21.6146	23.1283	22.6517	23.1366	19.4239	22.7127	21.2152	20.3829	20.1263	21.6753	23.0292	23.3307	22.807	NA	21.652	NA	NA	21.4979
0	0	0	0	0	0	0	0	1	20.9068	19.3474	20.0911	21.1095	20.6528	20.7969	20.7505	19.3821	20.5993	20.4376	19.7107	19.9633	20.7543	19.6992	21.657	22.3842	22.5433	21.7879	20.7247	20.0402	20.2948	19.4367	20.9346	20.7329	21.0087	20.494	20.059	19.4881	19.0187	20.0614	19.641	18.8403	21.1012	22.3664	22.6481	22.3971	20.9068	NA	20.0911	21.1095	20.6528
0	0	0	0	0	0	0	0	0	21.7259	21.6486	21.989	22.551	22.0018	21.8763	21.5931	21.4375	21.4831	21.7719	22.3953	21.4475	21.6667	21.6052	22.2074	21.8105	21.69	21.9087	21.9521	21.9733	20.5689	22.1483	22.0484	22.0636	21.8902	21.6982	21.619	22.2422	22.0064	22.7212	21.9352	21.7899	21.9585	21.2747	21.6446	21.8695	21.7259	21.6486	21.989	22.551	22.0018
0	0	0	0	0	0	0	0	0	23.8482	23.7068	23.8752	24.5754	23.7572	23.8198	23.7896	23.2985	23.4303	23.6195	23.7273	24.063	23.6576	19.8359	23.8864	20.4239	23.0771	23.5539	20.3657	23.8842	23.3184	24.4859	23.822	24.005	23.5442	23.9242	23.4768	23.3717	24.3354	24.1306	23.7728	20.4815	23.331	20.6069	24.1617	23.7917	23.8482	23.7068	23.8752	24.5754	23.7572
0	0	0	0	0	0	1	0	0	19.8054	20.9253	21.8092	19.8285	20.3576	21.1329	20.6554	19.7068	19.7758	21.3701	20.6003	21.2668	20.7932	20.6916	20.5763	25.2198	21.2143	24.4744	19.6413	19.7477	20.1511	19.5169	20.3997	19.7885	20.2803	19.9937	19.406	19.8071	19.4728	19.8068	19.8681	19.0608	19.8646	19.4795	20.6676	19.2557	NA	NA	NA	NA	NA
0	0	0	0	0	0	0	0	0	21.3952	21.4148	21.6438	19.4211	21.6262	21.365	20.7292	22.2344	21.8717	19.8119	20.1492	20.6163	21.5968	21.8377	21.0143	22.2179	21.6212	21.6639	20.1885	21.3676	20.329	21.6204	21.6765	21.487	21.9578	21.4321	21.4277	21.5853	21.5214	20.4062	20.9092	21.2206	20.9685	21.1234	20.9652	22.1031	21.3952	21.4148	21.6438	NA	21.6262
0	0	0	1	0	1	1	0	1	19.2411	20.6291	19.9225	21.0415	21.2166	20.7868	18.757	20.382	21.7963	19.9573	20.308	20.5884	24.1249	24.5585	25.3873	25.3005	25.4799	24.2101	20.6565	21.1647	20.8694	20.7774	20.6329	19.7285	19.7279	21.6279	20.4859	19.9875	19.932	21.2912	24.4743	24.8687	24.3155	24.8742	24.8696	24.349	NA	NA	NA	NA	NA
0	0	0	0	0	0	0	0	0	23.3969	23.5075	23.3619	23.0561	22.9964	22.8356	23.0292	23.4092	22.8539	23.5456	22.9721	22.9326	22.8669	21.8402	23.4169	23.1933	23.4136	23.3115	22.9803	22.755	23.1404	22.3998	23.0236	22.3191	22.8531	23.108	22.8202	22.6078	22.8884	22.4673	22.4988	22.4025	23.4171	23.2211	23.1792	23.1818	23.3969	23.5075	23.3619	23.0561	22.9964
0	0	0	0	0	0	0	0	0	20.4004	22.4639	19.5541	22.284	20.628	22.6525	20.3194	21.7839	22.691	19.4372	21.9189	19.3502	19.1667	19.7693	22.5311	20.1549	19.84	18.6375	22.6282	21.712	19.7224	22.0601	22.4106	20.9136	20.1494	20.9813	22.3701	22.3314	18.8478	22.9589	22.7713	22.763	18.8962	22.4182	22.4414	20.0978	NA	22.4639	NA	22.284	NA
0	0	0	0	0	0	0	0	0	23.5232	23.4509	23.4377	23.0887	22.8942	23.0376	22.5551	22.471	23.0013	23.2532	23.6117	23.865	23.4175	23.1308	23.4979	22.8741	22.4273	22.2572	23.588	24.0174	23.6736	23.3444	23.5846	23.313	22.801	22.6031	22.8409	23.3878	23.3492	23.6955	23.1647	23.6126	22.9794	23.0262	22.2721	22.3281	23.5232	23.4509	23.4377	23.0887	22.8942
0	0	0	0	0	0	0	0	0	22.3503	22.7035	22.4995	21.6043	22.1614	22.0694	22.7767	22.3982	22.6949	22.4651	22.4928	22.86	22.2705	22.1407	22.1473	20.7824	22.2597	21.7389	22.0141	22.3549	22.2598	22.3611	22.3671	22.3438	22.4543	22.2715	21.8366	22.1189	21.6654	21.9534	21.9398	21.6154	22.0362	21.9068	22.1262	22.3343	22.3503	22.7035	22.4995	21.6043	22.1614
0	0	0	0	0	0	0	0	0	23.0648	23.4931	23.0997	22.9047	22.8539	22.9669	22.8325	22.4163	22.5689	23.3309	23.1034	23.1587	22.9037	22.7487	22.811	22.397	22.4318	22.4361	23.1625	23.2466	23.1381	22.6979	22.8051	22.8113	22.626	22.5711	22.6054	23.2654	22.9936	23.0817	22.8848	22.7607	22.8053	22.1503	22.4579	22.3684	23.0648	23.4931	23.0997	22.9047	22.8539
0	0	0	0	0	0	0	0	0	19.7325	19.4751	20.5363	20.746	19.8546	19.3307	19.8553	20.3902	20.0167	20.3788	19.7442	19.8732	20.1995	20.849	20.0804	20.4158	19.0178	19.8849	21.2061	20.3352	20.0175	19.8529	20.1357	20.406	19.8282	20.0926	20.2973	19.5571	19.9435	20.9731	19.5267	20.3965	19.4484	19.4781	22.9623	22.5431	NA	NA	NA	NA	NA
0	0	0	0	0	0	0	0	0	23.9594	22.1575	23.122	22.7267	23.7333	23.7238	24.2653	24.1445	24.0968	23.3882	23.3791	20.0618	19.6238	23.308	23.0913	23.6339	23.9259	24.1145	22.5037	22.9569	20.7585	24.1655	22.9788	23.4214	24.065	24.021	24.1373	23.0401	22.666	23.1353	23.2037	23.2753	19.9669	23.8971	23.816	23.9927	23.9594	22.1575	23.122	22.7267	23.7333
0	0	0	0	0	0	0	0	0	24.5989	24.2775	24.4497	24.5584	24.396	24.6847	25.1964	25.2915	25.038	24.521	24.246	24.8052	24.381	24.5953	24.5227	25.153	25.2031	25.1982	24.3468	24.4026	24.4745	24.7497	24.489	24.3843	25.312	25.1864	25.1633	24.544	24.266	24.3221	24.5087	24.007	24.7833	25.4733	25.403	25.4071	24.5989	24.2775	24.4497	24.5584	24.396
0	0	0	0	0	0	1	0	1	24.0369	23.5705	23.9828	23.0918	23.27	23.0488	23.0563	22.438	23.0526	24.1983	24.2592	23.9209	23.1265	22.9535	22.9847	24.0527	23.8762	23.8381	24.1057	24.129	23.9842	23.2477	22.7403	23.0395	23.1698	23.4922	23.5205	23.7531	23.2008	23.3369	23.1199	23.0939	23.4012	25.3359	25.2925	25.3617	24.0369	23.5705	23.9828	23.0918	23.27
0	0	0	0	0	0	0	0	0	23.8874	23.6931	23.9726	23.9287	23.6702	23.7717	23.9949	24.0315	23.7494	23.6535	23.9508	23.6644	23.4544	23.3703	23.8991	24.2517	24.079	23.8589	24.0145	23.9042	23.6773	23.6742	24.0281	23.7143	23.969	23.8141	23.966	24.0217	23.9352	24.011	23.4292	23.9725	23.8009	24.1443	24.013	24.0272	23.8874	23.6931	23.9726	23.9287	23.6702
0	0	0	0	0	0	0	0	0	27.4344	27.6515	27.8136	28.0214	27.4264	27.8184	27.2002	27.2471	27.3284	27.6535	27.9677	27.711	27.8919	27.4555	27.7407	27.237	27.3559	27.3962	27.7231	27.8449	27.2665	27.9207	27.9798	27.8019	27.2687	27.1507	27.4789	27.453	27.7971	28.2059	27.7273	28.0805	27.2457	27.2868	27.2827	27.1015	27.4344	27.6515	27.8136	28.0214	27.4264
0	0	0	0	0	0	0	0	0	20.9577	20.6461	21.3102	19.4675	19.308	20.6181	20.382	21.5629	22.3761	20.7364	19.677	22.0872	19.9255	20.3385	20.8265	19.7305	20.5848	21.7254	19.7429	19.4967	21.9418	21.3136	20.113	19.3087	21.4882	18.9032	20.2505	19.1821	20.817	20.2373	20.168	19.1335	19.7819	19.7382	20.3222	21.9671	20.9577	20.6461	21.3102	NA	NA
0	0	0	0	0	0	0	0	0	24.7321	24.8964	24.8613	24.9257	24.4418	24.7382	24.1128	23.8486	24.188	24.8359	24.7282	24.6604	24.711	24.476	24.7222	24.1482	23.7326	23.8937	24.7918	24.9398	24.6177	24.6192	24.7392	24.349	24.0194	24.0277	24.0596	25.0317	25.0146	24.9857	24.7136	24.7114	24.2664	23.804	23.8108	24.1538	24.7321	24.8964	24.8613	24.9257	24.4418
0	0	0	0	0	0	0	0	0	22.9587	23.3229	19.7145	22.4299	22.1122	20.1332	22.8345	22.8359	23.4335	20.719	23.5045	22.8541	22.4636	19.9585	22.9639	22.586	22.8635	22.615	24.6051	20.5163	24.2551	20.1212	21.1111	20.2937	22.9002	22.6553	22.8901	22.9704	21.0927	21.1864	22.3698	20.8125	22.7463	22.7888	22.7592	22.5456	22.9587	23.3229	NA	22.4299	22.1122
0	0	0	0	0	0	0	0	0	24.085	23.5696	23.5329	23.0981	23.7551	23.1092	24.2222	24.2699	24.3362	23.9216	23.8011	23.7948	23.6836	23.0186	23.7237	24.8378	24.3406	24.768	23.1264	23.7764	23.8221	23.7672	23.2358	23.0968	24.3178	24.6703	24.1399	23.8912	22.8789	22.3926	23.3277	22.9304	23.5751	24.1822	24.8969	24.8992	24.085	23.5696	23.5329	23.0981	23.7551
0	0	0	0	0	0	0	0	0	26.3167	26.0354	26.0044	25.6797	25.8047	26.0184	25.8492	26.0455	25.9635	26.0204	26.033	26.0396	25.8637	25.8486	25.9271	25.8195	26.0637	26.0487	25.7884	26.2341	26.1349	25.8481	25.7155	26.0138	26.0847	26.1956	26.1038	25.9353	26.1493	25.984	26.0232	26.0495	25.8405	26.1063	26.0683	26.1804	26.3167	26.0354	26.0044	25.6797	25.8047
0	0	0	0	0	0	0	0	0	23.783	23.8607	24.0268	24.8117	24.8751	24.4278	24.3513	24.1966	24.4849	24.3196	24.0132	24.1401	24.0064	24.8015	24.7254	24.3711	24.2194	24.3112	24.5204	24.4999	23.9223	24.0986	25.079	25.098	24.0876	24.1395	24.0413	24.8009	24.9857	23.9021	25.0917	24.9353	24.8096	23.9004	24.0649	24.1693	23.783	23.8607	24.0268	24.8117	24.8751
0	0	0	0	0	0	0	0	0	20.7341	21.0412	20.6255	21.3394	19.7734	20.4526	21.4517	21.264	21.0775	20.8767	20.7552	20.0204	20.5191	21.5096	21.5146	19.7668	21.2258	19.8125	20.634	19.8406	20.7118	21.5771	21.2941	21.3409	21.1477	21.2712	21.2729	21.0918	19.9727	21.3837	21.2658	20.3161	18.9914	21.3503	21.5478	18.8171	20.7341	NA	NA	21.3394	NA
0	0	0	0	0	0	0	0	0	19.2521	20.8947	19.6836	19.2224	19.3537	20.6221	19.5435	19.8672	19.5905	21.0457	20.2616	21.2339	20.5595	20.6202	20.2216	20.212	20.0488	20.5617	20.9462	19.1735	19.2583	20.7427	20.6756	20.0124	20.681	20.6342	19.0652	21.0748	20.874	20.8912	19.2824	20.9215	21.1249	20.7151	20.3529	20.7317	NA	NA	NA	NA	NA
0	0	0	0	0	0	0	0	0	24.1001	24.0977	24.3884	24.3576	23.6471	23.7567	22.9577	23.2859	23.3492	24.0128	24.2989	24.0232	23.7023	23.3429	24.1668	23.4924	23.0884	23.5231	23.9606	24.2831	24.3709	23.18	23.5019	23.386	23.0097	23.6317	23.604	24.1655	24.1463	24.4145	23.728	23.5841	23.742	23.5212	23.2703	23.5827	24.1001	24.0977	24.3884	24.3576	23.6471
0	0	0	0	0	0	0	0	0	19.584	20.3561	19.6999	20.8499	19.8857	21.0765	21.7904	20.502	20.9219	20.4385	20.4869	19.9969	19.7526	19.2449	20.1418	21.466	22.2132	21.5838	20.4708	20.4341	19.9745	21.2854	19.4234	20.8649	21.1164	21.1	21.515	20.734	21.2765	20.2134	20.1806	19.8307	20.2248	21.8763	22.5732	22.0501	NA	NA	NA	20.8499	NA
0	0	0	0	0	0	0	0	0	21.9439	19.6146	19.5126	20.2799	21.3946	19.8989	21.9129	20.2794	22.5296	20.6936	20.3719	20.0214	20.3792	20.6515	19.8197	20.4631	23.2521	22.0658	20.5325	20.3727	19.4565	20.3709	19.5815	18.7897	22.3332	22.5162	21.4062	19.6515	20.278	20.7393	20.368	20.974	21.0185	22.4417	23.0651	22.0172	21.9439	NA	NA	NA	NA
0	0	0	0	0	0	0	0	0	19.424	20.6288	19.9966	22.0124	20.2577	19.7719	21.4233	19.7992	20.0771	20.0807	21.3709	20.858	20.535	19.6399	20.4683	20.8342	19.8909	21.7254	19.6655	21.3964	20.5035	20.8683	19.5658	20.2073	19.9282	19.756	20.0368	20.6003	21.5658	20.4047	20.1449	20.7555	20.044	21.9326	21.4421	21.366	NA	NA	NA	22.0124	NA
0	0	0	0	0	0	0	0	0	23.3508	22.959	23.3749	23.2959	23.264	23.3176	23.6333	23.4273	23.303	23.8988	23.5381	23.2907	23.9004	23.8667	23.538	23.4454	23.7075	23.4705	23.2758	23.0102	23.5392	23.0673	23.3802	23.6885	23.5443	23.7253	23.6609	23.5995	23.6292	23.8784	23.5784	23.4578	23.4234	23.4074	23.0004	23.261	23.3508	22.959	23.3749	23.2959	23.264
0	0	0	0	0	0	0	0	0	21.4504	20.5851	20.968	20.3235	19.6153	21.8393	20.6681	19.9348	20.2001	20.9723	20.0391	20.4524	20.2546	20.3792	19.1403	19.7818	20.1098	19.8987	20.9091	19.5451	19.0456	20.7085	19.1599	20.2633	21.3848	21.548	21.2994	20.2238	21.0433	21.6405	21.2251	20.5057	20.4611	21.6441	20.6434	19.8661	NA	NA	NA	NA	NA
0	0	0	0	0	0	0	0	0	20.8159	20.3457	19.9535	22.3511	21.0894	21.5475	23.1316	22.7146	22.6716	20.7122	20.76	20.5047	21.5855	19.7376	21.0363	22.9478	23.6668	23.3608	20.3347	21.2392	20.5179	21.4183	22.6515	21.6586	22.5392	22.4117	23.0868	21.1732	21.3809	20.3758	21.2671	21.6261	21.3795	23.3009	23.262	23.4153	NA	20.3457	NA	22.3511	21.0894
0	0	0	0	0	0	0	0	0	29.1184	28.4502	28.7461	28.3185	28.1605	28.3093	28.7168	28.884	28.9389	28.7265	28.5159	28.7346	28.4256	28.4437	28.2191	29.2205	28.9605	29.2527	28.6281	28.5289	28.9041	28.3907	28.062	28.1679	28.9523	29.2789	28.7991	28.5903	27.8683	27.9004	28.3065	28.0584	28.0944	29.1168	29.0187	29.3486	29.1184	28.4502	28.7461	28.3185	28.1605
0	0	0	0	0	0	0	0	0	24.7192	24.2694	24.6132	24.3448	24.6709	24.0632	25.2212	25.5148	25.0703	24.6511	24.4573	24.5799	24.5223	24.0234	24.3293	25.5845	25.272	25.093	24.3738	24.6493	25.0353	24.5475	24.6552	24.4442	25.4431	25.4905	25.186	24.7989	24.2709	24.1428	24.4092	24.4815	24.7179	25.5667	25.416	25.7105	24.7192	24.2694	24.6132	24.3448	24.6709
0	0	0	0	0	0	0	0	0	23.3983	23.2184	23.2191	23.8489	23.6587	23.8075	25.0085	24.521	24.5008	23.6174	23.2048	23.3721	23.257	23.6135	23.7231	25.037	25.2375	24.9796	23.479	23.1859	23.1698	24.0804	23.8304	24.1269	24.8574	24.7744	24.8494	23.4246	23.507	23.5495	23.8178	24.1905	23.9813	25.1507	25.6211	25.0784	23.3983	23.2184	23.2191	23.8489	23.6587
0	0	0	0	0	0	0	0	0	24.4643	24.0885	24.101	25.075	24.1473	24.1228	25.2168	24.8732	24.9491	24.5926	24.4033	23.967	24.2973	24.0516	24.4046	25.3905	26.2956	25.5324	23.903	24.2165	24.0083	24.6367	24.4364	23.8612	25.3046	24.899	24.9032	24.5406	24.1309	24.6205	24.7429	24.11	24.2226	25.7171	26.3199	25.832	24.4643	24.0885	24.101	25.075	24.1473
0	0	0	0	0	0	0	0	0	22.005	22.5602	22.2089	22.6751	22.3652	21.9406	20.4989	21.8256	19.9635	22.269	22.237	19.8604	22.2701	22.3263	22.1644	20.1498	21.3271	22.0491	18.7858	22.7743	22.0042	22.2878	21.909	22.0367	21.667	23.1584	22.4885	22.3483	23.1042	22.2822	22.1096	22.1661	21.859	21.9545	21.4371	21.5599	22.005	22.5602	22.2089	22.6751	22.3652
0	0	0	0	0	0	0	0	0	21.3176	19.5079	20.7183	21.3341	19.6486	20.1126	22.3678	22.5952	23.0091	20.8797	19.8774	19.2474	20.0208	20.8597	20.7251	24.0092	22.733	23.7743	20.4379	20.3242	19.5907	21.2242	20.5424	20.7339	22.1682	23.1771	22.5817	20.8483	19.5617	19.9735	20.2979	20.7012	20.7564	24.5589	24.6916	24.1384	21.3176	NA	20.7183	21.3341	NA
0	0	0	0	0	0	0	0	0	28.4963	28.8561	29.0914	28.6956	28.2739	28.6894	27.8271	27.9001	28.147	28.7509	28.849	28.4468	28.4352	28.0888	28.1863	27.5698	27.7346	27.8061	28.8553	28.9888	28.9191	28.0142	28.6675	28.2506	27.9181	28.2067	27.9543	28.6194	28.8895	28.6409	28.9317	28.5671	28.0239	27.905	28.0287	28.01	28.4963	28.8561	29.0914	28.6956	28.2739
0	0	0	0	0	0	0	0	0	27.4444	26.8018	27.1912	26.7119	26.8459	26.8825	27.378	27.6501	27.4032	27.2547	27.1097	27.1443	26.9985	26.6473	26.8477	27.4968	27.5847	27.699	26.9534	27.162	27.2235	26.5993	26.7803	27.0964	27.3986	27.9796	27.4833	27.233	26.6013	26.9074	26.8009	26.9085	27.155	28.0059	27.7502	27.8554	27.4444	26.8018	27.1912	26.7119	26.8459
0	0	0	0	0	0	0	0	0	24.7686	24.4865	24.3004	24.0626	24.5258	24.4211	24.8854	24.8684	24.9715	24.5343	24.6949	24.606	24.3754	24.4122	24.5938	24.6524	24.6316	24.8833	24.2371	24.5527	24.7631	24.3363	24.2011	24.1388	24.8692	24.9181	24.5898	24.481	24.2345	24.0741	24.2067	24.4603	24.3866	24.9851	25.0616	25.0681	24.7686	24.4865	24.3004	24.0626	24.5258
0	0	0	0	0	0	0	0	0	24.5332	24.2899	24.7009	25.4128	24.9718	24.899	26.337	26.5582	26.3118	24.786	24.4537	24.1984	24.7455	24.9917	24.8562	27.0494	26.7699	26.4459	24.6433	24.6585	24.3736	25.4557	24.905	25.056	26.5462	26.6544	26.526	24.908	24.7078	24.858	25.1493	24.8761	25.2809	26.6722	26.9887	26.71	24.5332	24.2899	24.7009	25.4128	24.9718
0	0	0	0	0	0	0	0	0	29.0251	28.7148	28.7312	28.3957	28.7351	28.5419	28.8953	28.954	28.9998	28.8965	29.0012	28.898	28.6189	28.5105	28.4017	28.7931	28.9986	28.968	28.4975	28.614	29.1632	28.2452	28.4986	28.4464	28.9447	29.2062	29.0358	28.7628	28.4462	28.5104	28.5697	28.5144	28.758	28.9702	29.1975	29.2252	29.0251	28.7148	28.7312	28.3957	28.7351
0	0	0	0	0	0	0	0	0	22.7282	22.7565	23.1951	25.6636	25.3469	25.8146	27.0969	26.554	26.486	23.6223	23.0503	22.8765	25.7926	26.3425	26.5414	26.9021	26.4831	26.2006	23.7929	23.5789	23.4357	25.3662	25.7379	25.9518	26.5923	26.6935	26.7019	23.4459	23.3537	23.8245	26.233	25.7607	25.6904	25.83	25.7374	26.1731	22.7282	22.7565	23.1951	25.6636	25.3469
0	0	0	0	0	0	0	0	0	22.8116	22.9238	22.398	22.4641	22.7344	22.7454	23.2929	23.261	23.3538	22.4892	22.995	22.8098	22.8581	22.2789	22.929	23.1943	23.3129	23.8565	23.1453	22.7499	22.8836	22.7634	22.949	22.9887	23.3601	23.5012	23.2242	22.647	22.7044	22.4624	22.5669	22.7907	23.109	23.2385	23.9168	23.715	22.8116	22.9238	22.398	22.4641	22.7344
0	0	0	0	0	0	0	0	0	19.6475	20.9487	19.811	22.0304	22.0113	21.6069	23.19	23.6882	22.9783	19.8229	19.872	19.638	24.7346	22.1425	22.2082	22.1671	21.5496	21.6406	20.1839	21.6972	20.2065	22.1252	22.0678	22.1669	24.3787	24.3025	24.6717	19.5617	20.6047	17.7091	22.2712	22.3146	23.0078	22.0687	22.2589	21.6875	NA	NA	19.811	22.0304	22.0113
0	0	0	0	0	0	0	0	0	21.4534	20.1486	19.8903	19.4826	22.7722	19.9055	22.5243	22.7212	21.5698	22.5548	21.6081	23.6799	26.3225	20.8645	19.2891	21.7833	20.4616	19.2162	20.9063	20.3225	20.5105	22.7739	19.9501	22.4232	21.8489	21.4529	22.1777	20.9348	20.013	21.2438	20.7754	20.6686	23.1198	21.7079	20.9495	21.5097	21.4534	20.1486	19.8903	NA	22.7722
0	0	0	0	0	0	0	0	0	25.8193	25.6922	25.9793	29.0726	28.9904	29.4967	30.3858	30.3209	30.0927	26.2238	26.1518	25.8922	28.9049	29.4761	29.3683	30.423	29.8587	29.8726	26.5436	26.1155	26.5695	29.2974	28.9771	29.461	30.8402	30.5865	30.5934	26.3172	26.3143	26.979	29.2372	29.2675	29.1114	30.0268	29.773	29.8181	25.8193	25.6922	25.9793	29.0726	28.9904
0	0	0	0	0	0	0	0	0	23.1025	24.3054	25.6715	24.3715	24.5497	25.0395	20.285	22.2371	20.3644	24.4951	24.5561	25.4713	25.3349	25.7081	23.0984	20.7161	19.8886	21.2485	25.1275	24.5014	24.6827	25.1768	23.7583	25.2635	22.9016	19.0945	21.2996	23.5847	24.0709	25.6937	24.3131	24.1466	23.7601	19.2966	19.4594	20.227	23.1025	24.3054	25.6715	24.3715	24.5497
0	0	0	0	0	0	0	0	0	19.9442	20.3504	19.8912	22.4113	21.5097	22.8513	22.8593	23.1807	22.8198	21.3744	20.1837	19.6223	22.4075	22.2566	22.0511	23.3977	22.281	22.3227	19.9396	20.1149	19.8567	22.6397	22.2072	21.9241	22.6301	22.4747	23.2667	20.4065	19.2593	20.5558	22.8875	19.4659	22.2247	21.462	21.0946	22.5901	NA	NA	NA	22.4113	21.5097
0	0	0	0	0	0	0	0	0	20.661	20.3318	19.456	22.1839	20.1993	20.8441	23.2601	22.8826	23.1384	20.4246	21.15	20.5005	19.0695	22.779	19.5116	22.3193	23.3115	22.6601	21.5721	20.6433	20.6175	21.798	22.4622	21.9285	22.6326	23.1117	22.2647	18.7349	20.7872	20.5356	19.8485	21.779	21.7781	22.2055	22.2435	22.3779	20.661	NA	NA	22.1839	NA
0	0	0	0	0	0	0	0	0	22.4476	22.7345	22.2818	23.934	24.3024	23.8618	23.8253	23.9529	20.1853	22.6365	22.4266	22.742	23.4878	24.0008	23.7395	22.9577	23.1272	22.6206	22.7676	22.1778	22.8263	23.4135	23.9826	23.5905	23.7577	23.9087	23.7584	21.3372	22.3234	22.7604	23.9459	24.0108	23.4779	22.1356	22.7835	22.5134	22.4476	22.7345	22.2818	23.934	24.3024
0	1	1	0	1	1	0	1	1	20.0426	18.7762	19.828	19.904	19.8123	19.9802	19.6641	19.8392	19.0192	20.4443	19.4884	20.1065	20.6845	19.3019	20.7564	19.4669	20.2066	20.2289	26.3034	26.0785	26.599	26.4077	26.1471	26.0487	24.7757	24.2235	24.8033	25.9296	26.5869	26.2737	26.2453	25.7904	26.1928	23.9379	23.9258	23.8615	NA	NA	NA	NA	NA
0	0	0	0	0	0	0	0	0	21.3361	20.0044	23.5834	21.3644	20.2796	22.1566	19.9288	19.5136	21.1406	19.8265	20.6204	20.8582	26.1488	21.2587	29.9302	19.2018	20.5694	20.4657	22.7552	22.2416	20.1399	20.5902	20.8727	21.927	20.4302	19.1815	20.1194	21.9021	20.992	21.3208	20.9488	21.1924	20.4062	19.9497	19.7667	18.9293	21.3361	20.0044	23.5834	21.3644	20.2796
0	0	0	0	0	0	0	0	0	20.8507	22.7995	23.8375	20.6974	21.6808	20.9132	20.0695	19.5684	21.2104	22.2223	22.3481	22.6686	26.851	20.9322	30.5153	20.5431	19.7472	20.2652	22.2087	21.3244	21.5141	20.9035	19.6299	20.8698	20.3448	19.0731	19.5243	21.5654	22.2448	21.1874	20.8117	20.8391	19.2028	19.0587	18.9943	20.2294	20.8507	22.7995	23.8375	20.6974	21.6808
0	0	0	0	0	0	0	0	0	23.6323	24.7947	23.8997	25.5791	25.5886	25.2427	25.6377	24.8734	24.7691	23.5958	24.2528	24.7872	25.4356	25.1334	25.4498	24.9539	24.8232	24.5743	23.6435	23.7351	25.005	25.1817	24.804	25.3012	25.264	24.9336	24.8416	22.614	23.9703	24.0713	25.3412	25.3777	25.3018	24.2559	24.1483	24.3704	23.6323	24.7947	23.8997	25.5791	25.5886
0	0	0	0	0	0	0	0	0	19.2274	20.761	21.4523	22.8724	22.4427	20.9721	24.6218	24.0632	24.5954	20.7322	19.5936	20.669	22.9931	22.9426	22.7213	26.6415	26.0779	25.833	23.4846	22.9704	20.4119	22.5402	22.4367	21.646	24.4093	24.052	24.4909	21.0969	21.5827	21.6413	22.3013	23.1375	22.945	25.1197	25.1229	25.2114	NA	NA	21.4523	22.8724	22.4427
0	0	0	0	0	0	0	0	0	26.3684	26.7589	26.9441	29.0528	28.7044	28.8254	29.543	29.5726	29.4323	26.8059	26.7217	26.9464	28.8109	29.0597	29.0109	29.534	29.4814	28.8833	27.3548	26.9792	27.0696	28.8553	29.1956	29.2864	29.8937	29.7087	29.8948	26.5384	27.176	27.1095	29.0326	29.0232	28.797	28.9737	28.4982	28.5948	26.3684	26.7589	26.9441	29.0528	28.7044
0	0	0	1	1	1	1	1	1	19.0761	19.316	20.4714	20.1731	20.2842	21.9525	20.2832	20.1768	17.6164	20.5122	20.4923	19.39	24.0784	24.1301	23.885	27.3323	26.6284	25.7947	20.2613	19.5789	20.081	25.1191	24.8474	24.5721	28.9037	28.9474	29.1309	20.4027	20.3863	20.9194	29.7179	30.0218	29.8009	32.2901	31.6398	32.0401	NA	NA	NA	NA	NA
0	0	0	0	0	0	0	0	0	22.5602	22.47	22.852	23.619	23.2318	22.8539	23.4554	23.4178	23.5631	23.3047	23.0369	22.6927	23.0487	23.2897	23.5322	23.6196	23.5292	23.7445	23.1037	22.8975	22.7998	23.465	23.7446	23.2648	23.5206	23.5999	23.4131	23.3145	23.262	22.9861	23.5716	23.1222	23.3897	23.4849	23.5775	23.2988	22.5602	22.47	22.852	23.619	23.2318
0	0	0	0	0	0	0	0	0	21.8393	23.0085	20.7786	22.3796	20.2874	20.1778	20.5474	19.255	19.5351	22.4417	20.4197	22.3598	22.0915	22.0852	22.079	22.0114	20.1202	21.911	22.5098	22.3845	22.7277	20.1524	21.8661	22.0315	21.771	22.2914	21.4097	20.7995	22.3718	20.6784	20.2788	19.7203	22.1162	22.1585	19.424	21.7273	21.8393	23.0085	NA	22.3796	NA
0	0	0	0	0	0	0	0	0	29.2279	28.97	30.0528	29.8829	29.2298	29.7617	27.7712	27.5207	28.2876	29.0585	29.3892	29.0257	28.594	28.594	29.0843	26.7356	27.2234	27.5519	30.0022	29.485	29.3034	28.483	29.1906	29.0643	27.4614	28.03	27.9059	29.2343	29.4384	29.9158	28.6645	29.212	28.1873	27.6275	27.0086	27.8666	29.2279	28.97	30.0528	29.8829	29.2298
0	0	0	0	0	0	0	0	0	18.4202	20.3256	20.1269	19.9051	21.0588	20.8193	20.2341	20.2151	20.4023	20.7403	20.6936	20.543	19.8433	20.1753	21.7542	19.6446	19.1644	20.1444	20.3613	19.4336	20.2982	20.131	20.265	20.9146	19.5246	20.0922	21.5177	19.0293	19.2001	20.2578	20.5002	19.8065	17.7395	21.3795	18.8477	21.0754	18.4202	NA	20.1269	NA	NA
0	0	0	0	0	0	0	0	0	19.7346	21.1234	20.182	20.4237	21.4675	21.4806	22.3202	19.7349	21.8498	19.9259	19.7083	20.1801	20.6132	20.4354	20.4731	20.9699	19.9709	20.4697	20.2066	20.4749	19.6564	20.7703	19.5595	20.21	19.938	20.0188	21.8677	19.41	20.4757	20.7755	21.65	20.1668	20.0195	21.2135	19.7675	20.2308	NA	NA	NA	NA	NA
0	0	0	0	0	0	0	0	-1	25.5581	25.2672	25.8864	29.175	29.5781	29.1662	31.5871	31.5272	31.2537	25.9294	25.8569	25.6433	29.4593	29.9144	29.9964	30.8545	31.5345	31.1303	25.7821	25.6725	25.9053	29.0175	29.2311	29.599	31.0295	30.8966	31.0933	25.6033	25.8438	25.8388	29.4479	29.096	29.3827	29.7949	29.6888	29.8774	25.5581	25.2672	25.8864	29.175	29.5781
0	0	0	0	0	0	0	0	0	23.4415	24.1571	23.6827	23.9557	23.9522	23.9754	23.5917	22.8952	23.1453	23.4737	24.0008	24.6015	24.2278	24.1723	23.8874	23.0475	23.1365	23.2347	24.3806	24.0311	23.9058	24.1698	23.6502	24.3698	23.2495	23.2148	23.0593	23.6333	24.0085	24.0325	24.0914	24.1558	23.4727	22.9541	23.5186	23.2982	23.4415	24.1571	23.6827	23.9557	23.9522
0	0	0	0	0	0	0	0	0	23.5265	21.3685	22.204	22.9362	23.2358	23.0543	24.8189	24.7519	24.6222	22.818	22.9683	22.8745	23.6405	23.646	22.7947	24.812	24.9438	24.7589	22.6342	22.2892	23.073	23.4906	23.2686	23.3843	24.9285	24.6356	24.5062	23.3696	23.698	23.3076	22.8955	23.1493	23.1681	24.9279	24.706	24.6963	23.5265	21.3685	22.204	22.9362	23.2358
0	0	0	0	0	0	0	0	0	21.5249	21.7067	20.014	20.4283	20.9331	19.84	22.5617	22.4727	22.9944	22.4077	22.4148	22.4466	20.4685	21.5209	20.3738	22.8845	23.1401	23.3922	21.6881	22.022	20.3373	21.7575	20.2175	19.4152	21.4004	22.7395	22.0955	21.454	22.2054	21.2968	19.1999	20.4131	21.0521	23.2434	23.668	22.8489	21.5249	21.7067	NA	NA	NA
0	0	0	0	0	0	0	0	0	30.0097	30.0359	29.9191	29.7243	29.9919	29.8314	29.5605	29.4907	29.5826	29.8591	29.8788	29.9871	29.7888	29.6825	29.6682	29.361	29.3461	29.5409	30.0352	29.8855	30.0479	29.3199	29.6092	29.5392	29.5364	29.4401	29.5115	29.7199	29.901	29.6776	29.8366	29.8985	29.8938	29.5599	29.4484	29.5396	30.0097	30.0359	29.9191	29.7243	29.9919
0	0	0	0	0	0	0	0	0	27.0691	27.7857	27.3175	27.2961	26.6941	27.0971	27.2796	27.5835	26.958	27.2419	27.5684	27.3628	27.3609	27.7176	26.9632	28.1964	27.249	27.4109	27.7202	27.5335	27.4479	26.6234	27.2351	27.0985	27.7889	27.8008	27.6115	27.2834	27.2587	27.5285	27.2873	27.2717	27.0951	28.0293	27.6297	27.7094	27.0691	27.7857	27.3175	27.2961	26.6941
0	0	0	0	0	0	0	0	0	28.9658	28.6293	28.714	28.2883	28.3972	28.1918	28.0097	28.2827	27.624	28.522	28.8993	28.8501	28.3003	28.2249	28.6934	28.6694	27.8683	27.4755	28.3953	28.7032	28.7601	28.3143	28.241	28.3653	28.2076	27.9126	28.1021	28.5382	28.3364	28.391	28.6422	28.4831	28.794	27.7152	27.7284	28.0275	28.9658	28.6293	28.714	28.2883	28.3972
0	0	0	0	0	0	0	0	0	20.3236	19.5201	20.333	21.4312	19.6322	20.8139	19.3016	20.8616	19.5159	20.2799	19.5579	20.0651	20.694	20.4784	20.9274	21.2578	20.7232	19.893	20.0052	20.6106	20.6674	21.0497	21.3355	20.4644	21.1786	20.2173	20.3625	20.4149	20.3449	19.6642	20.5266	21.2177	20.4359	19.8577	19.4672	20.7567	NA	NA	NA	NA	NA
0	0	0	0	0	0	0	0	0	22.5413	23.0946	19.7495	21.2598	23.229	22.2766	19.6786	21.3011	21.4179	22.8699	23.0624	23.2077	23.2788	22.7378	22.5411	20.9795	20.7256	21.228	21.8328	19.2839	22.724	20.4715	19.8774	21.0759	21.5619	19.6452	19.9536	20.2236	21.2852	23.1792	22.2626	22.5907	22.6781	20.2833	20.2449	20.0482	22.5413	23.0946	NA	NA	23.229
0	0	0	0	0	0	1	0	0	20.5751	20.6633	20.1902	20.2468	19.3213	20.6154	20.4813	19.3788	19.9164	20.0381	20.135	19.5413	20.6727	21.2763	21.034	22.2	23.5695	23.3468	20.4195	19.7096	20.1742	19.8275	20.6836	20.6864	20.6413	20.7825	18.5675	20.9456	20.6719	20.2359	19.565	19.39	19.688	20.0622	20.3286	19.1581	NA	NA	NA	NA	NA
0	0	0	0	0	0	0	0	0	23.4085	19.0911	23.1821	24.5109	20.1236	24.7621	24.7638	24.8619	24.8324	19.5656	20.265	20.8309	24.9213	24.8167	24.5316	24.6287	24.5955	24.1192	21.1182	23.4253	19.2476	24.0266	24.6978	24.1018	20.3747	24.5371	25.1593	22.9528	22.0211	23.2838	24.8204	22.9939	24.3778	23.5667	23.7403	23.8111	23.4085	NA	23.1821	24.5109	NA
0	0	0	0	0	0	0	0	1	20.7664	20.2051	21.2746	19.5229	21.7229	20.8357	24.1158	24.483	23.547	21.6796	20.1419	21.0982	19.9356	21.1198	19.4503	25.8838	26.3212	25.8112	19.8636	20.0217	20.4591	21.0769	22.3248	22.5499	23.889	24.1502	23.7325	21.4853	20.2955	20.0626	21.9811	22.0821	20.2192	26.4117	26.4986	26.4204	20.7664	NA	21.2746	NA	21.7229
0	0	0	0	0	0	0	0	0	19.9069	20.2431	19.8854	20.4432	20.3038	20.5063	22.1286	22.2566	21.1049	20.8225	20.2111	19.85	21.2211	20.6596	18.8245	21.4597	22.1027	21.6029	20.8711	20.5607	20.9387	21.1019	19.8313	20.4978	21.6286	21.0477	19.4093	20.3307	18.057	20.9358	20.0931	20.08	19.35	21.904	21.7336	21.6453	NA	NA	NA	NA	NA
0	0	0	0	0	0	0	0	0	19.8009	19.3144	20.7538	20.7619	19.5593	20.0101	20.0321	20.2454	21.016	20.1697	20.1484	20.0168	26.5951	19.4389	25.3033	20.2082	21.0934	20.1638	20.2566	20.5666	19.959	25.7328	20.7363	20.3135	19.7914	20.5249	20.1487	20.0658	20.6326	24.9634	20.5209	20.9858	24.727	20.7254	20.1458	23.6582	NA	NA	NA	NA	NA
0	0	0	0	0	0	0	0	0	29.2995	29.4774	29.5042	29.6784	29.8093	29.7109	30.1146	30.2334	30.1162	29.4504	29.7271	29.5316	30.1472	30.0117	29.8344	30.246	30.2086	29.9873	29.6775	29.6532	29.5194	29.7747	29.9969	29.8029	30.1289	29.7371	30.1612	29.5847	29.8386	29.7219	29.9548	30.2169	30.2566	29.8609	29.9841	29.9385	29.2995	29.4774	29.5042	29.6784	29.8093
0	0	0	0	0	0	0	0	0	31.4821	31.0663	31.3527	30.1726	30.3157	30.466	30.4864	30.4643	30.4568	31.2343	31.2654	31.4251	30.3665	30.1807	30.1455	30.39	30.5491	30.6165	31.1303	31.3192	31.3479	30.5732	30.1868	30.3859	30.4209	30.5238	30.4764	31.4078	30.8147	30.9144	30.4991	30.3881	30.7063	30.5629	30.7023	30.6659	31.4821	31.0663	31.3527	30.1726	30.3157
0	0	0	0	0	0	0	0	0	23.3554	23.2707	22.7375	23.2567	22.9093	22.6173	22.2376	22.7933	22.7695	23.0031	23.4113	23.568	23.0717	22.5167	20.1588	23.4042	22.5487	22.5978	22.8959	23.279	23.3586	22.7429	23.1411	22.6557	23.0124	22.9019	23.4082	23.2684	22.9614	22.0225	23.2922	22.7448	23.2104	22.9286	23.0967	23.0296	23.3554	23.2707	22.7375	23.2567	22.9093
0	0	0	0	0	0	0	0	0	25.8969	25.5709	26.469	26.0531	25.6883	25.8373	24.1625	24.0129	24.5527	24.9971	25.6427	23.8425	19.9588	24.6756	25.298	22.2743	23.4896	23.708	25.9376	26.0847	23.9379	25.4513	25.6676	25.354	23.7866	23.4271	23.5317	25.2855	25.28	25.9264	26.1975	25.4863	25.2326	23.8489	23.2428	24.4171	25.8969	25.5709	26.469	26.0531	25.6883
0	0	0	0	0	0	0	0	0	27.6269	27.9669	27.6632	27.3113	27.8353	27.2489	27.4394	25.8702	27.2512	26.995	27.5324	27.7661	27.3634	27.3054	27.6133	27.4751	27.2611	27.487	27.938	27.8902	27.8597	27.3313	27.5466	27.2968	27.172	27.4791	26.9649	27.6916	27.4678	27.5437	27.5119	26.9393	27.6078	26.629	26.7568	26.8843	27.6269	27.9669	27.6632	27.3113	27.8353
0	0	0	0	0	0	0	0	0	22.9082	22.3085	22.5089	23.5215	22.6955	22.7472	23.8288	23.1343	24.1045	22.732	21.8442	21.4985	21.6384	21.7568	22.2412	24.77	25.1264	24.6888	20.2413	22.0915	21.6886	22.3552	22.3366	22.4812	23.6296	23.0048	23.4636	22.4705	21.849	22.4867	22.8505	22.3655	22.3587	24.8203	25.4616	24.529	22.9082	22.3085	22.5089	23.5215	22.6955
0	0	0	0	0	0	0	0	0	21.4568	23.1952	23.6914	24.01	22.629	23.6317	24.1568	23.8779	23.7669	23.4783	23.4997	19.8248	21.2406	19.9341	21.1477	23.125	26.0159	25.2153	21.7202	19.3743	23.0911	22.1801	22.7808	22.9687	24.1227	23.0991	23.6886	21.5548	19.3943	22.4359	22.8892	22.3667	22.2631	25.4523	25.9473	25.0155	21.4568	23.1952	23.6914	24.01	22.629
0	0	0	0	0	0	0	0	0	25.715	25.705	25.8303	26.1	25.7599	25.7991	26.3751	25.8021	26.0569	26.0768	25.7603	25.8413	25.9379	25.7233	25.6759	26.0444	26.4877	26.378	26.002	25.7561	25.4788	26.0885	26.3746	25.9895	26.0197	26.0571	26.1055	25.9319	25.7817	26.0231	26.1463	25.8404	25.9901	26.1846	26.4384	26.3155	25.715	25.705	25.8303	26.1	25.7599
0	0	0	0	0	0	0	0	0	24.3902	24.2771	24.6574	25.1174	24.2103	24.3251	24.6674	24.4039	24.5553	24.793	24.4154	23.9845	24.0224	24.1616	24.4833	24.7893	24.9367	24.8046	24.6851	24.5577	23.8947	24.3546	24.7731	24.3795	24.3592	24.2865	24.4899	24.7158	24.4595	24.9648	24.8616	24.4826	24.3033	24.8022	25.0067	24.9438	24.3902	24.2771	24.6574	25.1174	24.2103
0	0	0	0	0	0	0	0	0	21.2444	20.7078	19.9988	21.9919	19.8502	20.4023	21.6486	19.7141	20.8098	21.6705	19.8238	19.7237	20.2603	19.7314	20.3632	21.6011	22.0175	21.9025	21.692	21.9042	19.336	19.8892	19.1953	21.9685	21.4479	21.2237	21.5517	22.2977	21.7201	21.9016	21.9151	21.7069	19.6454	22.1793	21.6569	21.8009	21.2444	NA	NA	21.9919	NA
0	0	0	0	0	0	0	0	0	26.0693	26.0777	26.09	28.1519	27.6061	27.973	28.3524	28.4556	28.3017	26.1806	26.4924	26.2319	28.084	28.078	28.3187	28.5861	28.3826	27.9608	26.3764	26.2495	26.2846	27.6663	27.5694	27.8528	28.484	27.8397	28.3646	26.4495	26.6555	26.6648	27.9999	28.3455	28.1386	27.8027	28.0586	27.9988	26.0693	26.0777	26.09	28.1519	27.6061
0	0	0	0	0	0	0	0	0	22.8609	23.8831	23.9385	23.5078	23.3042	23.2818	20.184	21.0769	20.3921	23.4391	23.2448	24.7009	24.5725	23.9683	22.9075	20.791	21.0088	20.3289	24.1565	22.3322	23.3095	22.428	22.6319	24.9275	20.9117	19.5125	20.6387	22.967	22.83	23.0185	22.3375	23.3695	21.4451	19.9837	19.7757	20.3069	22.8609	23.8831	23.9385	23.5078	23.3042
0	0	0	0	0	0	0	0	0	22.0146	21.9066	21.3608	21.5148	22.7033	22.1395	24.3059	24.1774	23.7874	22.26	21.4169	21.9493	22.0967	22.7113	22.4396	24.2303	24.527	24.416	20.814	21.8558	21.5667	22.3678	22.3399	22.471	24.1048	24.1189	24.0759	22.3027	22.1911	21.4159	22.4306	22.1317	22.0826	24.5865	24.6464	24.1637	22.0146	21.9066	21.3608	21.5148	22.7033
0	0	0	0	0	0	0	0	0	23.0783	23.2928	23.3926	24.1645	23.6682	23.4438	23.4697	23.1249	23.295	23.4423	23.2511	23.1663	23.0087	23.3302	23.5097	23.8279	23.6777	23.2981	23.9162	23.4361	22.8378	23.5844	23.913	23.7739	23.3169	23.0497	23.3621	23.4476	23.5054	24.128	23.7976	23.6564	23.2399	23.42	23.7899	23.6232	23.0783	23.2928	23.3926	24.1645	23.6682
0	0	0	0	0	0	0	0	0	21.4993	23.913	22.2311	22.7353	21.9874	23.2337	21.3764	20.4841	20.1163	21.9263	23.4931	18.6821	23.5206	25.6842	22.7451	20.2956	20.7216	20.6557	22.797	20.7541	22.7658	22.2994	20.4415	24.0221	21.68	20.8066	20.3241	22.393	22.1614	22.9022	22.1026	22.6956	21.4274	19.3796	19.5682	21.3055	21.4993	23.913	22.2311	22.7353	21.9874
0	0	0	0	0	0	0	0	0	25.3676	25.6469	25.6773	26.0319	25.3167	26.078	24.6404	23.993	24.3424	25.615	25.505	25.2072	25.212	25.6671	25.0783	22.357	24.2748	24.3385	26.0838	26.119	25.066	25.5727	25.6757	25.6907	24.8217	24.3272	24.199	25.5111	26.1699	26.3323	25.5775	25.9589	24.7912	24.0605	24.4025	23.7671	25.3676	25.6469	25.6773	26.0319	25.3167
0	0	0	0	0	0	0	0	0	26.5338	26.0032	26.3607	29.5777	29.7076	29.6176	31.4516	31.3962	31.1739	26.7407	26.6392	26.6417	29.8916	30.4692	30.3168	32.1189	32.2596	32.2511	26.898	26.5719	27.1339	29.8097	29.7769	30.0262	31.4458	31.6061	31.3728	27.0849	26.9241	27.1256	29.9007	29.6302	30.1122	32.0433	31.5617	32.2286	26.5338	26.0032	26.3607	29.5777	29.7076
0	0	0	0	0	0	0	0	0	23.0437	22.0666	22.5879	19.2517	22.3459	19.3655	23.3294	22.4013	23.4266	21.5106	20.2749	21.2499	20.3276	22.5813	21.3012	23.6101	24.0846	23.1089	20.2827	21.2742	19.6881	21.3317	22.5731	22.2695	22.874	22.853	23.1483	22.1291	20.0299	21.89	22.3949	21.0142	21.049	24.1141	24.2858	23.8464	23.0437	22.0666	22.5879	NA	22.3459
0	0	0	0	0	0	0	0	1	19.5112	20.0134	20.7838	20.9917	19.9074	21.3044	21.3535	21.7197	21.3369	20.1184	20.2106	20.6032	20.1895	19.7758	19.4472	22.4043	22.7691	22.9377	20.7102	20.6977	20.0416	19.5116	20.2885	20.5233	21.6237	22.2823	22.8479	19.9943	20.2707	21.0747	19.3201	19.5671	20.4381	25.0092	24.7818	24.5264	19.5112	NA	NA	NA	NA
0	0	0	0	0	0	0	0	0	26.0511	25.5901	26.0859	25.7883	25.9829	25.9796	25.9918	25.8376	26.124	26.0806	26.3328	26.1093	25.8121	25.6453	25.8139	25.7879	25.7181	25.8977	26.3298	26.4404	26.0824	26.2722	25.7332	25.6349	25.9658	25.9448	25.8004	26.1207	25.7714	25.9865	25.6607	25.8316	25.8898	26.137	25.8153	25.8993	26.0511	25.5901	26.0859	25.7883	25.9829
0	0	0	0	0	0	0	0	0	25.4909	25.625	25.1233	25.5198	24.7565	25.2404	24.2474	22.9939	23.8631	24.8408	24.8648	24.39	24.4003	25.4344	24.7198	20.7853	24.4322	24.2873	25.5038	25.277	24.2145	24.5069	25.0828	25.6592	23.1499	24.6664	24.0627	25.4318	25.7722	23.1572	25.4489	25.4937	24.5159	24.5423	24.341	23.5315	25.4909	25.625	25.1233	25.5198	24.7565
0	0	0	0	0	0	0	0	0	21.7952	21.9098	22.1889	25.4671	24.9391	25.2223	26.3188	25.8937	26.2647	22.355	22.6004	21.8379	24.7462	25.4007	25.3714	26.8557	26.3306	26.3991	23.2523	22.9228	22.3169	25.7825	25.4219	25.5161	26.2301	26.0319	25.9916	21.467	21.1798	23.246	25.0574	25.3552	24.7284	26.0722	26.1455	25.4032	21.7952	21.9098	22.1889	25.4671	24.9391
0	0	0	0	0	0	1	0	1	21.6928	22.8176	22.7927	23.5897	23.3932	23.1975	23.5074	23.6837	23.2964	22.9523	23.0453	22.4783	24.0378	24.6243	24.4355	27.3946	27.8992	27.2532	22.9387	22.6651	22.3477	23.5568	23.6456	23.5733	24.1671	24.1948	24.4328	23.0477	22.919	23.2784	24.3873	24.2263	23.8795	27.4438	27.6355	27.4432	21.6928	22.8176	22.7927	23.5897	23.3932
0	0	0	0	0	0	0	0	0	29.1212	28.6001	28.6606	28.5508	28.9423	27.888	28.1776	28.0184	28.2304	28.9772	28.837	27.9315	27.8252	28.0067	28.9129	27.9005	28.1447	28.2083	28.9094	28.7183	28.2525	27.7689	28.5532	28.2863	28.2694	28.5923	27.5417	28.4259	28.7169	29.1984	28.5789	28.8514	29.4658	28.287	28.0515	28.5712	29.1212	28.6001	28.6606	28.5508	28.9423
0	0	0	0	0	0	0	0	0	29.1321	28.8576	29.1776	28.6056	28.6428	28.7074	28.7155	28.5793	28.7741	29.1436	29.1423	29.0874	28.4124	28.5733	29.2239	29.0018	28.8107	28.8902	29.3756	29.1609	28.7042	29.249	28.5938	28.1605	28.8151	29.1223	28.9636	29.3622	28.8184	28.7303	28.7611	28.6079	28.5826	29.099	28.9797	28.8148	29.1321	28.8576	29.1776	28.6056	28.6428
0	0	0	0	0	0	0	0	0	27.4632	27.353	27.7733	27.0362	27.196	27.4613	27.1579	27.072	27.0699	28.0908	27.8637	27.572	27.1019	27.3639	27.4717	27.683	27.2182	27.3274	27.8796	27.6216	27.1158	27.4174	27.5879	26.9472	27.2159	27.3369	27.2709	27.2317	27.4417	27.6205	27.5842	26.8803	27.3765	27.5124	27.3769	27.5318	27.4632	27.353	27.7733	27.0362	27.196
0	0	0	0	0	0	0	0	0	26.1867	26.1582	26.409	26.16	26.0068	25.9363	25.3472	25.3013	25.5539	26.3032	26.1981	26.117	25.7802	25.7855	25.7109	25.6511	25.4435	25.5196	26.6197	26.4349	26.288	25.734	26.0967	25.6772	25.3888	25.4501	25.5212	26.3436	26.441	26.2584	26.0329	25.9032	25.9105	25.6964	25.5419	25.4219	26.1867	26.1582	26.409	26.16	26.0068
0	0	0	0	0	0	0	0	0	25.8853	25.8683	26.2513	26.7068	25.9568	26.2343	25.7706	25.8624	25.9978	26.4389	25.857	25.8441	25.6803	26.4165	26.0382	26.2882	26.4589	26.2189	26.1965	26.2241	25.6811	26.1591	26.2755	26.2348	25.8381	25.8112	25.9998	26.0748	26.2206	26.6115	26.51	26.3326	26.0339	26.0645	26.4235	26.1535	25.8853	25.8683	26.2513	26.7068	25.9568
0	0	0	0	0	0	0	0	0	26.5169	26.3628	26.3261	26.1033	26.504	26.2521	26.6235	26.7877	26.888	26.3701	26.6523	26.4209	26.2958	26.6353	26.3684	26.4705	26.2868	26.5988	25.7086	26.2646	26.207	26.3012	26.1199	26.4628	26.5214	26.7503	26.6883	26.6007	26.4083	26.0558	26.2069	26.237	26.1038	26.4761	26.083	26.6003	26.5169	26.3628	26.3261	26.1033	26.504
0	0	0	0	0	0	0	0	0	20.5158	19.145	20.669	25.7356	24.3889	25.0835	26.8169	26.5905	26.3651	22.0501	20.7998	20.8993	24.6968	25.39	25.7033	27.0479	27.0921	26.6481	20.8196	21.3576	20.6272	24.9747	25.0783	25.2886	27.1496	26.942	27.3072	20.0746	20.9121	22.0747	25.414	25.0453	24.8823	26.2796	26.252	26.4341	20.5158	19.145	20.669	25.7356	24.3889
0	0	0	0	0	0	0	0	0	25.1489	24.9335	24.721	24.7716	24.8415	24.8425	25.0346	24.9944	25.0468	24.8886	25.005	25.0892	25.084	24.6998	24.6954	25.1704	24.993	25.2206	24.4416	24.8588	25.2974	24.7186	24.6724	24.726	25.0095	25.3909	24.9732	25.0257	24.974	24.5937	24.4854	24.7489	24.8929	25.1059	25.3091	25.3477	25.1489	24.9335	24.721	24.7716	24.8415
0	0	0	0	0	0	0	0	0	20.8239	21.3477	21.1311	21.7222	21.8121	21.0059	21.3561	20.8614	21.5821	21.2496	20.0943	20.082	21.8385	19.7765	21.5065	21.2623	22.0399	21.795	19.8786	20.2758	19.5527	21.4945	21.4361	21.0546	21.3534	21.2129	21.2456	20.235	20.311	21.8805	19.5393	21.3492	21.6246	21.5771	21.5829	21.7215	20.8239	21.3477	21.1311	21.7222	21.8121
0	0	0	0	0	0	0	0	0	18.7011	21.7676	20.3467	22.2168	20.0401	21.2966	23.7328	23.8434	23.5821	20.2264	21.4791	21.9444	22.4933	21.4329	22.8348	23.9491	24.2173	23.8342	22.237	21.4994	19.9799	22.9192	22.1719	22.5955	23.8975	24.3038	24.5016	22.0977	21.1144	20.7785	22.4609	22.5445	22.1796	24.3961	23.8012	24.3467	NA	21.7676	20.3467	22.2168	20.0401
0	0	0	0	0	0	0	0	0	21.2699	20.4603	20.1066	19.9335	20.5247	19.5642	23.3111	23.4083	19.3933	21.1856	21.0181	20.7107	19.279	19.2434	20.3923	23.3177	22.5752	20.0993	20.1604	20.5207	19.9393	20.6806	19.4448	20.3662	23.2402	22.9587	22.9904	21.3086	20.776	20.1628	20.6573	19.5325	20.5282	20.2622	20.5441	22.1342	NA	NA	NA	NA	NA
0	0	0	0	0	0	0	0	0	24.8919	24.3962	24.4182	24.3811	24.7484	24.5987	26.4796	26.2816	26.176	24.7517	23.6296	24.7515	24.0947	24.7032	24.5799	27.015	27.2222	26.8404	23.6145	23.4532	23.4768	24.4646	24.3647	24.9027	26.2291	26.1959	26.4386	24.215	24.3737	23.9766	24.4331	24.396	24.6853	27.1553	27.4993	27.1462	24.8919	24.3962	24.4182	24.3811	24.7484
0	0	0	0	0	0	0	0	0	19.873	24.1773	23.3508	23.8981	23.7032	23.5541	20.3423	20.013	19.846	23.5989	24.486	23.1603	24.4757	26.495	24.173	19.9374	20.4412	20.78	22.1352	23.4326	24.2079	24.1969	22.5616	24.2638	21.1132	19.6375	20.5133	23.6022	23.803	20.329	23.5353	23.9299	23.1084	19.4237	20.5151	19.5907	NA	24.1773	23.3508	23.8981	23.7032
0	0	0	0	0	0	0	0	0	26.5378	27.2791	26.3124	26.7932	26.0054	26.4131	27.113	26.8086	26.367	26.5617	26.3935	26.9768	27.3743	25.4942	26.2568	25.1802	26.0883	26.8765	25.4781	26.3335	25.0478	26.4116	25.8009	26.9458	27.2918	26.8506	28.0439	26.0995	26.8355	26.4939	26.0369	25.0201	27.2983	25.1187	26.8898	25.6684	26.5378	27.2791	26.3124	26.7932	26.0054
0	0	0	0	0	0	0	0	0	24.9257	24.8399	24.8206	24.1706	24.4338	24.6285	24.1562	24.3468	24.7187	25.2024	24.7077	25.1289	24.2635	24.463	24.6643	23.9857	24.5723	24.4328	24.8151	24.8268	24.9548	24.6063	24.6593	24.7005	24.595	24.4743	24.4802	24.741	24.7097	24.6783	23.9207	24.4488	24.1957	24.1013	24.3	24.2658	24.9257	24.8399	24.8206	24.1706	24.4338
0	0	0	0	0	0	0	0	0	30.9973	30.5919	30.4065	29.9073	30.5775	30.128	30.6413	30.5417	30.5161	30.681	30.727	30.7998	30.3457	30.4146	30.3633	30.31	30.2377	30.3697	30.394	30.4327	30.8305	30.2719	30.4045	30.3782	30.5082	30.7878	30.5204	30.6629	30.3488	30.1854	30.4828	30.3803	30.6794	30.4742	30.5546	30.4798	30.9973	30.5919	30.4065	29.9073	30.5775
0	0	0	0	0	0	0	0	0	24.5876	24.2238	24.6573	24.1946	24.034	24.1897	23.9394	24.1388	24.0769	24.6411	24.5165	24.6102	23.9213	24.1534	23.9408	24.0183	23.9275	23.9354	24.7022	24.3463	24.2639	24.1785	23.8612	24.1651	24.1464	24.1266	23.8454	24.6599	24.2691	24.4941	24.2003	23.4629	24.3376	24.1921	24.0767	24.3001	24.5876	24.2238	24.6573	24.1946	24.034
0	0	0	0	0	0	0	0	0	27.6096	26.8548	27.1721	26.8418	27.0632	26.6656	27.7358	27.7914	27.7369	27.0905	27.2148	27.3295	27.0847	26.9474	26.9143	27.9371	27.6413	27.732	27.1067	26.9731	27.2681	26.9512	26.7209	26.9338	27.7619	27.9381	27.7936	27.3732	26.8714	26.2878	26.9487	26.5995	27.1901	27.7642	27.6879	27.8903	27.6096	26.8548	27.1721	26.8418	27.0632
0	0	0	0	0	0	0	0	0	28.0598	28.3152	28.2516	29.0339	28.5098	28.3706	28.3788	28.2629	27.5591	27.9619	28.1139	27.8567	28.5009	28.8107	28.7636	28.2166	27.8319	28.0212	28.6632	28.5384	28.3032	29.1908	28.8726	28.262	28.1398	29.354	27.7673	28.5056	28.962	29.4742	28.6634	28.8643	28.3549	28.7536	27.8973	27.5511	28.0598	28.3152	28.2516	29.0339	28.5098
0	0	0	0	0	0	0	0	0	23.1585	22.4105	22.8636	23.0806	23.3129	23.2753	23.1575	23.4689	22.9663	23.3568	22.986	22.73	22.8061	23.2199	22.7968	23.5139	23.6664	23.6772	22.994	22.4483	22.7062	23.0637	23.0692	22.6782	23.0475	23.3502	23.1405	23.0354	23.286	23.3116	23.3472	22.8258	23.0391	24.0265	24.2105	23.7548	23.1585	22.4105	22.8636	23.0806	23.3129
0	0	0	0	0	0	0	0	0	24.4897	24.0571	24.2775	24.0566	24.3589	24.1322	25.7056	25.6625	25.9838	24.5562	24.5473	24.5972	24.886	24.9457	24.8286	26.1565	26.0014	26.1413	24.2686	24.4034	24.6385	24.7763	24.5531	24.797	25.857	25.9321	25.8255	24.1844	24.4009	24.2749	24.1437	24.5796	24.7863	26.3706	26.3824	26.1692	24.4897	24.0571	24.2775	24.0566	24.3589
0	0	0	0	0	0	0	0	1	20.4834	20.5325	20.7067	19.6629	19.9183	19.4252	22.9741	22.32	22.9223	20.0984	19.9948	19.7582	20.3487	18.8324	20.1174	24.6338	23.8812	23.4654	19.3696	20.8559	19.5206	20.5224	19.2862	20.075	22.8155	22.9802	23.0489	19.608	20.2646	20.1932	18.4501	20.2047	20.3913	25.3005	24.51	24.9795	NA	NA	NA	19.6629	NA
0	0	0	0	0	0	0	0	0	21.6781	19.9582	21.031	21.3312	20.5479	22.1201	22.3328	21.836	22.6385	21.4307	21.4589	19.8182	20.1241	21.8416	21.5894	23.4633	23.1205	23.3917	21.107	21.0051	20.468	20.4951	21.0327	18.9584	23.5927	22.3979	23.04	21.9765	19.739	19.6787	20.7107	21.4464	21.3905	23.0052	23.2737	23.2082	21.6781	NA	21.031	21.3312	NA
0	0	0	0	0	0	0	0	0	26.5397	26.5662	26.6481	26.0995	25.9259	26.2554	26.3978	26.36	26.7329	26.1707	26.226	26.2569	26.0454	25.8296	26.1084	27.5746	26.5582	25.9754	25.9681	26.2372	26.4396	26.0328	25.7163	26.374	26.0248	26.3808	26.453	26.2936	25.6306	25.8696	26.2302	26.5468	26.1751	25.9043	25.9353	26.2333	26.5397	26.5662	26.6481	26.0995	25.9259
[truncated: 2,676 more rows]
[truncated: 33 more columns]

## Sheet: Source_data_Proteome(lysate)
TNF_30m	IFN_30m	MIX_30m	TNF_4h	IFN_4h	MIX_4h	TNF_24h	IFN_24h	MIX_24h	imp_ lys_CTL_30m_1	imp_ lys_CTL_30m_2	imp_ lys_CTL_30m_3	imp_ lys_CTL_4h_1	imp_ lys_CTL_4h_2	imp_ lys_CTL_4h_3	imp_ lys_CTL_24h_1	imp_ lys_CTL_24h_2	imp_ lys_CTL_24h_3	imp_ lys_TNF_30m_1	imp_ lys_TNF_30m_2	imp_ lys_TNF_30m_3	imp_ lys_TNF_4h_1	imp_ lys_TNF_4h_2	imp_ lys_TNF_4h_3	imp_ lys_TNF_24h_1	imp_ lys_TNF_24h_2	imp_ lys_TNF_24h_3	imp_ lys_IFN_30m_1	imp_ lys_IFN_30m_2	imp_ lys_IFN_30m_3	imp_ lys_IFN_4h_1	imp_ lys_IFN_4h_2	imp_ lys_IFN_4h_3	imp_ lys_IFN_24h_1	imp_ lys_IFN_24h_2	imp_ lys_IFN_24h_3	imp_ lys_MIX_30m_1	imp_ lys_MIX_30m_2	imp_ lys_MIX_30m_3	imp_ lys_MIX_4h_1	imp_ lys_MIX_4h_2	imp_ lys_MIX_4h_3	imp_ lys_MIX_24h_1	imp_ lys_MIX_24h_2	imp_ lys_MIX_24h_3	lys_CTL_30m_1	lys_CTL_30m_2	lys_CTL_30m_3	lys_CTL_4h_1	lys_CTL_4h_2
[truncated: 5,064 more rows]
[truncated: 33 more columns]

[truncated: 1 more sheets: ImmunoXpresso enrichment(Fig8E)]
